# Supplementary material for: Allostery in the dengue virus NS3 helicase: Insights into the NTPase cycle from molecular simulations
Source: PLoS Comput Biol. 2018 Apr 16;14(4):e1006103. doi: 10.1371/journal.pcbi.1006103 (PMC5919694; doi:10.1371/journal.pcbi.1006103)
Supplement: S2 File — Unzipping this file will create a directory containing the parameters and starting structures used for the reported unbiased simulations. Configuration files to run simulation in the AMBER software packages are also provided. Additionally, the structure prep file for inorganic phosphate, Pi, as well as the frcmod.phosaa10 files are included. It is necessary to load these files into leap to obtain the Pi parameters and structure used in the reported simulations. (ZIP) [file pcbi.1006103.s002.zip › Prmtop_Config_files/Parameters_Inorganic_Phosphate/PHX.prep]

    0    0    2

INORG. PHOSPHATE - H2PO4
phx.res
PHX   INT  0
CORRECT     OMIT DU   BEG
  0.0000
   1   DUMM  DU    M    0  -1  -2     0.000      .0        .0      .00000
   2   DUMM  DU    M    1   0  -1     1.449      .0        .0      .00000
   3   DUMM  DU    M    2   1   0     1.523   111.21       .0      .00000
   4   O1    OQ    M    3   2   1     1.540   111.208  -180.000 -0.681904
   5   H1    HO    E    4   3   2     0.970    70.667   -29.030  0.350927
   6   P     P     M    4   3   2     1.681   140.647  -115.147  1.307599
   7   O3    OP    E    6   4   3     1.495   108.393   -66.496 -0.822823
   8   O4    OP    E    6   4   3     1.513   105.502    70.034 -0.822823
   9   O2    OQ    M    6   4   3     1.682   101.151   179.717 -0.681904
  10   H2    HO    E    9   6   4     0.970   102.468  -105.245  0.350927


LOOP

IMPROPER

DONE
STOP
