# Supplementary material for: Allostery in the dengue virus NS3 helicase: Insights into the NTPase cycle from molecular simulations
Source: PLoS Comput Biol. 2018 Apr 16;14(4):e1006103. doi: 10.1371/journal.pcbi.1006103 (PMC5919694; doi:10.1371/journal.pcbi.1006103)
Supplement: S2 File — Unzipping this file will create a directory containing the parameters and starting structures used for the reported unbiased simulations. Configuration files to run simulation in the AMBER software packages are also provided. Additionally, the structure prep file for inorganic phosphate, Pi, as well as the frcmod.phosaa10 files are included. It is necessary to load these files into leap to obtain the Pi parameters and structure used in the reported simulations. (ZIP) [file pcbi.1006103.s002.zip › Prmtop_Config_files/Minimization_Heating_Equilibration_Production/equilib.2.in]

Equilib NPT with constraints; 
 &cntrl
  imin=0,
  ntx=5,
  irest=1,
  ntxo=2,
  ntpr=1000,
  ntwr=50000,
  iwrap=0,
  ntwx=1000,
  ioutfm=1,
  nstlim=100000,
  dt=0.002,
  ntt=3,
  temp0=300.0,
  ig=-1,
  gamma_ln=2,
  ntp=1,
  barostat=1,
  pres0=1.01325,
  ntc=2,
  ntf=2,
  ntb=2,
  cut=12.0,
  ntr=1,
  restraint_wt=56,
  restraintmask=":1-451",
 /
