# Supplementary material for: Allostery in the dengue virus NS3 helicase: Insights into the NTPase cycle from molecular simulations
Source: PLoS Comput Biol. 2018 Apr 16;14(4):e1006103. doi: 10.1371/journal.pcbi.1006103 (PMC5919694; doi:10.1371/journal.pcbi.1006103)
Supplement: S2 File — Unzipping this file will create a directory containing the parameters and starting structures used for the reported unbiased simulations. Configuration files to run simulation in the AMBER software packages are also provided. Additionally, the structure prep file for inorganic phosphate, Pi, as well as the frcmod.phosaa10 files are included. It is necessary to load these files into leap to obtain the Pi parameters and structure used in the reported simulations. (ZIP) [file pcbi.1006103.s002.zip › Prmtop_Config_files/ssRNA+ATP/ssRNA+ATP.inpcrd]

default_name
 93349
  53.5013927  23.0256388  71.1883579  53.6103965  22.7754389  70.2159284
  52.6629629  23.5797279  71.2889613  53.6306312  22.1981759  71.7528951
  54.6293927  23.9416388  71.5633579  54.2054477  24.8860340  71.9046605
  55.1898607  23.4805737  72.3766192  55.5733927  24.2136388  70.4043579
  55.4903927  23.5646388  69.3643579  56.4823927  25.1646388  70.5763579
  56.5643830  25.6454696  71.4607666  57.3663927  25.5636388  69.4883579
  57.5333811  24.7256992  68.8115483  56.7263927  26.7086388  68.7003579
  57.3222778  26.9035877  67.8087217  55.7178271  26.4180535  68.4063246
  56.6673927  27.8796388  69.4933579  56.2642727  28.5888385  68.9872652
  58.7323927  26.0076388  69.9863579  58.9113927  26.2616388  71.1763579
  59.6863927  26.0866388  69.0643579  59.5088065  25.7144235  68.1423936
  61.0083927  26.6416388  69.3443579  60.9118532  27.3837355  70.1368677
  61.9613927  25.5516388  69.8123579  62.0753814  24.8056671  69.0258257
  62.9328585  25.9906384  70.0395889  61.5595823  25.0766879  70.7073826
  61.5823927  27.3446388  68.1223579  61.1223927  27.1396388  66.9973579
  62.5813927  28.1896388  68.3563579  62.7575995  28.5406709  69.2868561
  63.4093927  28.6766388  67.2693579  64.2619520  29.2424489  67.6449917
  63.9343927  27.4476388  66.4983579  64.2542002  26.7437417  67.2667012
  63.0659604  27.0454441  65.9766638  65.0683927  27.6636388  65.5043579
  65.0997492  26.7920050  64.8506208  64.8235819  28.5488258  64.9173199
  66.6773927  27.8876388  66.2663579  67.7463927  27.3456388  64.9393579
  67.5851724  27.9732211  64.0628606  68.7867019  27.4238231  65.2551819
  67.5198614  26.3090120  64.6899794  62.6733927  29.6406388  66.3153579
  62.9603927  29.6306388  65.1153579  61.7393927  30.4786388  66.7773579
  61.4386972  30.6164901  67.7316527  61.0983927  31.2786388  65.7213579
  60.6180982  32.1131726  66.2322098  61.9110467  31.6533949  65.0990632
  60.0803927  30.5896388  64.8393579  59.3543927  31.2536388  64.0783579
  60.0213927  29.2626388  64.9403579  60.6519053  28.7746640  65.5603852
  59.1553927  28.4776388  64.0843579  59.0496847  28.9713769  63.1183622
  59.7383927  27.0746388  63.8573579  60.1612702  26.7221095  64.7981007
  58.9288302  26.4115327  63.5524008  60.8183927  27.0806388  62.7873579
  60.3226600  27.3225658  61.8472403  61.5274402  27.8698879  63.0372312
  61.5583927  25.7626388  62.6443579  61.5993927  24.9726388  63.6183579
  62.1173927  25.5196388  61.5493579  57.7373927  28.4386388  64.6313579
  57.5463927  28.4736388  65.8453579  56.7373927  28.3576388  63.7323579
  56.8793927  28.1906388  62.2713579  57.0315422  27.1377550  62.0338995
  57.7315376  28.7696571  61.9154283  55.5813927  28.7126388  61.7543579
  55.3511459  28.2661855  60.7870085  55.6222567  29.7971403  61.6529279
  54.5823927  28.3106388  62.7933579  54.3097590  27.2762643  62.5839795
  53.6811564  28.9224195  62.8333201  55.3323927  28.3926388  64.1343579
  55.1532377  29.3042545  64.7044093  54.9793927  27.1786388  64.9923579
  55.5693927  26.1116388  64.8133579  54.0353927  27.3486388  65.9173579
  53.6428069  28.2665404  66.0704343  53.5883927  26.2496388  66.7773579
  54.4524555  25.7266185  67.1871682  52.7403927  26.7886388  67.9443579
  53.1882515  27.7245329  68.2784595  51.7380532  26.9821312  67.5622897
  52.6573927  25.8076388  69.1293579  52.5153927  26.2746388  70.2733579
  52.7293927  24.5776388  68.9333579  52.8023927  25.2076388  65.9843579
  51.9393927  25.5546388  65.1873579  53.1233927  23.9356388  66.2163579
  53.9465122  23.7626327  66.7755024  52.3723927  22.7826388  65.7093579
  52.3637027  22.7743343  64.6194246  53.0593927  21.5016388  66.2043579
  53.9601007  21.4634670  65.5916857  53.3360565  21.6599744  67.2467048
  52.3053927  20.1936388  66.0753579  51.4473927  19.7476388  67.0873579
  51.3054287  20.3695946  67.9711660  50.7813927  18.5326388  66.9783579
  50.0988480  18.2058744  67.7628702  50.9823927  17.7356388  65.8533579
  50.3373927  16.5256388  65.7233579  49.7672691  16.3225134  66.4685416
  51.8393927  18.1426388  64.8563579  52.0024061  17.5144575  63.9806208
  52.5003927  19.3646388  64.9703579  53.1852948  19.6889598  64.1868880
  50.9273927  22.7996388  66.1913579  50.0203927  22.2996388  65.5073579
  50.7363927  23.3656388  67.3783579  51.5196940  23.8203122  67.8253597
  49.4683927  23.3286388  68.0833579  48.8253616  22.5560304  67.6618292
  49.7113927  23.0096388  69.5683579  50.3828030  22.1512858  69.5915461
  50.2180256  23.8780349  69.9894414  48.4573927  22.6996388  70.3943579
  48.7748460  22.4718643  71.4119251  47.8486930  23.6038348  70.3980126
  47.6343927  21.5336388  69.8443579  46.3923927  21.6116388  69.9313579
  48.2113927  20.5506388  69.3183579  48.7553927  24.6596388  67.9283579
  49.2773927  25.6966388  68.3333579  47.5733927  24.6306388  67.3163579
  47.2387513  23.7710184  66.9050585  46.7703927  25.8396388  67.1443579
  47.1946547  26.6728601  67.7045750  46.6403927  26.2576388  65.6573579
  46.2846136  25.4029131  65.0820627  45.6603927  27.4186388  65.5023579
  46.0157631  28.2739467  66.0770414  45.5860120  27.6940213  64.4503444
  44.6789566  27.1177608  65.8689055  48.0053927  26.6366388  65.0763579
  48.6790051  25.7822720  65.1427343  47.8886088  26.9263122  64.0320637
  48.4216689  27.4715190  65.6400866  45.4023927  25.6306388  67.7753579
  44.7533927  24.6146388  67.5513579  44.9893927  26.6046388  68.5813579
  45.5995373  27.3998704  68.7055740  43.7333927  26.5766388  69.3173579
  43.6764774  25.7008822  69.9638177  43.6733927  27.8386388  70.1933579
  44.6393950  27.9217469  70.6913858  43.5274650  28.6980173  69.5389317
  42.5713927  27.8026388  71.2323579  41.7643927  26.8496388  71.2523579
  42.5123927  28.7646388  72.0323579  42.5613927  26.5176388  68.3253579
  42.4113927  27.4036388  67.4853579  41.7533927  25.4666388  68.4063579
  41.9315888  24.7502542  69.0956609  40.6403927  25.2646388  67.4593579
  41.0107632  25.3350168  66.4366303  40.0053927  23.8836388  67.6563579
  39.3477547  23.7135386  66.8039041  40.8175084  23.1568242  67.6387861
  39.2123927  23.7276388  68.9483579  39.6127056  24.4456478  69.6641186
  38.1674446  23.9619676  68.7452012  39.3133927  22.3296388  69.5253579
  39.3123927  22.2036388  70.7733579  39.4083927  21.3636388  68.7323579
  39.5733927  26.3576388  67.5653579  38.8723927  26.6626388  66.5993579
  39.4723927  26.9246388  68.7613579  40.0672145  26.5626943  69.4929880
  38.5523927  27.9946388  69.0903579  37.5257308  27.6286716  69.1018685
  38.8953927  28.5286388  70.4783579  39.0450442  27.6799056  71.1457076
  39.8242666  29.0928665  70.3950489  37.8223927  29.4136388  71.0303579
  36.6483927  29.2006388  70.6603579  38.1433927  30.3116388  71.8353579
  38.5483927  29.1746388  68.1123579  37.4923927  29.7516388  67.8373579
  39.7253927  29.5336388  67.6063579  40.5518717  28.9954912  67.8241401
  39.8853927  30.7766388  66.8343579  39.2919311  31.5956050  67.2408019
  41.3743927  31.2226388  66.7173579  41.4072140  32.2059391  66.2481633
  42.0523927  31.2926388  68.1143579  42.0203691  30.3095302  68.5840094
  43.0899549  31.6064397  67.9999271  41.5229647  32.0111010  68.7401511
  42.1373927  30.3226388  65.7483579  42.0232416  29.2998896  66.1075995
  41.6550731  30.4215646  64.7758966  43.6013927  30.6476388  65.6173579
  44.0845134  30.5484737  66.5893973  44.0648861  29.9599571  64.9099917
  43.7163448  31.6701501  65.2576964  39.2423927  30.7076388  65.4503579
  39.0803927  31.7366388  64.7943579  38.8743927  29.4986388  65.0243579
  39.0625319  28.6907488  65.6005668  38.3023927  29.2836388  63.6903579
  38.5278775  30.1383586  63.0526198  38.8883927  28.0206388  63.0433579
  38.6538548  27.1443127  63.6476292  38.4803810  27.8899965  62.0410810
  40.3773927  28.0546388  62.8983579  40.9803927  28.7936388  61.8813579
  40.3599896  29.3467161  61.1761591  42.3723927  28.8276388  61.7633579
  42.8441406  29.4081231  60.9705196  43.1563927  28.1156388  62.6643579
  44.2425113  28.1388684  62.5754376  42.5603927  27.3786388  63.6723579
  43.1779793  26.8237296  64.3785894  41.1813927  27.3456388  63.7843579
  40.7126438  26.7588343  64.5743167  36.7673927  29.2296388  63.6593579
  36.1613927  29.2566388  62.5783579  36.1483927  29.1406388  64.8343579
  36.6854030  29.0755010  65.6872801  34.6933927  29.0876388  64.9273579
  34.3176934  28.2784787  64.3010918  34.2443927  28.8406388  66.3643579
  35.0078978  29.2469650  67.0277267  33.3075186  29.3759652  66.5186060
  34.0453927  27.3976388  66.6633579  33.0253887  27.1189819  66.3987014
  34.7471590  26.8131017  66.0684272  34.2763927  27.1236388  68.1213579
  34.9899260  27.8448434  68.5198967  33.3340996  27.2084506  68.6626435
  34.8103927  25.7786388  68.3193579  34.8498633  25.1724649  67.5124535
  35.2453927  25.3116388  69.4853579  35.2063927  26.0776388  70.5693579
  34.8446018  27.0185103  70.5063656  35.5387015  25.7158595  71.4518466
  35.7163927  24.0756388  69.5643579  35.7425386  23.4947097  68.7385626
  36.0470836  23.7201500  70.4500046  34.0483927  30.3576388  64.4213579
  34.4183927  31.4506388  64.8343579  33.0793927  30.2106388  63.5203579
  32.9248111  29.3153173  63.0792193  32.2513927  31.3386388  63.1053579
  32.8729830  32.1054130  62.6429922  31.2033927  30.8806388  62.0893579
  30.8321860  29.9127051  62.4261209  30.3927869  31.6089068  62.1147322
  31.7303927  30.7546388  60.6593579  31.8001693  31.7499414  60.2204904
  32.7207812  30.3002809  60.6874966  30.7963927  29.8886388  59.8123579
  31.1011672  28.8485911  59.9286007  29.7821732  30.0140457  60.1914770
  30.8373927  30.2686388  58.3333579  29.9835630  29.7888722  57.8549235
  30.7239032  31.3512412  58.2768670  32.0963927  29.8616388  57.6313579
  32.2015219  28.8584646  57.6832157  32.0489027  30.1455944  56.6632598
  32.8876529  30.3064308  58.0742648  31.5873927  31.9626388  64.3393579
  31.1653927  31.2426388  65.2493579  31.5013927  33.2946388  64.3523579
  31.8610370  33.7837332  63.5451764  31.0583927  34.0936388  65.5173579
  30.7764408  35.0867701  65.1676545  29.8613927  33.4746388  66.2543579
  30.1135406  32.4351950  66.4643040  29.7445405  34.0163357  67.1929793
  28.5613927  33.5316388  65.4723579  28.5192222  34.4788654  64.9346924
  28.5476944  32.7082129  64.7582961  27.3643927  33.4206388  66.3933579
  27.2754094  32.3869276  66.7274569  27.5257242  34.0679307  67.2553816
  26.0953927  33.8316388  65.6863579  25.2758718  33.7797705  66.4031533
  26.2149089  34.8601192  65.3457069  25.7923927  32.9576388  64.5243579
  25.6811833  32.0046473  64.8398566  24.9384962  33.2680713  64.0832318
  26.5514627  33.0058879  63.8598402  32.1843927  34.4216388  66.5043579
  32.0113927  35.2586388  67.3953579  33.3333927  33.7706388  66.3423579
  33.3991395  33.0170864  65.6730781  34.5033927  34.0686388  67.1683579
  34.1833743  34.4329778  68.1445467  35.3533927  32.8066388  67.3703579
  34.6697287  32.0281316  67.7089276  35.7467977  32.5422707  66.3888070
  36.5103927  32.9376388  68.3653579  37.1270667  32.0437427  68.2717428
  37.0935669  33.8124744  68.0778295  36.0483927  33.0876388  69.8133579
  36.8608307  33.5241259  70.3943247  35.1867626  33.7548470  69.8362950
  35.6693927  31.8106388  70.4223579  36.4124783  31.1460568  70.5843892
  34.4293927  31.4706388  70.7603579  33.4293927  32.3146388  70.5623579
  33.6103059  33.2200201  70.1529008  32.4899459  32.0494617  70.8216267
  34.1883927  30.2836388  71.3103579  34.9506068  29.6406608  71.4706985
  33.2443050  30.0308284  71.5650814  35.3223927  35.1956388  66.5343579
  35.7573927  35.0806388  65.3913579  35.4783927  36.2936388  67.2753579
  34.8821079  36.4086295  68.0824024  36.4333927  37.3476388  66.9673579
  36.9176777  37.1245892  66.0166655  35.7523927  38.7226388  66.8613579
  34.8346360  38.4811401  66.3251675  35.5084348  39.0284348  67.8787434
  36.4813927  39.8746388  66.1393579  37.0251829  39.4699643  65.2857586
  35.4853927  40.9166388  65.6573579  34.9415063  41.3221307  66.5105066
  36.0175831  41.7216035  65.1504990  34.7817890  40.4545160  64.9649096
  37.5213927  40.5286388  67.0013579  38.2685938  39.7906722  67.2932404
  38.0032269  41.3319582  66.4440294  37.0487693  40.9389519  67.8937531
  37.4793927  37.3376388  68.0853579  37.1853927  37.6526388  69.2373579
  38.6943927  36.9416388  67.7353579  38.8908623  36.7446495  66.7644335
  39.7763927  36.8016388  68.7013579  39.3866265  36.6812556  69.7121444
  40.6553927  35.5896388  68.3673579  41.0725347  35.7304473  67.3702291
  41.7943927  35.4246388  69.3783579  41.3779927  35.2833106  70.3757229
  42.3961352  34.5563051  69.1100265  42.4206493  36.3167310  69.3697182
  39.8483927  34.4186388  68.3463579  40.3946314  33.6572880  68.1376271
  40.6303927  38.0476388  68.6323579  40.9873927  38.4986388  67.5403579
  40.9483927  38.6116388  69.7943579  40.4453752  38.3814741  70.6394005
  41.9133927  39.7016388  69.8403579  42.1016443  39.9401273  68.7935610
  41.3673927  40.9666388  70.5713579  41.0259262  40.6769663  71.5651340
  42.4433927  42.0276388  70.6963579  42.7850536  42.3181730  69.7029001
  42.0370936  42.8991994  71.2095867  43.2826282  41.6293423  71.2665710
  40.2603927  41.6216388  69.7353579  40.4870489  42.6873883  69.7052640
  40.3445920  41.2043280  68.7319329  38.8813927  41.4246388  70.2373579
  38.7962896  41.8421390  71.2406280  38.1774727  41.9274712  69.5742174
  38.6538336  40.3590778  70.2672991  43.2383927  39.1956388  70.4053579
  43.2993927  38.6906388  71.5333579  44.2843927  39.2886388  69.5893579
  44.1540861  39.6214417  68.6447089  45.6213927  38.8916388  70.0023579
  45.5639760  38.2904092  70.9097308  46.2973927  38.0616388  68.9073579
  46.1864217  38.6051107  67.9690494  47.3550325  37.9858806  69.1598632
  45.7163927  36.6786388  68.7583579  45.7606483  36.1832191  69.7282556
  44.6760657  36.7767613  68.4482070  46.6063927  35.6846388  67.5433579
  45.9543927  34.0636388  67.9103579  44.8735767  34.0656633  67.7691786
  46.4061374  33.3300272  67.2426442  46.1848341  33.8041511  68.9436363
  46.4123927  40.1556388  70.2963579  46.8883927  40.8406388  69.3873579
  46.5183927  40.4816388  71.5753579  46.1167672  39.8887538  72.2875964
  47.0893927  41.7596388  71.9813579  47.2435319  42.3919462  71.1069852
  46.1423927  42.4816388  72.9473579  46.5980225  43.4371676  73.2070988
  45.2025036  42.6581141  72.4243236  45.8743927  41.6856388  74.2173579
  46.3103927  40.5026388  74.3223579  45.2183927  42.2486388  75.1223579
  48.5063927  41.6596388  72.5593579  48.8963927  42.4496388  73.4243579
  49.2813927  40.7046388  72.0563579  48.9185829  40.0781983  71.3520563
  50.6423927  40.4886388  72.5403579  50.6297980  40.3529342  73.6218036
  51.2573927  39.2386388  71.8963579  51.0857831  39.3776009  70.8289597
  52.3274804  39.2781411  72.0999554  50.7023927  37.8686388  72.3313579
  50.1385830  38.0010058  73.2547746  49.7993927  37.2746388  71.2693579
  50.3626617  37.1415381  70.3457178  49.4252914  36.3086800  71.6085814
  48.9597398  37.9458055  71.0887516  51.8343927  36.9186388  72.6153579
  52.4564228  37.3223050  73.4142519  51.4311859  35.9534834  72.9219530
  52.4366705  36.7910422  71.7158694  51.5273927  41.7066388  72.2733579
  51.3333927  42.4156388  71.2903579  52.5153927  41.9146388  73.1353579
  52.5758894  41.3180670  73.9480950  53.4443927  43.0436388  73.0313579
  52.8890348  43.9738317  72.9112839  54.2983927  43.1426388  74.3043579
  54.8787590  44.0649544  74.2796988  53.6653577  43.1359218  75.1916693
  55.2783927  42.0246388  74.4693579  56.4853927  41.9866388  73.8023579
  56.8079357  42.6892261  73.1524065  57.1393927  40.8926388  74.1513579
  58.1201598  40.6762417  73.7278402  56.4043927  40.2236388  75.0213579
  55.2353927  40.9096388  75.2363579  54.4907496  40.5144417  75.9273189
  54.3363927  43.0376388  71.7703579  54.5323927  41.9806388  71.1443579
  54.8853927  44.2196388  71.3953579  54.8323927  45.5256388  72.0883579
  55.5483666  45.5340170  72.9101921  53.8288731  45.6926418  72.4797111
  55.1923927  46.4986388  70.9983579  55.6724443  47.3756201  71.4325851
  54.2913762  46.8042466  70.4664986  56.1133927  45.7676388  70.1003579
  57.1231472  45.8688784  70.4981586  56.0939438  46.1146793  69.0672634
  55.6683927  44.2916388  70.1683579  55.0293687  44.0204774  69.3279901
  56.8633927  43.3406388  70.2263579  57.5343927  43.2286388  71.2633579
  57.0693927  42.6076388  69.1283579  56.4762419  42.7495943  68.3232989
  58.1223927  41.6036388  69.0423579  58.3390774  41.4804311  67.9812421
  58.9913616  42.0307818  69.5428990  57.8223927  40.2396388  69.6483579
  58.7183927  39.3956388  69.7153579  56.5863927  40.0216388  70.1033579
  55.9115602  40.7730776  70.1096876  56.1933927  38.7266388  70.6793579
  56.9624482  38.4621815  71.4051094  54.8543927  38.8216388  71.4013579
  54.0725940  39.0768844  70.6859976  54.6225159  37.8630795  71.8655751
  54.9091566  39.5929859  72.1695531  56.1383927  37.6136388  69.6333579
  56.3593927  36.4576388  69.9573579  55.8253927  37.9596388  68.3873579
  55.5790117  38.9146093  68.1695803  55.8273927  36.9796388  67.3023579
  56.5947030  37.2739187  66.5863038  56.0814944  36.0088759  67.7279765
  54.4923927  36.8696388  66.5803579  54.1923927  35.8406388  65.9753579
  53.6983927  37.9356388  66.6383579  54.0158188  38.7591019  67.1295284
  52.3463927  37.9406388  66.0763579  51.7640136  37.1299169  66.5141520
  51.6383927  39.2696388  66.3743579  52.2893832  40.0718987  66.0269537
  50.7108806  39.2814398  65.8019227  51.3223927  39.4756388  67.8673579
  50.7829851  38.5929062  68.2107577  52.2737036  39.5474252  68.3945736
  50.4883927  40.7236388  68.1503579  49.5704489  40.6599177  67.5660482
  50.2424747  40.7357295  69.2121854  51.2353927  42.0056388  67.7863579
  51.4533700  41.9678420  66.7190445  50.5696081  42.8440064  67.9912227
  52.5183927  42.1846388  68.5543579  53.1356364  41.4081088  68.3643285
  52.9633672  43.0457328  68.2704304  52.3165864  42.2201157  69.5433547
  52.4063927  37.6716388  64.5763579  51.7683927  36.7426388  64.0753579
  53.2453927  38.4446388  63.8903579  53.8262914  39.1082093  64.3826283
  53.3063927  38.4196388  62.4353579  52.3184306  38.2520765  62.0064607
  53.8513927  39.7566388  61.9063579  54.8928203  39.8526863  62.2134472
  53.7613927  39.8296388  60.3863579  52.7201381  39.7341235  60.0785182
  54.1545524  40.7869354  60.0441477  54.3450424  39.0201268  59.9480156
  53.1053927  40.8416388  62.4823579  53.4465103  41.6757263  62.1513939
  54.1493927  37.2576388  61.9033579  53.8193927  36.6586388  60.8713579
  55.2353927  36.9326388  62.5993579  55.5026683  37.4509953  63.4239606
  56.1973927  35.9806388  62.0343579  55.8687849  35.6808940  61.0392352
  57.5953927  36.6026388  61.9223579  57.9127103  36.9354016  62.9106280
  58.2886169  35.8462905  61.5542851  57.5843927  37.7956388  60.9613579
  57.2569007  37.4334396  59.9868521  56.8633941  38.5200089  61.3402390
  58.9383927  38.4566388  60.8243579  58.8009640  39.5377936  60.8421530
  59.5591854  38.1558761  61.6683115  59.6163927  38.0556388  59.5313579
  60.0103655  37.0443467  59.6322258  58.8872706  38.0818730  58.7215481
  60.7283927  38.9916388  59.2263579  61.4043394  38.9671608  59.9764223
  61.1735495  38.7155449  58.3628142  60.3634810  39.9287172  59.1324293
  56.2143927  34.5866388  62.6523579  56.8543927  33.6756388  62.1123579
  55.4863927  34.4076388  63.7503579  55.0534669  35.1909229  64.2184824
  55.3853927  33.0876388  64.3703579  55.8470101  32.3471700  63.7171240
  56.0903927  33.0486388  65.7293579  57.0162726  33.6141151  65.6240855
  55.4367764  33.5520933  66.4416916  56.4093927  31.6346388  66.2383579
  55.4778576  31.0702283  66.2805943  57.0878047  31.1624483  65.5277980
  57.0553927  31.6546388  67.6223579  57.0149849  30.6503377  68.0440753
  58.0956533  31.9638615  67.5206781  56.3773927  32.5786388  68.5413579
  56.7481341  33.5153053  68.6142010  55.3173927  32.2566388  69.2773579
  54.7703927  33.1616388  70.0773579  55.1612009  34.0917809  70.1243115
  53.9654584  32.9166621  70.6360768  54.8053927  31.0256388  69.2153579
  55.2253585  30.3373867  68.6070506  54.0003198  30.7879803  69.7770292
  53.9323927  32.6576388  64.4793579  53.5743927  31.5816388  63.9953579
  53.0893927  33.5066388  65.0723579  53.4384194  34.3638323  65.4767080
  51.6773927  33.1666388  65.2753579  51.5553074  32.1437751  65.6316504
  50.9903927  34.1376388  66.2563579  51.1959911  35.1621190  65.9460839
  49.4713927  33.9006388  66.2663579  49.2649772  32.8764351  66.5770026
  48.9996575  34.5932484  66.9633934  49.0710629  34.0639626  65.2657778
  51.6143927  33.9946388  67.6613579  51.1951860  33.0915678  68.1050124
  52.6875618  33.8654166  67.5209682  51.3603927  35.1886388  68.5943579
  50.2873777  35.3182081  68.7356035  51.8335952  35.0039206  69.5587530
  51.7797518  36.0920578  68.1515578  50.9203927  33.0696388  63.9323579
  50.3093927  32.0366388  63.6293579  51.0073927  34.1226388  63.1243579
  51.4314836  34.9695122  63.4751452  50.3643927  34.1596388  61.7903579
  49.2806608  34.1324419  61.9038679  50.7483927  35.4476388  61.0363579
  50.4250178  36.2277049  61.7255782  51.8366675  35.4459577  60.9750777
  50.1583927  35.7176388  59.6453579  50.5439361  34.9622782  58.9606042
  48.6233927  35.6696388  59.6483579  48.2370789  36.4250837  60.3325826
  48.2512435  35.8664691  58.6429408  48.2908403  34.6832465  59.9716837
  50.6383927  37.0776388  59.1443579  51.7267090  37.0796974  59.0838366
  50.2197172  37.2699701  58.1565215  50.3119261  37.8555738  59.8345286
  50.5843927  32.9026388  60.9023579  49.6003927  32.3146388  60.4323579
  51.8553927  32.5016388  60.6553579  53.1333927  33.1116388  61.0643579
  53.2745731  32.9534315  62.1335346  53.0969629  34.1812203  60.8575554
  54.1443927  32.4176388  60.2523579  55.0135792  32.2434955  60.8866198
  54.4206723  33.0802454  59.4321607  53.5893927  31.1536388  59.7423579
  53.9332778  30.3087085  60.3389607  53.8759485  31.0033642  58.7014914
  52.0593927  31.2836388  59.8523579  51.6087553  31.4674169  58.8770376
  51.4573927  30.0106388  60.4613579  51.0603927  29.1226388  59.7083579
  51.3993927  29.9016388  61.7943579  51.8490827  30.5655299  62.4084644
  50.7473927  28.7156388  62.3983579  51.1236027  27.8190168  61.9057786
  51.0183927  28.5996388  63.8953579  50.6065445  27.6602943  64.2642919
  52.0943127  28.6171560  64.0691092  50.4133927  29.6796388  64.5783579
  50.5873895  29.6010150  65.5191784  49.2403927  28.7176388  62.1163579
  48.6713927  27.6886388  61.7773579  48.6153927  29.8876388  62.2293579
  49.1073744  30.6691750  62.6383256  47.1953927  30.0626388  61.8783579
  46.5667411  29.3211614  62.3714174  46.7033927  31.4916388  62.2533579
  47.4005821  32.2153020  61.8310559  45.2983927  31.7676388  61.7203579
  44.6005135  31.0446105  62.1426081  44.9930541  32.7748686  62.0038312
  45.2978190  31.6806218  60.6338374  46.7523927  31.6826388  63.7743579
  46.0317995  30.9937234  64.2150866  47.7565373  31.4186360  64.1061646
  46.4273927  33.1156388  64.2183579  45.4231539  33.3802099  63.8872894
  46.4800248  33.1805967  65.3051465  47.1478909  33.8051231  63.7783651
  46.9113927  29.7546388  60.4003579  45.9473927  29.0556388  60.0813579
  47.7543927  30.2626388  59.5063579  48.5377690  30.8222958  59.8116527
  47.5283927  30.1106388  58.0663579  46.4934950  30.3276545  57.8018015
  48.4543927  31.0206388  57.2263579  49.4811353  30.8829555  57.5653892
  48.3583927  30.6766388  55.7333579  47.3319620  30.8145372  55.3934683
  49.0195858  31.3315033  55.1658400  48.6553685  29.6392712  55.5791648
  48.1133927  32.4936388  57.4653579  48.2450578  32.7309424  58.5210346
  48.7736519  33.1216488  56.8672268  47.0783010  32.6787102  57.1782439
  47.6843927  28.6476388  57.6443579  46.9183927  28.1606388  56.8143579
  48.6693927  27.9606388  58.2273579  49.3372267  28.4453504  58.8097253
  48.8583927  26.5266388  58.0003579  48.9996503  26.3393486  56.9359013
  50.0863927  26.0156388  58.7533579  50.0671556  26.4565323  59.7500234
  49.9947002  24.9324961  58.8339456  51.3933927  26.3616388  58.0743579
  51.3863876  25.9130799  57.0809563  51.4487400  27.4463325  57.9822805
  52.5983927  25.8576388  58.8483579  52.4129927  25.9356068  59.9196407
  52.7998272  24.8181045  58.5897230  53.7743927  26.6586388  58.5173579
  53.9248433  27.4887317  59.0727044  54.6423927  26.3776388  57.5453579
  54.4893927  25.2866388  56.7923579  53.7093791  24.6670452  56.9590389
  55.1543053  25.0854737  56.0591979  55.6733927  27.1906388  57.3323579
  55.7912376  28.0129378  57.9068463  56.3336614  26.9819275  56.5971140
  47.6243927  25.7196388  58.4063579  47.1923927  24.8056388  57.6753579
  47.0603927  26.0696388  59.5623579  47.4913968  26.7949464  60.1175729
  45.9043927  25.3676388  60.1163579  46.0286944  24.2930441  59.9825872
  45.7573927  25.6616388  61.6163579  46.6929826  25.3551788  62.0841753
  45.6418671  26.7414943  61.7094486  44.5863927  24.9616388  62.3113579
  44.4984389  25.3676264  63.3190975  43.6952878  25.2174101  61.7381109
  44.7253927  23.4396388  62.3853579  45.8403927  22.9336388  62.6313579
  43.7003927  22.7556388  62.2173579  44.6333927  25.7006388  59.3373579
  43.7733927  24.8296388  59.1393579  44.5283927  26.9476388  58.8773579
  45.1986150  27.6416411  59.1761256  43.4303927  27.3726388  58.0003579
  42.4872342  27.1777173  58.5108056  43.5303927  28.8886388  57.7083579
  44.4656106  29.0982683  57.1892018  42.6917611  29.1948235  57.0830195
  43.5043621  29.4424321  58.6468325  43.4163927  26.5736388  56.6893579
  42.3503927  26.1876388  56.1893579  44.6093927  26.3406388  56.1433579
  45.4284375  26.7527147  56.5669832  44.7753927  25.5906388  54.9003579
  44.1203136  26.0030861  54.1329872  46.2293927  25.6736388  54.4023579
  46.7988710  25.4968507  55.3147940  46.3816531  24.8431564  53.7129989
  46.7063927  26.9766388  53.7463579  46.2992283  27.8159953  54.3100942
  48.2263927  27.0686388  53.7263579  48.6342898  26.2298105  53.1623668
  48.5281291  28.0038816  53.2547895  48.6062223  27.0381645  54.7475832
  46.1563927  27.1076388  52.3433579  45.0669693  27.1118770  52.3785430
  46.5087030  28.0389511  51.8999212  46.4966139  26.2666203  51.7391755
  44.3183927  24.1376388  55.0863579  43.6343927  23.5796388  54.2223579
  44.6613927  23.5506388  56.2333579  45.2985186  24.0274775  56.8552862
  44.1973927  22.2046388  56.6073579  44.4472678  21.4955161  55.8181769
  44.8663927  21.7486388  57.9033579  44.7281240  22.5495206  58.6296975
  44.3334675  20.8588441  58.2385535  46.3393927  21.4346388  57.7743579
  46.5168653  20.9066484  56.8374318  46.9100343  22.3633063  57.7812021
  46.7783927  20.5626388  58.9373579  46.4877445  21.0589969  59.8632365
  46.2604331  19.6066831  58.8601175  48.2773927  20.3266388  58.9393579
  48.4749738  19.5162237  59.6409915  48.5552381  20.0115692  57.9335586
  49.0773927  21.5206388  59.3233579  48.8203941  21.8124916  60.2554917
  50.0601131  21.2884476  59.3021919  48.8947795  22.2715676  58.6730830
  42.6743927  22.1276388  56.7633579  42.0513927  21.1186388  56.4073579
  42.0863927  23.2036388  57.2853579  42.6634687  23.9781042  57.5807998
  40.6443927  23.2916388  57.5033579  40.2493021  22.3081333  57.7577584
  40.3313927  24.2576388  58.6523579  40.6567390  25.2469391  58.3305912
  39.2489619  24.2555693  58.7805736  40.9933927  23.9126388  59.9633579
  40.6909388  22.9078351  60.2583019  42.0749974  23.9419524  59.8315471
  40.5903927  24.8956388  61.0383579  41.4742989  25.1947091  61.6017103
  40.1424806  25.7736689  60.5730222  39.6223927  24.3106388  61.9623579
  38.6426022  24.4321805  61.7494320  39.9543927  23.6396388  63.0613579
  41.2283927  23.4586388  63.3743579  41.9504688  23.8322568  62.7750952
  41.4720652  22.9478134  64.2108869  39.0103927  23.1426388  63.8443579
  38.0382276  23.2746883  63.6044456  39.2664376  22.6335663  64.6782554
  39.8963927  23.7316388  56.2443579  38.6593927  23.8116388  56.2453579
  40.6513927  24.0236388  55.1833579  41.6533190  24.0579879  55.3060903
  40.0953927  24.4156388  53.8813579  40.9097192  24.6486045  53.1952832
  39.2433927  23.2796388  53.2693579  38.4345791  23.0786974  53.9718836
  38.8277909  23.6640621  52.3379107  40.0073927  21.9876388  52.9903579
  40.6719665  21.7972083  53.8330789  39.2841607  21.1763008  52.9080895
  40.8273927  22.0706388  51.7043579  41.0713573  21.0603507  51.3758791
  40.2322993  22.5674997  50.9381383  42.0713927  22.8166388  51.8883579
  42.4989708  22.7725511  52.8023233  42.6613927  23.5466388  50.9463579
  43.7903927  24.1876388  51.2233579  44.1940479  24.1172636  52.1465100
  44.2405154  24.7427560  50.5096814  42.1253927  23.6496388  49.7313579
  41.2621534  23.1692767  49.5211908  42.5846543  24.2076289  49.0257911
  39.3063927  25.7216388  53.9313579  38.3163927  25.8946388  53.2173579
  39.7583927  26.6406388  54.7753579  40.5687460  26.4515450  55.3477830
  39.0623927  27.8986388  54.9633579  37.9977491  27.7583847  54.7763768
  39.2453927  28.4206388  56.4033579  40.3238453  28.5613235  56.4757942
  38.7465869  29.3853115  56.4966277  38.7723927  27.4866388  57.5343579
  39.0905012  26.4694365  57.3058685  39.3593927  27.9126388  58.8693579
  39.0413239  28.9296460  59.0987643  39.0110870  27.2383648  59.6517507
  40.4475024  27.8759688  58.8166980  37.2553927  27.4036388  57.6303579
  36.8517228  27.0230143  56.6921281  36.9784411  26.7324453  58.4433144
  36.8482634  28.3959424  57.8244664  39.5313927  28.9256388  53.9403579
  40.7333927  29.1226388  53.7423579  38.5633927  29.5416388  53.2733579
  37.6244693  29.1733216  53.3268805  38.8013927  30.7046388  52.4313579
  39.5917128  30.4901805  51.7119825  37.5243927  31.0646388  51.6633579
  37.1024323  30.1267280  51.3022872  36.8427948  31.5151820  52.3848390
  37.7233927  32.0156388  50.4913579  36.7524643  32.4164291  50.2002118
  38.3713540  32.8314423  50.8118464  38.3553927  31.3026388  49.3023579
  39.3558080  30.9723314  49.5819386  37.7452496  30.4361400  49.0473978
  38.4583927  32.1646388  48.1273579  37.6993980  32.1206583  47.4624578
  39.4703927  32.9916388  47.8813579  39.4623927  33.7276388  46.7793579
  38.6889712  33.6563211  46.1337318  40.2297543  34.3565006  46.5901791
  40.4853927  33.0856388  48.7313579  40.4900043  32.5252064  49.5715926
  41.2484999  33.7171711  48.5340429  39.2593927  31.8466388  53.3473579
  38.4923927  32.3466388  54.1703579  40.5253927  32.2306388  53.2173579
  41.0795598  31.8762529  52.4509319  41.1733927  33.1026388  54.1963579
  40.4773191  33.4211215  54.9723408  42.3633927  32.3646388  54.8693579
  43.0733298  32.0842478  54.0912380  43.0713927  33.2426388  55.9173579
  42.3621531  33.5230620  56.6961015  43.8962772  32.6854472  56.3614326
  43.4576978  34.1418853  55.4375406  41.8793927  31.1596388  55.4833579
  42.6098112  30.6979331  55.9015887  41.6483927  34.4116388  53.5843579
  42.1683927  34.4276388  52.4773579  41.4633927  35.4946388  54.3383579
  40.9419609  35.3794455  55.1956436  41.9703927  36.8226388  54.0103579
  42.4826571  36.8026189  53.0484413  40.8083927  37.8116388  53.9243579
  40.1951697  37.4331757  53.1065422  40.2606807  37.7177463  54.8620656
  41.1403927  39.2836388  53.6733579  41.8929130  39.6167131  54.3881135
  41.6823927  39.4406388  52.2533579  40.9302033  39.1081752  51.5379713
  41.9208538  40.4880752  52.0686579  42.5833052  38.8378194  52.1390513
  39.8993927  40.0986388  53.8673579  39.5360618  39.9711269  54.8870789
  40.1236990  41.1506309  53.6910043  39.1337197  39.7682987  53.1654183
  42.9353927  37.2946388  55.0923579  42.5813927  37.3136388  56.2823579
  44.1533927  37.6436388  54.6723579  44.3940150  37.4673949  53.7074028
  45.1623927  38.2486388  55.5383579  44.8272739  38.2364115  56.5754910
  46.5303927  37.5286388  55.4293579  46.9191003  37.6607197  54.4196246
  47.5303927  38.1066388  56.4423579  47.1425624  37.9745009  57.4524212
  48.4841139  37.5872021  56.3490719  47.6750026  39.1688832  56.2453201
  46.3753927  36.0276388  55.6413579  46.1959093  35.8583042  56.7030604
  45.5075781  35.6986902  55.0697024  47.5943927  35.2426388  55.2043579
  48.4625792  35.5707310  55.7759413  47.4250313  34.1802246  55.3795493
  47.7742493  35.4111190  54.1425830  45.3453927  39.7306388  55.1543579
  45.6073927  40.0456388  53.9973579  45.2313927  40.6236388  56.1383579
  45.0276681  40.3001909  57.0732253  45.3103927  42.0706388  55.9043579
  45.5308856  42.2608211  54.8539709  43.9833927  42.7516388  56.2573579
  43.9168253  42.6326622  57.3387980  44.0848474  43.8093347  56.0142810
  42.7163927  42.1986388  55.6053579  42.7122264  41.1109375  55.6759940
  41.5153927  42.7506388  56.3173579  41.5186212  43.8383443  56.2467526
  40.6079801  42.3598623  55.8569267  41.5463946  42.4550398  57.3660526
  42.6993927  42.5506388  54.1263579  43.5726898  42.1170297  53.6390850
  41.7936526  42.1533805  53.6681854  42.7196315  43.6342187  54.0099795
  46.4543927  42.7486388  56.6643579  46.5543927  42.6326388  57.8943579
  47.2953927  43.4586388  55.9083579  47.1666229  43.4138263  54.9076034
  48.4203927  44.2536388  56.4333579  48.5312167  44.0562040  57.4995834
  49.7053927  43.8466388  55.7273579  49.6131674  44.0468566  54.6598808
  50.5401372  44.4183112  56.1329348  49.8846855  42.7827818  55.8827985
  48.1743927  45.7646388  56.2663579  47.7083927  46.1966388  55.2183579
  48.5013927  46.5876388  57.2883579  49.1843927  46.2796388  58.5643579
  50.0111801  45.5949874  58.3752142  48.4764450  45.8130931  59.2493719
  49.6483927  47.6256388  59.0483579  50.6242426  47.8659702  58.6263899
  49.7107365  47.6375265  60.1365092  48.5953927  48.5716388  58.5633579
  49.0058032  49.5759202  58.4580909  47.7245966  48.6023584  59.2182396
  48.1923927  48.0196388  57.1743579  47.1258881  48.1009092  56.9644500
  48.9853927  48.7516388  56.0823579  48.4703927  49.7106388  55.4713579
  50.2163927  48.2956388  55.8553579  50.4858711  47.4393477  56.3182254
  51.1773927  48.9266388  54.9483579  50.6737659  49.5585980  54.2168617
  52.2073927  49.7936388  55.7293579  52.8671806  50.2651683  55.0010447
  51.5343927  50.8856388  56.5993579  50.8747605  50.4148139  57.3282673
  52.3008478  51.4590184  57.1207806  50.9536031  51.5521314  55.9617283
  52.9963927  48.9336388  56.5453579  53.6373174  49.4553252  57.0338855
  51.9793927  47.8406388  54.2163579  51.9613927  46.6826388  54.6143579
  52.7063927  48.2296388  53.1703579  52.6182018  49.1826402  52.8476972
  53.5863927  47.3196388  52.4233579  53.0394670  46.4180784  52.1473862
  54.0893927  47.9966388  51.1463579  54.4705094  48.9748588  51.4395045
  54.9097520  47.3855520  50.7699490  53.0303927  48.1686388  50.0433579
  52.7355037  47.1819510  49.6861626  52.1634943  48.6747525  50.4681380
  53.5753927  48.9856388  48.8823579  54.5454534  48.5930264  48.5775026
  52.8842117  48.9385728  48.0408396  53.7383927  50.3796388  49.2753579
  53.2580357  50.6753104  50.1131734  54.4563927  51.2776388  48.6043579
  55.0963927  50.9336388  47.4993579  55.0402781  49.9833120  47.1619706
  55.6383286  51.6228363  46.9979480  54.5443927  52.5216388  49.0523579
  54.0658527  52.7841266  49.9021812  55.0895973  53.2015739  48.5419277
  54.7873927  46.8286388  53.2483579  55.3733927  45.7866388  52.9393579
  55.1733927  47.6166388  54.2533579  54.7546197  48.5311475  54.3450222
  56.2183927  47.2266388  55.2173579  57.1374092  46.9113124  54.7233161
  56.5563927  48.3786388  56.2083579  55.6226953  48.8241391  56.5516330
  57.3593927  47.8616388  57.4263579  58.2935036  47.4163830  57.0838887
  57.5780007  48.6924344  58.0972452  56.7729787  47.1114886  57.9569189
  57.3103927  49.5056388  55.5013579  56.6943085  49.9066334  54.6965315
  57.5344177  50.2977051  56.2158811  58.2406568  49.1170281  55.0870015
  55.7523927  45.9956388  55.9923579  56.4833927  45.0296388  56.1103579
  54.5223927  46.0256388  56.4993579  53.9899235  46.8838075  56.5104198
  53.9513927  44.8406388  57.1633579  54.6688385  44.4164785  57.8658241
  52.6373927  45.1486388  57.9233579  51.9207588  45.5951374  57.2340293
  52.0463927  43.8476388  58.5083579  52.7623205  43.4007744  59.1981844
  51.1227825  44.0747744  59.0407619  51.8362757  43.1476387  57.6996847
  52.8853927  46.1676388  59.0323579  53.2673438  47.0917857  58.5985747
  51.9507995  46.3712994  59.5550026  53.6153930  45.7685575  59.7365841
  53.7403927  43.6776388  56.1823579  53.9983927  42.5166388  56.5223579
  53.3213927  43.9916388  54.9593579  53.1151120  44.9486239  54.7109085
  53.0843927  42.9406388  53.9513579  52.3849896  42.2038513  54.3464259
  52.4923927  43.5406388  52.6703579  53.1855234  44.2738094  52.2578889
  52.3257762  42.7482464  51.9406638  51.5444741  44.0269611  52.9006624
  54.3843927  42.2116388  53.6643579  54.4113927  40.9776388  53.5603579
  55.4653927  42.9876388  53.5593579  55.3407528  43.9896011  53.5845700
  56.8043927  42.4626388  53.3053579  56.7439520  41.8552897  52.4022670
  57.8033927  43.6066388  53.0623579  57.8816229  44.2184224  53.9610797
  58.7813494  43.1904592  52.8204994  57.4561656  44.2228970  52.2330459
  57.2723927  41.5416388  54.4293579  57.8163927  40.4626388  54.1683579
  57.0323927  41.9496388  55.6753579  56.6804811  42.8833817  55.8315045
  57.3273927  41.1086388  56.8493579  58.3856481  40.8476126  56.8571035
  56.9963927  41.8546388  58.1503579  55.9536873  42.1650346  58.0831335
  57.1103253  41.1397887  58.9652866  57.8723927  43.0726388  58.4173579
  57.7562771  43.7674932  57.5856156  57.5152302  43.5414049  59.3343053
  59.3363927  42.7106388  58.5723579  59.6473927  41.7396388  59.2953579
  60.1673927  43.4056388  57.9543579  56.5853927  39.7696388  56.8273579
  57.1693927  38.7296388  57.1343579  55.2963927  39.8156388  56.4843579
  54.8681079  40.7134934  56.3096336  54.4613927  38.6186388  56.3883579
  54.4664872  38.0924154  57.3429061  53.0113927  38.9866388  56.0383579
  53.0494730  39.6255738  55.1560818  52.4980982  38.0573087  55.7914281
  52.2623927  39.6976388  57.1433579  52.0752611  39.0023660  57.9616967
  52.8589351  40.5341881  57.5072598  50.6903927  40.3176388  56.5223579
  49.7993927  40.7716388  57.9953579  50.3576583  41.5347929  58.5376072
  48.8200627  41.1642531  57.7217387  49.6741829  39.8942162  58.6298289
  54.9813927  37.6386388  55.3493579  55.0233927  36.4406388  55.6103579
  55.3623927  38.1456388  54.1743579  55.2820382  39.1387268  54.0087718
  55.8343927  37.2906388  53.0733579  55.0745497  36.5432828  52.8448916
  56.1113927  38.1126388  51.8053579  55.1903870  38.6509797  51.5816689
  56.8937815  38.8251504  52.0666910  56.5473927  37.3016388  50.5653579
  55.8786253  36.4442902  50.4891719  56.4082154  37.9484470  49.6991201
  58.0033927  36.8126388  50.6103579  58.8423927  37.4336388  51.2973579
  58.3113927  35.7946388  49.9553579  57.0843927  36.5226388  53.5103579
  57.2533927  35.3496388  53.1533579  57.9533927  37.1906388  54.2733579
  57.8487744  38.1845719  54.4191362  59.1193927  36.5146388  54.8733579
  59.7387073  36.0930216  54.0816588  59.9713927  37.4896388  55.6953579
  59.3314274  37.8877096  56.4828115  60.7788483  36.9098131  56.1424796
  60.5583927  38.6386388  54.8903579  60.8756882  38.2345765  53.9290265
  59.7716447  39.3762431  54.7320337  61.7443927  39.3016388  55.5783579
  62.6403927  39.7856388  54.8633579  61.7943927  39.3376388  56.8233579
  58.6863927  35.3376388  55.7563579  59.2993927  34.2806388  55.7233579
  57.6123927  35.5236388  56.5243579  57.1608602  36.4267391  56.5494086
  57.1163927  34.4756388  57.4153579  57.9927231  33.9972457  57.8527185
  56.2813927  35.0836388  58.5383579  55.3954697  35.5585824  58.1168499
  55.9774799  34.2991850  59.2314448  56.8738664  35.8281143  59.0701759
  56.3213927  33.3916388  56.6833579  56.2953927  32.2356388  57.1083579
  55.6733927  33.7666388  55.5853579  55.7749317  34.7094575  55.2376771
  54.7293927  32.8766388  54.9103579  54.4942616  32.0282513  55.5530485
  53.4283927  33.6256388  54.5913579  53.7752001  34.4931814  54.0299368
  52.7943685  33.0102109  53.9531088  52.6253927  34.0936388  55.8093579
  53.3073944  34.5509949  56.5261563  51.5603927  35.1116388  55.3983579
  50.8776978  34.6548340  54.6818693  51.0024394  35.4301124  56.2789051
  52.0410044  35.9764657  54.9409880  52.0033927  32.9296388  56.5593579
  52.7892980  32.2588919  56.9065623  51.4432373  33.3059921  57.4153283
  51.3303766  32.3870248  55.8954917  55.2903927  32.2316388  53.6533579
  54.5943927  31.4396388  52.9983579  56.5423927  32.5636388  53.3283579
  57.0513362  33.1947262  53.9306905  57.1873927  32.1126388  52.0883579
  56.6735003  32.5442918  51.2294694  58.6553927  32.5486388  52.0503579
  58.6813215  33.6064663  52.3119452  59.1793834  31.9732234  52.8135296
  59.3343927  32.3426388  50.7053579  59.4695506  31.2737584  50.5400460
  58.6959308  32.7528948  49.9229524  60.6853927  33.0346388  50.6703579
  61.3316374  32.5941469  51.4295903  61.1330863  32.8936242  49.6865974
  60.5673927  34.4696388  50.9303579  59.6491910  34.8803489  50.8391323
  61.5823927  35.2556388  51.2753579  61.3783927  36.5436388  51.4903579
  60.4496413  36.9280690  51.3916953  62.1521924  37.1375301  51.7523252
  62.8013927  34.7566388  51.4063579  62.9612394  33.7728050  51.2432008
  63.5660457  35.3620254  51.6688680  57.0773927  30.6006388  51.9023579
  57.3503927  29.8296388  52.8283579  56.6653927  30.1896388  50.7083579
  56.4682293  30.8649661  49.9836794  56.4853927  28.7776388  50.4033579
  56.8462449  28.6232633  49.3864739  57.1117010  28.2194534  51.0992504
  55.0563927  28.2666388  50.5043579  54.7293927  27.2406388  49.8963579
  54.2173927  28.9646388  51.2753579  54.5888508  29.7329899  51.8155013
  52.7973927  28.6266388  51.4313579  52.6721704  27.5438585  51.4336673
  52.2563927  29.1876388  52.7603579  52.5607187  30.2313681  52.6821653
  51.1704204  29.1204956  52.6951203  52.7243927  28.6176388  54.1083579
  53.8134066  28.5722140  54.1176458  52.2443927  29.5016388  55.2493579
  51.1553771  29.5471795  55.2410012  52.5828857  29.0863213  56.1985864
  52.6504635  30.5057816  55.1272755  52.2653927  27.1746388  54.3283579
  52.6686267  26.5402144  53.5390496  52.6236861  26.8223167  55.2956202
  51.1764303  27.1319978  54.3073438  51.9533927  29.1406388  50.2433579
  52.2823927  30.1826388  49.6723579  50.8823927  28.4046388  49.8523579
  50.4663927  27.1026388  50.4093579  50.3790849  27.1859392  51.4926578
  51.2149921  26.3497973  50.1625227  49.1453927  26.8376388  49.7423579
  48.3444631  27.1686928  50.4034283  49.0493027  25.7666213  49.5640615
  49.1383927  27.5826388  48.4763579  48.1314828  27.8884572  48.1922691
  49.5743255  26.9827143  47.6775132  50.0073927  28.8226388  48.7343579
  50.6597024  29.0229834  47.8843859  49.1363927  30.0646388  49.0173579
  47.9343927  29.9446388  49.2913579  49.7603927  31.2386388  48.9263579
  50.7143717  31.2409574  48.5946682  49.1303927  32.5196388  49.2303579
  48.0902324  32.4785820  49.5535916  49.9683927  33.3366388  50.2713579
  50.8833380  33.6773449  49.7866984  49.1703927  34.5736388  50.8083579
  48.2554772  34.2336734  51.2935936  49.7825417  35.1169442  51.5282145
  48.9172649  35.2320018  49.9773443  50.5693927  32.4406388  51.3773579
  50.6918837  31.4516962  50.9356686  51.5491218  32.8582658  51.6093451
  49.7543927  32.3276388  52.6503579  48.7746270  31.9096249  52.4192227
  50.2697759  31.6757228  53.3556841  49.6318633  33.3161956  53.0928981
  49.0743927  33.3526388  47.9463579  50.0793927  33.4656388  47.2413579
  47.9113927  33.9326388  47.6543579  47.0794441  33.6649130  48.1606026
  47.7773927  34.8976388  46.5553579  48.5495352  34.7108794  45.8090227
  46.3973927  34.7736388  45.8783579  46.3833491  33.7910082  45.4068294
  45.6654148  34.7991876  46.6856098  46.0413927  35.8646388  44.8183579
  44.9540573  35.9044197  44.7533965  46.4171223  36.8145059  45.1987285
  46.6203927  35.6076388  43.4413579  47.7072575  35.5710956  43.5154425
  46.2493847  34.6507403  43.0742097  46.2473927  36.6606388  42.4773579
  46.8579842  37.4643093  42.4400592  45.1783927  36.6336388  41.6743579
  44.3453927  35.5996388  41.6923579  44.5193519  34.8257568  42.3176137
  43.5416987  35.5918301  41.0807089  44.9423927  37.6426388  40.8373579
  45.5739217  38.4303744  40.8100838  44.1330035  37.6153317  40.2338332
  48.0253927  36.3146388  47.0843579  47.1953927  36.8646388  47.8143579
  49.1833927  36.8846388  46.7443579  49.8705778  36.3693434  46.2129949
  49.5183927  38.2466388  47.1803579  49.0952309  38.4163072  48.1704316
  51.0343927  38.4746388  47.2493579  51.4426246  38.1935980  46.2785531
  51.2106346  39.5360989  47.4235450  51.7103927  37.6686388  48.3313579
  52.2063927  36.3906388  48.0633579  52.1063462  35.9873609  47.0556590
  52.8193927  35.6356388  49.0563579  53.2075982  34.6422489  48.8314690
  52.9483927  36.1566388  50.3323579  53.5583927  35.3946388  51.3023579
  53.8465164  34.5375169  50.9799814  52.4583927  37.4236388  50.6383579
  52.5502492  37.8299495  51.6456188  51.8423927  38.1766388  49.6343579
  51.4571555  39.1714741  49.8579538  48.8823927  39.2606388  46.2473579
  49.1233927  39.2436388  45.0373579  48.0503927  40.1236388  46.8153579
  47.8008579  40.0054883  47.7868887  47.4043927  41.1916388  46.0603579
  47.6781579  41.1185249  45.0078342  45.8833927  41.0836388  46.1783579
  45.6122316  41.2900939  47.2137067  45.4425014  41.8407854  45.5299415
  45.3633927  39.7156388  45.7833579  45.7130785  39.4908796  44.7757349
  45.7625235  38.9774799  46.4790002  43.8503927  39.6296388  45.8013579
  43.1623927  40.5786388  45.4283579  43.3223927  38.4856388  46.2393579
  42.3188926  38.3759035  46.2717166  43.9285291  37.7344195  46.5366283
  47.9313927  42.5446388  46.5363579  47.1773927  43.4306388  46.9473579
  49.2533927  42.6626388  46.4663579  49.7778933  41.8388066  46.2088719
  49.9883927  43.8626388  46.8243579  49.4255972  44.7628819  46.5775326
  50.3433927  43.8966388  48.3503579  49.4155196  44.0160139  48.9097337
  51.0683927  42.6026388  48.8193579  51.9966509  42.4828271  48.2607153
  51.2923301  42.6763952  49.8835530  50.4249094  41.7407293  48.6428874
  51.1563927  45.0466388  48.6503579  51.3660133  45.0547248  49.5871579
  51.2473927  43.9776388  45.9393579  51.9653927  42.9876388  45.7533579
  51.4903927  45.1716388  45.3563579  50.5593927  46.3106388  45.2653579
  49.9459654  46.3625411  46.1648651  49.9156042  46.1961194  44.3932795
  51.4853927  47.4666388  45.1383579  51.8265478  47.7848036  46.1234891
  50.9832309  48.2973530  44.6425266  52.6233927  46.9526388  44.3033579
  53.5510524  47.4685871  44.5510349  52.4168057  47.0683357  43.2393863
  52.7453927  45.4586388  44.6553579  52.7634042  44.8260695  43.7678727
  54.0103927  45.2126388  45.4823579  55.0883927  45.0806388  44.9093579
  53.8743927  45.1456388  46.8023579  52.9619043  45.3226886  47.1974750
  54.9903927  44.8856388  47.7183579  55.7619934  45.6292875  47.5190639
  54.5283927  45.0416388  49.1423579  53.7619442  44.2977406  49.3597796
  55.3731022  44.8999817  49.8165236  54.1150897  46.0403240  49.2834521
  55.6133927  43.5036388  47.5333579  56.7683927  43.2776388  47.9093579
  54.8343927  42.5826388  46.9773579  53.9104285  42.8422652  46.6627413
  55.2363927  41.1906388  46.8603579  56.3113327  41.0725523  46.9969550
  54.4993927  40.2756388  47.8883579  53.4361246  40.2616441  47.6488493
  55.0473927  38.8616388  47.8383579  56.1105911  38.8747706  48.0782282
  54.5196933  38.2410846  48.5626136  54.9061283  38.4518237  46.8382591
  54.5973927  40.8336388  49.3253579  54.1442724  41.8242903  49.3626883
  54.0721212  40.1683560  50.0106230  55.6450401  40.9025934  49.6182421
  54.9993927  40.6606388  45.4473579  54.0153927  41.0006388  44.7843579
  55.9333927  39.8296388  45.0043579  56.7832010  39.7514603  45.5445554
  55.8203927  39.0496388  43.7743579  54.7691677  38.8876202  43.5360825
  56.4823927  39.7926388  42.5993579  56.8702382  39.0166053  41.9394737
  55.6769586  40.3275851  42.0961597  57.6163927  40.7826388  42.9523579
  57.8571032  41.3405369  42.0474220  57.2301824  41.4664636  43.7082198
  58.8803927  40.0986388  43.4813579  58.7552040  39.9433508  44.5529513
  58.9738798  39.1335594  42.9833805  60.1373927  40.9226388  43.2313579
  59.8526714  41.9740995  43.2696299  60.8366639  40.7064788  44.0390669
  60.7923927  40.6286388  41.9093579  60.1447448  40.8292810  41.1607629
  61.6154738  41.2047839  41.8059445  61.0566846  39.6544783  41.8738585
  56.5003927  37.6986388  44.0393579  57.4643927  37.6556388  44.8083579
  56.0403927  36.5846388  43.4603579  56.5726501  35.7615424  43.7039023
  54.8863927  36.4276388  42.5723579  54.0374111  36.9683591  42.9906293
  55.1713927  36.9746388  41.1613579  54.3634059  36.6518346  40.5048109
  55.1807169  38.0631763  41.2170270  56.4153927  36.5156388  40.6433579
  56.5506187  36.8802549  39.7656513  54.6313927  34.9266388  42.4843579
  55.5893927  34.1396388  42.4673579  53.3623927  34.5186388  42.4403579
  52.6195232  35.1533556  42.6960506  53.0273927  33.1016388  42.2293579
  53.9226917  32.4988085  42.3814587  51.9363927  32.6146388  43.1983579
  51.3711420  33.4950324  43.5041323  51.2775565  31.9262985  42.6689974
  52.5073927  31.9236388  44.4323579  53.2443927  30.9246388  44.2713579
  52.1993927  32.3646388  45.5633579  52.7363927  32.8226388  40.7383579
  53.6833927  32.5286388  40.0003579  51.4863927  32.8646388  40.2583579
  51.4285873  33.0579234  39.2687120  50.2373927  32.7346388  41.0153579
  50.4426382  32.1943473  41.9395108  49.6133927  34.1026388  41.3713579
  48.8791620  33.9805772  42.1676653  50.3963234  34.7854716  41.7012955
  48.9063927  34.7776388  40.2363579  47.5363927  34.9156388  40.1933579
  46.9043462  34.5852676  40.9085305  47.1923927  35.5406388  39.0813579
  46.1450726  35.7472608  38.8610697  48.2913927  35.8126388  38.4003579
  49.3773927  35.3486388  39.1013579  50.3822730  35.4823365  38.7008060
  49.3183927  31.8646388  40.1423579  49.1403927  32.1396388  38.9483579
  48.7743927  30.7966388  40.7173579  48.9251405  30.6066702  41.6978100
  48.0153927  29.8186388  39.9273579  48.4108448  29.7794123  38.9123810
  48.0713927  28.3986388  40.5343579  47.6121552  27.6999312  39.8350662
  49.5133927  27.9766388  40.8013579  49.9731772  28.6746599  41.5009753
  49.5259101  26.9738427  41.2283736  50.0725435  27.9795624  39.8657071
  47.3283927  28.3676388  41.7593579  47.3652196  27.4843867  42.1336705
  46.5593927  30.2346388  39.7383579  45.9373927  29.8916388  38.7283579
  46.0273927  30.9746388  40.7093579  46.6087075  31.2752430  41.4786495
  44.6203927  31.3736388  40.7063579  44.5407043  32.3703610  41.1402862
  44.2679769  31.3976239  39.6751804  43.7503927  30.4156388  41.5043579
  42.5523927  30.6476388  41.6703579  44.3623927  29.3456388  42.0083579
  45.3350726  29.1899447  41.7853050  43.6593927  28.3296388  42.7873579
  42.5823261  28.4711233  42.6978657  44.0133927  26.9326388  42.2733579
  45.0894344  26.9158251  42.1002949  43.7618819  26.2250631  43.0634079
  43.2843927  26.5406388  40.9873579  42.3137248  26.1194511  41.2490934
  43.1403124  27.4340675  40.3797988  44.0863927  25.5146388  40.1983579
  44.7496144  24.9826420  40.8804250  43.3985549  24.8070308  39.7354653
  44.8943927  26.1376388  39.1493579  44.4575383  26.8786025  38.6199901
  46.1423927  25.7846388  38.8393579  46.7633927  24.8226388  39.5163579
  46.2867349  24.3535096  40.2732034  47.7087154  24.5657541  39.2704415
  46.7813927  26.4116388  37.8573579  46.3188936  27.1526521  37.3503138
  47.7266368  26.1443054  37.6225277  43.9203927  28.4456388  44.2973579
  43.3693927  27.6756388  45.0933579  44.7643927  29.4016388  44.6773579
  45.2749787  29.9122693  43.9712008  45.0113927  29.7286388  46.0893579
  45.4780148  28.8784041  46.5868155  45.9443927  30.9406388  46.2113579
  45.5139942  31.7252508  45.5890716  45.9145552  31.2490669  47.2563851
  47.3983927  30.6966388  45.7923579  48.0315642  31.3495782  46.3930782
  47.6293133  29.6562986  46.0214150  47.6563927  30.9606388  44.3103579
  46.7203927  31.3726388  43.5843579  48.8093927  30.7596388  43.8723579
  43.6903927  30.0246388  46.8053579  42.7873927  30.6426388  46.2203579
  43.5733927  29.5536388  48.0463579  44.2295072  28.8616567  48.3791851
  42.4163927  29.8756388  48.8873579  41.6962175  30.5031529  48.3623122
  41.6873927  28.6076388  49.4573579  40.8238344  28.9347429  50.0364695
  41.2213927  27.6726388  48.3243579  42.0845127  27.3447281  47.7450487
  40.7204070  26.8042385  48.7521371  40.5292006  28.2067061  47.6734038
  42.5483927  27.8586388  50.4843579  43.3230771  27.3175396  49.9410563
  43.0121718  28.5989426  51.1362465  41.7323927  26.8706388  51.3313579
  41.2686567  26.1297019  50.6801580  42.3908970  26.3690099  52.0404700
  40.9577495  27.4111051  51.8753467  42.7503927  30.8876388  50.0013579
  41.8713927  31.2736388  50.7743579  44.0153927  31.3026388  50.0773579
  44.7218410  30.8304896  49.5313676  44.4393927  32.3916388  50.9783579
  43.6094250  32.7494203  51.5876568  45.6023927  31.9596388  51.9243579
  46.4854731  31.7416431  51.3237364  45.9263927  33.0766388  52.9213579
  45.0438621  33.2948867  53.5226968  46.7398119  32.7579051  53.5731696
  46.2263709  33.9730501  52.3786228  45.2673927  30.6516388  52.6723579
  45.0959446  29.8532709  51.9503355  46.0995792  30.3806807  53.3220863
  44.3697513  30.7959953  53.2736082  44.8673927  33.6356388  50.1743579
  45.7473927  33.5546388  49.3233579  44.2433927  34.7806388  50.4553579
  43.4487080  34.7614695  51.0784213  44.6353927  36.0696388  49.8643579
  45.3681867  35.9017034  49.0751115  43.4213927  36.7886388  49.2613579
  42.7414715  36.9928133  50.0884728  43.7462097  37.7298796  48.8178946
  42.7053927  35.9546388  48.2113579  43.3923927  35.2336388  47.4563579
  41.4583927  36.0426388  48.1163579  45.2953927  36.9726388  50.9043579
  44.9333927  36.9446388  52.0903579  46.2643927  37.7696388  50.4583579
  46.5770681  37.6908418  49.5012140  46.9363927  38.7356388  51.3313579
  46.3636408  38.8545614  52.2510926  48.3513927  38.2636388  51.6923579
  48.1509997  37.2285743  51.9690949  48.9578645  38.2862193  50.7869397
  49.1113927  38.9636388  52.8373579  48.3880732  39.3053760  53.5777128
  50.1083927  38.0136388  53.5003579  50.8323605  37.6718187  52.7606765
  50.6289887  38.5351445  54.3035468  49.5758539  37.1554926  53.9103432
  49.8063927  40.2566388  52.3873579  49.0623185  40.9558809  52.0058957
  50.3247574  40.7050373  53.2349062  50.5262013  40.0282365  51.6013509
  46.9633927  40.0776388  50.6013579  47.3443927  40.1486388  49.4173579
  46.5283927  41.1216388  51.3073579  46.2073911  40.9644028  52.2519923
  46.4373927  42.4776388  50.7593579  47.3172878  42.6842595  50.1501028
  45.1843927  42.6356388  49.8823579  45.3028116  43.5684021  49.3309698
  45.1827050  41.7989263  49.1837812  43.8613927  42.6616388  50.6493579
  43.8357735  41.7897207  51.3029658  43.8420747  43.5686679  51.2535326
  42.4073927  42.6366388  49.5643579  42.4223927  40.9116388  49.0733579
  42.3280320  40.2808972  49.9573037  41.5883542  40.7180717  48.3988120
  43.3599234  40.6861339  48.5651404  46.4323927  43.5056388  51.8933579
  46.3303927  43.1436388  53.0793579  46.5503927  44.7806388  51.5223579
  46.7817792  45.0099916  50.5663469  46.5323927  45.8466388  52.4973579
  46.9761716  45.4986552  53.4301317  47.3283927  47.0496388  51.9973579
  47.1097989  47.2821360  50.9551194  47.1611107  47.9358191  52.6095681
  49.1193927  46.7116388  52.0753579  49.5044826  47.8914785  51.5972551
  45.1133927  46.2026388  52.9603579  44.1453927  45.9386388  52.2453579
  45.0113927  46.7296388  54.1873579  45.8398005  46.8045478  54.7602703
  43.7263927  47.1646388  54.7583579  43.1209658  46.2909765  54.9997531
  43.9403927  47.9836388  56.0413579  44.6245491  48.8125680  55.8599586
  42.9814826  48.3728736  56.3835387  44.5153927  47.1936388  57.1823579
  44.4733927  47.6406388  58.4853579  44.0625957  48.5160811  58.7768133
  45.0483927  46.7516388  59.2753579  45.1051314  46.9184759  60.3510182
  45.4773927  45.7476388  58.5293579  45.1563927  46.0006388  57.2153579
  45.4286783  45.2843655  56.4401712  42.9153927  47.9956388  53.7613579
  41.7523927  47.6826388  53.4923579  43.5463927  49.0376388  53.2193579
  44.4909586  49.2382602  53.5154080  42.8953927  49.9696388  52.2943579
  41.9838208  50.3039470  52.7897100  43.7713927  51.1766388  52.0263579
  44.6841939  50.8590301  51.5223552  43.2341832  51.8827046  51.3931302
  44.0268426  51.6576630  52.9705297  42.4753927  49.2936388  50.9823579
  41.4483927  49.6476388  50.4093579  43.2503927  48.3006388  50.5433579
  44.0964528  48.0738033  51.0461773  42.9383927  47.5406388  49.3303579
  42.7984450  48.2172735  48.4873400  44.0533927  46.5366388  48.9763579
  44.0744808  45.7618933  49.7427945  43.8213927  45.8946388  47.6103579
  43.8006431  46.6687746  46.8432967  44.6278352  45.1932710  47.3962716
  42.8698642  45.3629701  47.6150877  45.3213927  47.1926388  48.9773579
  46.0089809  46.5602911  48.7560905  41.6283927  46.7816388  49.4923579
  40.7923927  46.7756388  48.5663579  41.4513927  46.1506388  50.6603579
  42.2030188  46.1239573  51.3344838  40.2293927  45.4026388  50.9543579
  40.0409196  44.6794966  50.1608578  40.3633927  44.6466388  52.2863579
  41.2356599  43.9930713  52.2764174  40.4627803  45.3720940  53.0937839
  39.1773927  43.7786388  52.6293579  38.7023927  42.8156388  51.7283579
  39.2037894  42.7033605  50.7670594  37.6113927  42.0106388  52.0423579
  37.2398781  41.2804725  51.3233761  36.9913927  42.1426388  53.2883579
  36.1464325  41.5064189  53.5517327  37.4593927  43.0956388  54.1983579
  36.9740397  43.2088723  55.1677447  38.5533927  43.9056388  53.8633579
  38.9225127  44.6444931  54.5746558  38.9893927  46.3056388  50.9483579
  37.9473927  45.9356388  50.4143579  39.1133927  47.4816388  51.5573579
  39.9527960  47.6910203  52.0785689  38.0073927  48.4306388  51.6173579
  37.0964152  47.9056788  51.9048231  38.2863927  49.5376388  52.6543579
  39.2561097  49.9822986  52.4306909  37.2123927  50.6196388  52.6243579
  36.2423943  50.1757862  52.8484063  37.4430996  51.3820329  53.3684201
  37.1828583  51.0756476  51.6347700  38.3013927  48.9346388  53.9533579
  38.4738474  49.6071683  54.6163539  37.6703927  48.9866388  50.2263579
  36.4943927  49.1926388  49.9053579  38.7053927  49.1956388  49.4083579
  39.6371036  49.2024624  49.7981882  38.5403927  49.5506388  47.9943579
  37.9232552  50.4463228  47.9237138  39.9123927  49.8356388  47.3103579
  40.5441273  48.9538286  47.4172340  39.7343927  50.1596388  45.8203579
  39.1031053  51.0416725  45.7126902  40.7084616  50.3536197  45.3712918
  39.2650461  49.3139968  45.3176613  40.5263927  50.9636388  47.9553579
  41.3726819  51.1475196  47.5411322  37.7273927  48.5006388  47.2313579
  36.8213927  48.8606388  46.4703579  38.0333927  47.2176388  47.4683579
  38.7953686  47.0159847  48.0998860  37.3453927  46.0976388  46.8343579
  37.3805333  46.2126818  45.7510161  38.0103927  44.7636388  47.2083579
  37.9090132  44.6676617  48.2893805  37.4246226  43.9857904  46.7185361
  39.4783927  44.6146388  46.8203579  39.9174803  45.6122500  46.8117151
  39.9608878  44.0125303  47.5902708  39.6813927  43.9626388  45.4693579
  38.9786261  44.3955807  44.7574736  40.7009429  44.1522472  45.1337010
  39.4653927  42.5126388  45.5203579  40.2452081  41.9323820  45.7947473
  38.3093927  41.9256388  45.2313579  37.2693927  42.6696388  44.8603579
  37.3658782  43.6732765  44.8011806  36.3887707  42.2269609  44.6398116
  38.1883927  40.6026388  45.3073579  38.9803382  40.0413794  45.5864824
  37.3051651  40.1658133  45.0855671  35.8773927  46.0796388  47.2553579
  34.9853927  45.9106388  46.4143579  35.6393927  46.2736388  48.5563579
  36.4234643  46.2968266  49.1925917  34.2853927  46.3366388  49.1183579
  33.7469097  45.4180623  48.8852215  34.3403927  46.4996388  50.6463579
  35.0155581  47.3449847  50.7791787  33.3394178  46.7797213  50.9745391
  34.8403927  45.3066388  51.4843579  35.8274236  45.0170478  51.1237918
  34.9253927  45.6666388  52.9523579  33.9385828  45.9559130  53.3137793
  35.2809477  44.8055125  53.5181697  35.6179349  46.4980615  53.0835908
  33.9343927  44.1036388  51.2913579  33.9273556  43.8184968  50.2393389
  34.3027172  43.2709038  51.8905164  32.9217636  44.3566550  51.6054663
  33.4083927  47.4236388  48.4793579  32.2203927  47.2086388  48.2483579
  34.0143927  48.5686388  48.1763579  34.9801503  48.6867027  48.4474163
  33.3263927  49.6996388  47.5413579  32.2916172  49.7470542  47.8806080
  34.0283927  51.0176388  47.9173579  35.0750803  50.7872731  47.7186721
  33.6984938  51.8124226  47.2483397  33.8743927  51.4756388  49.3663579
  33.9789985  50.6117024  50.0226904  34.9343927  52.5116388  49.7183579
  34.8301207  53.3761300  49.0627047  34.8071536  52.8247682  50.7546305
  35.9254103  52.0763271  49.5899506  32.4643927  52.0006388  49.6543579
  31.7368670  51.2106846  49.4678691  32.3990727  52.3155554  50.6958290
  32.2525369  52.8497669  49.0045907  33.1963927  49.6166388  46.0163579
  32.4463927  50.3926388  45.4213579  33.9193927  48.6886388  45.3903579
  34.4552052  48.0298347  45.9371499  34.0403927  48.6406388  43.9303579
  33.8568560  49.6301231  43.5116287  35.4493927  48.1896388  43.5233579
  35.6176739  48.4637712  42.4819012  36.1765518  48.7000031  44.1549178
  35.5963927  46.7866388  43.6723579  36.4837324  46.5284793  43.4123927
  32.9873927  47.7506388  43.2703579  32.0513927  47.2866388  43.9293579
  33.1463927  47.5076388  41.9713579  33.9041660  47.9445717  41.4664137
  32.1913927  46.6796388  41.2173579  31.1833126  46.8481355  41.5961488
  32.2193927  47.0316388  39.7263579  31.3193870  46.6308466  39.2600376
  32.2263699  48.1171664  39.6279647  33.3663927  46.4906388  39.0843579
  33.3543983  46.7281911  38.1542908  32.4423927  45.1856388  41.4163579
  31.5023927  44.3776388  41.3803579  33.7133927  44.8306388  41.6223579
  34.4327735  45.5390197  41.5943015  34.1133927  43.4476388  41.8583579
  33.6178649  42.7944659  41.1400846  35.6543927  43.2516388  41.7293579
  35.8873204  42.2018647  41.9077379  36.1493927  43.6536388  40.3433579
  35.9172190  44.7034859  40.1644279  37.2276943  43.5054619  40.2849752
  35.6574171  43.0395853  39.5890377  36.3303927  44.0416388  42.7143579
  37.2783954  43.9164047  42.6294602  33.6623927  43.0326388  43.2543579
  33.7303927  43.8236388  44.2013579  33.1913927  41.7986388  43.3763579
  33.0833110  41.2037918  42.5673000  32.7553927  41.2916388  44.6683579
  32.4579170  42.1216102  45.3092594  31.5643927  40.3546388  44.5003579
  31.7753704  39.7132245  43.6446854  31.5011590  39.7465524  45.4027617
  30.2413927  41.0746388  44.2803579  29.6120104  40.9380453  45.1597446
  30.4351689  42.1372999  44.1343982  29.5383927  40.5226388  43.0703579
  28.4640035  40.6569379  43.1958585  29.8720290  41.0705475  42.1891188
  29.8123927  39.1006388  42.8693579  30.0681543  38.5586946  43.6823658
  29.7533927  38.4866388  41.6893579  30.0183927  37.1896388  41.6033579
  30.2644247  36.6713957  42.4346174  29.9729004  36.7263831  40.7070186
  29.4383927  39.1686388  40.5933579  29.2428833  40.1575303  40.6563627
  29.3959127  38.6950097  39.7023082  33.8943927  40.5846388  45.3873579
  34.7463927  39.9556388  44.7583579  33.9103927  40.7026388  46.7083579
  33.2594217  41.3144746  47.1795192  34.9153927  40.0216388  47.5053579
  35.8749696  39.9787956  46.9901143  35.1263927  40.6836388  48.8913579
  35.7331034  40.0242156  49.5119726  35.8353927  42.0326388  48.7353579
  35.2290229  42.6928067  48.1152008  35.9764537  42.4851973  49.7168838
  36.8058885  41.8811183  48.2628316  33.7943927  40.8436388  49.6353579
  33.3400223  39.8638912  49.7828172  33.9725129  41.3104797  50.6040851
  33.1228677  41.4703905  49.0485554  34.5333927  38.5526388  47.6583579
  33.3413927  38.2206388  47.7053579  35.5403927  37.6626388  47.6983579
  36.9633927  37.8776388  47.3773579  37.4434736  38.4186767  48.1927723
  37.0462966  38.4580305  46.4584611  37.4873927  36.4936388  47.2233579
  38.5420455  36.4639374  47.4970812  37.3713455  36.1662507  46.1901825
  36.6643927  35.6596388  48.1403579  37.0656439  35.7771863  49.1469756
  36.6195766  34.5999409  47.8890980  35.2683927  36.2726388  48.0633579
  34.6285028  35.8318554  47.2989306  34.5743927  36.1796388  49.4243579
  34.7003927  37.0826388  50.2553579  33.8363927  35.1006388  49.6473579
  33.6428314  34.4277682  48.9194304  33.2163927  34.9096388  50.9403579
  32.9777667  35.8791231  51.3776873  31.9333927  34.1046388  50.8143579
  31.5508128  34.1739716  49.7960629  32.1587708  33.0639196  51.0471848
  30.8723927  34.5886388  51.7593579  30.8433927  34.2036388  52.9293579
  29.9953927  35.4606388  51.2633579  29.2585751  35.8216225  51.8523319
  30.0714854  35.7566150  50.3007008  34.1853927  34.2456388  51.9093579
  34.1433927  33.0346388  52.1053579  35.0653927  35.0466388  52.5033579
  35.0676199  36.0335004  52.2884195  36.0753927  34.5366388  53.4293579
  36.6422946  33.7366240  52.9532300  37.0433927  35.6486388  53.8313579
  36.4473953  36.4240363  54.3126530  37.7622295  35.2476246  54.5458937
  37.7773927  36.2366388  52.6593579  37.4893927  37.5226388  52.2023579
  36.7210982  38.1067890  52.7089066  38.1713927  38.0636388  51.1103579
  37.9544206  39.0727807  50.7601330  39.1403927  37.3006388  50.4723579
  39.8293927  37.7986388  49.3983579  39.5650242  38.6913464  49.1643023
  39.4253927  36.0206388  50.9053579  40.1842510  35.4254478  50.3974384
  38.7453927  35.4956388  51.9853579  38.9619058  34.4830769  52.3258585
  35.4463927  33.9346388  54.6723579  34.5513927  34.5366388  55.2753579
  35.9143927  32.7426388  55.0373579  36.5955541  32.2840361  54.4493085
  35.4873927  32.0666388  56.2583579  34.4402089  32.2932470  56.4587425
  35.6413927  30.5446388  56.1133579  36.6932092  30.3099853  55.9498983
  35.3088188  30.0893912  57.0462267  34.8303927  29.9586388  54.9713579
  35.1893927  28.9176388  54.4333579  33.7283927  30.6086388  54.6063579
  33.1616376  30.2508937  53.8507741  33.4636424  31.4568356  55.0865352
  36.3253927  32.5136388  57.4553579  35.8963927  32.3876388  58.6043579
  37.5473927  32.9576388  57.1643579  37.8336719  32.9462314  56.1958470
  38.5033927  33.4226388  58.1623579  37.9802787  33.6435000  59.0927725
  39.5673927  32.3606388  58.4403579  38.9918493  31.5119583  58.8099392
  40.0344004  32.0967024  57.4914947  40.6563927  32.7256388  59.4633579
  41.0301950  33.7221176  59.2279802  40.1103927  32.7096388  60.9013579
  39.7368064  31.7132938  61.1376390  40.9079612  32.9723172  61.5963294
  39.2989649  33.4319517  60.9905172  41.8403927  31.7736388  59.3393579
  42.2589185  31.8423574  58.3352596  42.6029846  32.0443700  60.0696041
  41.5071284  30.7524688  59.5244139  39.1823927  34.7206388  57.6923579
  39.7123927  34.7836388  56.5763579  39.1493927  35.7446388  58.5433579
  38.5910044  35.6741485  59.3820074  39.8063927  37.0196388  58.2523579
  40.4565081  36.9290160  57.3821644  38.8023927  38.1846388  58.0293579
  38.1866159  38.3062890  58.9204923  39.5803927  39.5046388  57.7523579
  40.1960839  39.3839054  56.8610395  38.8722635  40.3185243  57.5966530
  40.2182387  39.7368551  58.6051927  37.8263927  37.8436388  56.8913579
  38.4340267  37.7082443  55.9966233  37.3607755  36.8955847  57.1606041
  36.7383927  38.8866388  56.6163579  37.2032712  39.8349033  56.3465762
  36.1067180  38.5458764  55.7960121  36.1300211  39.0222454  57.5105585
  40.8173927  37.3536388  59.3613579  40.4473927  37.4716388  60.5313579
  42.0863927  37.4676388  58.9713579  42.3075425  37.2825976  58.0033951
  43.1763927  37.8136388  59.8753579  42.8404282  37.7965862  60.9121492
  44.3953927  36.8636388  59.7333579  44.7192114  36.8626707  58.6925699
  45.5643927  37.3236388  60.6363579  45.2414517  37.3244192  61.6774196
  46.4059236  36.6410497  60.5180431  45.8705781  38.3299983  60.3507136
  44.0083927  35.4156388  60.0713579  43.2240836  35.0807243  59.3925401
  44.8809101  34.7712503  59.9637631  43.6452437  35.3662372  61.0978973
  43.6043927  39.2506388  59.5803579  44.1203927  39.5596388  58.4873579
  43.3573927  40.1396388  60.5303579  42.8215943  39.9002267  61.3523684
  43.7953927  41.5226388  60.3683579  44.1824595  41.6530261  59.3577751
  42.6643927  42.5206388  60.5893579  41.8867200  42.3321261  59.8492313
  42.2582947  42.3678975  61.5892852  43.1613927  43.9736388  60.4533579
  43.9739946  44.0759896  61.1725960  43.5595353  44.0557738  59.4420032
  41.9703927  45.2776388  60.7233579  41.2403927  45.3986388  59.0923579
  40.7905138  44.4429719  58.8232692  40.4734426  46.1731623  59.0935431
  42.0123167  45.6535277  58.3662268  44.9493927  41.8386388  61.2983579
  44.7753927  41.9176388  62.5163579  46.1293927  42.0106388  60.7203579
  46.2530763  41.8184619  59.7365542  47.2933927  42.4296388  61.4953579
  47.2558088  41.9770235  62.4862292  48.5803927  41.9986388  60.8133579
  48.4408850  40.9880050  60.4296181  48.7498348  42.6823883  59.9815671
  49.7853927  42.0256388  61.7463579  49.6283927  42.1816388  62.9863579
  50.9073927  41.8756388  61.2243579  47.2623927  43.9556388  61.6833579
  46.8243927  44.6946388  60.7803579  47.6933927  44.3986388  62.8633579
  48.0143550  43.7176209  63.5366314  47.6563927  45.8196388  63.2673579
  47.9677131  45.9091658  64.3081094  48.5993927  46.6716388  62.3963579
  48.1573171  46.7273355  61.4015885  48.6312651  47.6687242  62.8355672
  50.0293927  46.1116388  62.2913579  49.9508391  45.1055554  61.8793793
  50.5805804  46.7459524  61.5971407  50.7603927  46.0586388  63.6143579
  50.3553927  46.7236388  64.6083579  51.7713927  45.3376388  63.6663579
  46.2243927  46.3406388  63.2023579  45.9233927  47.3056388  62.4833579
  45.3503927  45.6856388  63.9593579  45.6738009  44.9081885  64.5171013
  43.9243927  45.9726388  63.9373579  43.6707789  46.1378487  62.8902262
  43.1503927  44.7606388  64.4403579  43.3869316  44.5879523  65.4902764
  42.0808716  44.9423710  64.3345367  43.4288205  43.8832204  63.8566507
  43.5163927  47.2346388  64.7103579  42.3453927  47.4256388  64.9783579
  44.4813927  48.0876388  65.0523579  45.4344153  47.8421543  64.8252351
  44.2353927  49.3616388  65.7083579  43.2320701  49.3829590  66.1337850
  45.2533927  49.5516388  66.8423579  44.9638792  50.4550792  67.3790855
  45.3060034  48.7160911  67.5403495  46.6493927  49.7796388  66.3393579
  47.4783927  48.7486388  65.9533579  47.2351240  47.7692154  65.9939772
  48.6253927  49.2466388  65.5283579  49.4305440  48.5874637  65.2038296
  48.5553927  50.5666388  65.5893579  47.3273927  50.9256388  66.0853579
  47.0736501  51.9792225  66.2023079  44.4043927  50.5366388  64.7293579
  44.0543927  51.6676388  65.0593579  44.9903927  50.2606388  63.5583579
  45.2522729  49.2979665  63.4009407  45.3213927  51.2536388  62.5203579
  46.1718850  51.8650183  62.8219821  45.6923927  50.4956388  61.2363579
  46.4256788  49.7364098  61.5083178  44.8188217  50.0150298  60.7959165
  46.3213927  51.3336388  60.1453579  46.1513927  50.9616388  58.8083579
  45.5478299  50.0833295  58.5794812  46.7453927  51.7016388  57.7633579
  46.5973504  51.3999375  56.7264584  47.5193927  52.8156388  58.0583579
  47.9811126  53.3933711  57.2576457  47.7063927  53.1976388  59.3993579
  48.3084707  54.0740542  59.6391461  47.1133927  52.4446388  60.4343579
  47.2718331  52.7287993  61.4746700  44.1453927  52.1976388  62.3003579
  43.0563927  51.7486388  61.9163579  44.3613927  53.4956388  62.5693579
  45.2764010  53.7904222  62.8791351  43.2823927  54.5026388  62.5153579
  42.3222780  54.0424322  62.7487862  43.5253927  55.6626388  63.5013579
  42.7072853  56.3768050  63.4077248  43.5973927  55.1546388  64.9473579
  44.4156182  54.4407260  65.0418844  43.7694606  55.9948638  65.6200493
  42.6583212  54.6669233  65.2088514  44.7423927  56.3266388  63.1523579
  44.8986951  57.0503047  63.7634860  42.9963927  55.1226388  61.1263579
  42.1433927  56.0076388  61.0033579  43.7023927  54.6636388  60.0953579
  44.5010353  54.0683106  60.2622522  43.3803927  55.0236388  58.7093579
  43.5517029  56.0866979  58.5400730  44.2863927  54.2246388  57.7643579
  45.3136755  54.5483467  57.9316975  44.1879009  53.1741230  58.0378829
  43.9313927  54.4016388  56.2913579  44.7683927  54.9236388  55.5383579
  42.8253927  54.0166388  55.8673579  41.8953927  54.7256388  58.4403579
  41.4233927  53.6466388  58.7813579  41.1533927  55.6766388  57.8223579
  41.5853927  56.9396388  57.1953579  42.5119560  56.7760222  56.6450759
  41.7493335  57.6926945  57.9661559  40.4303927  57.2836388  56.2933579
  40.6132355  56.8592077  55.3061771  40.3537699  58.3680103  56.2135538
  39.2203927  56.7156388  56.9063579  38.5037351  56.4123931  56.1431129
  38.7533943  57.4377763  57.5760813  39.6883927  55.4816388  57.7063579
  39.2882091  55.4854438  58.7202301  39.2653927  54.1816388  56.9923579
  38.2203927  53.6066388  57.3213579  40.0673927  53.7206388  56.0323579
  40.8885371  54.2399461  55.7564209  39.7623927  52.4706388  55.3223579
  38.7239734  52.4873768  54.9914435  40.6583927  52.2906388  54.1043579
  41.6994013  52.4715480  54.3720746  40.5561734  51.2807871  53.7070533
  40.3013927  53.3806388  52.7663579  41.2508723  52.9216379  51.9559845
  39.9173927  51.2496388  56.2243579  39.1893927  50.2696388  56.0703579
  40.8853927  51.3226388  57.1393579  41.4815194  52.1378119  57.1543614
  41.1623927  50.2446388  58.0853579  41.1802483  49.2867326  57.5655540
  42.5223927  50.4666388  58.7473579  43.2770483  50.5497798  57.9652571
  42.4824713  51.3972752  59.3134164  42.8593927  49.3986388  59.6173579
  43.7162284  49.5685131  60.0155728  40.0423927  50.1686388  59.1233579
  39.5453927  49.0676388  59.4463579  39.6223927  51.3356388  59.6143579
  40.1333365  52.1857741  59.4238173  38.4873927  51.3996388  60.5393579
  38.6282344  50.7179086  61.3781110  38.2593927  52.8366388  61.0983579
  38.1627087  53.5276795  60.2609726  37.0083927  52.8936388  61.9453579
  37.1045280  52.2031525  62.7832646  36.8710840  53.9065540  62.3238411
  36.1463396  52.6123619  61.3405031  39.4683927  53.3216388  61.9213579
  40.3567409  53.3347066  61.2898765  39.2742700  54.3269038  62.2953342
  39.6306328  52.6468798  62.7618812  37.2053927  50.8326388  59.8703579
  36.4983927  49.9836388  60.4503579  36.9293927  51.2776388  58.6443579
  37.4972795  52.0011237  58.2270169  35.7523927  50.8056388  57.9073579
  34.8738482  50.9918460  58.5250840  35.5943927  51.5606388  56.5983579
  36.4623710  51.3767367  55.9651961  34.6939575  51.2191581  56.0877625
  35.5133394  52.6284325  56.8016957  35.8223927  49.2856388  57.6703579
  34.8123927  48.5936388  57.7913579  37.0223927  48.7736388  57.3833579
  37.8082429  49.3949191  57.2547124  37.2313927  47.3376388  57.1793579
  36.5562868  47.0022156  56.3920699  38.6743927  47.0546388  56.7413579
  39.3618551  47.3768034  57.5234739  38.7986633  45.9859229  56.5667054
  38.8892340  47.5998595  55.8222949  36.8933927  46.5456388  58.4393579
  36.2753927  45.4756388  58.3523579  37.3043927  47.0736388  59.5963579
  37.8686798  47.9109151  59.5709067  37.0463927  46.4466388  60.9003579
  37.3822320  45.4100357  60.8726938  37.7893927  47.1756388  62.0403579
  37.7196985  48.2478000  61.8567488  37.2880458  46.9347291  62.9777553
  39.2433927  46.7736388  62.1293579  39.2940511  45.6994039  61.9517234
  39.7738562  47.2982027  61.3346609  39.8963927  47.1006388  63.4843579
  39.2924380  46.6542235  64.2743269  40.8947367  46.6634132  63.4999317
  40.0103927  48.5436388  63.7373579  39.3833757  48.9367982  64.4246531
  40.8793927  49.3546388  63.1303579  41.7083927  48.8806388  62.2063579
  41.6805937  47.9010101  61.9621143  42.3624926  49.5021650  61.7525318
  40.9183927  50.6496388  63.4433579  40.2878954  51.0163905  64.1419753
  41.5782624  51.2582608  62.9804865  35.5683927  46.3776388  61.1933579
  35.0993927  45.4086388  61.8123579  34.8453927  47.4016388  60.7393579
  35.3260645  48.1993666  60.3486096  33.3873927  47.4246388  60.7803579
  33.0579421  47.3518820  61.8168269  33.0326805  48.3620107  60.3518578
  32.7983927  46.2656388  59.9913579  32.0303927  45.4666388  60.5243579
  33.1803927  46.1626388  58.7223579  33.7084536  46.9127472  58.2997606
  32.7503927  45.0456388  57.8683579  31.6639464  45.0397515  57.7806142
  33.3583927  45.1936388  56.4573579  32.8924210  46.0771658  56.0210672
  34.4303118  45.3623059  56.5605130  33.1213927  44.0076388  55.5613579
  31.9733927  43.9126388  54.7683579  31.2418334  44.7205393  54.7830941
  31.7573927  42.7746388  53.9483579  30.8667953  42.6893862  53.3257264
  32.7053927  41.7566388  53.9493579  32.5543927  40.6286388  53.1743579
  31.7462951  40.6349866  52.6561518  33.8353927  41.8416388  54.7283579
  34.5704460  41.0368650  54.7166837  34.0383927  42.9536388  55.5293579
  34.9294848  43.0203535  56.1535407  33.0623927  43.6576388  58.4983579
  32.1713927  42.8046388  58.6113579  34.3163927  43.4556388  58.9023579
  35.0086103  44.1689756  58.7232359  34.7633927  42.1806388  59.4763579
  34.4753923  41.3603686  58.8188537  36.2913927  42.1316388  59.7233579
  36.5661517  42.9286145  60.4143265  36.6923927  40.7736388  60.3223579
  36.4183512  39.9761445  59.6317026  37.7691550  40.7538535  60.4905612
  36.1743706  40.6267734  61.2700830  37.0703927  42.3896388  58.4243579
  37.0451131  41.4681036  57.8427785  36.5448518  43.1755413  57.8818974
  38.5283927  42.8116388  58.6503579  39.0547331  42.0259793  59.1923956
  39.0130548  42.9756915  57.6879190  38.5544717  43.7334164  59.2315169
  34.0003927  41.8036388  60.7473579  33.5553927  40.6716388  60.8673579
  33.8293927  42.7396388  61.6803579  34.2758817  43.6425885  61.6066781
  33.0903927  42.4286388  62.9053579  33.4538192  41.4856768  63.3138221
  33.2663927  43.5246388  63.9683579  32.5560286  43.3430389  64.7748959
  34.2820735  43.4683427  64.3599231  33.0423927  44.8086388  63.4243579
  33.1589677  45.4711299  64.1092780  31.5993927  42.1446388  62.6453579
  30.9503927  41.4106388  63.4083579  31.0653927  42.7066388  61.5683579
  31.5732663  43.4208096  61.0662387  29.6873927  42.4116388  61.1553579
  29.0458154  42.3781337  62.0359004  29.1453927  43.4926388  60.1893579
  29.8179880  43.5524631  59.3337079  27.7113927  43.1676388  59.6973579
  27.0380894  43.1081088  60.5524710  27.3716909  43.9529377  59.0220747
  27.7148620  42.2130678  59.1711613  29.1173927  44.7446388  60.8723579
  28.7824596  45.4236812  60.2821702  29.5763927  40.9926388  60.5673579
  28.6333927  40.2486388  60.8803579  30.5393927  40.6186388  59.7293579
  31.2000801  41.3101538  59.4047066  30.6393927  39.2456388  59.1893579
  29.7273837  38.9957009  58.6472604  31.8253927  39.1296388  58.2303579
  32.7159110  39.4329558  58.7808806  31.9119951  38.0797832  57.9503520
  31.6903927  39.9856388  56.9663579  31.6118687  41.0327087  57.2588975
  32.5799451  39.8462933  56.3520441  30.4643927  39.5906388  56.1743579
  29.6249953  39.5027825  56.8641349  30.2572269  40.3775760  55.4491603
  30.6193927  38.3156388  55.4553579  31.5435973  37.9099145  55.4188464
  29.6243927  37.6886388  54.8283579  28.3913927  38.1786388  54.8713579
  28.2073234  39.0305199  55.3817666  27.6430322  37.6973090  54.3934690
  29.8483927  36.5506388  54.1823579  30.7785956  36.1575082  54.1658937
  29.0875722  36.0832544  53.7103382  30.7493927  38.1776388  60.2793579
  30.1163927  37.1306388  60.1783579  31.5563927  38.4496388  61.3083579
  32.1664240  39.2518058  61.2413557  31.6483927  37.6026388  62.5053579
  31.8680848  36.5688904  62.2385266  32.7423927  38.1056388  63.4773579
  32.5539980  39.1554960  63.7018717  32.7383927  37.3006388  64.7723579
  32.9271953  36.2506751  64.5486823  33.5170717  37.6758447  65.4364212
  31.7680451  37.3991301  65.2590062  34.0983927  38.0286388  62.8273579
  34.1080265  38.6489365  61.9311214  34.8566791  38.3859664  63.5240776
  34.3134916  36.9951915  62.5556596  30.3133927  37.5046388  63.2543579
  29.8223927  36.4086388  63.5213579  29.7413927  38.6606388  63.5803579
  30.2132539  39.5165318  63.3256157  28.4903927  38.7556388  64.3163579
  28.5950609  38.3077905  65.3045764  28.1173927  40.2266388  64.4843579
  29.0274341  40.8079028  64.3358452  27.4005573  40.4680509  63.6995222
  27.5183927  40.5626388  65.8363579  26.4406346  40.4086532  65.7831908
  27.9463722  39.8814485  66.5718255  27.8053927  41.9986388  66.2483579
  28.0303927  42.2326388  67.4603579  27.8113927  42.8906388  65.3603579
  27.3393927  38.0136388  63.6223579  26.5083927  37.4026388  64.2913579
  27.3043927  38.0776388  62.2883579  28.0049197  38.6256582  61.8097808
  26.2693927  37.4156388  61.4843579  25.2943438  37.5682548  61.9470535
  26.2313927  37.9866388  60.0613579  27.2506289  37.9305543  59.6791127
  25.5890953  37.3247845  59.4804079  25.7243927  39.4156388  59.9443579
  24.7155626  39.4445269  60.3560957  26.3786825  40.0498539  60.5425034
  25.6903927  40.0356388  58.2343579  27.3453927  39.6486388  57.6673579
  27.5087639  38.5727055  57.7288107  27.4614724  39.9747924  56.6337961
  28.0741980  40.1626529  58.2940426  26.4973927  35.9066388  61.4083579
  25.6383927  35.1606388  60.9173579  27.6693927  35.4706388  61.8713579
  28.3350162  36.1374855  62.2351713  28.0333927  34.0586388  61.8743579
  28.8077644  33.9072764  62.6263800  27.1498946  33.4788630  62.1415477
  28.5473927  33.5826388  60.5373579  28.5073927  32.3966388  60.2573579
  29.0403927  34.5126388  59.7173579  28.9927551  35.4844605  59.9882686
  29.5433927  34.1886388  58.3823579  29.1686651  33.2110789  58.0789521
  29.0833927  35.2336388  57.3503579  29.3231714  36.2168403  57.7552285
  29.6590117  35.0658797  56.4400724  27.5893927  35.1656388  57.0283579
  27.0537177  35.3581413  57.9579255  27.3555395  35.9478577  56.3061769
  27.1643927  33.8146388  56.4683579  26.2123927  33.2176388  57.0153579
  27.7883927  33.3356388  55.4933579  31.0563927  34.0076388  58.3273579
  31.5933927  33.4856388  57.3423579  31.7433927  34.4406388  59.3813579
  31.2744376  34.9568869  60.1118840  33.1853927  34.2676388  59.4753579
  33.4136719  33.3037020  59.0205902  33.9323927  35.3746388  58.6903579
  33.7209182  36.3450139  59.1395245  35.0051463  35.1846978  58.7253214
  33.5974790  35.3742412  57.6530865  33.6763927  34.2246388  60.9103579
  32.9453927  34.5246388  61.8593579  34.9293927  33.8286388  61.0383579
  35.3824288  33.4438935  60.2217621  35.7023927  33.9476388  62.2633579
  35.1684689  34.3184596  63.1382959  36.3303927  32.6096388  62.6093579
  36.8763122  32.2297532  61.7457846  37.0174002  32.7356832  63.4461576
  35.5490412  31.9013662  62.8849282  36.7843927  34.9696388  61.9203579
  37.2873927  34.9856388  60.7753579  37.1213927  35.8366388  62.8743579
  36.5936269  35.8983875  63.7332815  38.1683927  36.8136388  62.6383579
  38.7147996  36.4390595  61.7727777  37.5703927  38.1636388  62.2873579
  37.0276224  38.5558606  63.1473942  38.3678171  38.8551967  62.0153979
  36.8856383  38.0508204  61.4468327  39.1733927  36.9226388  63.7813579
  38.8813927  36.6196388  64.9403579  40.3903927  37.3096388  63.4343579
  40.6248304  37.4653186  62.4643568  41.4243927  37.5086388  64.4323579
  40.9979018  37.4935959  65.4353426  42.5363927  36.4426388  64.3303579
  43.0256932  36.5243117  63.3597834  43.5743927  36.6596388  65.4483579
  43.0858921  36.5776490  66.4193087  44.3562206  35.9041250  65.3706089
  44.0163559  37.6508594  65.3471187  41.9313927  35.0326388  64.3993579
  41.7662405  34.8157764  65.4547234  40.9719818  35.0797187  63.8841748
  42.7743927  33.9456388  63.7903579  43.7338545  33.8976411  64.3053620
  42.2614015  32.9889745  63.8890119  42.9395977  34.1615849  62.7348133
  42.0053927  38.8846388  64.2013579  42.4833927  39.1896388  63.0983579
  41.9373927  39.7176388  65.2363579  41.4364280  39.4361688  66.0669651
  42.5353927  41.0346388  65.2093579  42.7758652  41.3059403  64.1814145
  41.5753927  42.0826388  65.7803579  41.1748840  41.7014698  66.7197206
  42.0944035  43.0236770  65.9624976  40.3763927  42.4096388  64.8953579
  40.2043927  41.8396388  63.6273579  40.9447884  41.1309788  63.2562580
  39.0883927  42.1736388  62.8333579  38.9511209  41.7139087  61.8546315
  38.1573927  43.0976388  63.3063579  37.2940166  43.3667163  62.6978524
  38.3333927  43.6776388  64.5613579  37.6093096  44.4033951  64.9316032
  39.4333927  43.3306388  65.3423579  39.5686963  43.7829572  66.3248043
  43.8423927  41.0136388  66.0313579  43.8183927  40.8006388  67.2473579
  44.9733927  41.2096388  65.3643579  44.9519194  41.3489011  64.3642358
  46.2773927  41.2096388  66.0393579  46.1640447  40.7846453  67.0366703
  47.3143927  40.3856388  65.2713579  47.4329480  40.8797110  64.3070258
  48.2414094  40.4697484  65.8385138  46.9883927  38.9246388  65.0523579
  46.7396793  38.4616115  66.0072654  46.1378820  38.8404355  64.3758645
  48.4163927  38.0666388  64.3263579  47.7023927  36.4706388  63.9523579
  46.8720932  36.5972722  63.2576165  48.4595980  35.8302928  63.4999225
  47.3395947  36.0100049  64.8712133  46.7963927  42.6376388  66.1833579
  46.8653927  43.3696388  65.2053579  47.1543927  43.0186388  67.4103579
  46.9017147  42.4365149  68.1960964  47.8143927  44.3046388  67.6793579
  48.7290358  44.3742099  67.0905564  46.9213927  45.5416388  67.3603579
  46.8269191  45.6304692  66.2780991  45.5293927  45.4026388  67.9843579
  45.6230325  45.3142203  69.0667226  44.9327362  46.2821733  67.7424505
  45.0404693  44.5124691  67.5885646  47.5583927  46.7336388  67.8543579
  47.0082253  47.4953959  67.6577816  48.3293927  44.4216388  69.1063579
  47.6593927  44.0176388  70.0613579  49.5263927  44.9896388  69.2303579
  50.0608720  45.1876337  68.3965538  50.1253927  45.2856388  70.5173579
  50.0131856  44.4165974  71.1656447  51.6013927  45.5726388  70.3443579
  51.7297392  46.4459262  69.7048297  52.0508733  45.7668822  71.3181839
  52.0880262  44.7120873  69.8852955  49.4323927  46.4626388  71.2043579
  49.5973927  46.6606388  72.3973579  48.6503927  47.2296388  70.4433579
  48.5272202  46.9961507  69.4684676  47.9673927  48.4176388  70.9653579
  47.9919872  48.4123098  72.0550670  48.6353927  49.7286388  70.4593579
  47.9956627  50.5689821  70.7289297  50.0193927  49.9246388  71.0753579
  50.6598717  49.0848562  70.8058185  50.4569819  50.8497358  70.7001109
  49.9303149  49.9793816  72.1603321  48.7553927  49.6736388  69.0253579
  49.1671693  50.4805021  68.7075341  46.4823927  48.4586388  70.5493579
  46.0883927  49.3256388  69.7463579  45.6483927  47.5446388  71.1033579
  45.9883927  46.4536388  72.0413579  46.7028145  46.8192919  72.7789212
  46.4300672  45.6246769  71.4883255  44.6833927  46.0996388  72.6413579
  44.5298746  46.6931214  73.5426401  44.6824178  45.0406973  72.8997052
  43.6453927  46.3976388  71.6083579  42.7257956  46.7129871  72.1013037
  43.4380610  45.5405904  70.9675917  44.2113927  47.5536388  70.7703579
  44.1168619  47.3696500  69.7001662  43.5223927  48.8836388  71.1243579
  44.0563927  49.6516388  71.9353579  42.3533927  49.1746388  70.5043579
  41.5983927  48.3996388  69.5023579  41.0789600  47.5743879  69.9894420
  42.2815730  48.0049545  68.7503020  40.6533927  49.4236388  68.9373579
  39.7471850  48.9328297  68.5824030  41.1302152  49.9479364  68.1091951
  40.3683927  50.3366388  70.0353579  39.6091675  49.8566781  70.6528640
  40.0278729  51.3319484  69.7498678  41.6853927  50.4376388  70.8133579
  42.3227803  51.2651929  70.5019266  41.4203927  50.5376388  72.3013579
  41.0003927  49.5586388  72.9233579  41.6813927  51.7076388  72.8663579
  41.9062181  52.5132711  72.3002224  41.6523927  51.8666388  74.3083579
  41.2593030  52.8575884  74.5355109  40.9875706  51.1088202  74.7228719
  43.0233927  51.7216388  74.9433579  43.1243927  51.6736388  76.1723579
  44.0733927  51.6516388  74.1183579  43.9159068  51.5899602  73.1226204
  45.4673927  51.6396388  74.6093579  45.5487301  50.9470354  75.4470834
  46.4413927  51.2006388  73.5163579  46.3079431  51.8420524  72.6452213
  47.4606007  51.3024121  73.8891279  46.2063927  49.8596388  73.1523579
  46.8259179  49.6010782  72.4661110  45.8963927  53.0116388  75.1023579
  45.6603927  54.0226388  74.4343579  46.5413927  53.0336388  76.2663579
  46.6636705  52.1717781  76.7785529  47.0033927  54.2706388  76.8773579
  46.9567463  55.0689052  76.1366191  46.1583927  54.6706388  78.1263579
  46.8036373  55.1599268  78.8559859  45.0573927  55.6126388  77.7193579
  44.4114186  55.1238563  76.9900364  44.4713419  55.8878630  78.5962255
  45.4909132  56.5093847  77.2766324  45.5303927  53.4506388  78.8243579
  45.0087129  53.8415240  79.6979480  44.8045512  53.0439353  78.1201947
  46.4973927  52.3406388  79.2603579  47.2232997  52.7465055  79.9649365
  45.9372276  51.5373414  79.7389261  47.0191400  51.9489183  78.3871828
  48.4793927  54.2556388  77.2733579  49.0373927  55.3106388  77.5713579
  49.1033927  53.0726388  77.2693579  48.6174941  52.2473823  76.9484940
  50.4673927  52.9176388  77.7973579  50.6841606  53.7335190  78.4868869
  50.6263927  51.5836388  78.5483579  49.8390593  51.5191890  79.2993916
  50.4961201  50.7861812  77.8167907  51.9933927  51.4356388  79.2273579
  52.7723927  52.4206388  79.3033579  52.2863927  50.3176388  79.7043579
  51.5083927  53.0296388  76.6943579  51.6243927  52.1256388  75.8733579
  52.2753927  54.1376388  76.6803579  52.2653927  55.2496388  77.6443579
  52.9680253  55.0432979  78.4517185  51.2637487  55.3700945  78.0570304
  52.6743927  56.3986388  76.8183579  53.1879535  57.1255091  77.4476543
  51.7874366  56.8585256  76.3825663  53.5823927  55.8616388  75.7463579
  54.6244261  55.9769761  76.0446243  53.4182594  56.3711565  74.7968572
  53.2403927  54.3666388  75.6063579  52.7334693  54.1418160  74.6679648
  54.5093927  53.5256388  75.7123579  55.2903927  53.4686388  74.7513579
  54.7033927  52.8676388  76.8513579  54.0122334  52.9027362  77.5869980
  55.9333927  52.1226388  77.0933579  56.5377632  52.1062544  76.1864031
  56.7513927  52.7766388  78.2163579  56.1757526  52.6855029  79.1374615
  57.7202620  52.2940358  78.3447582  57.0233927  54.2426388  78.0223579
  58.0783927  54.6706388  77.2233579  58.6956797  53.9248526  76.7224990
  58.3543927  56.0376388  77.0563579  59.1748081  56.3529802  76.4117036
  57.5763927  56.9946388  77.7173579  57.7883364  58.0575792  77.6018697
  56.5183927  56.5766388  78.5323579  55.8992130  57.3116838  79.0465812
  56.2543927  55.2006388  78.6873579  55.4405916  54.8712173  79.3333526
  55.6573927  50.6586388  77.4523579  55.9813927  50.2396388  78.5673579
  55.0973927  49.8706388  76.5083579  54.7923927  50.1776388  75.0963579
  55.6843038  50.5810742  74.6169470  53.9925401  50.9170004  75.0553792
  54.3773927  48.8516388  74.5213579  55.2346722  48.3883228  74.0329837
  53.5849405  49.0099555  73.7898822  53.8953927  48.0356388  75.6513579
  54.0809714  46.9822729  75.4414060  52.8368838  48.1816882  75.8665973
  54.7393927  48.4846388  76.8493579  54.1807011  48.5072059  77.7850142
  55.9553927  47.5746388  77.0053579  57.1053927  48.0146388  76.8363579
  55.6913927  46.3106388  77.3273579  54.7373018  46.0404652  77.5192329
  56.7373927  45.3066388  77.4773579  57.4875539  45.6329950  78.1976696
  56.0973927  44.0156388  77.9893579  55.7684334  44.2466968  79.0025199
  55.2270128  43.8604460  77.3518204  56.9463927  42.7486388  78.0073579
  57.2888326  42.5306103  76.9957753  57.8081969  42.8832152  78.6610282
  56.1323927  41.5626388  78.5123579  54.9773927  41.7296388  78.9133579
  56.7253927  40.3706388  78.5073579  56.2218947  39.5581568  78.8336463
  57.6760294  40.2843167  78.1772977  57.4693927  45.0936388  76.1523579
  56.8733927  45.1916388  75.0703579  58.7673927  44.8256388  76.2493579
  59.2101156  44.8684956  77.1561429  59.5973927  44.5186388  75.0873579
  58.9700367  44.3366451  74.2147744  60.5233927  45.7006388  74.7863579
  61.1612960  45.4442623  73.9405153  59.9168063  46.5700733  74.5329085
  61.3293927  45.9996388  75.9113579  61.9028696  46.7416305  75.7059986
  60.4103927  43.2416388  75.3303579  60.5283927  42.7786388  76.4833579
  60.9533927  42.6586388  74.2563579  60.7758247  43.0225203  73.3310692
  61.7913927  41.4446388  74.3843579  61.2462984  40.6919139  74.9538986
  62.1533927  40.8556388  73.0133579  62.5992865  41.6502979  72.4151984
  62.8775288  40.0519026  73.1465318  60.9493927  40.3056388  72.2693579
  59.9613927  39.9146388  72.8773579  61.0403927  40.2586388  70.9463579
  60.2679122  39.9014902  70.4024659  61.8817178  40.5802317  70.4893558
  63.0843927  41.7066388  75.1443579  63.6153927  40.8156388  75.8013579
  63.5893927  42.9316388  75.0243579  63.0599926  43.6191921  74.5075356
  64.8573927  43.3416388  75.6253579  65.2106495  42.5903901  76.3317107
  65.8923927  43.4936388  74.5183579  65.6455278  42.7928319  73.7208451
  65.8368131  44.5128062  74.1358547  67.2033927  43.2356388  74.9833579
  67.8259155  43.3409013  74.2601809  64.6343927  44.6966388  76.3123579
  63.7173927  45.4306388  75.9203579  65.4603927  45.0376388  77.3303579
  66.5673927  44.2496388  77.9103579  67.4542729  44.3489884  77.2845197
  66.2789046  43.2000265  77.9668170  66.7463927  44.8666388  79.2643579
  67.7745589  44.7394269  79.6031654  66.0682337  44.4039319  79.9813684
  66.4123927  46.3046388  79.0683579  67.2933058  46.8121780  78.6752994
  66.0790380  46.8072021  79.9763250  65.2943927  46.3186388  78.0233579
  64.2912909  46.3446147  78.4490458  65.4813927  47.5106388  77.0923579
  66.3773927  47.4966388  76.2343579  64.6153927  48.5146388  77.2423579
  63.8520586  48.4198527  77.8969081  64.7213927  49.7536388  76.4773579
  65.5571668  49.6905845  75.7805042  63.4253927  50.0876388  75.6993579
  62.5933064  50.1377079  76.4016583  63.5663927  51.4496388  74.9663579
  64.3980462  51.4001897  74.2635009  62.6461174  51.6683212  74.4247196
  63.7541119  52.2376290  75.6956946  63.0833927  48.9786388  74.6973579
  63.8465941  49.0031688  73.9195258  63.1430656  48.0320450  75.2344789
  61.7213927  49.1136388  74.0683579  61.6611169  50.0598504  73.5306310
  61.5584832  48.2901685  73.3730476  60.9575881  49.0887289  74.8455849
  65.0253927  50.8976388  77.4333579  64.3543927  51.0486388  78.4613579
  66.0383927  51.6916388  77.0913579  66.6701968  51.4099358  76.3554460
  66.3333927  52.9136388  77.8233579  65.9569530  52.8213549  78.8421199
  67.8493927  53.1906388  77.8813579  68.3167068  52.3102597  78.3225490
  68.1910564  53.3057023  76.8527052  68.2373927  54.4356388  78.6913579
  67.5619106  55.2415528  78.4044305  68.0914207  54.1977134  79.7450101
  69.6853927  54.8786388  78.4643579  70.2953927  54.4856388  77.4453579
  70.2203927  55.6286388  79.3073579  65.5463927  54.0686388  77.2003579
  65.8173927  54.5056388  76.0653579  64.5363927  54.5276388  77.9343579
  64.3324269  54.0996466  78.8261651  63.6613927  55.5936388  77.4633579
  63.6087829  55.5781282  76.3747391  62.2513927  55.4046388  78.0233579
  62.3373795  55.3356665  79.1077694  61.6566142  56.2797192  77.7614939
  61.5723927  54.1506388  77.4873579  61.5213927  53.9626388  76.2553579
  61.0763927  53.3536388  78.2973579  64.2523927  56.9476388  77.8623579
  64.5283927  57.1886388  79.0503579  64.4803927  57.8046388  76.8683579
  64.2133485  57.5618199  75.9250522  65.1633927  59.0936388  77.0923579
  65.2198955  59.2937485  78.1623405  66.6003927  59.1076388  76.4843579
  66.5239894  59.0345271  75.3994996  67.3353927  60.3946388  76.8573579
  67.4125993  60.4682285  77.9421272  68.3348204  60.3819667  76.4225195
  66.7837118  61.2529258  76.4738338  67.4243927  57.9046388  76.9633579
  67.9059401  58.1870232  77.8995587  66.7320958  57.0825492  77.1449980
  68.4773927  57.4666388  75.9663579  69.1703761  58.2881134  75.7845521
  69.0240443  56.6125476  76.3661073  67.9965315  57.1836414  75.0299900
  64.3633927  60.2476388  76.5043579  64.0303927  60.2296388  75.3263579
  64.0443927  61.2516388  77.3223579  64.1580681  61.1811410  78.3234609
  63.3973927  62.4436388  76.7813579  62.9868013  62.1977281  75.8020511
  62.2673927  62.9726388  77.6663579  61.6372138  62.1332088  77.9601794
  62.7077182  63.4243362  78.5552803  61.4223927  64.0106388  76.9343579
  62.0722623  64.8690185  76.7641972  61.1254975  63.5847117  75.9759537
  60.1933927  64.4526388  77.6903579  59.3233927  65.0996388  77.0583579
  60.0963927  64.1786388  78.9083579  64.4053927  63.5416388  76.4883579
  65.1733927  63.9476388  77.3613579  64.3883927  64.0006388  75.2403579
  63.6584661  63.6650501  74.6282413  65.2973927  65.0226388  74.7363579
  65.6790318  65.6080088  75.5728941  66.4813927  64.4056388  73.9913579
  66.0668817  64.0160705  73.0615642  67.1494752  65.2379929  73.7701060
  67.2443927  63.3266388  74.6863579  67.2941542  63.5382071  75.7544700
  66.7531178  62.3664036  74.5291975  68.6343927  63.2756388  74.1213579
  69.1262910  62.3575384  74.4426472  68.5877523  63.3003975  73.0326380
  69.4223927  64.4136388  74.5813579  68.9492292  65.3002353  74.6821661
  70.7193927  64.3486388  74.8753579  71.3583927  65.4316388  75.2963579
  70.8582937  66.3038201  75.3927982  72.3422417  65.3793351  75.5186305
  71.3713927  63.1966388  74.7483579  70.8797794  62.3742008  74.4289645
  72.3552152  63.1494037  74.9718774  64.5553927  65.8376388  73.7083579
  63.6343927  65.3336388  73.0603579  64.9843927  67.0856388  73.5353579
  65.5922230  67.5056031  74.2240318  64.5793927  67.8886388  72.3913579
  63.4918631  67.9462129  72.3459297  65.1423927  69.3146388  72.5113579
  65.0152117  69.6289492  73.5472793  66.2053102  69.2661666  72.2748058
  64.4633927  70.3176388  71.5903579  64.3688043  69.8350252  70.6176103
  63.4709202  70.5137549  71.9961113  65.2163927  71.6326388  71.4333579
  66.2143927  71.8716388  72.1553579  64.7873927  72.4376388  70.5753579
  65.0853927  67.2186388  71.1103579  66.2333927  66.7776388  71.0343579
  64.2133927  67.1346388  70.1193579  63.2736222  67.4766771  70.2605688
  64.5483927  66.5486388  68.8283579  65.6103414  66.3185667  68.7421537
  63.7143927  65.2616388  68.5523579  62.6701315  65.4623913  68.7917683
  63.8303927  64.8356388  67.0703579  64.8743854  64.6342535  66.8303079
  63.2394625  63.9350842  66.9033141  63.4592142  65.6368736  66.4313364
  64.1313927  64.1336388  69.5083579  64.9970716  63.6428955  69.0635300
  64.4235610  64.6037173  70.4473805  63.0373927  63.0946388  69.7763579
  62.7450158  62.6237717  68.8377953  63.4163730  62.3354464  70.4605363
  62.1715038  63.5845944  70.2216439  64.2753927  67.5766388  67.7233579
  63.1793927  68.1376388  67.6713579  65.2693927  67.8186388  66.8413579
  66.6213927  67.2266388  66.8723579  66.5487952  66.1685996  67.1241175
  67.2243963  67.7376365  67.6229356  67.1243927  67.4516388  65.4923579
  66.8474461  66.6088129  64.8590774  68.2096789  67.5514706  65.5093530
  66.4773927  68.7216388  65.0273579  66.3406352  68.7037864  63.9461190
  67.0588328  69.6007921  65.3050567  65.1093927  68.7556388  65.7263579
  64.8924913  69.7345103  66.1539822  63.9993927  68.3696388  64.7513579
  63.8123927  67.1866388  64.4463579  63.2563927  69.3716388  64.2893579
  63.3717426  70.2997088  64.6707761  62.2453927  69.1686388  63.2593579
  61.9453563  68.1209356  63.2394716  61.0113927  70.0246388  63.5403579
  61.3428162  71.0630303  63.5395188  60.3219782  69.8631632  62.7116642
  60.3033927  69.7176388  64.8583579  59.8520932  68.7267595  64.8074864
  61.0688800  69.7282683  65.6342544  59.2283927  70.7496388  65.1903579
  59.5083927  71.6346388  66.0363579  58.1253927  70.6936388  64.5823579
  62.8183927  69.5216388  61.8893579  62.3123927  69.0716388  60.8633579
  63.8733927  70.3286388  61.8893579  64.2343694  70.6505737  62.7760106
  64.5373927  70.7796388  60.6643579  64.1384694  70.2360704  59.8079159
  64.3033927  72.2876388  60.4433579  64.7199095  72.7939361  61.3141484
  64.8757244  72.5605673  59.5567653  62.8473927  72.7086388  60.2583579
  62.2448530  72.2138928  61.0201145  62.7805736  73.7888466  60.3879275
  62.3283927  72.3296388  58.8743579  62.9310035  72.8401736  58.1231499
  62.4269544  71.2515782  58.7471951  60.9283927  72.6976388  58.6803579
  60.7491641  73.6141229  58.2956069  59.8913927  71.9186388  58.9733579
  60.0783927  70.7056388  59.4803579  61.0164866  70.3698562  59.6456760
  59.2816682  70.1244144  59.6983209  58.6563927  72.3556388  58.7563579
  58.5107408  73.2773476  58.3699147  57.8683789  71.7643056  58.9787494
  66.0363927  70.5196388  60.7693579  66.5133927  70.0376388  61.8013579
  66.7663927  70.8436388  59.7003579  66.2926718  71.0937176  58.8441170
  68.2313927  70.8376388  59.7073579  68.5933192  69.8101854  59.7454111
  68.7843927  71.5046388  58.4453579  68.3619777  72.5065223  58.3685839
  69.8684257  71.5738945  58.5357806  68.4543927  70.7636388  57.2853579
  68.8130216  71.2041796  56.5114658  68.7563927  71.5786388  60.9293579
  68.1493927  72.5496388  61.3843579  69.8753927  71.1026388  61.4573579
  70.2718379  70.2513046  61.0856582  70.5383927  71.7366388  62.5873579
  70.1074861  72.7233591  62.7570682  70.3673927  70.9006388  63.8633579
  70.8327462  71.4211527  64.7003828  69.3121474  70.7350997  64.0805077
  71.0093927  69.5436388  63.7903579  72.2333927  69.1846388  64.2873579
  72.8032106  69.9603717  64.7988711  72.4843927  67.8626388  64.0183579
  73.3190614  67.3565557  64.2777950  71.4153927  67.3396388  63.3353579
  71.2023927  66.0466388  62.8483579  71.9741227  65.2949155  63.0140194
  70.0253927  65.8046388  62.1873579  69.8292938  64.8094228  61.7883712
  69.0603927  66.8126388  62.0103579  68.1256949  66.6083540  61.4881442
  69.2683927  68.0926388  62.4933579  68.4860230  68.8357694  62.3392308
  70.4693927  68.3736388  63.1693579  72.0133927  71.9176388  62.2593579
  72.5983927  71.1096388  61.5283579  72.6033927  72.9846388  62.7883579
  72.0611708  73.6413510  63.3313347  74.0243927  73.2536388  62.5953579
  74.3616425  72.7999656  61.6634017  74.2843927  74.7656388  62.5273579
  73.5869732  75.2648968  63.1999995  75.3057956  74.9576107  62.8559655
  74.1073927  75.3396388  61.1303579  74.6633927  76.3956388  60.8163579
  73.3353927  74.6556388  60.2883579  73.1891489  74.9989504  59.3498220
  72.8995711  73.7966092  60.5920493  74.8623927  72.6756388  63.7183579
  75.9693927  72.1746388  63.4943579  74.3113927  72.7526388  64.9273579
  73.3247421  72.9562738  64.9991394  75.0833927  72.6216388  66.1613579
  75.7575915  71.7664104  66.1151009  75.9313927  73.9146388  66.4193579
  76.7401191  73.9465484  65.6892595  75.0813927  75.1836388  66.2953579
  74.2726775  75.1526637  67.0255084  75.7044860  76.0585086  66.4809829
  74.6615438  75.2436722  65.2912546  76.5253927  73.8696388  67.7233579
  77.0410295  74.6664241  67.8677611  74.1563927  72.3306388  67.3473579
  72.9873927  72.7186388  67.3353579  74.6763927  71.6376388  68.3563579
  75.6065108  71.2530436  68.2722969  73.9373927  71.4076388  69.6063579
  74.6750550  71.4302365  70.4085069  73.2534026  72.2488562  69.7186526
  73.1463927  70.1106388  69.6973579  72.4513927  69.8666388  70.6893579
  73.2443927  69.2746388  68.6693579  73.7635434  69.5412343  67.8450347
  72.5443927  67.9926388  68.6623579  72.0978818  67.8096715  69.6397269
  71.4313927  67.9966388  67.6083579  71.8021234  68.4137399  66.6720435
  71.0776648  66.9798506  67.4377169  70.2263927  68.8126388  67.9963579
  69.3343927  68.3516388  68.9603579  69.5146420  67.3877769  69.4363625
  68.2153927  69.1116388  69.3203579  67.5246775  68.7426052  70.0785316
  67.9853927  70.3406388  68.7083579  67.1121041  70.9339193  68.9794391
  68.8723927  70.8096388  67.7503579  68.7006006  71.7741255  67.2724949
  69.9833927  70.0466388  67.3993579  70.6802134  70.4132200  66.6455946
  73.5293927  66.8476388  68.4313579  73.2493927  65.9086388  67.6843579
  74.6803927  66.9416388  69.0953579  74.8332349  67.7462859  69.6863585
  75.7763927  65.9856388  68.9273579  76.0653141  65.9369862  67.8774738
  76.9953927  66.4136388  69.7513579  76.6335845  66.8499525  70.6823919
  77.5744491  65.5168849  69.9718716  77.8843927  67.4296388  69.0223579
  77.3773927  68.2516388  68.2253579  79.1103927  67.4036388  69.2573579
  75.4013927  64.5356388  69.2533579  75.9383927  63.6106388  68.6463579
  74.4803927  64.3456388  70.1973579  74.1095713  65.1444678  70.6917899
  74.0363927  63.0086388  70.6043579  74.8887862  62.4284690  70.9578090
  73.0053927  63.1056388  71.7373579  72.6872269  62.1022260  72.0202581
  73.4485182  63.6025708  72.6003749  71.7463927  63.8786388  71.3903579
  71.5293927  65.2196388  71.5753579  72.3443489  65.7945840  72.0151127
  70.2623927  65.5606388  71.1413579  69.8634715  66.4883416  71.1594901
  69.6373927  64.4336388  70.6703579  68.3563927  64.2726388  70.1233579
  67.7161333  65.1511178  70.0431020  67.9863927  63.0146388  69.7213579
  66.9949636  62.8578530  69.2964032  68.8533927  61.9216388  69.8433579
  68.5528711  60.9257603  69.5177625  70.1343927  62.0766388  70.3883579
  70.7748098  61.1974559  70.4590977  70.5393927  63.3546388  70.8103579
  73.4613927  62.1966388  69.4363579  73.3993927  60.9636388  69.5003579
  73.0543927  62.8986388  68.3783579  73.1299217  63.9055821  68.3998008
  72.4303927  62.2736388  67.2093579  71.7675745  61.4584807  67.4996826
  71.6363927  63.3096388  66.3533579  72.3135116  64.1093151  66.0531443
  71.0463927  62.6506388  65.1113579  70.3687626  61.8511050  65.4107969
  70.4979423  63.3928787  64.5313728  71.8501057  62.2361688  64.5027863
  70.5453927  63.9846388  67.1973579  69.8792715  63.1964810  67.5483432
  71.0415694  64.4470386  68.0506425  69.7313927  65.0436388  66.4443579
  69.2345176  64.5818586  65.5911440  68.9833721  65.4705282  67.1124370
  70.3968164  65.8324155  66.0934411  73.4683927  61.5666388  66.3483579
  73.2893927  60.4116388  65.9683579  74.5643927  62.2686388  66.0763579
  74.6548196  63.1978250  66.4617608  75.6063927  61.7886388  65.1813579
  75.1811063  61.0578911  64.4934346  76.1913927  62.9526388  64.3623579
  77.1296727  62.6313580  63.9101304  75.2163927  63.3786388  63.2643579
  74.2779747  63.7005136  63.7158752  75.6466962  64.2027442  62.6953340
  75.0284345  62.5367864  62.5979820  76.4153927  64.0636388  65.2333579
  76.7807005  64.7955626  64.7309258  76.7433927  61.0406388  65.8913579
  77.5163927  60.3426388  65.2333579  76.8403927  61.1806388  67.2173579
  76.1940083  61.7939071  67.6929506  77.8813927  60.5006388  68.0193579
  78.8060958  60.4507830  67.4444337  78.1563927  61.2496388  69.3223579
  77.1961576  61.3982435  69.8162854  78.7918478  60.6210491  69.9461944
  78.8263927  62.5896388  69.1093579  78.8673927  63.3596388  70.0883579
  79.2963927  62.8816388  67.9843579  77.5303927  59.0596388  68.3803579
  78.4093927  58.2576388  68.7363579  76.2383927  58.7516388  68.3283579
  75.5644042  59.4795328  68.1385974  75.7483927  57.4026388  68.5643579
  76.0193657  57.0672583  69.5654537  74.2253927  57.3976388  68.4433579
  73.8410299  58.1459261  69.1364888  74.0116731  57.7070343  67.4202751
  73.5633927  56.0766388  68.7153579  73.5213927  55.5396388  70.0013579
  73.9870078  56.0866810  70.8211426  72.8943927  54.3196388  70.2453579
  72.8720843  53.8950840  71.2490299  72.3013927  53.6416388  69.1933579
  71.6733927  52.4436388  69.4083579  71.7026046  52.1642389  70.3263351
  72.3253927  54.1606388  67.9163579  71.8529200  53.6228441  67.0943805
  72.9523927  55.3686388  67.6813579  72.9753016  55.7838694  66.6738070
  76.3713927  56.4466388  67.5563579  76.5563927  56.8026388  66.3923579
  76.6913927  55.2386388  68.0093579  76.4349096  54.9831830  68.9522567
  77.4753927  54.2876388  67.2223579  78.0306490  54.8156266  66.4471040
  78.4723927  53.5496388  68.1223579  77.8882195  52.9724349  68.8390702
  79.0365103  52.8703265  67.4832912  79.4313927  54.4556388  68.8663579
  78.8682529  55.2798593  69.3041192  79.9022648  53.8758928  69.6602573
  80.5213927  55.0316388  67.9723579  80.2493927  55.8116388  67.0513579
  81.7663927  54.6526388  68.2473579  82.5322339  55.0015738  67.6889378
  81.9401801  54.0176661  69.0133273  76.6463927  53.2716388  66.4493579
  77.1263927  52.7056388  65.4643579  75.4133927  53.0396388  66.8913579
  75.0393170  53.5949372  67.6475393  74.5683927  51.9956388  66.3143579
  75.2311368  51.2161032  65.9386002  73.9566854  51.5935889  67.1219898
  73.6593927  52.4566388  65.1883579  73.9433927  53.4426388  64.5073579
  72.5623927  51.7296388  64.9983579  72.3937941  50.9298799  65.5917040
  71.6083927  52.0116388  63.9283579  72.0540244  52.6858379  63.1969435
  71.2193927  50.7086388  63.2203579  70.9949352  49.9761529  63.9957175
  70.3179555  50.9133894  62.6427870  72.3003927  50.1556388  62.2963579
  72.1634284  50.6100209  61.3150942  73.2678311  50.4521397  62.7016383
  72.2483927  48.6326388  62.1643579  73.2533285  48.2756949  61.9389824
  71.9218994  48.2189257  63.1184769  71.2963927  48.1886388  61.0683579
  70.2826411  48.4552306  61.3672509  71.5565607  48.7205571  60.1532215
  71.3733927  46.7116388  60.8263579  71.1319324  46.2185637  61.6741041
  70.7275627  46.4565536  60.0929173  72.3125729  46.4644616  60.5489715
  70.3613927  52.7106388  64.4633579  69.7553927  52.2546388  65.4413579
  69.9723927  53.7996388  63.7993579  70.5136961  54.1157803  63.0074333
  68.8393927  54.6126388  64.2323579  68.3981008  54.1806942  65.1305697
  69.2763927  56.0776388  64.5463579  69.7151291  56.5135394  63.6488050
  68.0903927  56.9116388  64.9843579  67.6513822  56.4765888  65.8821891
  68.4196334  57.9285985  65.1976479  67.3454246  56.9307813  64.1888979
  70.2613927  56.0776388  65.5933579  70.5269404  56.9805075  65.7828647
  67.6793927  54.6246388  63.2353579  67.8813927  54.7406388  62.0263579
  66.4663927  54.5016388  63.7643579  66.3834625  54.2892374  64.7482825
  65.2433927  54.6816388  62.9903579  65.4240570  54.7898743  61.9208979
  64.2473927  53.5236388  63.2073579  63.9948983  53.4734555  64.2665215
  62.9463927  53.7396388  62.3723579  63.1980472  53.7894650  61.3129768
  62.2617970  52.9089890  62.5439684  62.4695462  54.6715136  62.6762136
  64.8943927  52.1746388  62.9103579  65.7477313  52.0267864  63.5722152
  64.1673693  51.3788564  63.0724288  65.2310864  52.1529052  61.8738899
  64.6043927  55.9796388  63.4773579  64.2293927  56.0906388  64.6443579
  64.4743927  56.9496388  62.5803579  64.7584698  56.7915237  61.6241157
  63.9623927  58.2656388  62.9403579  63.8002129  58.3303452  64.0162808
  64.9863927  59.3316388  62.5343579  65.9328931  59.0135299  62.9714426
  65.0867591  59.3838722  61.4502462  64.7433927  60.7316388  63.0103579
  63.5413927  61.3196388  63.2953579  62.6522243  60.6978285  63.1912846
  63.7313927  62.6296388  63.6683579  63.0011781  63.2804657  63.9199734
  65.0713927  62.9166388  63.6183579  65.7473927  64.1126388  63.8923579
  65.1659034  64.9803440  64.2038967  67.1123927  64.1146388  63.7493579
  67.6749431  65.0233650  63.9634924  67.8073927  62.9646388  63.3303579
  68.8919920  62.9719953  63.2222388  67.1293927  61.7826388  63.0413579
  67.7114326  60.9217005  62.7125485  65.7383927  61.7496388  63.1923579
  62.6253927  58.4916388  62.2413579  62.5623927  58.5276388  61.0123579
  61.5603927  58.6416388  63.0313579  61.6497557  58.4931773  64.0263819
  60.2363927  58.9156388  62.4903579  60.1262265  58.4384126  61.5165932
  59.1603927  58.3676388  63.4273579  59.3919280  58.6811771  64.4452893
  58.1637106  58.7171050  63.1579177  59.0993927  56.8556388  63.4433579
  59.8783927  56.1136388  64.3433579  60.5272221  56.6354598  65.0467946
  59.8273927  54.7076388  64.3433579  60.4199525  54.1335789  65.0556984
  59.0103927  54.0476388  63.4223579  58.9739635  52.9583007  63.4116210
  58.2393927  54.7826388  62.5143579  57.5957468  54.2704790  61.7991569
  58.2973927  56.1816388  62.5273579  57.7092252  56.7581499  61.8133595
  60.0283927  60.4096388  62.2073579  60.2693927  61.2466388  63.0673579
  59.5983927  60.7156388  60.9803579  59.4995401  59.9564725  60.3215756
  59.3233927  62.0786388  60.5163579  59.4252782  62.8055598  61.3221522
  60.2823927  62.4826388  59.3573579  59.9566146  63.4361520  58.9416894
  61.7273927  62.6166388  59.8793579  62.0540567  61.6633244  60.2947895
  62.3861294  62.8993791  59.0582462  61.7647286  63.3820553  60.6545000
  60.2203927  61.4596388  58.2063579  59.2034479  61.4111675  57.8170305
  60.8993661  61.7657722  57.4105080  60.5144491  60.4774178  58.5763223
  57.8523927  62.1916388  60.0743579  57.3103927  61.2426388  59.5013579
  57.1943927  63.3426388  60.3413579  57.7603927  64.5696388  60.9353579
  58.6596922  64.8548082  60.3894282  58.0133265  64.3833987  61.9791194
  56.6413927  65.5816388  60.7833579  56.7580947  66.1227423  59.8443762
  56.6663189  66.2869207  61.6140549  55.3923927  64.7916388  60.7993579
  54.5939610  65.3159118  60.2742449  55.0659470  64.5543115  61.8118838
  55.7513927  63.5006388  60.0483579  55.2521250  62.6140246  60.4391843
  55.4093927  63.6656388  58.5583579  54.2293927  63.5716388  58.1673579
  56.4303927  63.9406388  57.7503579  57.3515592  64.0450990  58.1511568
  56.2733927  64.1476388  56.3173579  55.4764477  63.5094892  55.9355950
  55.9113927  65.6126388  56.0263579  55.4670877  65.6692127  55.0326317
  55.1847414  65.9441681  56.7680898  57.0583927  66.4496388  56.0803579
  56.8020902  67.3560448  55.8950556  57.5433927  63.7636388  55.5553579
  58.6413927  63.7446388  56.1203579  57.3763927  63.4686388  54.2673579
  56.4394072  63.4423947  53.8912347  58.4923927  63.1186388  53.3803579
  59.1103237  62.3370726  53.8224153  57.9833927  62.6506388  51.9863579
  57.2703635  63.3828192  51.6074100  59.1493927  62.5156388  51.0003579
  59.8626603  61.7832352  51.3784253  58.7710842  62.1874297  50.0322349
  59.6446889  63.4801234  50.8883299  57.2243927  61.3266388  52.1133579
  57.9731528  60.5349027  52.0885971  56.7402457  61.3377261  53.0898712
  56.1693927  61.0696388  51.0203579  56.6528946  61.0579490  50.0435319
  55.6878466  60.1081160  51.1983652  55.4199884  61.8607743  51.0448047
  59.4373927  64.3116388  53.2323579  60.6623927  64.1556388  53.1903579
  58.8433927  65.4976388  53.1643579  57.8349140  65.5198666  53.1136039
  59.5723927  66.7596388  53.0353579  60.2809826  66.7070209  52.2087801
  58.5753927  67.8926388  52.7553579  58.3984518  67.8732376  51.6799906
  57.6595354  67.6181234  53.2787570  58.9993927  69.2966388  53.1753579
  60.0688207  69.2885342  53.3859739  58.7969015  69.9818860  52.3522324
  58.2363927  69.7576388  54.4233579  57.8396864  68.8780629  54.9303780
  58.9335283  70.2734630  55.0836812  57.0903927  70.6956388  54.0623579
  56.4723684  70.2035333  53.3113728  56.4988711  70.8707838  54.9609822
  57.5823927  72.0086388  53.5233579  58.1301755  71.8466024  52.6904246
  56.7930433  72.5970713  53.2980258  58.1547398  72.4649941  54.2192442
  60.4613927  67.0186388  54.2673579  61.6383927  67.3726388  54.1253579
  59.8993927  66.8146388  55.4623579  58.9090765  66.6234638  55.5155099
  60.6593927  66.8976388  56.7133579  61.1135776  67.8838868  56.8089102
  59.7503927  66.6626388  57.9113579  59.2952491  65.6751921  57.8345903
  60.3353644  66.7221516  58.8291632  58.9686780  67.4220422  57.9294617
  61.7863927  65.8746388  56.6983579  62.9073927  66.1696388  57.1213579
  61.4713927  64.6776388  56.1993579  60.5246139  64.5250871  55.8824398
  62.4283927  63.5726388  56.0873579  62.7890515  63.3289796  57.0866850
  61.9090325  62.7105339  55.6688613  63.6143927  63.9116388  55.2033579
  64.7663927  63.7126388  55.6063579  63.3243927  64.4296388  54.0063579
  62.3576311  64.4543057  53.7150456  64.3513927  64.8976388  53.0593579
  64.9282223  64.0464424  52.6976513  63.7083927  65.6066388  51.8503579
  63.1044772  66.4374955  52.2151350  64.5040005  65.9895575  51.2112323
  62.8203927  64.6856388  51.0233579  63.0583927  63.4776388  50.9323579
  61.7843927  65.2566388  50.4143579  61.1608567  64.6952358  49.8521041
  61.6262427  66.2488744  50.5171087  65.3793927  65.8246388  53.7163579
  66.5843927  65.6256388  53.5703579  64.8813927  66.8216388  54.4473579
  63.8773287  66.9205518  54.4939521  65.7103927  67.8146388  55.1373579
  66.3953186  68.2856150  54.4322643  64.8193927  68.9006388  55.7553579
  64.0210005  69.1203382  55.0465553  64.3896931  68.4972445  56.6722719
  65.5743927  70.1666388  56.0693579  65.5073927  70.6306388  57.2293579
  66.2393927  70.7046388  55.1573579  66.5963927  67.1976388  56.2183579
  67.7803927  67.5176388  56.3163579  66.0113927  66.3226388  57.0343579
  65.0117579  66.1886108  56.9808220  66.7483927  65.6316388  58.0933579
  67.3768789  66.3454072  58.6259355  65.7833927  64.9416388  59.0973579
  64.9830280  64.4622984  58.5336652  66.5063927  63.8986388  59.9383579
  67.3066592  64.3773409  60.5027323  65.8015961  63.4361187  60.6293265
  66.9292933  63.1346582  59.2859869  65.1583927  65.9916388  60.0203579
  65.7967189  66.0594123  60.9012933  65.1802773  66.9395308  59.4826580
  63.7393927  65.6876388  60.4483579  63.7167809  64.7400506  60.9865634
  63.3773212  66.4833761  61.0993613  63.1003394  65.6201668  59.5679272
  67.7643927  64.6476388  57.4983579  68.8993927  64.5646388  57.9713579
  67.3503927  63.9346388  56.4453579  66.3921417  64.0293423  56.1405867
  68.1973927  62.9346388  55.7803579  68.5237538  62.2649913  56.5760713
  67.4033927  62.1426388  54.7823579  67.0772469  62.7978009  53.9745884
  68.0240561  61.3449043  54.3743175  66.5315559  61.7093470  55.2725191
  69.4493927  63.5096388  55.1213579  70.5123927  62.8916388  55.1863579
  69.3313927  64.6756388  54.4873579  68.4222919  65.0795060  54.3126402
  70.4983927  65.2966388  53.8603579  71.1332013  64.5183028  53.4369073
  70.0943927  66.2686388  52.7353579  70.8968299  66.2652739  51.9976707
  69.1723711  65.9200705  52.2700877  69.8853927  67.6946388  53.2193579
  68.9143927  67.9946388  53.9173579  70.7913927  68.5886388  52.8243579
  70.7052737  69.5522832  53.1143110  71.5599779  68.2984197  52.2368628
  71.4633927  65.9256388  54.8853579  72.6853927  65.8976388  54.6953579
  70.9033927  66.4596388  55.9723579  69.8991314  66.5634507  56.0003135
  71.6873927  66.9756388  57.0993579  72.3988553  67.7196586  56.7410917
  70.7743927  67.6326388  58.1413579  70.2409076  68.4721929  57.6956655
  70.0556590  66.9062627  58.5206989  71.6393927  68.3016388  59.6053579
  70.5482374  68.7531177  60.2172770  72.5443927  65.8896388  57.7583579
  73.6563927  66.1606388  58.2083579  72.0253927  64.6646388  57.8223579
  71.0637626  64.5031168  57.5591518  72.7973927  63.5406388  58.3543579
  73.3274103  63.8540809  59.2537658  71.8783927  62.3666388  58.7113579
  71.3004928  62.2416041  57.7956629  72.4998871  61.4855828  58.8713115
  70.9273927  62.5396388  59.8933579  70.5286596  63.5540732  59.8993147
  69.7813927  61.5446388  59.7583579  70.1793323  60.5298916  59.7527923
  69.0972114  61.6614461  60.5988059  69.2466443  61.7297639  58.8267608
  71.6503927  62.3906388  61.2353579  72.4320535  63.1462941  61.3134030
  70.9372237  62.5209378  62.0493071  72.0971634  61.3984965  61.2997690
  73.8923927  63.0896388  57.3863579  74.9743927  62.6856388  57.8143579
  73.6173927  63.1896388  56.0883579  72.6890108  63.4675987  55.8038501
  74.5743927  62.7926388  55.0483579  75.0266746  61.8371687  55.3140971
  73.8793927  62.6446388  53.6913579  73.3079055  63.5571264  53.5214521
  74.6615472  62.5606148  52.9368552  72.9553927  61.4446388  53.5973579
  73.4770531  60.5767399  54.0007472  72.0682267  61.6461049  54.1977327
  72.5433927  61.1656388  52.1653579  72.1668602  62.0853040  51.7175432
  73.4122881  60.8189754  51.6059432  71.5003927  60.1466388  52.0883579
  71.7993484  59.1825573  52.1240208  70.1983927  60.4046388  51.9723579
  69.7573927  61.6566388  51.9163579  70.4140949  62.4226402  51.9620095
  68.7674667  61.8366621  51.8283941  69.3303927  59.4056388  51.9153579
  69.6593044  58.4517436  51.9600932  68.3436618  59.6024338  51.8274230
  75.7933927  63.7146388  54.9293579  76.8663927  63.2746388  54.4933579
  75.6433927  64.9836388  55.3103579  74.7253044  65.3715756  55.4738150
  76.8003927  65.8916388  55.3443579  77.4424909  65.6656072  54.4930537
  76.4033927  67.3786388  55.2803579  77.2170816  67.9293753  55.7522677
  76.3583538  67.6342375  54.2217074  75.0873927  67.7486388  55.9473579
  74.3458784  67.9019829  55.1633025  74.7832378  66.9114902  56.5756684
  75.1953927  69.0126388  56.8003579  75.8365132  69.7280834  56.2853797
  74.1995379  69.4390625  56.9209206  75.7863927  68.6976388  58.1793579
  75.2654704  67.8230262  58.5689646  76.8407598  68.4593838  58.0392013
  75.6563927  69.8236388  59.1453579  74.6794453  70.0442842  59.2756996
  76.0621877  69.5561767  60.0307361  76.1393856  70.6340470  58.7847260
  77.7173927  65.5966388  56.5383579  78.7613927  66.2256388  56.7033579
  77.3193927  64.6246388  57.3573579  76.3820877  64.2586294  57.2702042
  78.1643927  64.1156388  58.4353579  79.0119157  64.7852475  58.5817414
  77.3823927  64.0226388  59.7473579  76.5230659  63.3678850  59.6026024
  78.0306195  63.6054956  60.5180029  76.9363927  65.3036388  60.1493579
  76.4483072  65.2287373  60.9726210  78.7693927  62.7606388  58.0753579
  79.5063927  62.1756388  58.8703579  78.4593927  62.2726388  56.8763579
  77.8163502  62.7744670  56.2807372  79.0253927  61.0166388  56.3833579
  79.0447140  61.0575042  55.2942960  80.0442361  60.9320688  56.7613864
  78.2353927  59.7976388  56.8173579  78.7173927  58.6626388  56.7233579
  77.0183927  60.0396388  57.2953579  76.7089221  60.9953697  57.3997881
  76.1253927  58.9806388  57.7103579  76.6922921  58.1907569  58.2031164
  75.0783927  59.5176388  58.6923579  75.1227339  60.6051623  58.6338279
  74.1078481  59.1742953  58.3342260  75.2703927  59.0776388  60.1433579
  74.4483138  59.4946438  60.7250743  75.2160773  57.9892484  60.1669877
  76.5903927  59.5306388  60.7373579  77.4040736  59.1089987  60.1472375
  76.6387085  60.6188053  60.6966315  76.7203927  59.0736388  62.1743579
  76.2263823  59.8050786  62.8139282  76.2228480  58.1090424  62.2748681
  78.1403927  58.9416388  62.5803579  78.6015028  59.8354469  62.4877063
  78.1886247  58.6359627  63.5417818  78.5982282  58.2636008  61.9881162
  75.4373927  58.3676388  56.5043579  75.0143927  59.0766388  55.5833579
  75.3323927  57.0426388  56.5213579  75.8266431  56.5114259  57.2239452
  74.5893927  56.3166388  55.5043579  74.6510472  56.8477413  54.5545011
  75.1643927  54.9086388  55.3163579  75.0421611  54.3735755  56.2580935
  74.5804916  54.4144612  54.5398606  76.6383927  54.9106388  54.9203579
  76.6992181  55.0512813  53.8411819  77.1232908  55.7473810  55.4231883
  77.3373927  53.6166388  55.3023579  76.8558217  52.7866317  54.7853698
  78.3829548  53.6748848  54.9998568  77.2793927  53.3686388  56.7423579
  76.9783049  54.1327463  57.3302228  77.5943927  52.2116388  57.3173579
  78.0033927  51.1836388  56.5803579  78.0753088  51.2819645  55.5777313
  78.2403346  50.3090096  57.0264318  77.5003927  52.0846388  58.6333579
  77.1902418  52.8666721  59.1922232  77.7393501  51.2064179  59.0712234
  73.1143927  56.2976388  55.9053579  72.7273927  55.6886388  56.9063579
  72.3093927  57.0046388  55.1203579  72.6923132  57.4235947  54.2849256
  70.9083927  57.2456388  55.4333579  70.6074905  56.7615368  56.3624448
  70.6103927  58.7706388  55.5473579  70.7800862  59.2326299  54.5748007
  69.1603927  59.0206388  55.9863579  68.9900615  58.5593056  56.9591169
  68.9815532  60.0935236  56.0573156  68.4787817  58.5868055  55.2547182
  71.5843927  59.4516388  56.5143579  72.6049757  59.3219345  56.1542339
  71.3533257  60.5151589  56.5746281  71.4887807  59.0029811  57.5031276
  70.0123927  56.6146388  54.3653579  70.2183927  56.8256388  53.1673579
  69.0283927  55.8356388  54.8113579  69.0143394  55.5587957  55.7825735
  67.9993927  55.2966388  53.9213579  68.1926081  55.5878766  52.8889105
  67.9013927  53.7546388  54.0123579  67.6677215  53.4783620  55.0405453
  66.8113927  53.2196388  53.0803579  67.0446282  53.4951423  52.0518640
  66.7627179  52.1338653  53.1629859  65.8495312  53.6483901  53.3615942
  69.2583927  53.1196388  53.6873579  69.4318817  53.2629066  52.6208324
  70.0119100  53.6664633  54.2541861  69.3483927  51.6546388  54.0173579
  68.5954317  51.1070611  53.4505174  70.3395878  51.2832758  53.7571249
  69.1754576  51.5106176  55.0838715  66.6643927  55.9556388  54.2483579
  66.2223927  55.9596388  55.4033579  66.0353927  56.5276388  53.2243579
  66.4777370  56.5647831  52.3171362  64.7473927  57.1876388  53.3923579
  64.5802225  57.4090442  54.4464608  64.7123927  58.4916388  52.6103579
  64.7915314  58.2339736  51.5542116  63.7430346  58.9527284  52.7996757
  65.8173927  59.4676388  52.9773579  65.7352530  59.7183283  54.0349536
  66.7830868  58.9982583  52.7896905  65.7353927  60.7456388  52.1693579
  64.7563927  61.4826388  52.2553579  66.7643927  61.0166388  51.3793579
  66.7594256  61.8569963  50.8191116  67.5488176  60.3815623  51.3411885
  63.5813927  56.2806388  52.9893579  63.5413927  55.7426388  51.8703579
  62.6373927  56.1186388  53.9113579  62.7358056  56.5539717  54.8173929
  61.4823927  55.2576388  53.6793579  61.5386321  54.8390249  52.6745202
  61.4363927  54.1036388  54.6893579  61.7971791  54.5580769  55.6120813
  60.3932463  53.8123066  54.8121225  62.2763927  52.8666388  54.3683579
  63.2903361  53.1775562  54.1166636  62.3153927  51.9416388  55.5623579
  61.3017818  51.6299077  55.8143808  62.9160096  51.0640307  55.3232676
  62.7565621  52.4627065  56.4120393  61.7303927  52.1336388  53.1383579
  61.7511674  52.8019706  52.2775441  62.3467034  51.2583542  52.9330795
  60.7043880  51.8184719  53.3283137  60.1863927  56.0396388  53.7213579
  59.9613927  56.8516388  54.6293579  59.3553927  55.8006388  52.7123579
  59.6868186  55.2281676  51.9491194  58.0143927  56.3526388  52.6273579
  57.4914824  56.1697958  53.5660977  58.0383927  57.8726388  52.3643579
  57.0554627  58.2773582  52.6055008  58.7859877  58.3214740  53.0183830
  58.3533927  58.1696388  51.0123579  58.3590954  59.1213716  50.8867718
  57.2703927  55.6266388  51.5153579  57.8353927  54.7466388  50.8453579
  56.0083927  56.0046388  51.3123579  55.5571480  56.6040005  51.9885554
  55.2053927  55.4746388  50.2103579  55.1023796  54.3958101  50.3270460
  53.7933927  56.1056388  50.1803579  53.1873492  55.4738114  49.5310469
  53.4102263  56.0518669  51.1993732  53.7283927  57.5766388  49.6793579
  54.2010424  58.2019372  50.4367911  54.3008198  57.6330371  48.7534807
  52.2883927  58.0756388  49.4253579  51.7958730  57.4130974  48.7136260
  51.7344300  58.0759059  50.3640936  52.2873927  59.4376388  48.8783579
  52.2668169  59.5084230  47.8710518  52.3253927  60.5646388  49.5963579
  52.3423927  60.5366388  50.9233579  52.3264877  59.6500813  51.4069517
  52.3711525  61.4020198  51.4433465  52.3313927  61.7396388  48.9833579
  52.3072002  61.7795582  47.9744371  52.3601319  62.5897559  49.5279436
  55.9133927  55.6096388  48.8543579  55.7423927  54.7626388  47.9823579
  56.7133927  56.6666388  48.6943579  56.8205274  57.3127579  49.4632217
  57.3673927  56.9886388  47.4163579  56.7227518  56.6982159  46.5867847
  57.6393927  58.4916388  47.3213579  58.1025952  58.8015383  48.2581103
  58.3401295  58.6474984  46.5011288  56.3843927  59.3166388  47.0793579
  55.8892194  58.9447180  46.1823745  55.7195374  59.2007902  47.9353068
  56.7223927  60.7796388  46.8983579  57.1951878  61.1494318  47.8082024
  57.4141058  60.8828559  46.0623084  55.4683927  61.5836388  46.6183579
  54.9125657  61.1117710  45.8081125  54.8501601  61.6091219  47.5157086
  55.8313927  62.9716388  46.2273579  56.4039062  62.9482723  45.3956235
  54.9907418  63.5001369  46.0427075  56.3460723  63.4092053  46.9781838
  58.6523927  56.2136388  47.1393579  59.0053927  55.9996388  45.9803579
  59.3393927  55.7916388  48.2013579  58.9837022  55.9604849  49.1314518
  60.6363927  55.1256388  48.0643579  60.9101446  55.0448748  47.0123901
  61.7493927  55.9006388  48.8063579  62.6930624  55.3798800  48.6438830
  61.8713927  57.3376388  48.3143579  60.9281869  57.8592038  48.4769379
  62.6653137  57.8440169  48.8633296  62.1080696  57.3390791  47.2503642
  61.4593927  55.9016388  50.2043579  62.1461765  56.3812685  50.6732754
  60.6543927  53.6766388  48.5733579  61.7063927  53.0456388  48.5853579
  59.5063927  53.1446388  48.9843579  58.6504363  53.6804357  48.9653936
  59.4783927  51.8056388  49.5963579  60.1285394  51.8006361  50.4712198
  58.0573927  51.4016388  50.0363579  57.7873423  51.9479218  50.9400984
  57.3308425  51.6154168  49.2524423  57.9213927  49.9286388  50.3633579
  58.1043927  49.4716388  51.6683579  58.3439876  50.1854498  52.4565000
  57.9833927  48.1146388  51.9693579  58.1096234  47.7713430  52.9961561
  57.7013927  47.1986388  50.9583579  57.6220736  46.1372134  51.1932717
  57.5203927  47.6386388  49.6453579  57.2963295  46.9284482  48.8494150
  57.6283927  48.9986388  49.3563579  57.4843603  49.3519536  48.3353176
  60.0903927  50.7026388  48.7153579  60.8303927  49.8456388  49.2053579
  59.7703927  50.7186388  47.4283579  59.1887077  51.4546672  47.0541868
  60.1243927  49.5956388  46.5493579  59.8057177  48.6571949  47.0030852
  59.4393927  49.7396388  45.1973579  59.6110274  50.7588106  44.8510495
  59.8983949  49.0377342  44.5011201  57.9423927  49.4746388  45.2713579
  57.5123927  48.6066388  46.0703579  57.1943927  50.1316388  44.5153579
  61.6333927  49.3616388  46.3883579  62.0923927  48.2226388  46.3873579
  62.3933927  50.4436388  46.2663579  61.9604444  51.3555472  46.2335223
  63.8463927  50.3606388  46.1253579  64.0995033  49.4435670  45.5933677
  64.4103927  51.5696388  45.3273579  64.1618832  52.4883433  45.8587008
  65.9073927  51.4636388  45.1803579  66.1566659  50.5453454  44.6486627
  66.2794176  52.3204993  44.6186760  66.3697332  51.4483390  46.1673269
  63.8313927  51.6016388  44.0153579  64.1837442  52.3501018  43.5282729
  64.5263927  50.2896388  47.4923579  65.5023927  49.5566388  47.6703579
  63.9913927  51.0446388  48.4543579  63.1402393  51.5522758  48.2595714
  64.6723927  51.2946388  49.7233579  65.7499875  51.1906285  49.5965881
  64.3713927  52.7166388  50.2063579  63.2907710  52.7906160  50.3283549
  64.8548637  52.8337024  51.1762301  64.8543927  53.8186388  49.2593579
  64.2524658  53.7771668  48.3515777  64.6896114  54.7723740  49.7606914
  66.3253927  53.6836388  48.8983579  67.1703927  53.6576388  49.8133579
  66.6373927  53.5916388  47.6953579  64.4543927  50.2846388  50.8583579
  65.3613927  50.1066388  51.6883579  63.2863927  49.6246388  50.9093579
  62.5173921  49.8912591  50.3113186  63.0343927  48.6356388  51.9723579
  63.3360770  49.0732510  52.9239783  61.5543927  48.2016388  52.0753579
  60.9402445  49.0847192  51.8990338  61.3702396  47.4688706  51.2897126
  61.1953927  47.5936388  53.4343579  61.2283927  48.3716388  54.6003579
  61.5060480  49.4223789  54.5169774  60.9153927  47.8286388  55.8493579
  60.9476396  48.4464134  56.7468079  60.5533927  46.4856388  55.9403579
  60.2423927  45.9546388  57.1803579  60.3102591  46.5965027  57.8909946
  60.5123927  45.6906388  54.7983579  60.2375630  44.6383878  54.8714121
  60.8253927  46.2466388  53.5543579  60.7840610  45.6305753  52.6561054
  63.9723927  47.4186388  51.9293579  64.4383927  46.9806388  52.9813579
  64.2543927  46.8636388  50.7253579  63.7173927  47.1436388  49.3783579
  63.6757488  48.2212731  49.2200219  62.7145791  46.7252542  49.2922294
  64.6953927  46.4686388  48.4743579  65.4623763  47.1856734  48.1816181
  64.1724907  46.1138359  47.5862196  65.2733927  45.3396388  49.2323579
  66.3058789  45.1803898  48.9213739  64.7072913  44.4181458  49.0964185
  65.2323927  45.7666388  50.7053579  64.8525380  44.9717175  51.3471592
  66.6233927  46.1946388  51.1913579  67.3463927  45.3766388  51.7583579
  66.9713927  47.4636388  50.9833579  66.3681038  48.0502694  50.4247827
  68.2353927  48.0296388  51.4713579  69.0592925  47.3757268  51.1855477
  68.4863927  49.4186388  50.8813579  67.5537962  49.9736022  50.9832328
  69.2551225  49.8847105  51.4977440  68.9273927  49.4316388  49.4253579
  69.8868105  48.9224246  49.3341481  68.1836073  48.9156348  48.8182128
  69.0673927  50.8626388  48.9443579  68.1235618  51.3775938  49.1235322
  69.8576083  51.3419538  49.5222124  69.4083927  50.9316388  47.4673579
  70.4909095  50.8902277  47.3467634  68.9534889  50.0844086  46.9541691
  68.8923927  52.2006388  46.8833579  69.3141202  52.9858269  47.3584634
  69.1238411  52.2376928  45.9009330  67.8892738  52.2390134  46.9946181
  68.2993927  48.1056388  52.9993579  69.3913927  48.1346388  53.5733579
  67.1443927  48.1516388  53.6613579  66.2709992  48.3140652  53.1808366
  67.1283927  48.0746388  55.1243579  67.9555124  48.6506600  55.5392937
  65.8023927  48.5866388  55.7523579  65.8932939  48.5354967  56.8373564
  65.4983927  50.0276388  55.3333579  65.4068852  50.0794889  54.2484443
  64.5638390  50.3504949  55.7921306  66.3077373  50.6802074  55.6607965
  64.7183927  47.7346388  55.3753579  63.9047451  48.0592663  55.7680343
  67.4303927  46.6476388  55.6113579  67.7763927  46.4446388  56.7833579
  67.3203927  45.6786388  54.6963579  67.0752829  45.9411238  53.7523652
  67.4733927  44.2476388  55.0053579  67.3537810  44.0864280  56.0767137
  66.4103927  43.4186388  54.2613579  66.5754298  43.5938858  53.1982725
  66.6197177  42.3744700  54.4937254  64.9593927  43.7356388  54.6093579
  64.8587169  44.8156477  54.7168100  64.3257892  43.3917453  53.7918092
  64.5343927  43.0586388  55.8963579  64.7171428  41.9882918  55.8011799
  65.1360102  43.4582399  56.7127370  63.0693927  43.2956388  56.1873579
  62.8701796  44.3664016  56.1439810  62.4728030  42.7846965  55.4316345
  62.7103927  42.7796388  57.5333579  63.2627888  43.2532679  58.2338104
  61.7298142  42.9474688  57.7077104  62.8945115  41.7873798  57.5736249
  68.8503927  43.6506388  54.6913579  69.3223927  42.7886388  55.4243579
  69.4893927  44.1166388  53.6153579  69.0361996  44.8704388  53.1188694
  70.5153927  43.3166388  52.8973579  70.4859075  42.2857127  53.2500918
  70.2593927  43.3246388  51.3733579  70.0752879  44.3781470  51.1628227
  71.1598214  43.0021335  50.8505591  69.0573927  42.4866388  50.8913579
  68.2128142  42.6945056  51.5483048  68.6713927  42.8116388  49.4463579
  69.5153772  42.6035715  48.7887128  67.8207060  42.1978801  49.1501602
  68.4028136  43.8652447  49.3696758  69.3163927  40.9826388  51.0473579
  69.4968387  40.7514729  52.0971679  68.4473404  40.4255487  50.6973578
  70.1892856  40.7007545  50.4585471  72.0443927  43.2456388  53.2333579
  72.5363927  42.1156388  53.2093579  72.8663927  44.2796388  53.5193579
  73.6170811  43.8360418  54.0290519  72.7883927  45.7836388  53.5283579
  73.7638085  46.1883393  53.2583935  71.7073927  46.4886388  52.6753579
  71.7195842  47.5509669  52.9191008  71.9533927  46.3066388  51.1743579
  71.9408805  45.2445115  50.9297588  71.1711715  46.8174945  50.6128817
  72.9234175  46.7282233  50.9108832  70.4093927  46.0356388  53.0543579
  69.7469153  46.4789843  52.5194105  72.9463927  46.4706388  54.9063579
  72.0613927  46.3856388  55.7783579  74.0873927  47.1526388  55.0563579
  74.7678280  47.0858622  54.3129549  74.4423927  47.9196388  56.2593579
  73.7947716  47.6320555  57.0875982  75.8953927  47.6426388  56.6553579
  76.5356696  47.9949882  55.8466586  76.1084033  48.2110647  57.5606857
  76.1643927  46.1676388  56.9083579  77.2423927  45.6846388  56.4973579
  75.3033927  45.4876388  57.5173579  74.2153927  49.4336388  56.1003579
  74.5373927  50.0136388  55.0633579  73.6613927  50.0586388  57.1423579
  73.4695074  49.5265413  57.9791085  73.2933927  51.4776388  57.1213579
  73.9697541  52.0247987  56.4646612  71.8643927  51.6526388  56.6063579
  71.5277751  52.6629689  56.8387819  71.8184227  51.4937462  55.5289815
  70.8603927  50.7096388  57.2253579  70.4863927  49.4886388  56.7403579
  70.9693032  49.1561876  55.8214599  69.5393927  48.9236388  57.5573579
  69.1223470  48.0135413  57.4235857  69.2683927  49.7786388  58.5933579
  68.3883927  49.6376388  59.6743579  67.7940683  48.7267757  59.7465081
  68.3303927  50.6706388  60.5863579  67.6549207  50.5995754  61.4388762
  69.1283927  51.8226388  60.4413579  69.0800111  52.6332206  61.1684864
  70.0033927  51.9606388  59.3643579  70.5874437  52.8778027  59.2882303
  70.0873927  50.9186388  58.4233579  73.4003927  52.0916388  58.5073579
  73.5623927  51.3716388  59.4833579  73.2923927  53.4186388  58.5853579
  73.2249081  53.9599039  57.7353125  73.3563927  54.1376388  59.8663579
  73.6843576  53.4526989  60.6482758  74.3393927  55.3146388  59.8013579
  74.0241579  55.9441868  58.9692549  74.2651223  55.8783972  60.7312828
  75.7843927  54.8756388  59.5873579  76.3313927  54.1406388  60.4373579
  76.3813927  55.2846388  58.5723579  71.9843927  54.6326388  60.3403579
  71.6013927  54.4116388  61.4953579  71.2553927  55.3076388  59.4533579
  71.6135273  55.4402499  58.5183428  69.9493927  55.8786388  59.7833579
  69.6490372  55.5525473  60.7791240  70.0013927  57.4176388  59.7643579
  70.6077548  57.7459457  58.9201785  68.9966006  57.8297631  59.6713720
  70.6103927  58.0376388  61.0013579  69.8103927  58.7056388  61.9273579
  68.7360537  58.7701832  61.7549354  70.3693927  59.2866388  63.0623579
  69.7356439  59.8114133  63.7772529  71.7353927  59.1966388  63.2823579
  72.1722704  59.6416253  64.1763516  72.5443927  58.5426388  62.3683579
  73.6194258  58.4780790  62.5363942  71.9813927  57.9666388  61.2323579
  72.6158905  57.4521666  60.5106718  68.8883927  55.4236388  58.7903579
  69.1413927  55.3796388  57.5783579  67.7103927  55.0786388  59.3113579
  67.6537516  54.7930051  60.2784693  66.4893927  55.0426388  58.5043579
  66.7292938  55.1844536  57.4505860  65.6883927  53.7216388  58.6573579
  65.5726072  53.5039270  59.7190992  64.2973927  53.8386388  58.0023579
  64.4123750  54.0559004  56.9404363  63.7576961  52.8994982  58.1241898
  63.7374097  54.6433455  58.4787693  66.4463927  52.5756388  58.0553579
  67.4059836  52.4683926  58.5611106  65.8704994  51.6574977  58.1713906
  66.6142609  52.7671351  56.9955229  65.6383927  56.2386388  58.9083579
  65.2163927  56.3556388  60.0603579  65.4133927  57.1436388  57.9583579
  65.8687721  57.0703882  57.0598239  64.5213927  58.2626388  58.1873579
  64.3051448  58.3848353  59.2486797  65.0793927  59.5826388  57.6463579
  65.5053242  59.4128583  56.6574918  63.9613927  60.6266388  57.5483579
  63.5352557  60.7973027  58.5369842  64.3689766  61.5611164  57.1627059
  63.1837810  60.2649606  56.8755946  66.2193927  60.0756388  58.5253579
  67.0164029  59.3321983  58.5385126  66.6054086  61.0143868  58.1280626
  65.8541654  60.2339905  59.5400670  63.2423927  57.8966388  57.4783579
  63.2173927  57.7486388  56.2503579  62.1803927  57.7406388  58.2573579
  62.2035889  57.9985718  59.2335914  60.9713927  57.1316388  57.7353579
  60.9297380  57.2055722  56.6486666  60.8823927  55.6306388  58.1353579
  61.6799466  55.0894034  57.6263665  61.0243927  55.4446388  59.6463579
  60.2268561  55.9852458  60.1560431  60.9574893  54.3844006  59.8903210
  61.9902058  55.8314883  59.9714012  59.6283927  55.0796388  57.6863579
  59.5782090  54.1538546  57.9353672  59.7233927  57.8556388  58.2013579
  59.6963927  58.4206388  59.2823579  58.6923927  57.8146388  57.3643579
  58.8394689  57.4566962  56.4314351  57.3563927  58.2126388  57.7423579
  57.3771609  59.1315844  58.3281964  56.4733927  58.4466388  56.4803579
  55.4972904  58.8120258  56.7994454  57.1193927  59.4706388  55.5383579
  58.0954003  59.1057091  55.2184591  56.4822222  59.6150472  54.6658563
  57.2402230  60.4197941  56.0604737  56.2943927  57.1956388  55.8013579
  55.7509492  57.3297682  55.0214356  56.7263927  57.0706388  58.5413579
  57.3593927  56.0406388  58.8103579  55.4543927  57.2416388  58.8693579
  55.0121358  58.1274851  58.6698973  54.6743927  56.2186388  59.5553579
  55.1975708  55.8943987  60.4549424  53.3143927  56.7716388  59.9563579
  52.8488933  57.1891456  59.0635547  52.7087318  55.9454352  60.3287321
  53.4133927  57.8306388  61.0083579  54.4473927  57.8866388  61.7103579
  52.4503927  58.6066388  61.1353579  54.4493927  54.9506388  58.7593579
  53.7973927  54.0286388  59.2593579  54.9633927  54.8876388  57.5333579
  55.3375233  55.7119443  57.0854226  54.9073927  53.6396388  56.7603579
  53.8893583  53.2636174  56.6588053  55.5573927  53.7746388  55.3423579
  55.1551119  54.6657636  54.8605207  57.0943927  53.8896388  55.4353579
  57.4974673  52.9986059  55.9167018  57.5136447  53.9818882  54.4334505
  57.3585995  54.7697166  56.0216659  55.1023927  52.6096388  54.4433579
  55.4756842  51.6975791  54.9090847  54.0126634  52.6096264  54.4676380
  55.5803927  52.6726388  52.9893579  56.6701033  52.6722178  52.9642479
  55.2045999  51.8063264  52.4449483  55.2070842  53.5842669  52.5228017
  55.5593927  52.4956388  57.5633579  55.1463927  51.3306388  57.4543579
  56.5503927  52.8636388  58.3823579  56.7700068  53.8477472  58.4406636
  57.3533927  51.9196388  59.1813579  57.2509374  50.9128579  58.7763956
  58.8413927  52.3146388  59.1473579  58.9433287  53.3068607  59.5869077
  59.4015045  51.5943664  59.7436653  59.3483927  52.3296388  57.8293579
  60.2752586  52.5791313  57.8458799  56.9293927  51.8356388  60.6533579
  57.5573927  51.1166388  61.4333579  55.8823927  52.5616388  61.0333579
  55.4141490  53.1496517  60.3587559  55.4503927  52.6326388  62.4423579
  56.2852016  52.9578069  63.0632113  54.2883927  53.6316388  62.6163579
  54.6771585  54.6118506  62.3404136  53.5149904  53.3354293  61.9076909
  53.6923927  53.6976388  64.0223579  53.1762745  52.7574236  64.2165699
  54.5190254  53.8094134  64.7239874  52.7193927  54.8556388  64.1963579
  53.1613927  56.0156388  64.0723579  51.5173927  54.6046388  64.4483579
  55.0933927  51.2676388  63.0213579  55.4093927  50.9736388  64.1863579
  54.4393927  50.4436388  62.2013579  54.2015396  50.7596126  61.2720110
  54.0023927  49.1166388  62.6123579  54.1352847  49.0116744  63.6891222
  52.5153927  48.8786388  62.2733579  52.4035357  49.0918409  61.2102812
  52.3235566  47.8208670  62.4534076  51.5033927  49.7316388  63.0803579
  51.2695301  49.1914093  63.9977244  51.9875500  50.6760651  63.3288588
  49.9623927  50.0696388  62.1763579  50.5673927  51.1046388  60.8403579
  51.3018972  50.5511585  60.2553265  49.7352048  51.3933991  60.1983443
  51.0329746  51.9987389  61.2549899  54.8503927  48.0246388  61.9653579
  55.2813927  48.1506388  60.8123579  55.1053927  46.9716388  62.7353579
  55.0015617  47.0548981  63.7365504  55.5333927  45.6876388  62.1883579
  55.3454365  44.9701750  62.9871178  54.8492833  45.4973749  61.3613795
  56.9593927  45.5186388  61.6983579  57.4173927  44.3906388  61.5453579
  57.6593927  46.6276388  61.4593579  57.2296523  47.5279085  61.6172723
  59.0083927  46.5926388  60.8963579  58.9704238  46.0200484  59.9696444
  59.4763927  47.9936388  60.5793579  59.5282529  48.5767115  61.4988343
  60.4639419  47.9521330  60.1198755  58.7751276  48.4643373  59.8903228
  60.0003927  45.8846388  61.8273579  59.9293927  46.0386388  63.0433579
  60.9023927  45.1056388  61.2323579  60.8051519  44.9492682  60.2392860
  61.9803927  44.4046388  61.9463579  61.9363631  44.6447273  63.0086752
  61.8373927  42.8936388  61.7813579  61.5718489  42.6829253  60.7454112
  62.7898535  42.4182220  62.0156598  60.7743927  42.3116388  62.6793579
  60.9043927  42.3236388  63.9013579  59.7153927  41.7896388  62.0793579
  58.9730778  41.3860703  62.6327120  59.6549742  41.7975271  61.0711971
  63.3563927  44.8846388  61.4633579  64.0423927  44.1996388  60.7103579
  63.7333927  46.0826388  61.9073579  63.1802676  46.5235885  62.6282707
  64.8843927  46.8076388  61.3773579  64.9540675  46.6643339  60.2990684
  64.7323927  48.2996388  61.6623579  64.3460663  48.4135912  62.6752083
  65.6862397  48.8202318  61.5771585  63.7673927  49.0146388  60.7493579
  63.9643927  49.0236388  59.3683579  64.8197104  48.4919937  58.9513625
  63.0873927  49.6986388  58.5263579  63.2460287  49.6803302  57.4481185
  61.9993927  50.4026388  59.0633579  61.3131396  50.9367998  58.4062212
  61.7963927  50.4176388  60.4493579  60.9605744  50.9659997  60.8838786
  62.6843927  49.7156388  61.2813579  62.5330016  49.7128099  62.3607895
  66.2303927  46.3596388  61.9293579  67.2743927  46.7876388  61.4263579
  66.2113927  45.5256388  62.9693579  65.3246954  45.2098709  63.3356335
  67.4433927  45.0916388  63.6513579  67.1863569  44.5683745  64.5723499
  68.2573927  44.1456388  62.7613579  68.7058917  44.7646544  61.9843331
  69.0428566  43.7298482  63.3924401  67.4693927  43.0086388  62.1143579
  66.4123217  43.2736743  62.1357573  67.7987724  42.9137567  61.0796558
  67.6743927  41.6856388  62.8343579  67.5259434  40.8656961  62.1316804
  68.6887510  41.6442374  63.2311736  66.7323927  41.5306388  63.9403579
  65.9214298  42.1326541  63.9363581  66.8703927  40.6566388  64.9363579
  67.9183927  39.8426388  64.9773579  68.6163199  39.8858275  64.2485696
  68.0129151  39.1839388  65.7371470  65.9533927  40.6036388  65.8973579
  65.1581093  41.2254995  65.8671314  66.0561925  39.9417564  66.6532961
  68.2773927  46.3236388  64.0523579  69.4923927  46.3666388  63.8573579
  67.5993927  47.3356388  64.5883579  66.5997889  47.2507643  64.7053531
  68.2323927  48.6056388  64.9373579  69.1987603  48.6320908  64.4338372
  67.3863927  49.7846388  64.4373579  66.4188789  49.7769338  64.9393118
  67.9010684  50.7202941  64.6558947  67.2375729  49.6951677  63.3612785
  68.4953927  48.7336388  66.4343579  68.0243927  47.9226388  67.2303579
  69.2553927  49.7626388  66.8023579  69.5955435  50.4008015  66.0972727
  69.6193927  50.0086388  68.1873579  69.4180195  49.0923688  68.7423330
  70.6889016  50.2179406  68.2084044  68.8763927  51.1606388  68.8473579
  68.7433927  51.1786388  70.0643579  68.3903927  52.1206388  68.0573579
  68.4893856  52.0449980  67.0550714  67.7613927  53.3336388  68.6073579
  67.3382866  53.1252729  69.5900400  68.8143927  54.4446388  68.7513579
  69.5144567  54.0984907  69.5117468  69.3233312  54.5028995  67.7892314
  68.2883927  55.8316388  69.1353579  67.6646032  56.1963232  68.3192741
  67.6834094  55.7281340  70.0361265  69.4313927  56.8346388  69.3963579
  69.0457184  57.7056487  69.9261654  70.2097743  56.3612539  69.9947962
  70.0163927  57.2766388  68.1323579  69.7439449  56.7474906  67.3163470
  70.8583927  58.2966388  67.9763579  71.2543927  59.0356388  69.0163579
  70.9126441  58.8226070  69.9426005  71.8937291  59.8040217  68.8716638
  71.3073927  58.5756388  66.7603579  71.0082441  58.0164547  65.9742769
  71.9464887  59.3460571  66.6257822  66.5883927  53.8326388  67.7543579
  66.6583927  53.7896388  66.5313579  65.5223927  54.2966388  68.4083579
  65.4229780  54.0896767  69.3919141  64.4553927  55.0636388  67.7453579
  64.6080926  55.0868874  66.6663577  63.0413927  54.4886388  68.0343579
  62.9593357  54.2955591  69.1039775  61.9413927  55.4616388  67.6063579
  62.0225228  55.6548558  66.5366916  60.9659360  55.0263815  67.8234655
  62.0507793  56.3979978  68.1535032  62.8413927  53.1406388  67.3283579
  63.5870749  52.4295376  67.6838791  61.8437259  52.7598951  67.5469781
  62.9511385  53.2737696  66.2520992  64.5333927  56.5176388  68.2113579
  64.7123927  56.7786388  69.4063579  64.4263927  57.4466388  67.2603579
  64.4613452  57.1699823  66.2896165  64.2613927  58.8666388  67.5713579
  64.3707565  59.0420502  68.6415773  65.2443927  59.7776388  66.7963579
  65.2522494  59.4707945  65.7504682  64.8213927  61.2806388  66.8953579
  64.8137540  61.5883598  67.9409917  65.5307223  61.8955049  66.3413797
  63.8245792  61.4066780  66.4727752  66.6813927  59.5806388  67.2913579
  66.7241570  59.9459223  68.3174378  66.8851323  58.5099252  67.2786238
  67.7373927  60.3146388  66.4403579  67.5345678  61.3855273  66.4529932
  68.7295364  60.1284060  66.8515361  67.6955414  59.9495314  65.4141781
  62.8223927  59.1716388  67.1733579  62.4333927  58.9516388  66.0273579
  62.0393927  59.6506388  68.1293579  62.4241613  59.8377377  69.0442603
  60.6163927  59.8576388  67.9253579  60.3799835  59.8504407  66.8613288
  59.8393927  58.7296388  68.6063579  60.2291809  57.7934213  68.2067815
  60.0287243  58.7731129  69.6789080  58.3503927  58.8036388  68.3543579
  57.9383927  59.6226388  67.5243579  57.5843927  58.0596388  69.0013579
  60.1903927  61.2386388  68.4583579  59.9713927  61.4116388  69.6583579
  60.0583927  62.2246388  67.5623579  60.3503927  62.1826388  66.1163579
  59.7894774  61.3656533  65.6624757  61.4175958  62.0139771  65.9723794
  59.9153927  63.5176388  65.6233579  58.9586801  63.3973467  65.1150964
  60.6603397  63.8779961  64.9139229  59.8013927  64.4326388  66.7793579
  58.9374141  65.0822181  66.6390486  60.6950492  65.0417720  66.9151317
  59.5873927  63.5396388  68.0033579  60.2099992  63.8576139  68.8396301
  58.1173927  63.5186388  68.4403579  57.6573927  64.4876388  69.0253579
  57.4103927  62.4116388  68.1833579  57.8188833  61.7046928  67.5888311
  56.0383927  62.2086388  68.6643579  55.6503323  61.2731969  68.2612985
  55.9823927  62.1426388  70.2043579  56.6052198  62.9588074  70.5704925
  54.9445182  62.3251350  70.4829465  56.4493927  60.8336388  70.8203579
  55.8482411  60.0169451  70.4206968  57.4965220  60.6724854  70.5641317
  56.3003927  60.8796388  72.3223579  57.0433530  61.5679043  72.7253463
  55.3012057  61.2430527  72.5624726  56.4853927  59.5746388  72.9463579
  56.7646990  58.8131402  72.3445213  56.3183927  59.3296388  74.2473579
  55.9563927  60.2986388  75.0843579  55.8049430  61.2338056  74.7341781
  55.8347348  60.0945311  76.0660091  56.5063927  58.1056388  74.7143579
  56.7751502  57.3636721  74.0839970  56.3802355  57.9191762  75.6989465
  55.0863927  63.2906388  68.1603579  54.1943927  63.7246388  68.8863579
  55.2983927  63.7156388  66.9173579  56.0402813  63.2944336  66.3767222
  54.5203927  64.7886388  66.3063579  53.7206627  65.0874065  66.9840517
  55.3973927  66.0146388  66.0113579  56.0486604  65.7418720  65.1809676
  54.7249337  66.8131635  65.6978979  56.2363927  66.4906388  67.1733579
  55.7940093  66.0955317  68.0878458  57.2393994  66.0822504  67.0496707
  56.3133927  67.9916388  67.2613579  57.1204025  68.2696056  67.9392729
  56.5155450  68.3984684  66.2705383  55.0623927  68.5686388  67.7593579
  54.4415537  68.9658387  67.0687853  54.6993927  68.6126388  69.0413579
  55.4863927  68.0966388  69.9843579  56.3643639  67.6689685  69.7267443
  55.2014506  68.1354848  70.9525514  53.5353927  69.1676388  69.3833579
  52.9336984  69.5523772  68.6691868  53.2612117  69.2005235  70.3548732
  53.8893927  64.2986388  65.0163579  54.3773927  63.3466388  64.3963579
  52.7913927  64.9436388  64.6303579  52.4139883  65.6664630  65.2263364
  52.0753927  64.6156388  63.4033579  52.7857141  64.5071032  62.5837466
  51.2943927  63.2936388  63.5573579  50.7587747  63.0625487  62.6365919
  51.9770938  62.4776857  63.7945075  50.0303927  63.3056388  64.8933579
  49.6134744  62.0573314  64.7015089  51.1273927  65.7546388  63.0313579
  50.6313927  66.4806388  63.8953579  50.8943927  65.9166388  61.7363579
  51.4860253  65.4668861  61.0524042  49.8023927  66.7546388  61.2603579
  49.6815513  67.6139859  61.9199177  50.0923927  67.2586388  59.8523579
  50.6716011  66.4298781  59.4452061  49.1169493  67.2924868  59.3671110
  50.8353927  68.5746388  59.5973579  50.1310107  69.3839355  59.7896742
  52.0703927  68.7646388  60.4573579  52.7754885  67.9559176  60.2652413
  52.5384378  69.7190217  60.2161364  51.7859607  68.7557006  61.5095551
  51.2193927  68.6186388  58.1283579  50.3194149  68.5694835  57.5153953
  51.7508086  69.5469717  57.9188433  51.8638963  67.7710791  57.8952126
  48.5323927  65.9096388  61.2793579  48.5933927  64.6766388  61.1533579
  47.3903927  66.5626388  61.4753579  47.4062424  67.5656747  61.5926914
  46.1093927  65.8696388  61.6053579  46.1807324  64.8613589  61.1974591
  45.7273927  65.7716388  63.1043579  46.3200967  64.9484746  63.5033591
  46.0596333  66.7082825  63.5520348  44.2423927  65.5426388  63.4373579
  43.6702055  66.3742739  63.0261577  43.9269377  64.6144560  62.9608424
  43.9933927  65.4496388  64.9643579  43.0466926  64.9340540  65.1256965
  44.8026068  64.8696717  65.4081036  43.9383927  66.8446388  65.6243579
  44.8443329  67.3877712  65.3553225  43.0687733  67.3744361  65.2355444
  43.8373927  66.7476388  67.1323579  44.6433212  66.2571262  67.4928804
  43.8037312  67.6763392  67.5279365  42.9977740  66.2447654  67.3818730
  45.0483927  66.6066388  60.7743579  44.8183927  67.7986388  60.9983579
  44.4203927  65.9156388  59.7953579  44.7263927  64.5836388  59.2333579
  44.7942391  63.8590700  60.0448363  45.6790202  64.6274108  58.7054528
  43.5603927  64.3076388  58.3013579  42.8688048  63.6312173  58.8036120
  43.9436592  63.8306455  57.3993127  42.9143927  65.6026388  57.9813579
  41.8367718  65.4470281  57.9301971  43.2629633  66.0380507  57.0448673
  43.2533927  66.5426388  59.1573579  43.5410440  67.5302335  58.7967865
  42.0883927  66.6796388  60.1483579  41.8503927  65.7776388  60.9683579
  41.4083927  67.8176388  60.1003579  41.6885736  68.5327658  59.4444681
  40.3033927  68.1046388  61.0043579  39.8689534  67.2044857  61.4391982
  40.7463927  69.0576388  62.1653579  41.2557643  69.9173322  61.7299650
  39.5413927  69.5406388  62.9933579  39.0317527  68.6814726  63.4294789
  39.8876841  70.1996608  63.7895192  38.8505088  70.0831837  62.3480471
  41.7773927  68.3936388  63.0483579  42.6542154  68.1366614  62.4540123
  42.0675548  69.0771938  63.8462666  41.3551369  67.4874264  63.4826159
  39.1323927  68.7146388  60.2393579  39.2993927  69.6726388  59.4773579
  37.9443927  68.1546388  60.4443579  37.8609875  67.2861727  60.9531895
  36.7413927  68.7436388  59.8873579  36.9677103  69.2158285  58.9313681
  35.6243927  67.7116388  59.6953579  35.4119692  67.2253154  60.6474431
  34.3613927  68.4116388  59.1873579  34.5729232  68.8978381  58.2350104
  33.5679006  67.6768325  59.0512305  34.0427384  69.1594007  59.9135884
  36.0963927  66.6316388  58.7173579  36.1130378  67.0989704  57.7327641
  37.1132962  66.3753739  59.0145701  35.2323927  65.3416388  58.6633579
  34.2153953  65.5970633  58.3657435  35.6590677  64.6480089  57.9388406
  35.2156519  64.8734678  59.6475508  36.2733927  69.8736388  60.7933579
  35.9783927  69.6536388  61.9753579  36.2273927  71.0766388  60.2273579
  36.5721751  71.1908306  59.2849224  35.7393927  72.2556388  60.9323579
  35.8762356  72.1231449  62.0055860  36.5013927  73.5066388  60.4933579
  36.3149406  73.5745954  59.4215759  36.0376885  74.3549487  60.9967948
  38.0093927  73.5236388  60.7503579  38.4854048  72.7184461  60.1907348
  38.5743927  74.8496388  60.3023579  38.0991623  75.6553450  60.8619045
  39.6491218  74.8670190  60.4833442  38.3834908  74.9854919  59.2378389
  38.3203927  73.2936388  62.2163579  37.9272044  72.3247098  62.5240575
  39.3998643  73.3114080  62.3664469  37.8580098  74.0792124  62.8139992
  34.2543927  72.4406388  60.6893579  33.7983927  72.3896388  59.5493579
  33.5163927  72.6666388  61.7703579  33.9650350  72.6342330  62.6746639
  32.0563927  72.8246388  61.7223579  31.6597680  72.5650915  60.7408166
  31.3903927  71.8996388  62.7903579  32.1087478  71.7461287  63.5956535
  30.0923927  72.4996388  63.3673579  29.3733343  72.6530106  62.5626644
  29.6716404  71.8156847  64.1044288  30.3133697  73.4549537  63.8434285
  31.1013927  70.6296388  62.1943579  30.6916260  70.0561339  62.8461122
  31.5903927  74.2886388  61.8483579  30.5003927  74.6476388  61.3823579
  32.4193927  75.1316388  62.4553579  33.2838961  74.7901634  62.8504881
  32.0873927  76.5436388  62.6313579  31.0506487  76.6365566  62.9548192
  32.9933927  77.1966388  63.6903579  33.9860715  77.3233404  63.2583455
  32.5696492  78.1745516  63.9188922  33.0983927  76.3726388  64.9773579
  32.3163927  75.4056388  65.1533579  33.9773927  76.6886388  65.8113579
  32.1993927  77.2706388  61.2893579  33.2983927  77.4326388  60.7453579
  31.0543927  77.6886388  60.7573579  30.2004555  77.6227114  61.2926561
  30.9853927  78.2466388  59.4103579  30.1279522  78.9150361  59.3320002
  31.8985824  78.8010888  59.1940961  30.8343927  77.1286388  58.3953579
  30.4043927  76.0306388  58.7573579  31.1753927  77.3926388  57.1153579
  31.6883927  78.6486388  56.5353579  32.7734213  78.6863732  56.6322567
  31.2482170  79.5024229  57.0505248  31.2413927  78.5496388  55.1093579
  31.8924926  79.1454040  54.4696457  30.2150055  78.9035414  55.0124895
  31.3383927  77.0756388  54.7773579  32.3551201  76.8545554  54.4525709
  30.6346501  76.7587595  54.0076609  31.0393927  76.3416388  56.0963579
  30.0177416  75.9632038  56.1297384  32.0183927  75.1876388  56.3313579
  33.2173927  75.4176388  56.5643579  31.4993927  73.9606388  56.2973579
  30.5153752  73.8428248  56.1026051  32.2843927  72.7786388  56.6283579
  32.7016124  72.8911744  57.6290390  31.4253927  71.5076388  56.5953579
  30.4348251  71.7688271  56.9677229  31.3495461  71.1872629  55.5562686
  31.9993927  70.3766388  57.4333579  32.9842211  70.1443274  57.0280859
  32.1043613  70.7414849  58.4551055  31.1363927  69.1146388  57.4293579
  31.5973927  68.0806388  56.8963579  29.9983927  69.1616388  57.9523579
  33.4973927  72.6466388  55.7083579  33.3863927  72.8056388  54.4833579
  34.6553927  72.3926388  56.3173579  34.6924759  72.3456915  57.3255841
  35.9053927  72.2816388  55.5733579  35.7359313  71.6995167  54.6675346
  36.4463927  73.6656388  55.1743579  37.2063964  73.4857558  54.4140055
  35.6079139  74.2015762  54.7295835  37.0453927  74.5046388  56.3053579
  36.3869110  74.4800996  57.1736323  38.0237321  74.1107708  56.5807162
  37.1953927  75.9496388  55.8193579  37.9865951  75.9888772  55.0706536
  36.2549898  76.2694908  55.3705411  37.5313927  76.8656388  56.9023579
  36.7603680  77.2821359  57.4045037  38.7723927  77.1796388  57.2693579
  39.8153927  76.6546388  56.6343579  39.6659940  76.0133685  55.8684908
  40.7525409  76.8993888  56.9206275  38.9683927  78.0296388  58.2763579
  38.1753340  78.4311835  58.7558573  39.9091391  78.2685815  58.5556451
  36.9493927  71.4926388  56.3353579  36.8343927  71.3016388  57.5463579
  37.9743927  71.0356388  55.6233579  37.9945024  71.1490087  54.6199426
  39.0483927  70.2596388  56.2583579  38.8246772  70.1085806  57.3144033
  39.2483927  68.8786388  55.5933579  39.4806785  69.0319031  54.5394829
  40.3913927  68.0946388  56.2613579  40.1595949  67.9405730  57.3152243
  40.5056117  67.1284129  55.7699699  41.3198620  68.6587322  56.1727859
  37.9653927  68.0646388  55.6773579  37.1636485  68.5950956  55.1636228
  38.1187450  67.0940396  55.2056377  37.6934899  67.9209036  56.7230681
  40.3483927  71.0586388  56.2753579  40.7563927  71.6156388  55.2593579
  40.9563927  71.1356388  57.4553579  40.5070010  70.7211122  58.2592946
  42.2343927  71.8156388  57.6503579  42.6491854  72.2162382  56.7253896
  42.1553927  72.9466388  58.7153579  43.1498225  73.3730204  58.8472994
  41.1813927  74.0476388  58.2773579  40.1865788  73.6220804  58.1456537
  41.1451211  74.8257622  59.0397942  41.5193416  74.4785861  57.3349280
  41.8283927  72.3666388  60.1093579  40.7428472  72.3564963  60.2072806
  42.2039889  71.3435760  60.1285859  42.4363927  73.1536388  61.2683579
  42.0608786  74.1767489  61.2500615  42.1608447  72.6828420  62.2120331
  43.5220209  73.1638304  61.1713653  43.2643927  70.7886388  58.0823579
  42.9143927  69.6856388  58.5133579  44.5353927  71.1376388  57.9313579
  44.7731417  71.9480331  57.3774303  45.6113927  70.3206388  58.4483579
  45.2061756  69.3603829  58.7674300  46.6993927  70.0686388  57.3983579
  46.7522760  71.0287450  56.8850366  47.6476252  69.8719861  57.8986407
  46.4193927  68.9546388  56.3743579  45.3715679  69.0094339  56.0791268
  47.3053927  69.1026388  55.1373579  48.3534329  69.0474777  55.4317522
  47.0837092  68.3008798  54.4329861  47.1116550  70.0652346  54.6640974
  46.5743927  67.5466388  57.0103579  45.8709118  67.4409906  57.8362226
  46.3695388  66.7836229  56.2593966  47.5916902  67.4254991  57.3825541
  46.1503927  70.9806388  59.7153579  46.7933927  72.0296388  59.6613579
  45.8363927  70.3596388  60.8503579  45.3427547  69.4793715  60.8109843
  46.1273927  70.9256388  62.1503579  46.2395271  72.0068881  62.0702013
  44.9953927  70.6246388  63.1233579  44.8769369  69.5455158  63.2211423
  45.2293108  71.0537210  64.0976633  44.0684784  71.0589125  62.7487442
  47.4463927  70.3766388  62.6623579  47.8333927  69.2606388  62.3243579
  48.1473927  71.1796388  63.4493579  47.8253651  72.1176302  63.6405896
  49.3843927  70.7436388  64.0543579  49.3101030  70.9568277  65.1207212
  49.4505015  69.6661524  63.9035202  50.6353927  71.3946388  63.5083579
  50.5603927  72.4356388  62.8553579  51.8023927  70.7726388  63.7533579
  53.0963927  71.3976388  63.4403579  53.3907167  72.0657797  64.2497165
  53.0195758  71.9639365  62.5121849  54.0033927  70.2146388  63.3133579
  55.0358841  70.5060389  63.5060926  53.9280960  69.7849850  62.3144438
  53.5053927  69.2556388  64.3453579  53.9159810  69.5026257  65.3243951
  53.7496837  68.2221648  64.0996894  51.9813927  69.4456388  64.3553579
  51.4723831  68.7269619  63.7130877  51.4303927  69.3336388  65.7853579
  51.6083927  70.2386388  66.6013579  50.7313927  68.2316388  66.0393579
  50.6021539  67.5783739  65.2799887  50.1633927  67.9006388  67.3393579
  50.3603913  68.6875502  68.0674109  48.6263927  67.6556388  67.2423579
  48.2501420  67.4205898  68.2379923  47.8903927  68.8966388  66.6943579
  48.2658056  69.1320423  65.6984910  46.8213403  68.6910684  66.6398742
  48.0635055  69.7444893  67.3571404  48.3163927  66.4316388  66.3763579
  48.0478540  66.7998891  65.3862168  49.2335394  65.8464421  66.3093768
  47.2033927  65.5626388  66.9083579  46.2857415  66.1470615  66.9751863
  47.0478880  64.7186223  66.2363805  47.4714262  65.1936163  67.8983480
  50.8453927  66.6006388  67.8213579  51.3373927  65.8236388  66.9893579
  50.8613927  66.3496388  69.1503579  50.4213927  67.2206388  70.2583579
  49.3337329  67.2032157  70.3275873  50.7570584  68.2415996  70.0765159
  51.0883927  66.6016388  71.4613579  50.5121632  66.8059190  72.3637592
  52.0988610  66.9928257  71.5797976  51.1153927  65.1316388  71.1483579
  50.1461439  64.6869346  71.3739547  51.8954670  64.5943296  71.6876933
  51.3803927  65.0646388  69.6443579  52.4407698  65.0222299  69.3955603
  50.6643927  63.8436388  69.0433579  49.4523927  63.8866388  68.7923579
  51.4183927  62.7756388  68.8103579  52.4244353  62.8614445  68.8351600
  50.8383927  61.4866388  68.4043579  50.0475259  61.5962476  67.6623238
  51.9063927  60.4716388  67.8543579  51.4060721  59.5319387  67.6203872
  52.5903927  61.0166388  66.5893579  53.0913548  61.9561625  66.8226670
  53.3235295  60.2935618  66.2319076  51.8417764  61.1870197  65.8156361
  52.9343927  60.0816388  68.9303579  52.4215753  59.6148153  69.7713075
  53.6536440  59.3794064  68.5088761  53.4573637  60.9739765  69.2743572
  50.0333927  60.8496388  69.5443579  50.1423927  61.2726388  70.7083579
  49.2373927  59.8376388  69.2043579  49.1032901  59.6241998  68.2263192
  48.5113927  59.0366388  70.1973579  48.0534131  59.6797408  70.9488721
  47.4143927  58.1626388  69.5633579  46.9077570  57.6056355  70.3514999
  46.3863927  59.0376388  68.8083579  46.8922447  59.5946294  68.0197041
  45.6198157  58.4001230  68.3678668  45.9216530  59.7356588  69.5046952
  48.0043927  57.2006388  68.6733579  47.3136726  56.6603271  68.2827566
  49.4743927  58.1336388  70.9643579  50.5813927  57.8756388  70.4863579
  49.0703927  57.6736388  72.1633579  47.8553927  58.0896388  72.8923579
  46.9807474  57.6239638  72.4382186  47.7551432  59.1739574  72.8443768
  48.1093927  57.6006388  74.2853579  47.1658317  57.3954206  74.7910032
  48.6691620  58.3460096  74.8503198  48.9113927  56.3576388  74.1043579
  48.2522933  55.5330923  73.8326779  49.4987415  56.0794410  74.9794162
  49.8423927  56.6876388  72.9333579  50.7742826  57.1617154  73.2414663
  50.1563927  55.4166388  72.1313579  51.2563927  54.8726388  72.2653579
  49.2033927  54.9636388  71.3163579  48.3045188  55.4241563  71.3093911
  49.3823927  53.7746388  70.4753579  49.6636345  52.9477025  71.1274151
  48.0793927  53.4056388  69.7483579  47.7897709  54.2203394  69.0846696
  48.2332353  52.4986457  69.1637245  47.2898295  53.2358821  70.4803905
  50.5063927  53.9676388  69.4663579  51.3513927  53.0866388  69.3213579
  50.4983927  55.1036388  68.7673579  49.7034322  55.7227450  68.8369616
  51.5443927  55.4306388  67.8143579  51.6625565  54.6015214  67.1167184
  51.2173927  56.6986388  67.0173579  50.7979346  57.4461083  67.6907400
  52.1328602  57.0860867  66.5702523  50.2693927  56.4016388  65.9833579
  50.0718457  57.2016987  65.4909362  52.9033927  55.5356388  68.5073579
  53.8683927  54.9496388  68.0283579  52.9633927  56.2376388  69.6423579
  52.1672213  56.7851593  69.9363506  54.1983927  56.3026388  70.4553579
  54.9609349  56.8030347  69.8585057  53.9713927  57.1096388  71.7343579
  53.2167906  56.6161479  72.3468465  54.9050309  57.1765682  72.2928742
  53.6303280  58.1122197  71.4762776  54.7273927  54.8976388  70.7973579
  55.9053927  54.5916388  70.5673579  53.8533927  54.0546388  71.3413579
  52.9394124  54.3973596  71.6007451  54.2053927  52.6696388  71.6943579
  55.0675899  52.7543599  72.3558241  53.0733927  52.0236388  72.4573579
  52.2055924  51.9236511  71.8054184  53.3834619  51.0373151  72.8025000
  52.8129668  52.6430517  73.3156150  54.6333927  51.7886388  70.4933579
  55.5683927  50.9866388  70.6103579  53.9473927  51.9356388  69.3603579
  53.1174764  52.5111317  69.3482703  54.3183927  51.2136388  68.1233579
  54.3947238  50.1466440  68.3326301  53.2683927  51.4236388  67.0303579
  53.1017435  52.4969687  66.9393077  53.6854149  51.0409180  66.0988444
  51.9453927  50.7276388  67.3173579  51.6296149  50.9787160  68.3299513
  51.2117192  51.1042579  66.6046285  52.0133927  49.2086388  67.1903579
  53.0383927  48.6476388  66.8133579  50.9133927  48.5376388  67.5223579
  50.9014980  47.5297816  67.4576755  50.0953701  49.0392453  67.8375265
  55.6923927  51.6166388  67.6103579  56.4793927  50.7586388  67.2213579
  55.9653927  52.9236388  67.6323579  55.2367504  53.5605648  67.9213303
  57.2463927  53.4836388  67.2063579  57.4890362  53.1318344  66.2036331
  57.1793927  55.0166388  67.1853579  56.7768852  55.3386723  68.1457648
  58.1990971  55.3861906  67.0770319  56.3153927  55.5736388  66.0603579
  56.7425190  55.2729223  65.1036795  55.3085254  55.1663536  66.1522224
  56.2563927  57.0956388  66.1343579  55.9226784  57.3855167  67.1307035
  57.2550685  57.4942835  65.9559526  55.3393927  57.6686388  65.1473579
  54.7433171  57.0315542  64.6385196  55.2423927  58.9766388  64.8893579
  56.0143927  59.8496388  65.5313579  56.6783718  59.5222266  66.2184045
  55.9328939  60.8357375  65.3287081  54.3773927  59.4126388  63.9823579
  53.7932093  58.7533742  63.4881920  54.3072036  60.4017369  63.7903757
  58.3933927  53.0236388  68.1093579  59.4133927  52.5406388  67.6293579
  58.2123927  53.1826388  69.4163579  57.4338593  53.7331204  69.7494572
  59.1333927  52.6226388  70.3983579  60.1090016  53.1005284  70.3094311
  58.6023927  52.8576388  71.8083579  58.4091589  53.9260538  71.9045305
  57.6637181  52.3100951  71.8931276  59.5373927  52.4186388  72.8973579
  59.7179304  51.3457064  72.8316081  60.4851672  52.9514316  72.8201736
  58.8873927  52.7386388  74.2203579  58.8208675  53.8225589  74.3141153
  57.8842232  52.3123184  74.2192239  59.6173927  52.2136388  75.3703579
  60.3115521  52.8204843  75.7826449  59.4233927  51.0126388  75.9093579
  58.5373927  50.1566388  75.3863579  58.0051861  50.4215607  74.5698577
  58.4050295  49.2496520  75.8105685  60.1313927  50.6616388  76.9733579
  60.8063745  51.3048597  77.3616445  59.9926874  49.7525530  77.3909971
  59.3583927  51.1296388  70.1773579  60.4773927  50.6306388  70.3623579
  58.2873927  50.4296388  69.7973579  57.4192591  50.9169944  69.6272761
  58.3153927  48.9726388  69.6143579  58.5992730  48.5335681  70.5707721
  57.3027765  48.6609351  69.3583336  59.2703927  48.4796388  68.5413579
  59.5843927  47.2846388  68.5053579  59.7223927  49.3766388  67.6583579
  59.3441089  50.3130523  67.6469380  60.7063927  49.0106388  66.6313579
  60.3617158  48.1119251  66.1198789  60.9113927  50.1226388  65.5873579
  61.3261999  50.9642219  66.1421300  61.6632137  49.7355396  64.8995938
  59.6903927  50.5866388  64.7973579  59.0659095  51.1844780  65.4612177
  60.0384314  51.2063504  63.9709629  58.8783927  49.4216388  64.2503579
  58.5258290  49.6551331  63.2457295  59.4945097  48.5230223  64.2189285
  57.7233927  49.1666388  65.1033579  57.2740727  49.9838996  65.4910377
  57.2143927  47.9716388  65.3813579  57.7593927  46.8576388  64.8893579
  58.5734046  46.9174549  64.2944573  57.3554534  45.9596183  65.1140620
  56.1603927  47.8906388  66.1863579  55.7602144  48.7323357  66.5755925
  55.7642439  46.9877447  66.4053263  62.0803927  48.6166388  67.2233579
  62.8693927  47.9796388  66.5483579  62.3773927  49.0336388  68.4533579
  61.8612460  49.7968286  68.8671612  63.6023927  48.5606388  69.1393579
  64.0374910  47.7498638  68.5550356  64.6643927  49.6876388  69.3363579
  65.4071341  49.3575973  70.0626555  65.3573927  49.9976388  68.0003579
  64.6153007  50.3282110  67.2736378  66.0965142  50.7850474  68.1479645
  65.8526361  49.0998673  67.6304397  64.0523927  50.9906388  69.8813579
  64.7271529  51.7956047  69.5901031  63.0952550  51.1187552  69.3758156
  63.8413927  51.0276388  71.3713579  64.7982220  50.9000419  71.8776155
  63.4066293  51.9865108  71.6535715  63.1663254  50.2231904  71.6633283
  63.2823927  47.7646388  70.4293579  62.1073927  47.5856388  70.7663579
  64.3203927  47.2926388  71.1283579  65.2506969  47.5962851  70.8784932
  64.1713927  46.3476388  72.2493579  65.1489368  46.1987410  72.7079821
  63.4902625  46.7833410  72.9803329  63.6193927  44.9906388  71.8003579
  63.0153927  44.2616388  72.6013579  63.8243927  44.6486388  70.5263579
  64.3345882  45.2769261  69.9221601  63.2293927  43.4326388  69.9313579
  62.3704724  43.1158691  70.5229760  62.7613927  43.7066388  68.4943579
  63.6534054  43.9182754  67.9047626  62.2958410  42.7901745  68.1317910
  61.7723927  44.8696388  68.3593579  60.8642058  44.6234050  68.9095090
  62.2237074  45.7652167  68.7863911  61.4263927  45.1236388  66.8943579
  60.8722680  46.0604469  66.8357465  62.3592442  45.2185074  66.3385813
  60.6233927  44.0656388  66.2843579  61.1112581  43.3707413  65.7373622
  59.3043927  43.9526388  66.4243579  58.6543927  42.9796388  65.8033579
  59.1625556  42.3259330  65.2249642  57.6536508  42.8959921  65.9111471
  58.6393927  44.8016388  67.2063579  59.1389519  45.5320240  67.6932646
  57.6386899  44.7110602  67.3087689  64.1373927  42.1916388  69.9683579
  63.6973927  41.0726388  69.6863579  65.3993927  42.3866388  70.3283579
  65.7273611  43.3223282  70.5207672  66.3623927  41.2946388  70.3723579
  65.8787319  40.3540573  70.1087712  67.4943927  41.5646388  69.3653579
  67.0439391  41.6602507  68.3774059  67.9928923  42.4975266  69.6286419
  68.5383927  40.4486388  69.3203579  68.5003927  39.4956388  70.1093579
  69.4913927  40.5766388  68.4003579  70.2102135  39.8716084  68.3208050
  69.4914738  41.3782267  67.7859008  66.9053927  41.0856388  71.7943579
  67.6733927  41.9086388  72.2833579  66.5223927  39.9676388  72.4613579
  65.6553927  38.8716388  71.9973579  65.9198238  38.6063656  70.9737336
  64.6139404  39.1914689  72.0317772  65.9483927  37.7666388  72.9743579
  66.7758465  37.1608979  72.6049025  65.0648357  37.1396338  73.0939116
  66.2963927  38.4386388  74.2483579  66.9912423  37.8243123  74.8209712
  65.4120832  38.6443509  74.8514987  66.9753927  39.7586388  73.8453579
  66.6022115  40.5909635  74.4420736  68.5073927  39.6766388  73.9813579
  69.0493927  39.9186388  75.0663579  69.1943927  39.3856388  72.8793579
  68.6904362  39.1211905  72.0449753  70.6603927  39.3336388  72.8523579
  70.9734972  38.8953577  73.7999731  71.1373927  38.4306388  71.7153579
  70.8392277  38.8610618  70.7593591  72.2233133  38.3434630  71.7510940
  70.6903218  37.4424475  71.8235467  71.3113927  40.7246388  72.7573579
  72.5323927  40.8666388  72.9063579  70.4813927  41.7396388  72.5303579
  69.4935810  41.5412370  72.4599012  70.9223927  43.1146388  72.3583579
  71.9983566  43.1955978  72.5127813  70.5973927  43.5616388  70.9263579
  70.9686483  42.7750954  70.2693814  69.5103542  43.6067954  70.8599643
  71.1873927  44.8986388  70.5003579  70.8182996  45.6565962  71.1912788
  72.2763889  44.8720701  70.5388747  70.7623927  45.2746388  69.0983579
  69.8393927  46.0706388  68.9053579  71.4053927  44.6726388  68.1073579
  71.1635786  44.8848752  67.1499745  72.1340589  44.0045964  68.3144000
  70.1923927  43.9776388  73.3913579  69.0233927  44.3496388  73.1953579
  70.8923927  44.2966388  74.4803579  71.8867915  44.1202677  74.4931491
  70.2633927  44.8176388  75.6973579  69.1888891  44.6368976  75.6677974
  70.8433927  44.1196388  76.9313579  71.9287020  44.1934945  76.8624491
  70.4969892  44.6710125  77.8054813  70.4423927  42.6586388  77.0623579
  69.4009947  42.5755364  76.7514158  71.0691143  42.0698326  76.3925620
  70.5903927  42.1356388  78.4873579  69.5523927  41.8096388  79.1123579
  71.7363927  42.0606388  78.9823579  70.3373927  46.3236388  75.9293579
  69.7603927  46.8216388  76.8953579  71.0413927  47.0526388  75.0713579
  71.5182442  46.6250084  74.2904327  71.2603927  48.4836388  75.3223579
  70.8624120  48.7480874  76.3020402  72.7603927  48.8226388  75.2933579
  72.8479698  49.9087829  75.3201989  73.2219300  48.3992763  76.1854608
  73.4693927  48.2846388  74.0483579  72.8273927  47.6126388  73.2013579
  74.6893927  48.5306388  73.9233579  70.4763927  49.4216388  74.4053579
  70.8783927  50.5806388  74.2113579  69.3463927  48.9496388  73.8753579
  69.0509429  48.0031730  74.0677412  68.5443927  49.7556388  72.9323579
  69.1891137  50.1144382  72.1300506  67.4043927  48.9406388  72.3163579
  66.9055978  48.3990494  73.1200891  66.7079625  49.6509247  71.8707360
  67.8783927  47.9416388  71.2403579  69.0953927  47.6596388  71.1233579
  67.0023927  47.4296388  70.5133579  67.9803927  51.0196388  73.5733579
  67.7083927  51.0526388  74.7703579  67.7993927  52.0556388  72.7573579
  68.0352095  51.9611328  71.7798312  67.2913927  53.3386388  73.2243579
  66.9966787  53.2647114  74.2711518  68.3753927  54.4096388  73.0963579
  68.5881202  54.5060514  72.0316744  67.9362406  55.3370322  73.4640356
  69.6513927  54.1316388  73.8383579  69.4473531  54.0841541  74.9080372
  70.0527504  53.1754018  73.5027615  70.6923927  55.2086388  73.5903579
  70.4913927  56.1066388  72.7653579  71.8063927  55.1326388  74.3063579
  72.5318991  55.8240043  74.1808363  71.9239987  54.3837553  74.9737737
  66.0563927  53.8256388  72.4573579  65.9583927  53.6626388  71.2383579
  65.1263927  54.4326388  73.1933579  65.1728743  54.3433315  74.1983271
  64.0183927  55.1816388  72.6173579  64.0629004  55.1340883  71.5293059
  62.6823927  54.5886388  73.0793579  62.6421107  53.5661633  72.7038309
  62.7161897  54.5739838  74.1687353  61.4653927  55.3336388  72.6283579
  61.1003927  55.3876388  71.2723579  61.7165190  54.8660539  70.5399392
  59.9593927  56.1006388  70.8533579  59.6875487  56.1622951  69.7996022
  59.1813927  56.7456388  71.8123579  58.0463927  57.4396388  71.4533579
  57.8767010  57.4182343  70.5087171  59.5283927  56.6886388  73.1473579
  58.9102540  57.1990959  73.8858960  60.6553927  55.9876388  73.5513579
  60.9194386  55.9424532  74.6079269  64.1793927  56.6506388  73.0553579
  64.0543927  56.9686388  74.2383579  64.4953927  57.5166388  72.0953579
  64.6670885  57.1726293  71.1614000  64.6303927  58.9456388  72.3403579
  64.6952199  59.1442336  73.4101507  65.8673927  59.5546388  71.6503579
  65.7609218  59.4547018  70.5701839  65.9973927  61.0486388  72.0183579
  66.1043730  61.1493542  73.0984100  66.8740452  61.4696701  71.5261043
  65.1056545  61.5830025  71.6906996  67.1383927  58.8006388  72.0433579
  67.0492688  57.7563835  71.7438752  67.9968842  59.2493929  71.5436462
  67.2762797  58.8579225  73.1230832  63.3663927  59.6266388  71.8253579
  63.0513927  59.5496388  70.6373579  62.6433927  60.2686388  72.7353579
  62.9713751  60.3014359  73.6900575  61.3633927  60.8856388  72.4243579
  61.2437926  60.9617314  71.3436151  60.2073927  60.0446388  72.9883579
  59.2604007  60.3728812  72.5599163  60.3666203  58.9922833  72.7532098
  60.0563927  60.1346388  74.4953579  60.7663927  59.2826388  75.3443579
  61.4408625  58.5448441  74.9097897  60.6223927  59.3656388  76.7293579
  61.1813175  58.6907583  77.3776172  59.7673927  60.3076388  77.2813579
  59.6468585  60.3778835  78.3623931  59.0583927  61.1696388  76.4423579
  58.3895885  61.9155289  76.8718331  59.2033927  61.0786388  75.0653579
  58.6461162  61.7509742  74.4130483  61.2863927  62.3066388  72.9693579
  62.0933927  62.7046388  73.8003579  60.2813927  63.0486388  72.5073579
  59.6522795  62.6615877  71.8185130  60.0793927  64.4206388  72.9283579
  60.6442020  64.6224974  73.8384913  60.5613927  65.3686388  71.8353579
  61.5769816  65.0869986  71.5572260  59.9056059  65.2612959  70.9713433
  60.5483927  66.7196388  72.2743579  60.8562311  67.2893545  71.5656553
  58.6073927  64.6606388  73.2393579  57.7553927  64.5606388  72.3623579
  58.2993927  64.9506388  74.4963579  58.9947290  64.9236230  75.2283941
  56.9283927  65.3206388  74.8543579  56.9914433  65.9405621  75.7486838
  56.5350959  65.9137608  74.0287532  55.9863927  64.1616388  75.1223579
  56.3163927  62.9976388  74.9083579  54.8003927  64.4936388  75.6133579
  54.5864064  65.4613848  75.8077207  53.8053927  63.4936388  75.9333579
  54.2886364  62.5478007  76.1782357  52.9843927  63.9486388  77.1383579
  52.7638100  65.0087041  77.0130425  52.0528852  63.3826579  77.1460613
  53.7143927  63.7366388  78.4483579  53.4553927  64.5026388  79.3913579
  54.5483927  62.8056388  78.5353579  52.8953927  63.2226388  74.7443579
  52.7113927  64.1026388  73.8983579  52.3303927  62.0026388  74.6693579
  52.5743927  60.8046388  75.5013579  52.4701364  61.0711337  76.5531237
  53.5851846  60.4403212  75.3178600  51.5183927  59.8276388  75.0433579
  50.6547807  59.8889221  75.7055645  51.9237008  58.8161042  75.0683489
  51.1653927  60.2256388  73.6493579  50.1208654  59.9640532  73.4801404
  51.7828339  59.7744202  72.8726547  51.3313927  61.7556388  73.6293579
  51.7119688  62.1390154  72.6826359  50.0083927  62.4416388  73.9603579
  49.8303927  62.9416388  75.0783579  49.1073927  62.4756388  72.9813579
  49.3542570  62.0627080  72.0933008  47.7823927  63.0436388  73.1303579
  47.6256495  63.3695444  74.1586168  47.6343927  64.2546388  72.2053579
  48.6826606  64.5460323  72.1396039  47.3093461  63.8504778  71.2466616
  46.7813927  65.4856388  72.5583579  47.4101871  66.2558193  73.0050574
  46.1443927  66.0276388  71.2763579  45.5150401  65.2581228  70.8293016
  45.5367155  66.9010114  71.5131054  46.9271765  66.3102835  70.5724673
  45.7173927  65.2316388  73.6363579  46.2023667  64.9065843  74.5568139
  45.1625507  66.1509609  73.8237035  45.0310389  64.4568438  73.2947291
  46.7923927  61.9696388  72.7163579  46.6633927  61.6626388  71.5213579
  46.0993927  61.3876388  73.6893579  46.2628609  61.6359058  74.6546252
  45.1793927  60.2776388  73.4013579  45.6482365  59.5843575  72.7030415
  44.8273927  59.5176388  74.6833579  45.7568383  59.1034726  75.0741219
  44.4308858  60.2480646  75.3885958  43.8093927  58.3916388  74.4893579
  43.0148232  58.7494273  73.8345698  44.3115205  57.5449231  74.0213382
  43.2103927  57.9536388  75.8233579  42.3892497  57.2644335  75.6263321
  43.9817953  57.4434593  76.4002066  42.6923927  59.1466388  76.6133579
  43.5474280  59.7580721  76.9017404  42.0364776  59.7242794  75.9620470
  41.9483927  58.7376388  77.8243579  42.5561251  58.2027362  78.4282125
  41.6251857  59.5594695  78.3144921  41.1558117  58.1714157  77.5573264
  43.9133927  60.7136388  72.6423579  43.4333927  59.9986388  71.7613579
  43.3943927  61.8846388  72.9773579  43.8220112  62.4206744  73.7189154
  42.1753927  62.3986388  72.3683579  41.4147556  61.6183133  72.3434083
  41.6343927  63.5866388  73.1823579  41.6361703  63.3213767  74.2395864
  42.2912323  64.4415348  73.0216890  40.2113927  63.9806388  72.7793579
  39.7253927  63.6006388  71.7163579  39.5443927  64.7366388  73.6333579
  38.6011017  65.0257721  73.4172474  39.9809012  65.0219085  74.4983332
  42.3963927  62.7956388  70.9053579  42.9933927  63.8296388  70.6253579
  41.9253927  61.9546388  69.9853579  41.5472761  61.0646910  70.2771115
  42.0003927  62.2406388  68.5503579  42.4284609  63.2312757  68.3970759
  42.8803927  61.2096388  67.8313579  43.1129613  61.5908426  66.8370266
  43.8007542  61.1129524  68.4072803  42.2113927  59.8426388  67.7083579
  41.2513927  59.5706388  68.4653579  42.6383927  59.0456388  66.8443579
  40.5943927  62.2806388  67.9443579  40.3913927  61.9886388  66.7573579
  39.6223927  62.6476388  68.7713579  39.8253334  62.8119573  69.7470186
  38.2253927  62.6996388  68.3343579  37.9778135  61.8030207  67.7661328
  37.3043927  62.7786388  69.5443579  37.6752736  63.5684224  70.1976484
  36.3068103  63.0389930  69.1905995  37.2423927  61.4666388  70.3183579
  36.9093917  60.6921691  69.6274108  38.2439919  61.2276765  70.6758427
  36.2943927  61.5366388  71.4893579  36.0783927  60.4886388  72.1353579
  35.7553927  62.6366388  71.7583579  37.9123927  63.8156388  67.3323579
  36.8353927  63.8356388  66.7443579  38.8453927  64.7336388  67.1193579
  39.6497762  64.8270486  67.7229647  38.6453927  65.7376388  66.0643579
  37.5865468  65.7926495  65.8115372  39.1113927  67.1216388  66.5223579
  38.9170172  67.8164784  65.7053418  38.5233884  67.4118179  67.3930743
  40.5813927  67.1556388  66.8733579  41.1773927  66.0816388  67.0883579
  41.1393927  68.2696388  66.9463579  39.2863927  65.3516388  64.7183579
  39.1033927  66.0436388  63.7153579  40.0313927  64.2476388  64.7123579
  40.1580563  63.7334451  65.5723931  40.6843927  63.7506388  63.5073579
  41.3016137  64.5376167  63.0739951  41.5743927  62.5536388  63.8273579
  42.1519896  62.7166205  64.7372579  40.9355959  61.6796805  63.9547770
  42.5593927  62.2116388  62.7493579  42.1893927  61.9586388  61.4413579
  41.2400173  61.9870454  61.0978771  43.2643927  61.6786388  60.7283579
  43.1817367  61.4617472  59.6633579  44.3183927  61.7226388  61.5253579
  43.9053927  62.0436388  62.7963579  44.6337920  62.1166823  63.6039472
  39.6003927  63.3406388  62.5203579  38.6103927  62.6836388  62.8883579
  39.8023927  63.7326388  61.2643579  40.6317570  64.2617090  61.0355809
  38.8113927  63.5036388  60.2093579  37.8675555  63.9185364  60.5630958
  39.2103927  64.2246388  58.9293579  40.1492440  63.8139095  58.5579286
  38.4325833  64.0891541  58.1778549  39.3354481  65.2878332  59.1344872
  38.5813927  62.0156388  59.9433579  37.5473927  61.6496388  59.4033579
  39.5113927  61.1616388  60.3763579  40.4036554  61.5242508  60.6804617
  39.4013927  59.7136388  60.0973579  39.0769761  59.6030945  59.0626439
  40.7163927  58.9016388  60.2963579  40.4084811  57.8687367  60.1338682
  41.5052278  59.1604643  59.5900657  41.3323927  58.9566388  61.6693579
  40.6043927  58.8696388  62.8363579  39.5981113  58.7927677  62.8762111
  41.4223927  58.9026388  63.8733579  41.0310702  58.8801331  64.8904416
  42.6623927  58.9616388  63.4233579  42.6333927  58.9736388  62.0473579
  43.5655516  58.9933798  61.4827418  38.1653927  59.0116388  60.6573579
  37.6633927  58.0876388  60.0273579  37.6653927  59.4566388  61.8103579
  38.1527803  60.1540814  62.3545329  36.4563927  58.8486388  62.3803579
  36.5453824  57.7628307  62.3457048  36.2543927  59.2776388  63.8393579
  36.1277996  60.3594125  63.8822413  35.3802290  58.7925507  64.2736704
  37.4303927  58.9416388  64.7403579  38.1833927  59.8246388  65.4613579
  37.9092480  60.8771999  65.3902269  39.1723927  59.1536388  66.1533579
  39.8713913  59.5865569  66.7399432  39.0733927  57.8096388  65.8903579
  39.8593927  56.7356388  66.3453579  40.6899222  56.9492748  67.0181722
  39.5263927  55.4686388  65.9073579  40.1006204  54.6080136  66.2504131
  38.4503927  55.2626388  65.0183579  38.1937121  54.2619994  64.6706002
  37.6803927  56.3366388  64.5563579  36.8516380  56.1214402  63.8818538
  37.9943927  57.6336388  64.9923579  35.2223927  59.1516388  61.5043579
  34.3953927  58.2566388  61.2543579  35.1103927  60.3876388  61.0163579
  35.7119545  61.1343218  61.3336705  34.0333927  60.7146388  60.0543579
  33.1019739  60.3327231  60.4723274  33.8703927  62.2316388  59.7863579
  34.8200823  62.6330769  59.4327516  32.7813927  62.4786388  58.7243579
  31.8312455  62.0778569  59.0774780  32.6806047  63.5496826  58.5488413
  33.0609613  61.9833309  57.7945127  33.4693927  62.8966388  60.9853579
  33.3702107  63.8357376  60.8125673  34.2343927  59.9886388  58.7163579
  33.2863927  59.4456388  58.1643579  35.4643927  59.9996388  58.1973579
  36.2231053  60.4629379  58.6767414  35.7283927  59.4156388  56.8863579
  35.0108264  59.8017979  56.1624250  37.1273927  59.7606388  56.4133579
  37.8258915  59.5332232  57.2186410  37.3577223  59.1402075  55.5472670
  37.2543927  61.2466388  56.0283579  36.4994769  61.4462592  55.2678616
  37.0492687  61.8524182  56.9109986  38.6223927  61.5956388  55.4843579
  39.6363927  61.1226388  56.0423579  38.6813927  62.3556388  54.5113579
  35.5273927  57.9066388  56.8743579  35.2083927  57.3306388  55.8403579
  35.7133927  57.2756388  58.0313579  36.0717513  57.7733384  58.8338375
  35.4603927  55.8426388  58.1613579  35.9714411  55.3032275  57.3638842
  35.9743927  55.3396388  59.4913579  35.4653491  55.8640374  60.3000486
  35.7819821  54.2700072  59.5748241  37.0469189  55.5217410  59.5593700
  33.9663927  55.5586388  58.0143579  33.5873927  54.5846388  57.3863579
  33.1223927  56.4166388  58.5943579  33.4700707  57.1290436  59.2202163
  31.6703927  56.2526388  58.4653579  31.4219665  55.2004952  58.6045610
  30.8923927  57.0806388  59.4963579  31.5330007  57.9131002  59.7874399
  30.0043845  57.4645241  58.9941891  30.4693927  56.2886388  60.7593579
  31.3537791  55.7664133  61.1243815  30.1448480  57.0162498  61.5032362
  29.3173927  55.2516388  60.5043579  28.6920339  55.2171776  61.3964553
  28.7260335  55.6063508  59.6602175  29.8533927  53.8396388  60.1983579
  30.6035420  53.9493048  59.4151912  30.3302680  53.4783882  61.1095040
  28.8113927  52.8576388  59.7573579  28.3696853  53.1919858  58.9128424
  29.2456509  51.9634033  59.5788567  28.1164197  52.7555526  60.4830920
  31.1603927  56.5126388  57.0513579  30.2063927  55.8786388  56.6143579
  31.7973927  57.4426388  56.3473579  32.5060664  57.9995851  56.8030900
  31.4683927  57.7436388  54.9533579  30.4037242  57.9596281  54.8643148
  32.2603927  58.9666388  54.4633579  33.3005495  58.8085140  54.7482609
  32.1805722  58.9841670  53.3764258  31.7703927  60.3096388  55.0353579
  30.7921900  60.5329160  54.6094852  31.6819255  60.2151952  56.1176499
  32.9073927  61.6566388  54.6483579  31.9733927  63.1216388  55.0913579
  31.7172279  63.0834711  56.1501411  32.5745360  64.0094932  54.8952917
  31.0598056  63.1638236  54.4983315  31.7303927  56.5346388  54.0463579
  30.9703927  56.2726388  53.1293579  32.8183927  55.8176388  54.3133579
  33.4791719  56.1533977  54.9994600  33.1313927  54.5796388  53.5953579
  32.9824215  54.7280869  52.5258394  34.5943927  54.1646388  53.8353579
  34.6253850  53.9570074  54.9049503  34.7093202  53.2329446  53.2814287
  35.7383927  55.1246388  53.4663579  35.6007164  56.0786151  53.9753522
  37.0483927  54.5066388  53.9003579  37.1869994  53.5527813  53.3913952
  37.8691737  55.1768265  53.6448824  37.0346776  54.3441809  54.9780962
  35.7753927  55.3946388  51.9853579  34.8330205  55.8453052  51.6740160
  36.5954898  56.0764298  51.7601844  35.9244873  54.4578950  51.4483468
  32.1763927  53.4546388  54.0113579  31.5523927  52.8206388  53.1593579
  32.0413927  53.2376388  55.3233579  32.5696370  53.7943826  55.9799351
  31.2583927  52.1076388  55.8403579  31.5189081  51.2115413  55.2771171
  31.5233927  51.8456388  57.3283579  32.6097526  51.9082607  57.3916030
  31.0793036  52.6679666  57.8893051  31.0513927  50.5056388  57.9223579
  29.9618022  50.4863556  57.8995224  31.5973927  49.3136388  57.1413579
  32.6869997  49.3319855  57.1641367  31.2405775  48.3881947  57.5933943
  31.2551340  49.3681455  56.1079227  31.4503927  50.4056388  59.3833579
  30.9932202  51.2222754  59.9421041  31.1098108  49.4530502  59.7891660
  32.5350941  50.4696748  59.4695043  29.7543927  52.2146388  55.5713579
  29.0963927  51.1886388  55.4323579  29.2303927  53.4406388  55.4853579
  29.8056136  54.2404872  55.7077602  27.8163927  53.6706388  55.1453579
  27.1862843  53.0269100  55.7590971  27.4163927  55.1286388  55.3943579
  28.2549133  55.7487297  55.0773882  26.5456597  55.3534930  54.7784321
  27.0933927  55.4196388  56.8563579  27.0863927  54.4866388  57.6843579
  26.8283927  56.5946388  57.1833579  27.5143927  53.2836388  53.6913579
  26.3513927  53.2106388  53.2793579  28.5733927  53.0236388  52.9323579
  29.4935575  53.1693116  53.3224547  28.4683927  52.6726388  51.5193579
  27.4239293  52.6047012  51.2150886  29.1463927  53.7636388  50.6953579
  30.1515054  53.9684442  51.0640075  29.2031640  53.4023421  49.6685465
  28.3533927  55.0526388  50.7113579  27.2603927  55.1176388  50.1263579
  28.8583927  56.0666388  51.4143579  28.3633001  56.9461044  51.4533868
  29.7337452  55.9507046  51.9046824  28.9913927  51.2606388  51.1933579
  29.1813927  50.8956388  50.0263579  29.1903927  50.4716388  52.2503579
  29.1240694  50.8831516  53.1703350  29.5713927  49.0606388  52.1463579
  29.7389199  48.7855670  51.1050273  30.8493927  48.7546388  52.9743579
  30.6945022  49.1011733  53.9961324  31.1553927  47.2436388  52.9853579
  31.3108713  46.8964429  51.9638971  32.0551132  47.0588719  53.5722694
  30.3168454  46.7057944  53.4276937  32.0423927  49.5396388  52.4063579
  32.3117106  49.0574842  51.4666262  31.6825120  50.5488651  52.2062392
  33.3073927  49.6096388  53.3413579  33.6681470  48.6007401  53.5415570
  34.0920134  50.1845817  52.8495142  33.0389475  50.0921193  54.2811715
  28.4023927  48.1786388  52.5893579  27.6663927  48.5296388  53.5103579
  28.2273927  47.0426388  51.9143579  28.8445440  46.8181495  51.1470065
  27.1313927  46.1226388  52.2143579  26.6677473  46.3936574  53.1628730
  26.0653927  46.1886388  51.1103579  26.5414088  45.8669045  50.1840777
  25.2794472  45.4826469  51.3786210  25.4593927  47.5726388  50.9153579
  26.1683927  48.5886388  50.2633579  27.1691144  48.3724561  49.8892982
  25.6173927  49.8586388  50.0883579  26.1783879  50.6465072  49.5857153
  24.3403927  50.1126388  50.5643579  23.7833927  51.3556388  50.3953579
  24.3638812  51.9676347  49.9369981  23.6173927  49.1286388  51.2073579
  22.6129545  49.3353523  51.5767815  24.1783927  47.8646388  51.3833579
  23.6142758  47.0843217  51.8942174  27.6293927  44.6836388  52.3703579
  28.7223927  44.3426388  51.9243579  26.8203927  43.8496388  53.0133579
  26.0322726  44.2142566  53.5291290  27.0553927  42.4126388  53.0363579
  28.0652625  42.1913743  52.6909534  26.8823927  41.8346388  54.4603579
  27.1928474  40.7897913  54.4568971  27.7283927  42.6136388  55.4663579
  27.4181822  43.6585551  55.4707199  27.5918083  42.1904654  56.4615303
  28.7795666  42.5484109  55.1855031  25.5023927  41.8976388  54.8433579
  25.3989546  41.5381286  55.7274695  26.0683927  41.7666388  52.0553579
  25.0393927  42.3726388  51.7363579  26.3713927  40.5456388  51.5613579
  27.5213927  39.6826388  51.8883579  27.3523230  39.2037435  52.8528137
  28.4263673  40.2881891  51.9376415  27.5513927  38.7026388  50.7573579
  27.9423360  37.7491813  51.1125780  28.1923456  39.0840953  49.9625172
  26.1333927  38.5716388  50.2853579  25.6221523  37.8044900  50.8669205
  26.0672432  38.3274780  49.2251176  25.4913927  39.9396388  50.5483579
  25.5079867  40.5844204  49.6696773  24.0423927  39.7666388  51.0283579
  23.1193927  39.6796388  50.2033579  23.8573927  39.7276388  52.3473579
  24.6693308  39.7557341  52.9474134  22.5413927  39.5596388  52.9673579
  21.9180906  38.9271669  52.3352401  22.6653927  38.9006388  54.3523579
  23.2435434  39.5867463  54.9713066  21.6532341  38.8196168  54.7486789
  23.3333927  37.5126388  54.3633579  23.0290276  37.0095616  55.2811684
  22.9433608  36.9670741  53.5040946  24.8673927  37.5566388  54.2883579
  25.4713927  38.5466388  54.7523579  25.4683927  36.5876388  53.7673579
  21.7853927  40.8936388  53.0663579  20.6213927  40.9286388  53.4853579
  22.4533927  41.9816388  52.6843579  23.4359264  41.9089017  52.4620153
  21.8133927  43.2896388  52.5733579  22.0426809  43.6607150  51.5744442
  20.7407333  43.1156650  52.6584118  22.2263927  44.3316388  53.5933579
  22.1073927  45.5336388  53.3343579  22.7113927  43.8726388  54.7463579
  22.8116996  42.8742008  54.8610729  23.0253927  44.7446388  55.8963579
  22.2494261  45.4974331  56.0351944  23.1713927  43.9106388  57.1903579
  24.0908907  43.3280617  57.1335431  23.2213927  44.8216388  58.4143579
  22.3019683  45.4042401  58.4721085  23.3242961  44.2159838  59.3147432
  24.0736629  45.4960654  58.3313912  22.0143927  42.9156388  57.3113579
  21.2112744  43.4240961  57.8448117  21.6866455  42.6832366  56.2981104
  22.3673927  41.6306388  58.0353579  22.6948114  41.8622154  59.0489008
  21.4912555  40.9834716  58.0760684  23.1701846  41.1213568  57.5022003
  24.2733927  45.6296388  55.7303579  25.3393927  45.1436388  55.3493579
  24.1203927  46.9286388  56.0123579  23.1874331  47.3063169  56.0962917
  25.2523927  47.8476388  56.1193579  25.9984073  47.6059333  55.3622978
  24.8343927  49.3546388  55.9793579  24.0300099  49.5590159  56.6859686
  26.0213927  50.2936388  56.2673579  26.8260492  50.0901584  55.5607998
  25.6995596  51.3297183  56.1621755  26.3795553  50.1263167  57.2831443
  24.2693927  49.6346388  54.5783579  25.1059398  49.5559384  53.8840265
  23.5489722  48.8437473  54.3695891  23.5913927  51.0016388  54.4093579
  24.3113689  51.7930936  54.6175250  23.2263485  51.1028584  53.3873029
  22.7544022  51.0809032  55.1030897  25.9523927  47.5676388  57.4603579
  25.3013927  47.5466388  58.5133579  27.2723927  47.3076388  57.4183579
  28.0873927  47.2126388  56.1963579  28.3462133  48.2131426  55.8497973
  27.5247921  46.6940174  55.4200774  29.2673927  46.4446388  56.6453579
  30.1294163  46.6837229  56.0225794  29.0629831  45.3755671  56.5870158
  29.4793927  46.8636388  58.0403579  30.0213703  47.8090959  58.0620385
  30.0207342  46.1215763  58.6272074  28.0753927  47.0566388  58.6113579
  27.6708025  46.1665222  59.0931228  28.0803927  48.2166388  59.6073579
  27.9423927  49.3736388  59.2213579  28.2123927  47.8836388  60.8863579
  28.1586334  46.9108074  61.1524564  28.4183927  48.8786388  61.9363579
  28.1603547  49.8649939  61.5508464  27.5353927  48.5816388  63.1493579
  27.7468442  49.3112842  63.9310266  26.0543927  48.6626388  62.7623579
  25.8420639  47.9329103  61.9810049  25.4379431  48.4489941  63.6355388
  25.8285576  49.6636922  62.3949466  27.8143927  47.2596388  63.6253579
  27.2614189  47.0704229  64.3869468  29.8943927  48.8486388  62.3433579
  30.5553927  47.8306388  62.1723579  30.4083927  49.9606388  62.8683579
  29.8506117  50.8014169  62.9138739  31.7983927  50.0246388  63.3223579
  32.4629892  49.7714889  62.4963277  32.1523927  51.4336388  63.8233579
  31.3161230  51.6684824  64.4818415  33.0693939  51.3719643  64.4093657
  32.2943927  52.5306388  62.7703579  31.4734735  52.4395011  62.0591010
  32.2613927  53.9096388  63.4073579  33.0823524  54.0016990  64.1184479
  32.3645590  54.6704117  62.6336125  31.3135584  54.0475079  63.9276488
  33.5583927  52.3566388  61.9433579  33.5298024  51.3937757  61.4332827
  33.6234064  53.1563028  61.2055151  34.4293851  52.3949240  62.5975793
  32.0923927  48.9986388  64.4103579  31.2363927  48.7016388  65.2503579
  33.3083927  48.4536388  64.3803579  33.8989851  48.6122152  63.5765212
  33.8093927  47.5976388  65.4473579  33.2890797  46.6398428  65.4468155
  35.3083927  47.3426388  65.2183579  35.4759266  46.8153913  64.2791871
  35.8186677  48.3054024  65.1899725  35.9783927  46.5326388  66.2913579
  35.3923927  45.3716388  66.7963579  34.4295237  45.0456825  66.4029935
  36.0223927  44.6336388  67.7893579  35.5440871  43.7403772  68.1911143
  37.2713927  45.0366388  68.2743579  37.7749373  44.4539219  69.0457098
  37.8693927  46.1836388  67.7693579  38.8381867  46.5088201  68.1485618
  37.2283927  46.9186388  66.7763579  37.7027916  47.8101119  66.3660882
  33.5433927  48.2946388  66.7893579  33.7913927  49.4976388  66.9243579
  33.0413927  47.5216388  67.7573579  32.9704681  46.5329181  67.5637075
  32.5913927  48.0086388  69.0683579  31.5513931  48.2926227  68.9075690
  32.6321375  47.1290185  69.7107810  33.3203927  49.1606388  69.7563579
  32.7123927  50.2086388  70.0153579  34.6153927  48.9676388  70.0923579
  35.4113927  47.7496388  69.8583579  35.7929693  47.7527541  68.8373340
  34.7861769  46.8696342  70.0093416  36.4983927  47.8576388  70.8773579
  37.3847539  47.3287339  70.5270400  36.1643203  47.4218460  71.8189425
  36.7593927  49.3126388  71.0293579  37.4942398  49.6497963  70.2983151
  37.1120854  49.5481491  72.0334706  35.4093927  50.0046388  70.7713579
  34.8966492  50.2423195  71.7033988  35.6003927  51.2926388  69.9483579
  36.1203927  52.2856388  70.4643579  35.1633927  51.2856388  68.6923579
  34.7716525  50.4399795  68.3031286  35.3453927  52.4376388  67.8073579
  35.9236919  53.2077350  68.3178686  36.0963927  52.0236388  66.5333579
  35.6357959  51.1181820  66.1382658  36.0055695  52.8260526  65.8012491
  37.5763927  51.7596388  66.8193579  38.0464016  52.7169956  67.0444364
  37.6056481  51.1241100  67.7044265  38.3243927  51.0836388  65.6873579
  39.5343927  51.3836388  65.5453579  37.7383927  50.2516388  64.9543579
  34.0303927  53.1496388  67.4793579  33.9863927  54.0206388  66.6143579
  32.9663927  52.7716388  68.1843579  33.0368908  51.9813769  68.8093503
  31.6663927  53.4236388  68.0353579  31.5232785  53.7226963  66.9970024
  30.5363927  52.4766388  68.4303579  30.7903764  52.0421324  69.3972062
  29.6259940  53.0682928  68.5263773  30.3133927  51.3656388  67.4193579
  29.7512780  51.7674943  66.5763632  31.2830608  51.0090772  67.0719250
  29.5443927  50.2156388  68.0363579  29.9965974  49.9499634  68.9918821
  28.5093450  50.5176287  68.1962881  29.5603927  49.0396388  67.1673579
  30.1978829  49.0625761  66.3843001  28.8003927  47.9636388  67.3343579
  27.9433927  47.8956388  68.3483579  27.8697595  48.6672121  68.9959325
  27.3698629  47.0727149  68.4665081  28.9033927  46.9476388  66.4843579
  29.5582285  46.9994638  65.7171524  28.3263789  46.1281670  66.6093367
  31.6003927  54.7036388  68.8573579  32.2253927  54.8086388  69.9153579
  30.8433927  55.6696388  68.3493579  30.4800526  55.5479175  67.4148702
  30.6403927  56.9696388  69.0143579  30.1253390  57.6466333  68.3328175
  29.7953927  56.8226388  70.2943579  30.3174117  56.1252974  70.9495757
  29.7518149  57.8029678  70.7688640  28.3673927  56.3136388  70.0383579
  28.4511713  55.3581176  69.5206116  27.8863533  56.1617787  71.0046078
  27.5303927  57.2746388  69.1993579  27.1143927  56.8856388  68.0863579
  27.2953927  58.4176388  69.6473579  31.9373927  57.7486388  69.2823579
  32.0803927  58.4026388  70.3143579  32.8763927  57.6606388  68.3443579
  32.8306783  56.9287929  67.6497997  34.0233927  58.5596388  68.3263579
  34.3379495  58.7661862  69.3493395  35.1983927  57.9436388  67.5693579
  34.9627416  57.9949952  66.5063761  36.0755256  58.5566679  67.7765612
  35.4873927  56.4936388  67.9573579  34.8875093  56.2527813  68.8349845
  35.1872036  55.8553131  67.1263772  36.9483927  56.2626388  68.2673579
  37.1950407  55.2343132  68.0031415  37.5390859  56.9457253  67.6569697
  37.2593927  56.4956388  69.7283579  36.6365027  57.3160130  70.0848613
  37.0145512  55.5879660  70.2799754  38.6903927  56.8326388  69.9403579
  38.9173664  57.6739213  69.4296462  38.8590645  56.9807258  70.9251016
  39.2677335  56.0724075  69.6104713  33.5793927  59.8876388  67.7033579
  34.0333927  60.9596388  68.1103579  32.6823927  59.7996388  66.7203579
  32.5665682  58.9197824  66.2381372  31.8913927  60.9476388  66.2703579
  32.2298236  61.8209070  66.8280015  32.0423927  61.2406388  64.7453579
  31.5011901  60.4819001  64.1801008  31.4773927  62.6186388  64.4163579
  32.0184425  63.3779963  64.9809294  31.5882796  62.8120959  63.3494101
  30.4211079  62.6520032  64.6832845  33.4243927  61.2306388  64.3713579
  33.5029752  61.4120116  63.4319277  30.4133927  60.7026388  66.6083579
  29.9973927  59.5666388  66.8463579  29.6253927  61.7736388  66.6143579
  30.0245366  62.6894022  66.4654927  28.2103927  61.6826388  66.9403579
  28.0477913  60.8639422  67.6413542  27.7133927  62.9866388  67.5843579
  27.7049218  63.7415664  66.7981571  26.6932226  62.8015980  67.9206805
  28.5593927  63.4876388  68.7663579  27.9376488  64.1288974  69.3911160
  28.8888682  62.6254679  69.3461936  29.7903927  64.2796388  68.3263579
  29.7363927  65.0576388  67.3713579  30.9053927  64.0816388  69.0263579
  31.7486035  64.5793870  68.7786812  30.9029508  63.4345898  69.8018726
  27.3643927  61.3006388  65.7163579  26.7583927  62.1636388  65.0713579
  27.3593927  60.0016388  65.3993579  28.0850702  59.4218924  65.7960766
  26.4503927  59.4016388  64.4063579  26.8487103  58.4100439  64.1914580
  25.0533927  59.2466388  65.0143579  24.6376253  60.2316159  65.2266256
  24.4061483  58.7236523  64.3103267  25.1206752  58.6741710  65.9394811
  26.4313927  60.1646388  63.0613579  27.4793927  60.6676388  62.6563579
  25.3053927  60.2446388  62.3373579  25.3361911  60.8856298  61.5574340
  24.0553927  59.5166388  62.5913579  24.0124213  59.1750048  63.6255430
  22.7993927  60.3956388  62.2803579  22.8103765  60.6531235  61.2212633
  21.5053927  59.6546388  62.6103579  21.4934717  59.3972113  63.6694564
  20.6520731  60.2934527  62.3826230  21.4457748  58.7436378  62.0148563
  22.8433927  61.7276388  63.0433579  21.8403943  61.8998198  63.4338047
  23.5373634  61.5922301  63.8729173  23.2783927  62.9326388  62.2063579
  22.5845845  63.0689695  61.3768135  23.2793233  63.8270832  62.8293086
  24.2815533  62.7613785  61.8159240  24.0393927  58.2586388  61.7163579
  24.4593927  58.3036388  60.5563579  23.5723927  57.1426388  62.2713579
  23.2983391  57.1476879  63.2434528  23.4763927  55.8816388  61.5283579
  24.4632435  55.4275583  61.4387159  22.5503927  54.9016388  62.2613579
  21.6335774  55.4422662  62.4964553  22.3223560  54.0772183  61.5857618
  23.1593927  54.3516388  63.5463579  24.3783927  54.5386388  63.7833579
  22.4093927  53.7136388  64.3183579  22.9573927  56.1076388  60.1043579
  21.8753927  56.6666388  59.9213579  23.7483927  55.7056388  59.1073579
  24.6666728  55.3410552  59.3169761  23.3303927  55.7736388  57.7003579
  24.0252944  55.1426703  57.1462011  22.3322179  55.3377442  57.6586178
  23.2953927  57.1536388  57.0593579  22.8823927  57.2946388  55.9093579
  23.7503927  58.1666388  57.7983579  24.0174617  57.9704557  58.7524468
  23.8423927  59.5526388  57.3203579  22.8466536  59.9536785  57.1312285
  24.5243927  60.4176388  58.3843579  24.1864060  60.0438236  59.3508601
  25.5959738  60.2455536  58.2833592  24.2403927  61.9046388  58.2903579
  24.3369344  62.2006703  57.2457786  23.2138592  62.0655206  58.6196680
  25.1843927  62.7416388  59.1443579  25.4083927  63.9226388  58.7893579
  25.6963927  62.2286388  60.1653579  24.5993927  59.7126388  56.0013579
  24.2983927  60.6156388  55.2253579  25.5843927  58.8486388  55.7563579
  25.8069922  58.1393670  56.4400847  26.4623927  58.9906388  54.5913579
  26.3022825  59.9624045  54.1243084  27.9333927  58.8856388  55.0123579
  28.1245980  57.9044706  55.4469253  28.5858972  59.0348290  54.1520788
  28.3433927  59.9016388  56.0453579  28.2533927  61.2656388  55.7753579
  27.8765922  61.5837597  54.8032878  28.6353927  62.2196388  56.7233579
  28.5574718  63.2831271  56.4974782  29.1173927  61.8046388  57.9613579
  29.4199292  62.5414114  58.7054934  29.2133927  60.4366388  58.2503579
  29.5867077  60.1041086  59.2189444  28.8263927  59.4936388  57.2863579
  28.9020978  58.4284368  57.5047920  26.1773927  58.0666388  53.4013579
  26.9073927  58.0936388  52.4143579  25.1253927  57.2556388  53.4783579
  24.6273339  57.1226732  54.3468951  24.8353927  56.3456388  52.3633579
  25.7811041  55.9403192  52.0035729  23.9093927  55.1756388  52.7363579
  23.9734138  54.4951633  51.8872680  24.3835751  54.7180307  53.6046010
  22.4623927  55.4576388  53.0453579  22.3914125  56.0480506  53.9588547
  22.0127926  56.0102197  52.2203633  21.7103927  54.1146388  53.2383579
  22.3528051  53.4236817  53.7842367  20.8019632  54.2961556  53.8127331
  21.3413927  53.5006388  51.9553579  21.6099175  54.0169321  51.1298671
  20.6923927  52.3436388  51.8003579  20.3233927  51.6156388  52.8503579
  20.5347616  51.9380103  53.7838995  19.8334834  50.7437304  52.7094171
  20.4103927  51.9056388  50.5783579  20.6880027  52.4493725  49.7737546
  19.9196709  51.0309050  50.4594812  24.4103927  57.0936388  51.0973579
  23.5693927  57.9896388  51.1293579  25.0743927  56.7416388  50.0043579
  25.7778005  56.0205079  50.0770709  24.8633927  57.3696388  48.7123579
  24.2660832  58.2733679  48.8331648  26.2013927  57.7496388  48.0803579
  26.7794009  56.8255308  48.0858644  26.0372637  58.0687923  47.0511336
  26.9713927  58.8376388  48.8353579  27.0391556  58.5627666  49.8879520
  28.3583927  58.9836388  48.2643579  28.2914427  59.2589746  47.2118339
  28.8962150  59.7597294  48.8089048  28.8921358  58.0379602  48.3587544
  26.2273927  60.1686388  48.7923579  25.2468091  60.0524275  49.2539313
  26.7974413  60.9218560  49.3362418  26.1055450  60.4840530  47.7561311
  24.1013927  56.4146388  47.8113579  24.2513927  55.2016388  47.9223579
  23.3033927  56.9776388  46.9133579  23.2849069  57.9833327  46.8220484
  22.4163927  56.1876388  46.0603579  22.3955549  55.1513806  46.3977508
  20.9923927  56.7536388  46.1273579  21.0776805  57.7501139  46.5607891
  20.6448992  56.8345080  45.0974024  19.9933927  55.9296388  46.9383579
  18.9928912  56.2830419  46.6889510  20.0971960  54.8886043  46.6324588
  20.2103927  56.0406388  48.4403579  21.1925789  55.6425970  48.6952542
  20.1547010  57.0876162  48.7384120  19.1953927  55.2896388  49.1763579
  18.6071875  54.6704976  48.6371194  19.0023927  55.3636388  50.4933579
  19.7543927  56.1696388  51.2413579  20.4755822  56.7284566  50.8081046
  19.5998975  56.2182057  52.2382892  18.0493927  54.6326388  51.0633579
  17.4761314  54.0247133  50.4959972  17.9030338  54.6885806  52.0611296
  22.8963927  56.1886388  44.6203579  23.3953927  57.2036388  44.1363579
  22.7393927  55.0486388  43.9433579  22.4648626  54.2156523  44.4442233
  22.9493927  54.9516388  42.4943579  22.7933388  53.9066254  42.2266015
  22.1792257  55.5649355  42.0265874  24.3083927  55.3936388  41.9863579
  25.3463927  54.8556388  42.3983579  24.2903927  56.3886388  41.1053579
  23.3955428  56.7602572  40.8203270  25.4993927  56.9366388  40.4853579
  26.1145575  56.1235551  40.0999146  25.1393927  57.8726388  39.3233579
  24.5071474  58.6613558  39.7311453  26.0713225  58.3059908  38.9602973
  24.4133927  57.1846388  38.1673579  23.4467052  56.8544999  38.5476529
  24.2603807  57.9083130  37.3667443  25.1813927  55.9876388  37.6283579
  24.7333927  54.8386388  37.8553579  26.2413927  56.2016388  36.9983579
  26.3793927  57.6856388  41.4723579  27.5843927  57.8196388  41.2523579
  25.7743927  58.1836388  42.5473579  24.7687403  58.1310842  42.6248216
  26.5103927  58.9366388  43.5643579  27.1075152  59.7092786  43.0800320
  25.5613927  59.6046388  44.5593579  24.9133637  58.8329987  44.9749649
  26.1634958  60.0407996  45.3564373  24.7063927  60.6936388  43.9133579
  25.3350055  61.2262909  43.1997554  23.8881092  60.2064783  43.3830856
  24.1193927  61.7026388  44.8933579  23.7083927  62.7926388  44.4903579
  24.0793927  61.3536388  46.1743579  23.6982082  61.9929101  46.8570964
  24.4303443  60.4506016  46.4597668  27.5673927  58.0906388  44.2693579
  28.6513927  58.5926388  44.5733579  27.2613927  56.8116388  44.5093579
  26.3229121  56.4852258  44.3282281  28.2143927  55.8816388  45.1183579
  28.6648025  56.3495425  45.9937414  27.5303927  54.5816388  45.5553579
  26.7266315  54.8688499  46.2332789  27.1046912  54.1392835  44.6546914
  28.4443927  53.5536388  46.2493579  29.3127456  53.3593356  45.6198259
  28.7737672  53.9527629  47.2086881  27.6803927  52.2546388  46.4753579
  26.7261658  52.5051213  46.9388321  27.5021270  51.7986747  45.5014906
  28.3763927  51.2856388  47.3273579  28.3824846  51.4799725  48.3184667
  28.9863927  50.1826388  46.8913579  29.0193927  49.8806388  45.6013579
  28.5764632  50.4926997  44.9310633  29.4873173  49.0398166  45.2944959
  29.5743927  49.3756388  47.7543579  29.5593485  49.5974087  48.7395949
  30.0367070  48.5400168  47.4255721  29.3873927  55.5926388  44.1773579
  30.5443927  55.6426388  44.5983579  29.0773927  55.3046388  42.9093579
  28.1066486  55.1861244  42.6569505  30.0983927  55.0646388  41.8813579
  30.7586670  54.2570230  42.1974177  29.4403927  54.6686388  40.5563579
  28.4053594  54.4086344  40.7781751  29.4636212  55.5476450  39.9122239
  30.1223927  53.4906388  39.8403579  30.9677995  53.8896635  39.2798515
  30.4857233  52.8047444  40.6056304  29.1743927  52.7326388  38.8753579
  28.4329228  53.4445168  38.5126583  29.7725564  52.3734699  38.0379229
  28.4613927  51.5456388  39.5413579  29.2075493  50.7684052  39.7064605
  28.0797475  51.8920860  40.5017851  27.3333927  50.9896388  38.7273579
  27.6868931  50.6681623  37.8375320  26.9111407  50.2163468  39.2211420
  26.6416729  51.7095648  38.5746186  31.0243927  56.2866388  41.6963579
  32.2513927  56.1416388  41.5863579  30.4393927  57.4846388  41.6733579
  29.4324657  57.5613956  41.6558721  31.2323927  58.7146388  41.5743579
  31.9237879  58.6383907  40.7351570  30.3383927  59.9626388  41.3673579
  29.7252248  60.1044806  42.2573052  31.1883927  61.2166388  41.1273579
  31.8015331  61.0757180  40.2372456  30.5349521  62.0774077  40.9852622
  31.8336002  61.3892024  41.9887694  29.4753927  59.7556388  40.2373579
  28.9223871  60.5301109  40.1109538  32.1283927  58.8696388  42.8113579
  33.3163927  59.1846388  42.6963579  31.5563927  58.6126388  43.9883579
  30.5726978  58.3848812  44.0122355  32.2803927  58.7106388  45.2643579
  32.5769041  59.7420068  45.4553033  31.3633927  58.2456388  46.4023579
  30.4936582  58.8913076  46.5239016  31.0347438  57.2393269  46.1426923
  32.0293927  58.1476388  47.7723579  32.7293927  59.2286388  48.3313579
  32.8262070  60.1548818  47.7649652  33.3033927  59.1236388  49.6113579
  33.8613443  59.9592289  50.0339451  33.1543927  57.9306388  50.3483579
  33.5953173  57.8412381  51.3411786  32.4453927  56.8706388  49.8073579
  32.3274969  55.9477853  50.3752860  31.8793927  56.9846388  48.5293579
  31.3096809  56.1555446  48.1096780  33.5623927  57.8866388  45.1883579
  34.6533927  58.3926388  45.4493579  33.4203927  56.6326388  44.7673579
  32.4871956  56.2671413  44.6422417  34.5503927  55.7176388  44.6093579
  35.1829909  55.7058038  45.4969269  34.0573927  54.2746388  44.3333579
  33.2055482  54.3217341  43.6549464  35.1593927  53.4246388  43.7073579
  36.0114552  53.3766934  44.3854374  34.7833628  52.4178540  43.5254613
  35.4716078  53.8713771  42.7634044  33.5723927  53.6436388  45.6303579
  32.7520793  54.2344581  46.0379368  33.2261273  52.6289078  45.4340903
  34.3910721  53.6149244  46.3494132  35.5603927  56.1876388  43.5523579
  36.7683927  56.1806388  43.7903579  35.0483927  56.5976388  42.3953579
  34.0610561  56.4787711  42.2189037  35.8813927  57.1376388  41.3273579
  36.6017322  56.3870731  41.0019943  35.0143927  57.5346388  40.1303579
  34.1699117  56.8461450  40.0999062  34.6516286  58.5458333  40.3147157
  35.7503927  57.4946388  38.7963579  36.4612913  58.3208298  38.7848518
  36.2917999  56.5495359  38.7544294  34.8273927  57.6036388  37.5923579
  35.3523927  57.7046388  36.4553579  33.5843927  57.5836388  37.7693579
  36.7303927  58.3166388  41.8043579  37.9443927  58.3456388  41.5703579
  36.1043927  59.2676388  42.4973579  35.1019046  59.2269884  42.6133946
  36.8153927  60.4576388  42.9883579  37.2815766  60.9715494  42.1477226
  35.8553927  61.4376388  43.6943579  35.3330023  60.8175176  44.4228202
  36.4508037  62.1868115  44.2162066  34.8263927  62.1406388  42.7863579
  34.4350872  61.4202227  42.0680394  33.6873927  62.6976388  43.6133579
  34.0778867  63.4185250  44.3316450  32.9693082  63.1908192  42.9582026
  33.1936722  61.8852136  44.1465613  35.4623927  63.2486388  41.9633579
  36.2450838  62.8289958  41.3313818  34.7036057  63.7183491  41.3374859
  35.8953070  63.9944109  42.6300724  38.0093927  60.1096388  43.8753579
  39.0303927  60.8016388  43.8533579  37.8743927  59.0416388  44.6573579
  36.9980573  58.5402371  44.6844128  38.9563927  58.5986388  45.5423579
  39.4560644  59.4642885  45.9771889  38.3993927  57.7336388  46.6773579
  37.7536497  56.9827778  46.2220305  39.2480429  57.2420505  47.1529985
  37.6103927  58.5146388  47.7263579  38.2738902  59.2729600  48.1420752
  36.7769440  59.0004996  47.2190074  36.9713927  57.4856388  49.0663579
  35.9813927  56.2976388  48.1493579  36.6186795  55.7546837  47.4513863
  35.5218009  55.5941314  48.8435865  35.2026316  56.8228257  47.5963562
  40.0423927  57.8256388  44.7833579  41.2303927  58.1386388  44.9053579
  39.6103927  56.8226388  44.0093579  38.6146324  56.6545954  43.9914086
  40.4863927  55.9146388  43.2463579  41.3126789  55.5774846  43.8721992
  39.6863927  54.6826388  42.7813579  38.6877820  55.0569846  42.5561002
  40.1688036  54.3582736  41.8593129  39.5803927  53.4856388  43.7563579
  38.7079632  52.9076242  43.4516175  40.4797421  52.8856893  43.6173133
  39.4473927  53.8696388  45.2293579  39.0021713  54.8610926  45.3124014
  38.8164304  53.1443870  45.7431631  40.7583927  53.8896388  45.8743579
  41.5124052  53.4520591  45.3643691  41.0243927  54.4306388  47.0623579
  42.2643927  54.3806388  47.5343579  42.9905211  53.9354557  46.9915415
  42.4758157  54.7880153  48.4340491  40.0693927  55.0166388  47.7813579
  39.1250137  55.0548284  47.4252822  40.2936424  55.4203308  48.6796026
  41.1753927  56.5666388  42.0243579  42.3913927  56.4136388  41.8413579
  40.3963927  57.2666388  41.1883579  39.4052526  57.3241810  41.3739099
  40.9193927  57.9176388  39.9713579  41.8174214  57.3955053  39.6411757
  39.8863927  57.8916388  38.8283579  39.0631765  58.5319389  39.1452648
  40.3775748  58.3343720  37.9618549  39.3483927  56.5226388  38.4593579
  39.9469618  55.7721735  38.9757084  38.3151699  56.4605465  38.8009676
  39.4023927  56.2706388  36.9623579  40.3122473  56.7370953  36.5846253
  39.4589519  55.1922794  36.8138939  38.2593927  56.7896388  36.2053579
  37.3602963  56.3687774  36.3913707  38.3283927  57.7706388  35.3063579
  39.4873927  58.3646388  35.0523579  40.3199855  58.0711726  35.5430380
  39.5316682  59.1075103  34.3695101  37.2353927  58.1556388  34.6523579
  36.3526196  57.7019350  34.8393462  37.2935591  58.8998013  33.9719628
  41.3463927  59.3696388  40.2033579  42.3773927  59.8156388  39.6863579
  40.5373927  60.1106388  40.9563579  39.7149860  59.6944048  41.3692692
  40.8003927  61.5276388  41.2113579  41.1293969  61.9799713  40.2758095
  39.8652091  61.9892036  41.5283577  41.8523927  61.7686388  42.2713579
  42.3253927  62.8906388  42.4293579  42.2113927  60.7136388  43.0063579
  41.7773322  59.8231334  42.8096576  43.1143927  60.8106388  44.1723579
  43.0561252  59.8881492  44.7500404  44.5743927  61.0286388  43.7403579
  44.6422942  62.0352422  43.3277586  45.2115496  60.9539933  44.6215838
  45.0303927  60.0266388  42.7023579  45.4603927  60.4666388  41.6163579
  44.9443927  58.8056388  42.9653579  42.7063927  61.8666388  45.2063579
  43.5613927  62.5176388  45.7893579  41.4063927  62.0116388  45.4363579
  40.7413458  61.4644379  44.9087377  40.8923927  63.0026388  46.3873579
  41.6507152  63.7631273  46.5736465  39.6453927  63.6836388  45.8293579
  38.9077665  62.8863116  45.7383843  39.3200430  64.3938903  46.5894831
  39.7873927  64.4086388  44.4763579  40.0149805  63.6935677  43.6858024
  38.4903927  65.0796388  44.1803579  38.2623412  65.7952429  44.9702959
  38.5605288  65.6023535  43.2264444  37.6981383  64.3328871  44.1274877
  40.9263927  65.4436388  44.5243579  41.8660243  64.9403238  44.7520988
  41.0064638  65.9416300  43.5580792  40.7141401  66.1826851  45.2969239
  40.5953927  62.3776388  47.7513579  40.2563927  61.1966388  47.8183579
  40.7313927  63.1606388  48.8443579  41.1833927  64.5646388  48.9423579
  40.3414257  65.2354224  48.7713573  41.9563507  64.7555158  48.1979112
  41.7123927  64.6456388  50.3563579  41.7064527  65.6703245  50.7279529
  42.7210264  64.2389613  50.4296583  40.7123927  63.7686388  51.1173579
  39.7922215  64.3212671  51.3070571  41.1122407  63.3951900  52.0600971
  40.4303927  62.5956388  50.1663579  41.1144322  61.7632329  50.3315509
  38.9843927  62.1026388  50.3013579  38.1123927  62.4796388  49.5103579
  38.7343927  61.2446388  51.2873579  39.4876795  60.8775190  51.8511676
  37.3933927  60.7086388  51.4913579  37.0059109  60.2257444  50.5942681
  37.3463927  59.6906388  52.6623579  37.6969798  60.1839522  53.5689062
  35.9153927  59.1686388  52.8833579  35.5642681  58.6747562  51.9773267
  35.9110565  58.4573294  53.7092638  35.2560212  60.0036429  53.1202100
  38.3303927  58.5156388  52.4163579  39.3455723  58.9031149  52.3304814
  38.2782639  57.8165720  53.2510362  38.0593101  58.0009492  51.4945609
  36.3393927  61.8206388  51.6703579  35.2833927  61.7676388  51.0383579
  36.6333927  62.8146388  52.5153579  37.5301420  62.8140949  52.9800512
  35.6763927  63.8866388  52.8443579  34.7583259  63.4434095  53.2301042
  36.2443927  64.8456388  53.9073579  36.4326416  64.3073914  54.8363096
  37.1740295  65.2883768  53.5497848  35.3133927  66.0056388  54.2553579
  34.3383927  66.0226388  55.2223579  34.2000695  65.1081328  55.7991120
  33.7193927  67.2556388  55.2503579  32.9810706  67.5277340  55.8835594
  34.2703927  68.0516388  54.2833579  33.9703927  69.3666388  53.9203579
  33.1716238  69.8824430  54.4532865  34.7093927  69.9326388  52.9033579
  34.5112655  70.9618267  52.6039956  35.7173927  69.2116388  52.2393579
  36.2873335  69.6642793  51.4279495  36.0183927  67.8986388  52.5973579
  36.8126492  67.3836941  52.0569049  35.2843927  67.2976388  53.6383579
  35.2893927  64.6706388  51.5933579  34.1003927  64.8856388  51.3293579
  36.2943927  65.0606388  50.8163579  37.2435524  64.8642841  51.1003299
  36.0823927  65.8476388  49.5993579  35.4439737  66.7029413  49.8206674
  37.4133927  66.3606388  49.0513579  37.8427690  66.8496329  49.9257834
  38.0121460  65.4870466  48.7936153  37.4043927  67.3416388  47.8693579
  36.9921580  66.8364161  46.9959088  36.5653927  68.5616388  48.1893579
  36.9773123  69.0676823  49.0624793  36.5735500  69.2423209  47.3380612
  35.5407531  68.2540136  48.3981181  38.8393927  67.7396388  47.4933579
  39.4018231  66.8495389  47.2114114  38.8161146  68.4350080  46.6542983
  39.3200790  68.2172229  48.3471454  35.3253927  65.0626388  48.5313579
  34.4123927  65.5986388  47.9073579  35.6943927  63.7896388  48.3573579
  36.4981776  63.4373029  48.8572466  35.0063927  62.8936388  47.4353579
  35.0316193  63.3191305  46.4321532  35.6663927  61.5176388  47.3983579
  35.7134106  61.1237568  48.4136143  35.0612714  60.8548912  46.7797354
  36.9733927  61.5986388  46.8633579  37.3683367  60.7237489  46.8496888
  33.5393927  62.7456388  47.8263579  32.6593927  62.8016388  46.9563579
  33.2793927  62.5726388  49.1263579  34.0323897  62.4300193  49.7841987
  31.8913927  62.4936388  49.6233579  31.3695824  61.7092159  49.0751848
  31.8123927  62.1786388  51.1263579  32.2253674  61.1779348  51.2534120
  32.3955082  62.8888955  51.7125419  30.3723927  62.1946388  51.6003579
  29.5583927  61.0716388  51.4493579  29.9838146  60.1675328  51.0138031
  28.2133927  61.0926388  51.8473579  27.5967192  60.1996090  51.7458029
  27.6823927  62.2376388  52.4023579  26.3503927  62.2576388  52.7893579
  25.8994907  61.4262182  52.6249597  28.4553927  63.3716388  52.5413579
  28.0236334  64.2809286  52.9595402  29.8023927  63.3526388  52.1423579
  30.4163357  64.2464265  52.2533426  31.0753927  63.7546388  49.3443579
  29.9173927  63.6806388  48.9183579  31.6623927  64.9086388  49.6453579
  32.5180237  64.9085812  50.1820095  31.0273927  66.1876388  49.3583579
  30.0449225  66.2313425  49.8284021  31.8843927  67.3316388  49.9083579
  32.9074953  67.1775922  49.5653855  31.5003020  68.2648803  49.4964906
  31.8643927  67.4026388  51.4373579  31.9380266  66.3904721  51.8350984
  32.7218584  67.9869256  51.7712196  30.5793927  68.0536388  51.9393579
  30.6912733  69.1368852  51.8928951  29.7540360  67.7462628  51.2971696
  30.2893927  67.6356388  53.3713579  30.0207038  66.5793055  53.3795348
  31.1889474  67.7858275  53.9683034  29.1733927  68.4356388  53.9463579
  28.3396369  68.2962744  53.3936115  29.0010775  68.1389326  54.8962910
  29.4223374  69.4144520  53.9392667  30.6733927  66.3706388  47.8773579
  29.5453927  66.7786388  47.5543579  31.6023927  66.0406388  46.9773579
  32.5354496  65.7858802  47.2682227  31.3343927  66.1856388  45.5313579
  30.8532423  67.1449059  45.3405701  32.6203927  66.0916388  44.6583579
  33.1189216  65.1474892  44.8777883  32.2863927  66.1596388  43.1483579
  31.7882237  67.1037775  42.9280610  33.2069180  66.0912171  42.5686579
  31.6285169  65.3318705  42.8835927  33.5583927  67.2076388  45.0183579
  33.8298705  67.1294429  46.0711101  34.4573834  67.1392158  44.4057946
  33.0697637  68.1654909  44.8398593  30.2603927  65.2046388  45.0533579
  29.2833927  65.6086388  44.4023579  30.4293927  63.9306388  45.4133579
  31.2637831  63.6595155  45.9137420  29.4863927  62.8886388  45.0263579
  29.4668791  62.8578653  43.9369675  29.9493927  61.5356388  45.5423579
  29.9653800  61.5479026  46.6321717  29.2640494  60.7610456  45.1982502
  30.9511807  61.3265201  45.1671388  28.0633927  63.1926388  45.4953579
  27.1233927  63.0976388  44.7073579  27.9183927  63.5926388  46.7633579
  28.7388655  63.6812862  47.3456511  26.6013927  63.7706388  47.3853579
  25.9492139  62.9482817  47.0912649  26.7033927  63.7926388  48.9233579
  25.6948501  63.7275036  49.3316450  27.2791371  62.9222598  49.2380942
  27.3323927  64.9746388  49.4013579  27.3758263  64.9487140  50.3600243
  25.8483927  64.9876388  46.8553579  24.6523927  65.1306388  47.0893579
  26.5643927  65.8366388  46.1213579  27.5633326  65.6901723  46.0936794
  26.0143927  66.9946388  45.4203579  25.1860681  67.3886203  46.0092179
  27.0923927  68.0876388  45.2943579  27.9245295  67.7111082  44.6994855
  26.6660487  68.9647761  44.8075714  27.4505236  68.3615840  46.2867266
  25.4553927  66.6216388  44.0403579  24.9383927  67.4806388  43.3223579
  25.5493927  65.3426388  43.6823579  25.9855182  64.6840471  44.3117631
  25.0423927  64.8476388  42.4033579  25.0137720  63.7588201  42.4452387
  24.0319602  65.2320561  42.2642583  25.8983927  65.2736388  41.2273579
  25.4123927  65.3626388  40.1063579  27.1753927  65.5346388  41.4983579
  27.4825202  65.5127188  42.4602787  28.1423927  65.9056388  40.4723579
  27.6507525  66.3954391  39.6318314  29.2493927  66.8536388  41.0553579
  29.6504823  66.3998749  41.9616282  30.3823927  67.0756388  40.0523579
  29.9821241  67.5298341  39.1459406  31.1308717  67.7366355  40.4893514
  30.8428318  66.1188940  39.8059142  28.6453927  68.2016388  41.4733579
  28.4618766  68.7614504  40.5562791  27.6954572  67.9824838  41.9608956
  29.5263927  69.0406388  42.4193579  30.4763874  69.2605975  41.9322971
  29.0168280  69.9739441  42.6589080  29.7099699  68.4816294  43.3369132
  28.7643927  64.6386388  39.8863579  29.1593927  63.7236388  40.6263579
  28.8523927  64.5966388  38.5583579  28.4586647  65.3589952  38.0255444
  29.4913927  63.5016388  37.8323579  29.1681388  62.5389693  38.2284307
  29.0893927  63.5836388  36.3563579  28.0328525  63.8438500  36.2922326
  29.6838119  64.3577983  35.8711333  29.3093927  62.3476388  35.7103579
  29.0521710  62.4183283  34.7881650  31.0133927  63.6076388  37.9513579
  31.5353927  64.7016388  38.0943579  31.7203927  62.4786388  37.8613579
  31.2374578  61.5945895  37.7883507  33.1883927  62.4636388  38.0103579
  33.4461750  62.8563641  38.9939301  33.7803927  61.0426388  37.8753579
  33.3859336  60.4586208  38.7068772  33.4472881  60.6049326  36.9343188
  35.2993927  61.0356388  37.9273579  35.9733927  61.2286388  39.1303579
  35.3892090  61.3593479  40.0412608  37.3643927  61.2566388  39.1853579
  37.8753023  61.4112708  40.1357063  38.1003927  61.0776388  38.0233579
  39.4793927  61.1086388  38.0813579  39.8142279  61.2592539  38.9683755
  37.4583927  60.8786388  36.8163579  38.0355648  60.7306716  35.9036265
  36.0603927  60.8676388  36.7693579  35.5481750  60.7262371  35.8176549
  33.9383927  63.4326388  37.0863579  34.8443927  64.1396388  37.5333579
  33.5783927  63.4676388  35.8103579  32.8645727  62.8506103  35.4500299
  34.3093927  64.3166388  34.8603579  35.3630561  64.3407825  35.1384043
  34.1933927  63.7906388  33.4243579  33.1559449  63.4907519  33.2764759
  34.4291907  64.6215217  32.7594271  35.1173927  62.6066388  33.1103579
  34.9191049  61.8067908  33.8238185  34.9058473  62.2533003  32.1011490
  36.5913927  63.0246388  33.2073579  36.8318277  63.6257839  32.3304801
  36.7140987  63.6288603  34.1062233  37.5253927  61.8256388  33.2713579
  37.1332479  61.0963359  33.9801881  37.5993499  61.3689055  32.2844312
  38.8823927  62.2736388  33.7163579  38.8141508  62.6965000  34.6310333
  39.5025667  61.4776003  33.7588677  39.2461227  62.9491133  33.0594456
  33.9243927  65.7896388  34.9163579  34.5223927  66.6056388  34.2203579
  32.9343927  66.1246388  35.7413579  32.4836315  65.4091270  36.2935866
  32.4113927  67.4946388  35.8163579  32.5808957  68.0109272  34.8714694
  30.8993927  67.4676388  36.0973579  30.4204100  66.9038522  35.2968459
  30.7535497  66.9482054  37.0444687  30.2783927  68.8616388  36.1803579
  30.9673927  69.8826388  35.9263579  29.0763927  68.9326388  36.5003579
  33.1603927  68.3146388  36.8673579  32.9013927  68.1816388  38.0643579
  34.0763927  69.1716388  36.4083579  34.1966976  69.2815074  35.4115856
  34.9883927  69.9006388  37.3063579  34.9828112  69.4344171  38.2916017
  36.4233927  69.8786388  36.7613579  36.4414592  70.5385872  35.8940397
  37.0636920  70.2884523  37.5424915  36.9313927  68.4996388  36.3603579
  36.1897656  68.0312611  35.7132781  37.8662904  68.6198687  35.8129886
  37.1663927  67.6246388  37.5743579  38.1879671  67.7713147  37.9250301
  36.4681515  67.9130419  38.3600947  36.9733927  66.2066388  37.2733579
  36.0531463  65.8222159  37.4329354  37.9173927  65.4096388  36.7833579
  39.1343927  65.8926388  36.5533579  39.3354036  66.8622913  36.7520250
  39.8523979  65.2877245  36.1810048  37.6553927  64.1256388  36.5493579
  36.7356345  63.7572103  36.7453306  38.3775683  63.5257624  36.1769205
  34.5793927  71.3446388  37.5933579  35.3883927  72.1176388  38.1173579
  33.3323927  71.7006388  37.2653579  32.7415478  71.0400729  36.7809466
  32.8093927  73.0526388  37.5133579  33.4110943  73.7848581  36.9749257
  31.3513927  73.1656388  37.0333579  31.3503489  72.8999720  35.9762300
  30.7809221  72.4252084  37.5940951  30.7113927  74.5466388  37.2133579
  30.8878471  74.8726014  38.2384008  31.2227888  75.2199207  36.5254155
  29.2023927  74.5666388  36.9223579  28.5513927  73.4846388  36.9193579
  28.6603927  75.6776388  36.7133579  32.9213927  73.4436388  38.9883579
  33.2323927  74.5906388  39.3123579  32.6813927  72.4806388  39.8753579
  32.3383184  71.5880772  39.5501916  32.7893927  72.6986388  41.3193579
  32.1057849  73.4923155  41.6207824  32.4323927  71.4206388  42.0973579
  32.3227971  71.6772407  43.1510388  31.4975739  70.9995590  41.7273503
  33.4573927  70.3216388  42.0263579  33.4793927  69.2806388  41.1383579
  32.6772456  69.2468384  40.4011217  34.5583927  68.4706388  41.3843579
  34.7904689  67.6357212  40.8655586  35.2613927  68.9656388  42.4513579
  36.4203927  68.4786388  43.0783579  36.8762659  67.5673607  42.6912525
  36.9123927  69.1916388  44.1543579  37.8187396  68.8520863  44.6556955
  36.2713927  70.3466388  44.6193579  36.6582122  70.8928909  45.4796362
  35.1123927  70.8366388  43.9933579  34.6479023  71.7374209  44.3945323
  34.5963927  70.1356388  42.8883579  34.1573927  73.2306388  41.7783579
  34.2463927  73.8516388  42.8303579  35.2103927  72.9786388  41.0043579
  35.1022751  72.3598167  40.2134918  36.5623927  73.5086388  41.3023579
  36.7900758  73.3576630  42.3575668  37.6293927  72.7906388  40.4623579
  37.4310310  72.9374305  39.4006592  38.6190419  73.1785893  40.7035818
  37.7173927  70.9956388  40.7143579  38.7068849  70.7824730  39.8515926
  36.7103927  75.0246388  41.1033579  37.7223927  75.6006388  41.4873579
  35.6923927  75.6706388  40.5393579  34.8587424  75.1658541  40.2741807
  35.7783927  77.0946388  40.2043579  36.6706082  77.5358602  40.6486264
  35.8603927  77.2556388  38.6633579  34.9004857  77.0806468  38.1775025
  36.1990168  78.2681361  38.4436242  36.8513927  76.3176388  38.0133579
  38.2213927  76.5186388  38.1673579  38.5639043  77.3789222  38.7424215
  39.1563927  75.6366388  37.5973579  40.2243704  75.8110799  37.7281048
  38.7143927  74.5366388  36.8633579  39.4289663  73.8478792  36.4126975
  37.3473927  74.3216388  36.7083579  36.9963019  73.4654783  36.1323157
  36.4183927  75.2066388  37.2933579  35.3492185  75.0247009  37.1844318
  34.6273927  77.9396388  40.7723579  34.6113927  79.1596388  40.5883579
  33.6703927  77.2956388  41.4483579  33.7676590  76.3098409  41.6454398
  32.4173927  77.9606388  41.8263579  32.3899725  78.9613747  41.3952257
  31.1573927  77.1816388  41.3543579  30.2734787  77.6700392  41.7645546
  31.0623927  77.1526388  39.8473579  31.9458012  76.6639360  39.4364336
  30.1708785  76.6007282  39.5495389  31.0018391  78.1722936  39.4669136
  31.2113927  75.8476388  41.8543579  30.4339327  75.3652656  41.5637168
  32.2813927  78.2506388  43.3143579  31.2123927  78.6786388  43.7693579
  33.3523927  78.0256388  44.0723579  34.1875632  77.6239858  43.6707802
  33.3553927  78.3476388  45.4903579  32.5054018  77.8480201  45.9551113
  34.2806991  77.9683763  45.9240253  33.2593927  79.8326388  45.7573579
  33.4883927  80.6616388  44.8673579  32.9153927  80.1606388  46.9993579
  32.6360604  79.4301113  47.6384217  32.8713927  81.5396388  47.4653579
  32.2330478  82.1315666  46.8094338  32.3043927  81.6056388  48.8933579
  32.3371006  82.6490849  49.2068060  31.2673321  81.2734842  48.8456236
  33.0613927  80.7546388  49.8923579  32.8032992  79.7217581  49.6585929
  34.1297639  80.9055500  49.7377355  32.7133927  81.0476388  51.3423579
  32.6113927  82.2396388  51.7113579  32.5743927  80.0796388  52.1233579
  34.2613927  82.1726388  47.4153579  35.2773927  81.4796388  47.3753579
  34.2803927  83.4996388  47.4363579  33.3917997  83.9772342  47.4853921
  35.4943927  84.3046388  47.3403579  35.9135896  84.2570969  46.3353141
  35.1333927  85.7556388  47.6503579  34.0481061  85.8379696  47.5914181
  35.4576972  85.9579915  48.6711321  35.7623927  86.7526388  46.7183579
  36.8445183  86.7146356  46.8435015  35.5060245  86.4840900  45.6935365
  35.2653927  88.1666388  47.0133579  35.0874807  88.2499859  48.0855051
  36.0432937  88.8710679  46.7188258  34.0293927  88.5086388  46.3043579
  33.1617074  88.4004133  46.8098367  33.9823927  88.9486388  45.0473579
  32.8163927  89.2446388  44.4873579  31.9632092  89.1355442  45.0167692
  32.7874463  89.5776682  43.5342823  35.1013927  89.0946388  44.3443579
  35.9916347  88.8707696  44.7656083  35.0560667  89.4287486  43.3922996
  36.6243927  83.8286388  48.2773579  37.7893927  83.7706388  47.8733579
  36.2583927  83.4866388  49.5143579  35.3010794  83.6469150  49.7935748
  37.1983927  82.9626388  50.5163579  38.0380842  83.6494043  50.6229908
  36.5163927  82.8066388  51.8813579  35.5039870  82.4359148  51.7210530
  37.0795245  82.0814949  52.4688517  36.4393927  84.1016388  52.6573579
  36.9423927  85.1446388  52.2313579  35.8013927  84.0416388  53.8163579
  35.7139634  84.8719172  54.3847712  35.4052047  83.1658790  54.1264880
  37.8643927  81.6336388  50.1513579  38.9143927  81.2786388  50.7133579
  37.2593927  80.8946388  49.2203579  36.3633500  81.1743147  48.8475467
  37.8103927  79.5986388  48.8083579  38.3652586  79.1603313  49.6378816
  36.7043927  78.6336388  48.3983579  36.0730846  79.1269947  47.6593389
  37.1567629  77.7466231  47.9548893  35.8383927  78.2036388  49.5653579
  35.8353927  78.8216388  50.6433579  35.1003927  77.1346388  49.3593579
  34.4984849  76.7910380  50.0940315  35.1390009  76.6622964  48.4674482
  38.8733927  79.6596388  47.7153579  39.3293927  78.6226388  47.2433579
  39.2483927  80.8706388  47.3043579  38.7872769  81.6966335  47.6582001
  40.3193927  81.0406388  46.3343579  40.0591940  80.5083899  45.4194224
  40.5533927  82.5136388  45.9933579  39.6672165  82.8775458  45.4733938
  40.6716478  83.0555734  46.9316663  41.8023927  82.7406388  45.1053579
  41.9909696  83.8126047  45.0468029  42.6623490  82.2450498  45.5558786
  41.6163927  82.2066388  43.7063579  40.5933927  82.4556388  43.0803579
  42.5913927  81.4596388  43.2103579  42.5089307  81.0813133  42.2775282
  43.4127724  81.2718417  43.7672861  41.6033927  80.4626388  46.9033579
  41.9643927  80.7436388  48.0563579  42.2793927  79.6686388  46.0813579
  41.9255497  79.4937915  45.1516682  43.5023927  78.9906388  46.4943579
  43.5265293  78.9139162  47.5813861  43.6303927  77.5746388  45.8733579
  43.6616746  77.6700479  44.7879921  44.9323927  76.8576388  46.3723579
  44.9016234  76.7614448  47.4576692  44.9976896  75.8671601  45.9220369
  45.8043037  77.4451439  46.0847677  42.4213927  76.7116388  46.2123579
  41.5495201  77.1534769  45.7299493  42.5963164  75.7161764  45.8042454
  42.1803927  76.6116388  47.6733579  42.0049156  77.6067332  48.0821301
  41.3072991  75.9852010  47.8560665  43.0517135  76.1694345  48.1564266
  44.6813927  79.8506388  46.0993579  44.7373927  80.3706388  44.9843579
  45.6113927  79.9946388  47.0333579  45.4764693  79.5358952  47.9229923
  46.8023927  80.7756388  46.8433579  46.7686845  81.2876706  45.8816998
  46.9093927  81.8236388  47.9513579  46.2871920  81.3021743  48.6787095
  47.9426283  81.8332331  48.2983913  46.4133927  83.2566388  47.7933579
  47.2639628  83.8517199  47.4609276  45.2703927  83.4216388  46.8163579
  44.4192377  82.8271739  47.1483901  44.9824319  84.4717662  46.7672487
  45.5847198  83.0850391  45.8284310  46.0953927  83.8746388  49.1713579
  46.9961152  83.8780716  49.7851874  45.7427857  84.8974743  49.0387795
  45.3223690  83.2854567  49.6647115  48.0273927  79.8896388  46.8813579
  48.1023927  78.9366388  47.6823579  48.9983927  80.2506388  46.0483579
  48.8174677  81.0202228  45.4197834  50.2993927  79.5976388  45.9843579
  50.4859755  79.0193613  46.8892785  50.3093927  78.6496388  44.7893579
  49.3978191  78.0572142  44.8678807  50.2558127  79.2821803  43.9032877
  51.5083927  77.7216388  44.6773579  52.4126129  78.3250943  44.7569078
  51.4773478  77.0046674  45.4977770  51.5123927  76.9686388  43.3403579
  50.7013927  77.3116388  42.4503579  52.3203927  76.0276388  43.1823579
  51.3663927  80.6876388  45.8303579  51.2443927  81.5586388  44.9693579
  52.4023927  80.6496388  46.6633579  52.5087267  79.8677720  47.2938155
  53.3743927  81.7706388  46.7603579  53.9121089  81.6907454  47.7051211
  54.3973927  81.7586388  45.6093579  53.8616902  81.3640657  44.7459726
  54.6509154  82.8038749  45.4324183  55.6973927  80.9416388  45.8283579
  55.3780659  79.9164574  46.0157998  56.2797675  80.9776585  44.9076835
  56.5583927  81.4286388  46.9953579  57.4943927  82.2366388  46.7793579
  56.3183927  80.9816388  48.1383579  52.6723927  83.1396388  46.8143579
  53.1113927  84.0986388  46.1643579  51.5603927  83.1966388  47.5523579
  51.1897277  82.3239095  47.9002808  50.7643927  84.4206388  47.7473579
  49.9174773  84.2128375  48.4013090  51.6303927  85.5236388  48.3963579
  52.4096794  85.8373374  47.7018043  50.9846935  86.3717035  48.6243024
  52.2863927  85.0546388  49.6813579  51.6383927  84.4286388  50.5153579
  53.5793927  85.3346388  49.8403579  54.0568233  85.0414330  50.6807091
  54.0760998  85.8387937  49.1197951  50.0293927  84.9326388  46.4993579
  49.5223927  86.0626388  46.4813579  49.9683927  84.1006388  45.4623579
  50.4204789  83.1984815  45.5051321  49.3093927  84.4856388  44.2193579
  48.9150682  85.4966959  44.3211954  50.2783927  84.4546388  43.0293579
  50.6359510  83.4290552  42.9375450  49.7014416  84.7184431  42.1429975
  51.4763927  85.4036388  43.1603579  51.1097639  86.4238300  43.0468060
  51.8959733  85.2778797  44.1584755  52.7623927  85.0956388  41.9333579
  53.3563927  83.4866388  42.4453579  52.5386059  82.7671280  42.4050098
  54.1560559  83.1648008  41.7782298  53.7367548  83.5467757  43.4650684
  48.1263927  83.5716388  43.9683579  48.1733927  82.3756388  44.2683579
  47.0713927  84.1566388  43.4153579  47.0789906  85.1555862  43.2665438
  45.8673927  83.4186388  43.0743579  45.5015392  82.8909654  43.9551594
  44.7693927  84.3596388  42.5773579  45.1855947  84.9283640  41.7458371
  43.9508632  83.7365068  42.2170581  44.2423927  85.3286388  43.6473579
  43.9917840  84.7386770  44.5289708  45.0467715  86.0224405  43.8917205
  43.0183927  86.1106388  43.1963579  43.0683927  86.7756388  42.1403579
  41.9943927  86.0616388  43.9083579  46.1923927  82.3526388  42.0273579
  46.6883927  82.6536388  40.9423579  45.9303927  81.1046388  42.3833579
  45.6386077  80.9124031  43.3309898  46.1403927  79.9806388  41.4853579
  47.1137841  80.0270609  40.9970410  46.0353927  78.6446388  42.2493579
  45.0961790  78.6301721  42.8023204  46.0773927  77.4546388  41.2823579
  47.0165822  77.4681698  40.7293290  46.0016785  76.5248352  41.8461248
  45.2438040  77.5241049  40.5834975  47.1723927  78.5426388  43.2883579
  47.0939004  79.3681069  43.9958488  47.0919819  77.5967722  43.8240539
  48.1353246  78.5909115  42.7798967  45.1613927  80.0306388  40.2943579
  43.9333927  80.0846388  40.4923579  45.7253927  80.0416388  39.0803579
  46.7321079  80.1055679  39.0299903  44.9683927  79.9556388  37.8223579
  43.9170780  80.1604041  38.0246144  45.4723927  80.9626388  36.7793579
  46.5211807  80.7191189  36.6095311  44.9024150  80.7649302  35.8715382
  45.3473927  82.4256388  37.1443579  45.5974819  82.5236966  38.2007389
  46.0776657  82.9709450  36.5464936  43.9583927  82.9996388  36.8963579
  43.7573927  84.1806388  37.2483579  43.0713927  82.2906388  36.3533579
  45.1093927  78.5646388  37.2193579  46.1633927  77.9276388  37.3413579
  44.0523927  78.1116388  36.5543579  43.1963945  78.6472633  36.5760978
  44.0383927  76.8076388  35.8893579  45.0648997  76.4410956  35.8947196
  43.1103927  75.7806388  36.6423579  42.2895714  76.3370680  37.0948390
  42.5543927  74.7266388  35.7213579  43.3746680  74.1694475  35.2688240
  41.9219542  74.0441954  36.2891548  41.9635903  75.2023750  34.9385893
  43.9143927  75.0226388  37.7163579  43.4125215  74.0673093  37.8698881
  44.9074039  74.8483480  37.3020500  44.0363927  75.7226388  39.0003579
  43.0437346  75.8968814  39.4155317  44.6175730  75.1137893  39.6929118
  44.5386154  76.6779218  38.8476930  43.6513927  76.9846388  34.4153579
  42.7043927  77.7116388  34.0993579  44.4153927  76.3446388  33.5293579
  45.2799301  75.9216486  33.8355503  44.0863927  76.2956388  32.1083579
  43.3535326  77.0686709  31.8771946  45.3383927  76.5296388  31.2423579
  46.1662500  75.9326038  31.6248508  45.1388488  76.2522265  30.2073097
  45.8193927  77.9826388  31.2213579  45.6253927  78.8996388  30.2203579
  45.0663911  78.5641107  29.3468376  46.2083927  80.0996388  30.5573579
  46.2078749  80.9321670  29.9855223  46.7913927  79.9826388  31.7923579
  47.4953927  80.9296388  32.5503579  47.6262242  81.9287561  32.1347302
  47.9763927  80.5396388  33.7693579  48.5213371  81.2526991  34.3879697
  47.7823927  79.2266388  34.2483579  48.1814559  78.9152350  35.2136951
  47.0723927  78.2866388  33.4983579  46.9226637  77.2944866  33.9241700
  46.5723927  78.6626388  32.2423579  43.4333927  74.9426388  31.8583579
  44.0643927  73.8906388  32.0173579  42.1463927  74.9646388  31.5363579
  41.6828891  75.8444293  31.3596313  41.3633927  73.7356388  31.4303579
  41.5672988  73.0922124  32.2862341  39.8503927  74.0326388  31.3863579
  39.3141715  73.0873794  31.3023823  39.3933927  74.7636388  32.6343579
  39.9288774  75.7092763  32.7187703  38.3226330  74.9574298  32.5709716
  39.5997966  74.1502638  33.5114378  39.5653927  74.8376388  30.2373579
  38.6246753  75.0261732  30.2041035  41.7383927  72.9826388  30.1603579
  42.4003927  73.5376388  29.2793579  41.3053927  71.7256388  30.0583579
  40.9264023  71.2447358  30.8616001  41.5053927  70.9626388  28.8213579
  42.5570554  71.0120598  28.5391126  41.1103927  69.4896388  28.9843579
  41.4601620  68.9744457  28.0897425  41.6536762  69.1176748  29.8530270
  39.6163927  69.2306388  29.1693579  39.3921541  69.2581381  30.2356888
  39.0648390  70.0222013  28.6620914  39.2013927  67.8686388  28.5943579
  38.1127398  67.8148096  28.6003787  39.5619085  67.8093386  27.5674152
  39.7323927  66.7266388  29.3453579  39.2594898  66.4965790  30.2076425
  40.7743927  65.9786388  28.9703579  41.4403927  66.2416388  27.8503579
  41.1586271  67.0183181  27.2694299  42.2251081  65.6635716  27.5854808
  41.1603927  64.9596388  29.7293579  40.6648345  64.7554187  30.5854048
  41.9477564  64.3935250  29.4470951  40.8163927  71.5856388  27.6003579
  41.2323927  71.3216388  26.4693579  39.7723927  72.3936388  27.8213579
  39.3679020  72.4500377  28.7451034  39.1343927  73.1616388  26.7273579
  39.2052275  72.5842638  25.8055554  37.6543927  73.4626388  27.0053579
  37.5650538  73.6332779  28.0782046  37.4153403  74.3818868  26.4706272
  36.6853927  72.3626388  26.5833579  37.0368265  71.9613709  25.6327901
  36.7370485  71.5859412  27.3463597  35.2273927  72.8376388  26.4323579
  34.9883927  74.0496388  26.1943579  34.3143927  71.9836388  26.5453579
  39.8753927  74.4636388  26.4563579  39.6203927  75.1346388  25.4593579
  40.7863927  74.8176388  27.3573579  40.9357808  74.2450707  28.1758616
  41.5913927  76.0256388  27.2013579  42.5560341  75.8367067  27.6723897
  41.7345433  76.1853018  26.1326601  40.9813927  77.2736388  27.8093579
  41.2793927  78.3806388  27.3733579  40.1093927  77.1056388  28.7973579
  39.7809872  76.1819019  29.0401734  39.6273927  78.2386388  29.5793579
  39.4951516  79.1027740  28.9282959  38.2923927  77.9156388  30.2363579
  38.1572031  76.8359885  30.1717179  38.3718490  78.2093159  31.2830386
  37.1123927  78.6066388  29.6103579  37.0914959  79.6392115  29.9588657
  37.2682967  78.5908701  28.5316807  35.7953927  77.9366388  29.9393579
  34.7463927  78.6016388  29.8063579  35.8033927  76.7466388  30.3123579
  40.6453927  78.5046388  30.6623579  41.2333927  77.5696388  31.1743579
  40.8523927  79.7736388  30.9963579  40.4408165  80.5037707  30.4327874
  41.6763927  80.1636388  32.1473579  42.2999836  79.3237525  32.4536659
  42.5873927  81.3456388  31.7883579  43.0796229  81.0975219  30.8480140
  41.9445788  82.2138890  31.6433341  43.6393927  81.6636388  32.8433579
  43.1359003  81.8786562  33.7858884  44.2849621  80.7941241  32.9669966
  44.4823927  82.8686388  32.4303579  45.4211377  82.8400267  32.9835651
  44.6883036  82.7970642  31.3623798  43.7593927  84.1826388  32.7223579
  42.7722156  84.1420617  32.2619936  43.6521943  84.2839535  33.8023315
  44.5103927  85.3546388  32.1853579  44.6094600  85.2611667  31.1845840
  44.0050814  86.2034342  32.3958495  45.4250055  85.3926676  32.6121324
  40.7563927  80.5456388  33.2943579  40.0013927  81.5026388  33.1863579
  40.8193927  79.7966388  34.3913579  41.5051387  79.0580774  34.4575311
  39.9103927  80.0036388  35.5213579  39.4224396  80.9733059  35.4226330
  38.8333927  78.9166388  35.5693579  39.3539860  77.9603911  35.6210524
  38.2696953  79.0730366  36.4890780  37.8873927  78.9106388  34.3953579
  37.1839282  79.7374788  34.4932045  38.4555403  79.0249700  33.4721901
  37.1263927  77.6026388  34.3603579  37.7755525  76.8330044  33.9428013
  36.8519919  77.3318807  35.3799135  35.8793927  77.7196388  33.5183579
  35.1840754  78.4131673  33.9912771  36.1422988  78.0889394  32.5270978
  35.2393927  76.3836388  33.3953579  34.9953097  76.0414470  34.3137412
  34.4046706  76.4608069  32.8319895  35.8833702  75.7409589  32.9567753
  40.6823927  79.9746388  36.8183579  41.6273927  79.1976388  36.9513579
  40.2683927  80.8076388  37.7713579  39.5612329  81.4969932  37.5596631
  40.8533927  80.8046388  39.1083579  41.9379950  80.7255411  39.0343260
  40.5073927  82.0936388  39.8533579  39.4468427  82.2835368  39.6882166
  40.6818893  81.9071603  40.9130167  41.3143927  83.3066388  39.4123579
  42.3631168  83.1484402  39.6638573  41.2144116  83.4291402  38.3338871
  40.8113927  84.5506388  40.1093579  39.7348687  84.6197606  39.9530981
  41.0178129  84.4537549  41.1752395  41.4813927  85.8046388  39.5763579
  42.5585135  85.7257319  39.7236166  41.2668009  85.9009112  38.5120360
  40.9643927  87.0136388  40.3023579  41.1635203  86.9248283  41.2885428
  41.4156412  87.8418306  39.9410089  39.9663898  87.0871794  40.1656796
  40.3773927  79.5746388  39.8913579  39.1823927  79.2216388  39.8793579
  41.3263927  78.9156388  40.5383579  42.2879705  79.2064555  40.4339875
  41.0423927  77.7556388  41.3723579  40.3477132  77.0935098  40.8555361
  42.3243927  76.9786388  41.6753579  42.7562702  76.7883894  40.6928172
  42.9857070  77.6345431  42.2415319  42.1563927  75.6496388  42.4263579
  41.6414842  75.8232203  43.3712598  41.3403927  74.7026388  41.5743579
  41.8549245  74.5281991  40.6294099  41.2159344  73.7558359  42.0998817
  40.3615401  75.1405815  41.3790271  43.5183927  75.0466388  42.7693579
  44.0745619  75.7396507  43.4006342  43.3762766  74.1057559  43.3010003
  44.0769895  74.8638880  41.8513869  40.3823927  78.1986388  42.6743579
  41.0013927  78.8556388  43.5153579  39.1253927  77.7936388  42.8473579
  38.7404417  77.0946001  42.2282804  38.2683927  78.3456388  43.8783579
  38.8296595  78.4950862  44.8007159  37.7223927  79.7106388  43.4063579
  38.5936652  80.3016935  43.1241562  37.1216542  79.5041831  42.5205875
  36.8853927  80.4896388  44.4183579  35.9771429  79.9222257  44.6213986
  37.4635835  80.5897981  45.3369251  36.5093927  81.8906388  43.8923579
  35.9766322  81.7753805  42.9484401  35.8565962  82.3711575  44.6210951
  37.6793927  82.7496388  43.6703579  38.5824425  82.3459489  43.8744046
  37.6283927  84.0136388  43.2433579  36.4613927  84.5876388  42.9603579
  35.6048328  84.0636173  43.0690158  36.4377325  85.5446037  42.6382431
  38.7483927  84.7086388  43.0753579  39.6406107  84.2779624  43.2717381
  38.7023333  85.6643862  42.7520561  37.1683927  77.3006388  44.0883579
  36.0353927  77.4926388  43.6553579  37.5273927  76.1686388  44.7233579
  38.8503927  75.9386388  45.3363579  39.1306835  76.8037792  45.9372484
  39.5939607  75.7836104  44.5545831  38.6273927  74.7066388  46.1673579
  38.2847677  74.9838479  47.1642843  39.5526928  74.1360898  46.2473262
  37.5983927  73.9416388  45.4373579  37.0604851  73.2918273  46.1276472
  38.0033952  73.3459511  44.6192938  36.6533927  75.0106388  44.8863579
  36.2613129  74.7482386  43.9037502  35.4923927  75.2736388  45.8433579
  35.6283927  76.0336388  46.8153579  34.3463927  74.6646388  45.5463579
  34.2637575  74.1393456  44.6876741  33.1723927  74.7976388  46.3863579
  32.9385820  75.8519089  46.5345006  31.9693927  74.1176388  45.7253579
  31.7633510  74.6338819  44.7877338  32.2393409  73.0822092  45.5177199
  30.7503927  74.1506388  46.5903579  30.8921061  73.4211484  47.3877674
  30.6785637  75.1494262  47.0208997  29.4813927  73.8346388  45.8403579
  29.3313196  74.5628590  45.0433182  29.5442978  72.8347041  45.4110876
  28.3163927  73.8966388  46.8063579  28.5323339  73.2460197  47.6538039
  28.2084886  74.9235276  47.1555788  27.0563927  73.4606388  46.1573579
  27.1560220  72.5089769  45.8340724  26.2991128  73.5123389  46.8236567
  26.8558906  74.0636517  45.3723271  33.4343927  74.2276388  47.7923579
  32.9613927  74.7786388  48.7973579  34.1853927  73.1316388  47.8553579
  34.4251278  72.6333534  47.0101727  34.5963927  72.5596388  49.1383579
  34.1777162  73.1502568  49.9532073  34.0963927  71.0996388  49.2773579
  34.5610271  70.4380246  48.5462759  34.3079411  70.7351531  50.2825929
  32.5833927  70.9796388  49.0773579  31.6273927  71.1346388  50.0333579
  31.9771402  71.3484020  51.0433489  30.3713927  70.9796388  49.4863579
  29.4997530  71.0435795  49.9925746  30.4963927  70.7186388  48.1473579
  29.5123927  70.4836388  47.1793579  28.4666659  70.5029294  47.4862485
  29.9313927  70.2416388  45.8933579  29.1922385  70.0582058  45.1135481
  31.2923927  70.2246388  45.5573579  31.6141179  70.0336794  44.5335772
  32.2813927  70.4526388  46.5273579  33.3271641  70.4062938  46.2235239
  31.8793927  70.7116388  47.8473579  36.1153927  72.6586388  49.3193579
  36.8843927  72.3986388  48.3773579  36.5273927  73.0666388  50.5243579
  35.8361510  73.3187256  51.2162657  37.9403927  73.1896388  50.8793579
  38.5383754  73.1853992  49.9680413  38.2283927  74.4896388  51.6503579
  37.3856016  74.4938610  52.3415774  39.1562701  74.3729079  52.2102843
  38.2613927  75.8096388  50.8793579  37.3202807  75.9184340  50.3403101
  38.4523927  77.0056388  51.8203579  39.3935848  76.8977774  52.3594518
  38.4711321  77.9271064  51.2384241  37.6283936  77.0432121  52.5328985
  39.3123927  75.7936388  49.7583579  39.0816534  74.9938461  49.0546601
  39.3021118  76.7504205  49.2362810  40.2999523  75.6252840  50.1878712
  38.3863927  72.0216388  51.7293579  37.8213927  71.7716388  52.7943579
  39.3963927  71.3086388  51.2353579  39.6965663  71.4953865  50.2892498
  40.0773927  70.2686388  51.9793579  39.7765479  70.2982565  53.0265992
  39.7113927  68.8836388  51.3993579  38.6257802  68.8072592  51.3384414
  40.1348211  68.8433592  50.3957713  40.2523927  67.7336388  52.2213579
  39.5403927  66.7176388  52.3843579  41.4013927  67.8246388  52.6913579
  41.5803927  70.5736388  51.8313579  42.1453927  70.4346388  50.7453579
  42.2203927  70.9686388  52.9303579  41.7047776  71.0510796  53.7949063
  43.6233927  71.3946388  52.9143579  43.6722351  72.2386772  52.2263806
  44.0563927  71.8646388  54.2893579  44.0214681  71.0282669  54.9874713
  45.0739638  72.2519207  54.2377623  43.3854635  72.6520814  54.6327051
  44.5713927  70.3266388  52.3873579  45.6743927  70.6366388  51.9723579
  44.1453927  69.0646388  52.4033579  43.2708547  68.8320242  52.8518811
  44.9863927  67.9786388  51.9283579  45.9818642  68.0809689  52.3604047
  44.4173927  66.6026388  52.3233579  43.4117964  66.5218164  51.9106317
  45.0533052  65.8349456  51.8824923  44.3623927  66.4086388  53.8503579
  45.3820383  66.2895162  54.2167369  43.9199153  67.3012357  54.2926096
  43.5423927  65.1946388  54.2363579  43.8123540  64.3623004  53.5864097
  43.7613712  64.9325103  55.2714601  42.1073927  65.4416388  54.1093579
  41.8233323  66.3105401  53.6799169  41.1663927  64.6026388  54.5233579
  41.5063927  63.4576388  55.1023579  42.4821408  63.2281393  55.2262357
  40.7877901  62.8211645  55.4163808  39.8833927  64.9046388  54.3563579
  39.6261637  65.7750107  53.9132034  39.1711895  64.2624591  54.6733288
  45.2733927  68.0846388  50.4303579  46.2943927  67.5796388  49.9803579
  44.4133927  68.7816388  49.6813579  43.5435998  69.1141623  50.0724944
  44.6403927  68.9566388  48.2483579  45.3942163  68.2787797  47.8479129
  43.3453927  68.8236388  47.3913579  43.6130749  68.8569860  46.3352644
  42.6463927  67.5186388  47.6923579  42.3779698  67.4847533  48.7482470
  41.7440082  67.4409062  47.0859255  43.3121432  66.6873338  47.4603882
  42.4183927  70.0616388  47.5643579  42.9491661  70.9603584  47.2502167
  41.5249650  69.9354912  46.9528244  42.1308512  70.1574023  48.6113775
  45.3623927  70.2506388  47.8603579  45.6463927  70.4466388  46.6823579
  45.6373927  71.1366388  48.8223579  45.2444233  71.0336091  49.7470520
  46.3063927  72.3966388  48.4883579  46.8524576  72.2738964  47.5530255
  45.2983927  73.5576388  48.3233579  45.8905146  74.3987968  47.9628802
  44.5865442  73.2588318  47.5538866  44.5463927  73.9686388  49.5753579
  43.1833927  73.7266388  49.6983579  42.6592233  73.2347107  48.8789968
  42.4893927  74.1006388  50.8413579  41.4202953  73.9048502  50.9238161
  43.1553927  74.7546388  51.8663579  42.4633927  75.1216388  52.9913579
  41.5357387  74.8768473  52.9576722  44.5093927  75.0086388  51.7763579
  45.0421950  75.5016090  52.5895016  45.1963927  74.6246388  50.6233579
  46.2614958  74.8356642  50.5278390  47.5093927  72.7886388  49.3633579
  48.3463927  73.5856388  48.9253579  47.6253927  72.2016388  50.5543579
  46.9334639  71.5264207  50.8466155  48.6883927  72.5726388  51.5093579
  48.6183547  73.6509228  51.6525271  48.4613927  71.8816388  52.8633579
  48.5375170  70.8015581  52.7379355  49.2155736  72.2183439  53.5746533
  47.4698748  72.1342727  53.2390805  50.0983927  72.2686388  50.9853579
  50.9223927  73.1716388  50.8073579  50.3763927  70.9906388  50.7483579
  49.7343012  70.2539429  51.0034992  51.6523927  70.6206388  50.1773579
  52.4509762  71.1848258  50.6590804  51.9163927  69.1246388  50.3833579
  51.8332369  68.9532148  51.4565765  51.1688838  68.5271369  49.8615131
  53.2843927  68.7286388  49.9193579  54.2473927  68.8656388  50.6983579
  53.4073927  68.3316388  48.7503579  51.6753927  71.0006388  48.6853579
  50.7013927  70.7676388  47.9793579  52.7753927  71.6166388  48.2113579
  53.9683927  72.0306388  48.9733579  54.2516844  71.2384513  49.6663839
  53.7468437  72.9397243  49.5324452  54.9903927  72.2526388  47.9073579
  55.5651590  71.3359110  47.7756274  55.6563547  73.0564955  48.2210622
  54.2673927  72.6186388  46.6713579  54.7762591  72.2336040  45.7876712
  54.1795139  73.7024760  46.5960331  52.8723927  71.9866388  46.7873579
  52.0949291  72.7276931  46.6016511  52.7093927  70.8116388  45.7983579
  52.1313927  70.9966388  44.7133579  53.1723927  69.6206388  46.1833579
  53.7002777  69.5357259  47.0402282  53.0113927  68.4276388  45.3443579
  53.2863044  68.6708615  44.3180219  53.8913927  67.2786388  45.8253579
  53.6609642  67.1217307  46.8791045  53.6011940  66.3961436  45.2551939
  55.3763927  67.5166388  45.6643579  55.6510489  68.4042615  46.2342621
  55.9125719  66.6528452  46.0573906  55.8283927  67.7586388  43.9363579
  55.9413927  66.0546388  43.3773579  54.9780113  65.5628642  43.5120913
  56.2142675  66.0351777  42.3222459  56.7005446  65.5307588  43.9581673
  51.5553927  67.9826388  45.2693579  51.0773927  67.6386388  44.1963579
  50.8613927  67.9986388  46.4103579  51.3479519  68.1278429  47.2859525
  49.4113927  67.7616388  46.4473579  49.2161551  66.7861584  46.0019148
  48.9093927  67.7506388  47.8743579  49.0896330  68.7238323  48.3309844
  47.8402564  67.5385439  47.8823319  49.4360657  66.9816040  48.4394245
  48.6503927  68.8036388  45.6203579  47.7073927  68.4586388  44.8743579
  49.0423927  70.0706388  45.7413579  49.7165451  70.3384221  46.4441452
  48.4083927  71.1296388  44.9453579  47.3284745  71.0697659  45.0806024
  48.8763927  72.5346388  45.3503579  48.6683488  72.5312606  46.4203138
  49.9514937  72.6156220  45.1900467  48.1653927  73.7386388  44.6913579
  48.5363941  73.8133744  43.6691674  46.6153927  73.6206388  44.6723579
  46.2435938  73.5463237  45.6942883  46.1891694  74.5027034  44.1944495
  46.3250950  72.7300352  44.1149955  48.6033927  75.0426388  45.3623579
  49.6814409  75.1627408  45.2551795  48.0958742  75.8834585  44.8895489
  48.3452400  75.0117137  46.4208945  48.5993927  70.8916388  43.4523579
  47.6393927  70.9876388  42.6873579  49.8233927  70.5616388  43.0493579
  50.5889974  70.5967880  43.7071675  50.1183927  70.2056388  41.6573579
  49.9702589  71.0756408  41.0176298  51.5683927  69.7316388  41.5113579
  52.1522033  70.2447864  42.2755202  51.5767634  68.6594525  41.7074357
  52.1813927  70.0036388  40.1313579  52.7862004  69.1392859  39.8571268
  51.3647440  70.1159951  39.4182219  53.0663927  71.2826388  40.1113579
  53.6800923  71.2552997  41.0117603  53.7074797  71.2085337  39.2329415
  52.2813927  72.6106388  40.0643579  52.9090850  73.3449561  39.5595004
  51.3800518  72.4381739  39.4761916  51.9013927  73.1266388  41.4223579
  52.7364749  73.2869225  41.9673777  51.3927219  73.9935060  41.3228831
  51.3194036  72.4465364  41.8901703  49.1733927  69.1296388  41.1123579
  48.6883927  69.2336388  39.9913579  48.9103927  68.0996388  41.9193579
  49.3924612  68.0086384  42.8022103  47.9993927  67.0266388  41.5113579
  48.2291809  66.7125053  40.4932141  48.1483927  65.8206388  42.4403579
  48.0539198  66.1901937  43.4614374  47.3443806  65.1140681  42.2343911
  49.4953927  65.1206388  42.2753579  50.1273927  65.2626388  41.1993579
  49.9113927  64.4106388  43.2123579  46.5403927  67.4846388  41.4423579
  45.7933927  67.0766388  40.5403579  46.1473927  68.3336388  42.3953579
  46.7607709  68.5416705  43.1703350  44.8023927  68.8936388  42.4093579
  44.0736345  68.0982597  42.2532081  44.5063927  69.5726388  43.7513579
  44.6853730  68.8642874  44.5602483  45.1256101  70.4572535  43.9001082
  43.0823927  70.0196388  43.8803579  42.0343927  69.0986388  43.7343579
  42.2715312  68.0515524  43.5460088  40.7003927  69.5076388  43.8273579
  39.8884583  68.7893433  43.7137147  40.4153927  70.8456388  44.0673579
  39.3792567  71.1770793  44.1356896  41.4563927  71.7676388  44.2213579
  41.2249316  72.8130415  44.4254635  42.7803927  71.3566388  44.1153579
  43.5864172  72.0834095  44.2164956  44.5303927  69.8636388  41.2423579
  43.3893927  69.9526388  40.7513579  45.5743927  70.5736388  40.8103579
  46.4161993  70.5731566  41.3684447  45.5363927  71.4196388  39.6033579
  44.6834312  72.0964272  39.6534910  46.8143927  72.2516388  39.4923579
  47.6548104  71.5942896  39.7152694  46.8904299  72.6013236  38.4627760
  46.8403927  73.4616388  40.4493579  46.2067783  74.2358464  40.0166500
  46.4182620  73.1368955  41.4003834  48.2273927  74.0156388  40.6773579
  48.1649912  74.7552927  41.4755540  48.8681542  73.1928500  40.9944428
  48.8073927  74.6566388  39.4433579  48.9474961  73.8955798  38.6757246
  48.1191381  75.4185810  39.0775045  50.1213927  75.2866388  39.7643579
  50.7594265  74.5806999  40.1029771  50.5023873  75.7134395  38.9320213
  49.9917237  75.9921813  40.4753394  45.3203927  70.5966388  38.3243579
  44.5883927  71.0106388  37.4243579  45.9493927  69.4266388  38.2643579
  46.6351624  69.1831963  38.9647543  45.7393927  68.5056388  37.1523579
  45.8679167  69.0394767  36.2107646  46.7343927  67.3466388  37.1963579
  46.7244795  66.9477044  38.2106815  46.3772992  66.5848338  36.5033662
  48.1593927  67.7476388  36.8213579  48.3895740  68.6526520  37.3835576
  48.8337224  66.9482831  37.1286186  48.3363927  68.0166388  35.3313579
  48.5633927  67.0426388  34.5753579  48.2693927  69.1996388  34.9133579
  44.3003927  68.0036388  37.1533579  43.6913927  67.8896388  36.0953579
  43.7653927  67.7206388  38.3433579  44.3481408  67.7228570  39.1682816
  42.3613927  67.3306388  38.4863579  42.1658231  66.4622544  37.8572631
  42.0133927  66.9726388  39.9393579  42.6638521  66.1600041  40.2628185
  42.1353904  67.8236524  40.6094269  40.5943927  66.4856388  40.1133579
  40.2683927  65.1596388  39.8463579  41.0542544  64.4776772  39.5216277
  38.9513927  64.6956388  39.9893579  38.7169178  63.6489291  39.7956545
  37.9433927  65.5746388  40.3793579  36.9176364  65.2218917  40.4865649
  38.2493927  66.9026388  40.6313579  37.4625995  67.5950567  40.9307137
  39.5813927  67.3596388  40.5003579  39.8218981  68.4033180  40.7028197
  41.4283927  68.4246388  37.9833579  40.5223927  68.1606388  37.1943579
  41.6693927  69.6536388  38.4403579  42.4141682  69.7771676  39.1112897
  40.8613927  70.8166388  38.0803579  39.8306259  70.5924363  38.3548613
  41.3233927  72.0506388  38.8723579  42.3509908  72.2930624  38.6014832
  40.6771545  72.8964677  38.6377309  41.2700622  71.8385484  39.9401935
  40.8833927  71.1116388  36.5783579  39.8683927  71.5196388  36.0053579
  42.0453927  70.9106388  35.9603579  42.8413853  70.6457519  36.5227903
  42.2403927  71.0846388  34.5203579  41.9087282  72.0787934  34.2207675
  43.7223927  70.9316388  34.1553579  44.0999833  70.0093961  34.5969381
  43.8137551  70.8784129  33.0704985  44.4793927  72.0346388  34.6413579
  45.4020992  71.9194218  34.4027418  41.4253927  70.0816388  33.7073579
  41.0993927  70.3456388  32.5523579  41.0993927  68.9426388  34.3173579
  41.3165145  68.8217890  35.2963129  40.4323927  67.8496388  33.6163579
  39.7877956  67.3257122  34.3221161  39.8259358  68.2697037  32.8139523
  41.4223927  66.8606388  33.0223579  41.0643927  66.0706388  32.1563579
  42.6683927  66.9056388  33.4953579  42.9199277  67.6509007  34.1289305
  43.7263927  65.9976388  33.0333579  43.4532501  65.5714130  32.0680477
  45.0493927  66.7556388  32.8773579  45.2122584  67.3250813  33.7924039
  45.8414952  66.0153536  32.7648782  45.0643927  67.7066388  31.6743579
  45.1372251  67.1044633  30.7687194  44.1244834  68.2585787  31.6684465
  46.2273927  68.6866388  31.7263579  46.4019658  68.9787666  32.7618696
  47.1201328  68.2024414  31.3305455  45.9583927  69.8906388  30.9383579
  45.2188880  69.8307358  30.2530523  46.6183927  71.0446388  31.0643579
  46.2953927  72.0876388  30.3023579  45.5486536  72.0040811  29.6274514
  46.7986012  72.9575839  30.4027393  47.6043927  71.1666388  31.9483579
  47.8571908  70.3805708  32.5299853  48.0959064  72.0448019  32.0340472
  43.8783927  64.7496388  33.9253579  44.8183927  63.9676388  33.7723579
  42.9473927  64.5786388  34.8603579  42.3096098  65.3350892  35.0631263
  42.8153927  63.3386388  35.6213579  43.4919392  62.5886270  35.2116429
  43.1583927  63.5526388  37.0953579  42.8516059  64.5679240  37.3467083
  42.5604223  62.8413804  37.6651323  44.6233927  63.3686388  37.4373579
  44.9828526  62.4424422  36.9889727  45.1927843  64.2089223  37.0400936
  44.8023927  63.3036388  38.9483579  44.4668355  64.2484286  39.3759939
  44.1857579  62.4916299  39.3337182  46.2513927  63.0626388  39.3293579
  46.5751051  62.1196725  38.8887611  46.8565052  63.8764499  38.9297963
  46.4163927  63.0016388  40.8093579  45.8560971  62.2473328  41.1797510
  47.3879982  62.8407747  41.0334239  46.1168901  63.8754734  41.2177821
  41.3843927  62.8476388  35.4993579  40.5635917  63.4766395  34.8352163
  41.0290087  61.8150709  36.0632244  49.6744183  67.2353834  52.0015266
  49.8273927  66.7616388  52.8223579  50.9283927  67.1456388  53.6493579
  50.7583155  68.1862587  53.9255542  51.8564802  67.0675873  53.0830872
  51.0413927  66.3016388  54.9173579  51.7621384  66.8078424  55.5595285
  49.7923927  66.3286388  55.6763579  49.5603927  65.0586388  56.2863579
  49.2648986  65.3043121  57.3063721  48.3503927  64.4166388  55.7353579
  47.7423927  64.7236388  54.5473579  48.1635769  65.4911354  53.9149384
  46.6703927  64.0246388  54.2943579  46.5423927  63.1926388  55.3953579
  45.5933927  62.1996388  55.7443579  44.5403927  61.8506388  54.9823579
  43.9047830  61.1319548  55.2979396  44.3857600  62.3074098  54.0949182
  45.7753927  61.5556388  56.9243579  46.8143927  61.8826388  57.7023579
  46.9767449  61.3868137  58.6479786  47.7543927  62.7936388  57.4793579
  47.5703927  63.4256388  56.2993579  51.3353927  64.8106388  54.7423579
  51.1773338  64.0430222  53.9848082  50.8653927  64.2876388  56.1063579
  50.9643818  63.2206049  55.9070054  51.7143927  64.6466388  57.1753579
  51.4393797  64.1315559  57.9373676  52.7443927  64.5396388  54.4683579
  53.2193927  63.3456388  53.5013579  54.6903927  63.3976388  53.4063579
  52.3693927  63.3566388  52.2793579  52.8033927  62.0006388  54.2373579
  53.4833927  61.5406388  55.4193579  53.6999263  62.3348039  56.1338612
  54.4162688  61.0773584  55.0980883  52.6143927  60.4986388  56.0833579
  52.9908192  60.2431267  57.0738709  51.2983927  61.0476388  56.3263579
  50.3373927  60.0116388  56.2773579  49.7462439  60.0683777  57.1913727
  49.3653927  60.2966388  55.2173579  49.4363927  61.2586388  54.2293579
  50.2833876  61.9263612  54.1732460  48.4103927  61.2546388  53.4273579
  47.6153927  60.2106388  53.8903579  46.3633927  59.7086388  53.4243579
  45.6923927  60.1086388  52.4613579  45.8953927  58.6426388  54.1933579
  45.0260207  58.2210820  53.9355194  46.5563927  58.1186388  55.2883579
  45.9733927  57.0836388  55.9193579  45.0917971  56.6488310  55.6873412
  46.4598373  56.7135324  56.7234063  47.7243927  58.5736388  55.7363579
  48.1933927  59.6136388  54.9963579  52.2853927  59.2946388  55.2153579
  52.2013509  59.0295093  54.1614404  51.0983927  58.7216388  55.9793579
  50.7756186  58.0005148  55.2284276  51.4723927  58.0356388  57.1623579
  50.6986794  57.5540315  57.4640576  53.3723927  58.3846388  55.0723579
  53.5413927  57.6216388  53.6603579  54.8463927  56.9416388  53.6513579
  53.2043927  58.5656388  52.5883579  52.3933927  56.5236388  53.7063579
  52.4513927  55.4726388  54.6603579  52.6562329  55.8432579  55.6647393
  53.2303142  54.7686228  54.3675380  51.1143927  54.7656388  54.6543579
  51.0199580  54.1286483  55.5338035  50.0343927  55.7396388  54.7903579
  48.8983927  55.2386388  54.0983579  48.0736699  55.3261599  54.8056566
  48.5133927  56.1496388  53.0323579  49.2513927  57.1896388  52.5303579
  50.2375163  57.3979038  52.9184140  48.6403927  57.8556388  51.5773579
  47.4233927  57.2066388  51.4433579  46.3073927  57.4316388  50.6023579
  46.2543927  58.4116388  49.6843579  45.4296786  58.5235174  49.1121420
  47.0392718  59.0363017  49.5666301  45.2473927  56.6006388  50.7303579
  45.2863927  55.6186388  51.6433579  44.4538595  54.9442082  51.7791184
  46.2793927  55.3206388  52.4813579  47.3213927  56.1566388  52.3373579
  50.7703927  54.0576388  53.3493579  50.9671851  54.1419609  52.2805916
  49.2723927  53.8586388  53.5773579  49.0060899  53.4506204  52.6023179
  48.9673927  52.9106388  54.5843579  48.0239635  52.7405541  54.5332399
  51.5133927  52.8526388  53.1983579  51.7483927  52.0976388  51.7963579
  52.4283927  50.8316388  52.0723579  52.3813927  53.0326388  50.8153579
  50.2583927  51.8306388  51.2463579  49.3853927  50.8796388  51.8443579
  49.1829022  51.1960571  52.8675769  49.8629633  49.8998907  51.8553463
  48.0713927  50.7876388  51.0793579  47.4093285  50.1189776  51.6295055
  47.3913927  52.0806388  51.1073579  46.6103927  52.2046388  49.9253579
  45.5770450  52.3412499  50.2441510  46.9263927  53.4746388  49.1943579
  48.1503927  54.0866388  49.3423579  48.9039052  53.6476088  49.9794384
  48.4283927  55.2366388  48.6993579  49.4083620  55.7012352  48.8084935
  47.3933927  55.7816388  47.8783579  47.5763927  56.9146388  47.1963579
  46.8132226  57.2466776  46.6241497  48.4533929  57.4114885  47.2604865
  46.2053927  55.1946388  47.7333579  45.9313927  54.0416388  48.3863579
  44.8303927  53.4766388  48.2653579  48.1643927  50.4496388  49.5913579
  48.8882347  50.5277814  48.7801579  46.8073927  50.9316388  49.1073579
  46.9764558  50.8840171  48.0316028  45.7963927  50.0236388  49.4623579
  45.0061006  50.2817555  48.9823426  48.3033927  49.0506388  49.3713579
  49.2143927  48.4456388  48.1873579  50.4333927  49.2476388  48.0223579
  49.3323927  47.0076388  48.4543579  48.3573927  48.6776388  46.8583579
  47.0563927  48.1616388  46.6763579  46.4582278  48.3830002  47.5602685
  47.0730430  47.0845435  46.5099572  46.4373927  48.8416388  45.4733579
  45.3892865  48.5616648  45.3675886  46.4073927  50.2686388  45.7433579
  46.5893927  50.9276388  44.5083579  45.6177102  51.1385410  44.0617568
  47.1813927  52.2706388  44.6653579  48.2563927  52.4246388  45.5253579
  48.6067190  51.5632306  46.0745826  48.8763927  53.5946388  45.7023579
  49.7111832  53.7096540  46.3937308  48.4203927  54.7416388  44.9493579
  48.8913927  55.8706388  45.0173579  47.3553927  54.5136388  44.0943579
  46.9884289  55.3769601  43.5392772  46.7013927  53.3236388  43.8903579
  45.7673927  53.2476388  43.1023579  47.2163927  48.6496388  44.1673579
  47.9488236  47.9460712  43.7715846  47.6113927  50.0696388  43.7743579
  48.6479440  49.9410417  44.0860042  47.5673927  50.3416388  42.3923579
  48.0679793  51.1481426  42.2489521  46.4523927  48.0046388  43.1443579
  47.1593927  47.0756388  42.0313579  48.6183927  47.0036388  42.2953579
  46.6923927  47.5236388  40.6993579  46.5233927  45.6326388  42.3083579
  46.5943927  45.0296388  43.6053579  47.0640201  45.6987897  44.3263206
  47.1913570  44.1226681  43.5097625  45.2063927  44.6636388  44.0953579
  45.2569548  44.2652412  45.1086802  44.4093927  45.8636388  44.2173579
  43.0403927  45.5376388  44.0523579  42.9342920  45.0669326  45.0297409
  41.7483927  46.2606388  43.8863579  41.2073927  46.7806388  42.7433579
  41.7283807  46.6910160  41.8015825  40.0473927  47.3646388  42.9303579
  39.8103927  47.2176388  44.2863579  38.9323927  47.6416388  44.5113579
  38.0573927  48.2696388  43.7193579  37.2048918  48.6469361  44.1079325
  38.2488429  48.3667878  42.7324396  38.7613927  47.5356388  45.4913579
  39.5273927  47.0426388  45.9033579  38.9613625  47.1618175  46.8153915
  40.9543927  46.2206388  46.1923579  40.8493927  46.5386388  44.8933579
  44.3753927  43.8176388  43.1453579  44.3251406  43.5591601  42.0876423
  42.9683927  44.0546388  43.6773579  42.4218534  43.6660655  42.8180531
  42.6763927  43.2676388  44.8163579  41.7291980  43.3249052  44.9617654
  44.7593927  42.4496388  43.2173579  44.8743927  41.5996388  41.8703579
  45.4943927  40.2986388  42.2113579  45.4883927  42.4566388  40.8293579
  43.3393927  41.3516388  41.4703579  42.4683927  40.6276388  42.3403579
  42.4256458  41.1814214  43.2782265  42.8555570  39.6260899  42.5277191
  41.0723927  40.5216388  41.7603579  40.4357076  39.9517527  42.4370862
  40.4603927  41.8346388  41.7053579  39.6403927  41.8886388  40.5593579
  38.6248240  41.6409698  40.8681934  39.5383927  43.3296388  40.1963579
  40.4183927  44.0886388  39.4753579  41.3263375  43.6517604  39.0865454
  40.0383927  45.3356388  39.3283579  38.8283927  45.4006388  39.9963579
  38.4693927  46.3316388  39.9293579  38.9853927  47.4066388  39.3233579
  38.4904429  48.2866944  39.3484198  39.8699718  47.3383131  38.8407086
  37.5953927  46.3796388  40.4123579  37.3843927  45.4786388  40.7943579
  36.4934089  45.9692072  41.1575239  37.4053927  43.8706388  41.2503579
  38.5033927  44.1726388  40.5393579  41.0453927  39.9596388  40.3413579
  41.7035103  39.3725685  39.7007890  40.3513927  41.0386388  39.5073579
  41.2535699  41.3489619  38.9802194  39.4223927  40.5066388  38.5793579
  39.2250950  41.2032819  37.9489909  40.3683927  38.7026388  40.3213579
  40.3117703  38.2865280  39.4580826  56.0453927  45.1246388  66.5293579
  54.9623927  44.1096388  66.2963579  54.4873927  44.0266388  64.8673579
  53.7763927  44.1226388  67.2403579  55.3803927  42.0206388  66.4633579
  55.3203927  41.0306388  66.3353579  54.5153927  40.9276388  65.0533579
  54.7113927  40.4306388  67.5873579  56.7323927  40.2696388  66.1703579
  57.3563927  39.6296388  64.8223579  56.5713927  38.3956388  64.5283579
  57.5323927  40.6946388  63.7623579  58.8233927  39.2936388  65.4093579
  59.0013927  38.3576388  66.4773579  58.6969581  37.4192321  66.0923989
  58.4000049  38.6092023  67.3119413  60.4743927  38.3106388  66.8823579
  60.5577284  37.7104023  67.7508349  61.2463927  37.8136388  65.7913579
  62.2993927  38.7216388  65.4783579  63.1176733  38.1382708  65.8123934
  62.5523927  38.7266388  64.0183579  61.6663927  39.0236388  63.0463579
  60.6320900  39.3080244  63.1426479  62.2313927  38.9276388  61.8193579
  63.5143927  38.5536388  62.0053579  64.6833927  38.2626388  61.1373579
  64.5733927  38.3606388  59.7893579  65.3750005  38.2123616  59.2101870
  63.6906653  38.5811849  59.3744463  65.8523927  37.8956388  61.7343579
  65.9623927  37.7886388  63.0783579  66.8784445  37.4941421  63.5643670
  64.9383927  38.0406388  63.9213579  63.7193927  38.4206388  63.4563579
  61.0373927  39.6866388  67.2193579  60.2738714  40.3916494  67.4230148
  61.9023927  39.5536388  68.3463579  61.8954150  38.6361953  68.6518703
  61.8553927  40.0756388  66.0143579  61.3844305  40.4524460  65.1439029
  62.9743927  40.9036388  66.3563579  62.8450541  41.2698711  67.2419280
  53.8203927  42.4176388  63.6803579  64.1013927  43.6116388  64.7973579
  71.7267450  49.0497390  84.2973230  56.1820810  61.3535120  84.5868080
  48.4017510  44.6351510  82.9736150  34.4720650  70.7380270  70.4354190
  79.4422650  43.6815990  75.9989960  42.8989890  18.5859980  77.8254220
  28.4692690  73.1529830  28.3528070  20.1403070  56.0847340  72.1279550
  86.3554010  64.3831430  71.4508780  52.7339100  45.2359100  36.9369120
  60.4362920  70.4198490  79.0372790  44.1439280  32.7695070  77.4688700
  22.8875940  70.4198490  60.2629300  66.1273340  34.1810660  81.9074510
  59.2964560  89.7037860  44.3604640  77.1739280  38.3127830  59.2260670
  69.0658830  78.2929160  71.4548110  22.3052110  71.0728090  36.1979170
  65.0662640  17.8220690  61.7593730  30.1226970  58.4392210  78.2175540
  60.2160010  50.3165180  83.7074620  36.4574820  79.1181330  21.0690790
  60.1892180  26.1793310  43.0882690  42.9008820  14.5745970  66.6314720
  20.3198590  28.3980940  52.9336530  52.6149960  59.0001990  37.7500840
  77.0541890  54.3910650  79.2629840  29.3188500  80.2415430  67.3034240
  13.0295990  61.6007640  62.4084030  85.0698210  68.2633810  64.0648630
  47.6294850  88.7278130  54.4930920  63.2735930  81.4262220  47.1608780
  66.9450430  30.9386200  56.8371370  19.9344047  45.6002658  64.9623579
  88.5148930  44.4510240  50.6046750  22.1786920  95.6359770  47.7188350
  48.1573050  23.0810800  26.9434530  84.2928570  85.1027230  65.7765020
  52.9985030   5.0452850  70.2740310  17.3668200  55.1918420  28.6084330
  68.7330010  58.7225050  84.3680730  46.2919150  92.9194650  24.2106750
  37.4992310  44.2080730  78.7809690  76.9277110  21.7049800  73.5125220
  34.7080210  67.5120250  13.1293450  59.3773110  76.5115550  70.5068560
  28.4968390  16.6048350  74.5127510   8.9833080  37.9184880  51.3070450
  94.0074480  50.4465000  69.6055730  68.4102320  51.2292100  33.3532920
  34.7080210  11.1889780  50.6780430  32.4818440  94.6057150  59.6233850
  78.1627640  36.7569040  87.5833640  49.6358830  70.0035590  89.6763390
  85.6076930  69.6031760  48.9045370  28.7467740  87.0377300  26.5161650
  15.2929680  32.2861520  74.9520130  61.6752310  33.3489460  29.0827740
  21.2123190  71.3702260  77.0982200  56.2735800  81.7567710  22.4579220
  57.4779990  18.2164620  81.5229610  24.1265330  33.3489460  29.0827740
  79.8424430  77.7608240  78.0215190   7.8172540  60.1964320  46.3704040
  51.0295690 100.1621970  40.9756940  18.7248820  44.2080730  41.2322710
  36.6519650  94.4624770  30.7725110  56.7417500  85.4435270  62.1705410
  27.5175660  17.8220690  61.7593730  10.4457860  50.6859500  61.5751480
  88.2568030  50.4600680  79.4273410  67.4775860  62.3200420  38.8951230
  52.9523960  30.2753900  84.2973230  52.4335140  92.4825770  33.8679300
  34.7080210  29.9633270  31.9036940  85.0170280  78.5774750  56.9094370
  60.1192060  12.5285470  72.4034530  15.9448270  66.4455140  53.2009660
  70.5951330  75.7835490  82.9696450  26.6612630  49.3596990  79.4168800
  69.0658830  40.7442180  33.9061130  24.1049100  61.5770500  25.7935500
  67.6659580  21.6993920  50.2526160  89.9881490  59.5052500  62.8035300
  38.8974030  98.7910400  50.5094550  23.7539290  27.7550750  76.4304700
  38.4086240  69.0679840  83.8277130  47.1419690  80.4074410  16.5602260
  79.7580020  30.6475680  77.4779200  55.6722320  22.4925120  33.6058490
  23.4349550  86.9706150  58.7035710  12.4099540  21.1738070  28.0450260
  67.5981980  52.6192550  95.0477560  89.9822120  73.7082280  71.4166280
  46.1420570   8.9731110  55.0361880  56.4491550  51.8974880  29.5422670
  15.1852120  64.0102590  36.9369120  13.1222490  65.9894260  73.8044330
  88.1269950  42.8264150  62.4084030  13.1594070  31.6857190  60.6529920
  59.3773110  76.5115550  32.9581580  49.7607830   8.6216690  79.1378190
  50.1045110  74.3509040  80.2445390  24.9129090  79.1244700  19.6681440
  92.5351400  59.7567430  45.0121750  29.3829560  23.0810800  45.7178020
  75.9075950  87.5631190  73.7409340  66.7526820  22.9970930  79.7445450
  21.2123190  90.1445750  39.5495220  51.1163840  52.6313010  91.6979160
   7.5138430  45.6401390  30.4569010  52.9985030  98.9170300  51.4996820
  38.8674460  59.4096300  20.0627960  35.9359110   9.2365640  75.1834930
  38.4086240  87.8423330  65.0533640  79.7091520  62.0981540  86.1333250
  76.6870890  26.0315350  57.7038830   9.1954610  47.5540250  47.0021530
  69.9714750  88.8758250  44.6168060  55.3042970  30.0166200  20.7644910
  40.6140660  36.7569040  87.5833640  36.6666140  90.5574370  17.5038910
  51.9513927  23.0636388  73.2763579  52.9085927  23.0636388  73.2763579
  51.7114047  23.9902658  73.2763579  59.4723927  34.2586388  67.3653579
  60.4295927  34.2586388  67.3653579  59.2324047  35.1852658  67.3653579
  63.0193927  30.5306388  62.2063579  63.9765927  30.5306388  62.2063579
  62.7794047  31.4572658  62.2063579  60.1163927  34.4026388  64.8073579
  61.0735927  34.4026388  64.8073579  59.8764047  35.3292658  64.8073579
  57.9233927  31.2616388  62.2343579  58.8805927  31.2616388  62.2343579
  57.6834047  32.1882658  62.2343579  59.9583927  23.7056388  64.9783579
  60.9155927  23.7056388  64.9783579  59.7184047  24.6322658  64.9783579
  63.4803927  24.8186388  59.1273579  64.4375927  24.8186388  59.1273579
  63.2404047  25.7452658  59.1273579  55.4723927  24.3106388  62.7823579
  56.4295927  24.3106388  62.7823579  55.2324047  25.2372658  62.7823579
  54.1133927  28.4966388  70.9893579  55.0705927  28.4966388  70.9893579
  53.8734047  29.4232658  70.9893579  51.2293927  25.7256388  72.2633579
  52.1865927  25.7256388  72.2633579  50.9894047  26.6522658  72.2633579
  53.2613927  29.9396388  66.5153579  54.2185927  29.9396388  66.5153579
  53.0214047  30.8662658  66.5153579  52.1603927  25.0066388  62.2423579
  53.1175927  25.0066388  62.2423579  51.9204047  25.9332658  62.2423579
  49.4963927  15.2346388  67.7093579  50.4535927  15.2346388  67.7093579
  49.2564047  16.1612658  67.7093579  47.2163927  22.1436388  66.0213579
  48.1735927  22.1436388  66.0213579  46.9764047  23.0702658  66.0213579
  43.5063927  21.9306388  66.5073579  44.4635927  21.9306388  66.5073579
  43.2664047  22.8572658  66.5073579  46.2713927  29.0376388  68.9843579
  47.2285927  29.0376388  68.9843579  46.0314047  29.9642658  68.9843579
  38.1683927  19.3216388  69.7083579  39.1255927  19.3216388  69.7083579
  37.9284047  20.2482658  69.7083579  32.8143927  27.4746388  62.2503579
  33.7715927  27.4746388  62.2503579  32.5744047  28.4012658  62.2503579
  30.0663927  28.6686388  64.6783579  31.0235927  28.6686388  64.6783579
  29.8264047  29.5952658  64.6783579  36.0423927  39.7196388  70.9393579
  36.9995927  39.7196388  70.9393579  35.8024047  40.6462658  70.9393579
  34.8623927  36.6786388  69.9223579  35.8195927  36.6786388  69.9223579
  34.6224047  37.6052658  69.9223579  38.5193927  34.0326388  66.0703579
  39.4765927  34.0326388  66.0703579  38.2794047  34.9592658  66.0703579
  39.5213927  32.5526388  70.4213579  40.4785927  32.5526388  70.4213579
  39.2814047  33.4792658  70.4213579  39.4753927  37.5716388  72.3053579
  40.4325927  37.5716388  72.3053579  39.2354047  38.4982658  72.3053579
  46.2243927  37.7446388  73.5303579  47.1815927  37.7446388  73.5303579
  45.9844047  38.6712658  73.5303579  43.6293927  39.8396388  75.5603579
  44.5865927  39.8396388  75.5603579  43.3894047  40.7662658  75.5603579
  47.7743927  39.9336388  76.6803579  48.7315927  39.9336388  76.6803579
  47.5344047  40.8602658  76.6803579  49.6583927  43.9976388  75.5373579
  50.6155927  43.9976388  75.5373579  49.4184047  44.9242658  75.5373579
  52.2013927  40.4216388  75.6303579  53.1585927  40.4216388  75.6303579
  51.9614047  41.3482658  75.6303579  56.2153927  37.3556388  75.8603579
  57.1725927  37.3556388  75.8603579  55.9754047  38.2822658  75.8603579
  60.0243927  43.4386388  71.6663579  60.9815927  43.4386388  71.6663579
  59.7844047  44.3652658  71.6663579  58.1633927  34.9586388  73.2893579
  59.1205927  34.9586388  73.2893579  57.9234047  35.8852658  73.2893579
  58.8563927  33.3986388  60.5523579  59.8135927  33.3986388  60.5523579
  58.6164047  34.3252658  60.5523579  49.5813927  28.9546388  67.0643579
  50.5385927  28.9546388  67.0643579  49.3414047  29.8812658  67.0643579
  50.0353927  25.1056388  62.5313579  50.9925927  25.1056388  62.5313579
  49.7954047  26.0322658  62.5313579  48.1353927  23.0386388  61.3443579
  49.0925927  23.0386388  61.3443579  47.8954047  23.9652658  61.3443579
  40.4123927  19.5456388  55.5993579  41.3695927  19.5456388  55.5993579
  40.1724047  20.4722658  55.5993579  38.8523927  21.2256388  65.8673579
  39.8095927  21.2256388  65.8673579  38.6124047  22.1522658  65.8673579
  41.9493927  21.0476388  48.0953579  42.9065927  21.0476388  48.0953579
  41.7094047  21.9742658  48.0953579  37.7813927  26.0926388  50.5453579
  38.7385927  26.0926388  50.5453579  37.5414047  27.0192658  50.5453579
  39.5433927  24.3746388  48.2203579  40.5005927  24.3746388  48.2203579
  39.3034047  25.3012658  48.2203579  46.1663927  50.1006388  54.0923579
  47.1235927  50.1006388  54.0923579  45.9264047  51.0272658  54.0923579
  44.8703927  32.0366388  70.3543579  45.8275927  32.0366388  70.3543579
  44.6304047  32.9632658  70.3543579  59.0413927  40.0476388  51.9193579
  59.9985927  40.0476388  51.9193579  58.8014047  40.9742658  51.9193579
  34.5793927  25.7376388  63.2653579  35.5365927  25.7376388  63.2653579
  34.3394047  26.6642658  63.2653579  47.7513927  37.3586388  75.9063579
  48.7085927  37.3586388  75.9063579  47.5114047  38.2852658  75.9063579
  44.8763927  37.3846388  75.9573579  45.8335927  37.3846388  75.9573579
  44.6364047  38.3112658  75.9573579  62.2543927  33.7096388  54.5533579
  63.2115927  33.7096388  54.5533579  62.0144047  34.6362658  54.5533579
  53.5563927  37.7406388  76.2173579  54.5135927  37.7406388  76.2173579
  53.3164047  38.6672658  76.2173579  54.1893927  32.7056388  50.4803579
  55.1465927  32.7056388  50.4803579  53.9494047  33.6322658  50.4803579
  47.6443927  38.8246388  42.7203579  48.6015927  38.8246388  42.7203579
  47.4044047  39.7512658  42.7203579  42.7753927  37.8036388  38.8083579
  43.7325927  37.8036388  38.8083579  42.5354047  38.7302658  38.8083579
  50.9573927  35.8496388  44.6063579  51.9145927  35.8496388  44.6063579
  50.7174047  36.7762658  44.6063579  52.6443927  38.5696388  42.7253579
  53.6015927  38.5696388  42.7253579  52.4044047  39.4962658  42.7253579
  63.3093927  41.1246388  42.9213579  64.2665927  41.1246388  42.9213579
  63.0694047  42.0512658  42.9213579  52.7903927  32.5766388  48.1393579
  53.7475927  32.5766388  48.1393579  52.5504047  33.5032658  48.1393579
  54.5803927  28.7786388  39.8903579  55.5375927  28.7786388  39.8903579
  54.3404047  29.7052658  39.8903579  47.7453927  33.1546388  36.9573579
  48.7025927  33.1546388  36.9573579  47.5054047  34.0812658  36.9573579
  45.1153927  33.7096388  36.6613579  46.0725927  33.7096388  36.6613579
  44.8754047  34.6362658  36.6613579  40.5923927  27.2086388  43.8543579
  41.5495927  27.2086388  43.8543579  40.3524047  28.1352658  43.8543579
  50.0243927  25.5736388  38.5573579  50.9815927  25.5736388  38.5573579
  49.7844047  26.5002658  38.5573579  40.1263927  29.6596388  45.1673579
  41.0835927  29.6596388  45.1673579  39.8864047  30.5862658  45.1673579
  45.7013927  28.3356388  49.1733579  46.6585927  28.3356388  49.1733579
  45.4614047  29.2622658  49.1733579  42.7733927  33.6766388  45.4303579
  43.7305927  33.6766388  45.4303579  42.5334047  34.6032658  45.4303579
  35.7583927  39.7236388  38.8593579  36.7155927  39.7236388  38.8593579
  35.5184047  40.6502658  38.8593579  57.9883927  47.2116388  80.5963579
  58.9455927  47.2116388  80.5963579  57.7484047  48.1382658  80.5963579
  47.1303927  45.5226388  48.8353579  48.0875927  45.5226388  48.8353579
  46.8904047  46.4492658  48.8353579  68.0373927  35.9926388  66.1883579
  68.9945927  35.9926388  66.1883579  67.7974047  36.9192658  66.1883579
  31.7643927  51.0406388  42.0863579  32.7215927  51.0406388  42.0863579
  31.5244047  51.9672658  42.0863579  30.4673927  47.3146388  45.7763579
  31.4245927  47.3146388  45.7763579  30.2274047  48.2412658  45.7763579
  30.5723927  44.6316388  44.6573579  31.5295927  44.6316388  44.6573579
  30.3324047  45.5582658  44.6573579  38.9643927  47.5076388  43.5273579
  39.9215927  47.5076388  43.5273579  38.7244047  48.4342658  43.5273579
  28.7183927  28.1786388  61.9873579  29.6755927  28.1786388  61.9873579
  28.4784047  29.1052658  61.9873579  23.3363927  39.9436388  62.1793579
  24.2935927  39.9436388  62.1793579  23.0964047  40.8702658  62.1793579
  34.2753927  38.8636388  41.8363579  35.2325927  38.8636388  41.8363579
  34.0354047  39.7902658  41.8363579  30.9953927  37.1336388  45.8983579
  31.9525927  37.1336388  45.8983579  30.7554047  38.0602658  45.8983579
  30.2243927  39.2716388  47.6883579  31.1815927  39.2716388  47.6883579
  29.9844047  40.1982658  47.6883579  25.0023927  74.9586388  54.0893579
  25.9595927  74.9586388  54.0893579  24.7624047  75.8852658  54.0893579
  52.0293927  45.5296388  74.8903579  52.9865927  45.5296388  74.8903579
  51.7894047  46.4562658  74.8903579  33.5603927  30.1316388  51.7033579
  34.5175927  30.1316388  51.7033579  33.3204047  31.0582658  51.7033579
  63.2463927  41.3636388  79.5103579  64.2035927  41.3636388  79.5103579
  63.0064047  42.2902658  79.5103579  58.9783927  44.6326388  80.1313579
  59.9355927  44.6326388  80.1313579  58.7384047  45.5592658  80.1313579
  62.0043927  44.9236388  80.3943579  62.9615927  44.9236388  80.3943579
  61.7644047  45.8502658  80.3943579  55.9903927  68.2906388  77.0823579
  56.9475927  68.2906388  77.0823579  55.7504047  69.2172658  77.0823579
  58.9773927  66.3806388  63.8263579  59.9345927  66.3806388  63.8263579
  58.7374047  67.3072658  63.8263579  51.2873927  45.5586388  66.8743579
  52.2445927  45.5586388  66.8743579  51.0474047  46.4852658  66.8743579
  53.4123927  46.7326388  65.0543579  54.3695927  46.7326388  65.0543579
  53.1724047  47.6592658  65.0543579  68.0063927  73.7486388  66.1763579
  68.9635927  73.7486388  66.1763579  67.7664047  74.6752658  66.1763579
  80.6653927  71.9346388  61.3223579  81.6225927  71.9346388  61.3223579
  80.4254048  72.8612658  61.3223579  47.2333927  54.1576388  63.6303579
  48.1905927  54.1576388  63.6303579  46.9934047  55.0842658  63.6303579
  74.9073927  48.6476388  65.1653579  75.8645927  48.6476388  65.1653579
  74.6674047  49.5742658  65.1653579  46.1253927  53.0476388  54.1913579
  47.0825927  53.0476388  54.1913579  45.8854047  53.9742658  54.1913579
  59.9663927  60.9326388  47.9553579  60.9235927  60.9326388  47.9553579
  59.7264047  61.8592658  47.9553579  80.4363927  64.0056388  54.0933579
  81.3935927  64.0056388  54.0933579  80.1964047  64.9322658  54.0933579
  34.1213927  38.4226388  52.7433579  35.0785927  38.4226388  52.7433579
  33.8814047  39.3492658  52.7433579  30.1783927  44.9226388  64.5183579
  31.1355927  44.9226388  64.5183579  29.9384047  45.8492658  64.5183579
  32.0733927  40.9686388  66.0423579  33.0305927  40.9686388  66.0423579
  31.8334047  41.8952658  66.0423579  33.2143927  37.1926388  55.0293579
  34.1715927  37.1926388  55.0293579  32.9744047  38.1192658  55.0293579
  75.3093927  49.8396388  49.0253579  76.2665927  49.8396388  49.0253579
  75.0694047  50.7662658  49.0253579  23.0783927  35.8546388  61.6083579
  24.0355927  35.8546388  61.6083579  22.8384047  36.7812658  61.6083579
  26.9873927  30.2176388  61.4023579  27.9445927  30.2176388  61.4023579
  26.7474047  31.1442658  61.4023579  31.2583927  32.8176388  55.0943579
  32.2155927  32.8176388  55.0943579  31.0184047  33.7442658  55.0943579
  47.8143927  45.9506388  75.0943579  48.7715927  45.9506388  75.0943579
  47.5744047  46.8772658  75.0943579  44.7653927  51.7926388  69.8243579
  45.7225927  51.7926388  69.8243579  44.5254047  52.7192658  69.8243579
  47.4903927  48.9866388  75.3013579  48.4475927  48.9866388  75.3013579
  47.2504047  49.9132658  75.3013579  44.5943927  53.4706388  71.8313579
  45.5515927  53.4706388  71.8313579  44.3544047  54.3972658  71.8313579
  27.4283927  75.8896388  54.7563579  28.3855927  75.8896388  54.7563579
  27.1884047  76.8162658  54.7563579  48.6673927  58.0146388  77.6443579
  49.6245927  58.0146388  77.6443579  48.4274047  58.9412658  77.6443579
  54.3763927  53.3656388  81.6163579  55.3335927  53.3656388  81.6163579
  54.1364047  54.2922658  81.6163579  51.2323927  48.1036388  78.7343579
  52.1895927  48.1036388  78.7343579  50.9924047  49.0302658  78.7343579
  50.3323927  50.0166388  75.3263579  51.2895927  50.0166388  75.3263579
  50.0924047  50.9432658  75.3263579  56.6103927  55.3906388  73.3993579
  57.5675927  55.3906388  73.3993579  56.3704047  56.3172658  73.3993579
  53.1443927  45.4516388  77.5203579  54.1015927  45.4516388  77.5203579
  52.9044047  46.3782658  77.5203579  52.7883927  42.7916388  77.8223579
  53.7455927  42.7916388  77.8223579  52.5484047  43.7182658  77.8223579
  57.7523927  47.1476388  73.0543579  58.7095927  47.1476388  73.0543579
  57.5124047  48.0742658  73.0543579  62.5323927  43.4506388  78.3973579
  63.4895927  43.4506388  78.3973579  62.2924047  44.3772658  78.3973579
  60.0513927  47.8406388  77.5123579  61.0085927  47.8406388  77.5123579
  59.8114047  48.7672658  77.5123579  59.2683927  40.2236388  77.0243579
  60.2255927  40.2236388  77.0243579  59.0284047  41.1502658  77.0243579
  60.4673927  45.0296388  78.5023579  61.4245927  45.0296388  78.5023579
  60.2274047  45.9562658  78.5023579  62.4553927  38.1936388  75.7373579
  63.4125927  38.1936388  75.7373579  62.2154047  39.1202658  75.7373579
  65.5063927  40.6166388  78.1223579  66.4635927  40.6166388  78.1223579
  65.2664047  41.5432658  78.1223579  62.2493927  37.1416388  72.7293579
  63.2065927  37.1416388  72.7293579  62.0094047  38.0682658  72.7293579
  62.4543927  48.2506388  79.3773579  63.4115927  48.2506388  79.3773579
  62.2144047  49.1772658  79.3773579  62.1413927  51.4416388  79.9533579
  63.0985927  51.4416388  79.9533579  61.9014047  52.3682658  79.9533579
  65.5883927  50.8496388  81.2533579  66.5455927  50.8496388  81.2533579
  65.3484047  51.7762658  81.2533579  73.2853927  55.3736388  77.8863579
  74.2425927  55.3736388  77.8863579  73.0454047  56.3002658  77.8863579
  67.5713927  49.9006388  79.5773579  68.5285927  49.9006388  79.5773579
  67.3314047  50.8272658  79.5773579  60.0523927  54.3106388  80.7833579
  61.0095927  54.3106388  80.7833579  59.8124047  55.2372658  80.7833579
  46.4653927  61.7896388  66.1893579  47.4225927  61.7896388  66.1893579
  46.2254047  62.7162658  66.1893579  55.7513927  69.0626388  74.1163579
  56.7085927  69.0626388  74.1163579  55.5114047  69.9892658  74.1163579
  60.4813927  67.8226388  76.6093579  61.4385927  67.8226388  76.6093579
  60.2414047  68.7492658  76.6093579  69.1603927  63.2806388  77.7883579
  70.1175927  63.2806388  77.7883579  68.9204047  64.2072658  77.7883579
  70.3463927  60.4776388  73.7533579  71.3035927  60.4776388  73.7533579
  70.1064047  61.4042658  73.7533579  68.4843927  67.3326388  72.2833579
  69.4415927  67.3326388  72.2833579  68.2444047  68.2592658  72.2833579
  63.1743927  67.9456388  76.5643579  64.1315927  67.9456388  76.5643579
  62.9344047  68.8722658  76.5643579  66.5003927  68.2756388  75.5343579
  67.4575927  68.2756388  75.5343579  66.2604047  69.2022658  75.5343579
  66.9173927  74.2876388  69.8903579  67.8745927  74.2876388  69.8903579
  66.6774047  75.2142658  69.8903579  60.4393927  67.9096388  67.2383579
  61.3965927  67.9096388  67.2383579  60.1994047  68.8362658  67.2383579
  62.9443927  70.9446388  68.1583579  63.9015927  70.9446388  68.1583579
  62.7044047  71.8712658  68.1583579  61.9573927  65.2406388  63.5733579
  62.9145927  65.2406388  63.5733579  61.7174047  66.1672658  63.5733579
  57.5353927  69.4796388  60.9163579  58.4925927  69.4796388  60.9163579
  57.2954047  70.4062658  60.9163579  23.1543927  47.5196388  63.9613579
  24.1115927  47.5196388  63.9613579  22.9144047  48.4462658  63.9613579
  66.5293927  72.5666388  64.4383579  67.4865927  72.5666388  64.4383579
  66.2894047  73.4932658  64.4383579  32.7183927  42.6736388  67.7773579
  33.6755927  42.6736388  67.7773579  32.4784047  43.6002658  67.7773579
  74.2713927  69.0196388  61.4023579  75.2285927  69.0196388  61.4023579
  74.0314047  69.9462658  61.4023579  75.7203927  67.5556388  63.1813579
  76.6775927  67.5556388  63.1813579  75.4804047  68.4822658  63.1813579
  41.6633927  54.5526388  68.6353579  42.6205927  54.5526388  68.6353579
  41.4234047  55.4792658  68.6353579  78.5253927  71.4576388  62.8493579
  79.4825927  71.4576388  62.8493579  78.2854047  72.3842658  62.8493579
  71.1903927  73.9406388  66.3683579  72.1475927  73.9406388  66.3683579
  70.9504047  74.8672658  66.3683579  75.1763927  68.6746388  71.8923579
  76.1335927  68.6746388  71.8923579  74.9364047  69.6012658  71.8923579
  75.1053927  69.2976388  66.7463579  76.0625927  69.2976388  66.7463579
  74.8654047  70.2242658  66.7463579  74.0183927  59.4816388  71.6233579
  74.9755927  59.4816388  71.6233579  73.7784047  60.4082658  71.6233579
  74.4103927  58.3576388  65.0083579  75.3675927  58.3576388  65.0083579
  74.1704047  59.2842658  65.0083579  71.9233927  51.3306388  71.8313579
  72.8805927  51.3306388  71.8313579  71.6834047  52.2572658  71.8313579
  79.4493927  50.6356388  64.7933579  80.4065927  50.6356388  64.7933579
  79.2094047  51.5622658  64.7933579  79.4483927  57.6806388  65.0723579
  80.4055927  57.6806388  65.0723579  79.2084047  58.6072658  65.0723579
  72.7423927  55.7376388  64.3103579  73.6995927  55.7376388  64.3103579
  72.5024047  56.6642658  64.3103579  75.6643927  50.9576388  69.3773579
  76.6215927  50.9576388  69.3773579  75.4244047  51.8842658  69.3773579
  72.6143927  49.2496388  66.3483579  73.5715927  49.2496388  66.3483579
  72.3744047  50.1762658  66.3483579  33.2943927  78.3336388  36.4883579
  34.2515927  78.3336388  36.4883579  33.0544047  79.2602658  36.4883579
  54.7033927  60.0746388  58.8603579  55.6605927  60.0746388  58.8603579
  54.4634047  61.0012658  58.8603579  52.0563927  63.2916388  60.0203579
  53.0135927  63.2916388  60.0203579  51.8164047  64.2182658  60.0203579
  31.5823927  84.8926388  45.3333579  32.5395927  84.8926388  45.3333579
  31.3424047  85.8192658  45.3333579  62.3503927  69.1726388  52.3273579
  63.3075927  69.1726388  52.3273579  62.1104047  70.0992658  52.3273579
  60.7433927  63.9046388  47.9653579  61.7005927  63.9046388  47.9653579
  60.5034047  64.8312658  47.9653579  62.0363927  61.2406388  49.7843579
  62.9935927  61.2406388  49.7843579  61.7964047  62.1672658  49.7843579
  41.7853927  86.3646388  35.0133579  42.7425927  86.3646388  35.0133579
  41.5454047  87.2912658  35.0133579  37.4503927  84.8506388  38.3573579
  38.4075927  84.8506388  38.3573579  37.2104047  85.7772658  38.3573579
  40.3423927  87.8856388  36.7603579  41.2995927  87.8856388  36.7603579
  40.1024047  88.8122658  36.7603579  43.0993927  91.3286388  37.2303579
  44.0565927  91.3286388  37.2303579  42.8594047  92.2552658  37.2303579
  67.7323927  67.8716388  50.9213579  68.6895927  67.8716388  50.9213579
  67.4924047  68.7982658  50.9213579  29.2983927  77.5496388  46.8943579
  30.2555927  77.5496388  46.8943579  29.0584047  78.4762658  46.8943579
  28.6743927  75.6456388  51.0073579  29.6315927  75.6456388  51.0073579
  28.4344047  76.5722658  51.0073579  70.5333927  63.9366388  50.5263579
  71.4905927  63.9366388  50.5263579  70.2934047  64.8632658  50.5263579
  81.7003927  63.8486388  56.2953579  82.6575927  63.8486388  56.2953579
  81.4604047  64.7752658  56.2953579  70.3163927  55.5346388  50.0913579
  71.2735927  55.5346388  50.0913579  70.0764047  56.4612658  50.0913579
  67.2853927  56.4016388  50.7043579  68.2425927  56.4016388  50.7043579
  67.0454047  57.3282658  50.7043579  62.4123927  61.1826388  53.4493579
  63.3695927  61.1826388  53.4493579  62.1724047  62.1092658  53.4493579
  60.8913927  59.2746388  54.1593579  61.8485927  59.2746388  54.1593579
  60.6514047  60.2012658  54.1593579  61.0843927  58.7596388  51.2913579
  62.0415927  58.7596388  51.2913579  60.8444047  59.6862658  51.2913579
  52.1443927  61.9016388  45.9893579  53.1015927  61.9016388  45.9893579
  51.9044047  62.8282658  45.9893579  53.2313927  64.1426388  46.6673579
  54.1885927  64.1426388  46.6673579  52.9914047  65.0692658  46.6673579
  61.0763927  45.9396388  47.0613579  62.0335927  45.9396388  47.0613579
  60.8364047  46.8662658  47.0613579  54.8153927  49.8976388  43.5493579
  55.7725927  49.8976388  43.5493579  54.5754047  50.8242658  43.5493579
  60.6503927  53.0916388  45.2893579  61.6075927  53.0916388  45.2893579
  60.4104047  54.0182658  45.2893579  66.8523927  47.8176388  46.4653579
  67.8095927  47.8176388  46.4653579  66.6124047  48.7442658  46.4653579
  64.3523927  45.9526388  57.6693579  65.3095927  45.9526388  57.6693579
  64.1124047  46.8792658  57.6693579  76.1973927  49.7956388  53.0593579
  77.1545927  49.7956388  53.0593579  75.9574047  50.7222658  53.0593579
  51.2813927  53.9896388  59.1153579  52.2385927  53.9896388  59.1153579
  51.0414047  54.9162658  59.1153579  53.0493927  61.1266388  61.6173579
  54.0065927  61.1266388  61.6173579  52.8094047  62.0532658  61.6173579
  53.8533927  49.7786388  59.1583579  54.8105927  49.7786388  59.1583579
  53.6134047  50.7052658  59.1583579  49.9813927  52.6146388  64.7773579
  50.9385927  52.6146388  64.7773579  49.7414047  53.5412658  64.7773579
  62.0993927  47.2966388  63.8703579  63.0565927  47.2966388  63.8703579
  61.8594047  48.2232658  63.8703579  68.6913927  45.6686388  59.4103579
  69.6485927  45.6686388  59.4103579  68.4514047  46.5952658  59.4103579
  66.4923927  43.5756388  66.7493579  67.4495927  43.5756388  66.7493579
  66.2524047  44.5022658  66.7493579  71.4613927  46.9256388  65.9183579
  72.4185927  46.9256388  65.9183579  71.2214047  47.8522658  65.9183579
  55.0863927  59.5646388  77.8093579  56.0435927  59.5646388  77.8093579
  54.8464047  60.4912658  77.8093579  57.0453927  62.5526388  64.6673579
  58.0025927  62.5526388  64.6673579  56.8054047  63.4792658  64.6673579
  51.2133927  70.6456388  69.9903579  52.1705927  70.6456388  69.9903579
  50.9734047  71.5722658  69.9903579  47.0653927  62.3856388  61.6983579
  48.0225927  62.3856388  61.6983579  46.8254047  63.3122658  61.6983579
  35.6923927  71.0036388  64.8583579  36.6495927  71.0036388  64.8583579
  35.4524047  71.9302658  64.8583579  34.9763927  73.5856388  64.1193579
  35.9335927  73.5856388  64.1193579  34.7364047  74.5122658  64.1193579
  28.1453927  75.5116388  64.0183579  29.1025927  75.5116388  64.0183579
  27.9054047  76.4382658  64.0183579  27.7563927  75.2706388  60.1983579
  28.7135927  75.2706388  60.1983579  27.5164047  76.1972658  60.1983579
  34.8013927  76.6956388  58.6473579  35.7585927  76.6956388  58.6473579
  34.5614047  77.6222658  58.6473579  33.5793927  80.4756388  62.0013579
  34.5365927  80.4756388  62.0013579  33.3394047  81.4022658  62.0013579
  28.7943927  73.4286388  58.2713579  29.7515927  73.4286388  58.2713579
  28.5544047  74.3552658  58.2713579  31.1213927  72.7186388  53.0043579
  32.0785927  72.7186388  53.0043579  30.8814047  73.6452658  53.0043579
  34.4503927  74.0056388  52.2993579  35.4075927  74.0056388  52.2993579
  34.2104047  74.9322658  52.2993579  29.5223927  74.3826388  54.2583579
  30.4795927  74.3826388  54.2583579  29.2824047  75.3092658  54.2583579
  30.6563927  65.6166388  57.5203579  31.6135927  65.6166388  57.5203579
  30.4164047  66.5432658  57.5203579  40.1903927  74.2466388  54.6593579
  41.1475927  74.2466388  54.6593579  39.9504047  75.1732658  54.6593579
  47.2513927  73.8106388  63.6313579  48.2085927  73.8106388  63.6313579
  47.0114047  74.7372658  63.6313579  46.0253927  55.8456388  67.5453579
  46.9825927  55.8456388  67.5453579  45.7854047  56.7722658  67.5453579
  48.9083927  59.3346388  66.2333579  49.8655927  59.3346388  66.2333579
  48.6684047  60.2612658  66.2333579  46.1033927  55.4646388  71.3343579
  47.0605927  55.4646388  71.3343579  45.8634047  56.3912658  71.3343579
  47.9213927  54.5236388  66.0983579  48.8785927  54.5236388  66.0983579
  47.6814047  55.4502658  66.0983579  57.2243927  49.9946388  72.7933579
  58.1815927  49.9946388  72.7933579  56.9844047  50.9212658  72.7933579
  64.9923927  46.5926388  65.9013579  65.9495927  46.5926388  65.9013579
  64.7524047  47.5192658  65.9013579  59.8493927  46.3216388  71.1523579
  60.8065927  46.3216388  71.1523579  59.6094047  47.2482658  71.1523579
  67.8033927  40.9716388  77.0083579  68.7605927  40.9716388  77.0083579
  67.5634047  41.8982658  77.0083579  67.7243927  46.4816388  74.0873579
  68.6815927  46.4816388  74.0873579  67.4844047  47.4082658  74.0873579
  69.3763927  43.1376388  66.4953579  70.3335927  43.1376388  66.4953579
  69.1364047  44.0642658  66.4953579  66.9353927  44.5936388  71.2973579
  67.8925927  44.5936388  71.2973579  66.6954047  45.5202658  71.2973579
  73.9883927  43.9636388  74.8453579  74.9455927  43.9636388  74.8453579
  73.7484047  44.8902658  74.8453579  73.2903927  40.5726388  81.0103579
  74.2475927  40.5726388  81.0103579  73.0504047  41.4992658  81.0103579
  71.5443927  52.2016388  76.2603579  72.5015927  52.2016388  76.2603579
  71.3044047  53.1282658  76.2603579  71.7463927  48.7226388  71.2863579
  72.7035927  48.7226388  71.2863579  71.5064047  49.6492658  71.2863579
  65.8423927  45.9946388  68.4333579  66.7995927  45.9946388  68.4333579
  65.6024047  46.9212658  68.4333579  68.3963927  49.5136388  77.0233579
  69.3535927  49.5136388  77.0233579  68.1564047  50.4402658  77.0233579
  71.4753927  58.5506388  71.7803579  72.4325927  58.5506388  71.7803579
  71.2354047  59.4772658  71.7803579  61.5353927  68.3886388  70.5553579
  62.4925927  68.3886388  70.5553579  61.2954047  69.3152658  70.5553579
  61.4893927  67.7406388  74.4473579  62.4465927  67.7406388  74.4473579
  61.2494047  68.6672658  74.4473579  55.3933927  65.4766388  71.2603579
  56.3505927  65.4766388  71.2603579  55.1534047  66.4032658  71.2603579
  53.9903927  66.4996388  73.2623579  54.9475927  66.4996388  73.2623579
  53.7504047  67.4262658  73.2623579  50.0173927  63.1926388  78.6613579
  50.9745927  63.1926388  78.6613579  49.7774047  64.1192658  78.6613579
  49.0373927  60.7526388  77.8793579  49.9945927  60.7526388  77.8793579
  48.7974047  61.6792658  77.8793579  46.7253927  62.6296388  69.0403579
  47.6825927  62.6296388  69.0403579  46.4854047  63.5562658  69.0403579
  44.2903927  57.7256388  70.9563579  45.2475927  57.7256388  70.9563579
  44.0504047  58.6522658  70.9563579  46.2083927  63.2736388  76.4573579
  47.1655927  63.2736388  76.4573579  45.9684047  64.2002658  76.4573579
  40.5563927  60.0026388  74.6523579  41.5135927  60.0026388  74.6523579
  40.3164047  60.9292658  74.6523579  43.8143927  63.4366388  75.6853579
  44.7715927  63.4366388  75.6853579  43.5744047  64.3632658  75.6853579
  42.7213927  66.7206388  71.0023579  43.6785927  66.7206388  71.0023579
  42.4814047  67.6472658  71.0023579  40.8413927  64.5556388  76.2463579
  41.7985927  64.5556388  76.2463579  40.6014047  65.4822658  76.2463579
  39.5963927  66.1266388  70.1773579  40.5535927  66.1266388  70.1773579
  39.3564047  67.0532658  70.1773579  44.6343927  64.2976388  68.7783579
  45.5915927  64.2976388  68.7783579  44.3944047  65.2242658  68.7783579
  43.5213927  56.5676388  68.0763579  44.4785927  56.5676388  68.0763579
  43.2814047  57.4942658  68.0763579  45.0913927  59.5666388  65.5553579
  46.0485927  59.5666388  65.5553579  44.8514047  60.4932658  65.5553579
  37.1913927  65.9806388  62.1573579  38.1485927  65.9806388  62.1573579
  36.9514047  66.9072658  62.1573579  39.8813927  70.6436388  66.8903579
  40.8385927  70.6436388  66.8903579  39.6414047  71.5702658  66.8903579
  36.1033927  62.7086388  62.6943579  37.0605927  62.7086388  62.6943579
  35.8634047  63.6352658  62.6943579  30.8513927  62.6696388  61.3643579
  31.8085927  62.6696388  61.3643579  30.6114047  63.5962658  61.3643579
  41.3953927  60.7416388  57.7463579  42.3525927  60.7416388  57.7463579
  41.1554047  61.6682658  57.7463579  29.4513927  46.9356388  49.5643579
  30.4085927  46.9356388  49.5643579  29.2114047  47.8622658  49.5643579
  25.5783927  52.9876388  49.0883579  26.5355927  52.9876388  49.0883579
  25.3384047  53.9142658  49.0883579  30.2233927  42.4866388  50.6413579
  31.1805927  42.4866388  50.6413579  29.9834047  43.4132658  50.6413579
  27.5643927  35.2436388  53.0203579  28.5215927  35.2436388  53.0203579
  27.3244047  36.1702658  53.0203579  20.9973927  47.6846388  54.0863579
  21.9545927  47.6846388  54.0863579  20.7574047  48.6112658  54.0863579
  23.6223927  46.8796388  61.0863579  24.5795927  46.8796388  61.0863579
  23.3824047  47.8062658  61.0863579  21.6863927  47.6286388  57.1913579
  22.6435927  47.6286388  57.1913579  21.4464047  48.5552658  57.1913579
  28.0403927  51.7816388  63.5603579  28.9975927  51.7816388  63.5603579
  27.8004047  52.7082658  63.5603579  31.5873927  44.8746388  67.4113579
  32.5445927  44.8746388  67.4113579  31.3474047  45.8012658  67.4113579
  38.4613927  53.4226388  71.8053579  39.4185927  53.4226388  71.8053579
  38.2214047  54.3492658  71.8053579  35.7783927  49.9336388  63.1283579
  36.7355927  49.9336388  63.1283579  35.5384047  50.8602658  63.1283579
  41.1273927  52.3906388  67.3663579  42.0845927  52.3906388  67.3663579
  40.8874047  53.3172658  67.3663579  32.6253927  56.2126388  65.9193579
  33.5825927  56.2126388  65.9193579  32.3854047  57.1392658  65.9193579
  29.7053927  55.6386388  65.7253579  30.6625927  55.6386388  65.7253579
  29.4654047  56.5652658  65.7253579  24.4663927  56.9246388  67.8013579
  25.4235927  56.9246388  67.8013579  24.2264047  57.8512658  67.8013579
  33.5953927  63.4776388  69.3673579  34.5525927  63.4776388  69.3673579
  33.3554047  64.4042658  69.3673579  30.9193927  61.5736388  70.3763579
  31.8765927  61.5736388  70.3763579  30.6794047  62.5002658  70.3763579
  26.8523927  57.4346388  59.8093579  27.8095927  57.4346388  59.8093579
  26.6124047  58.3612658  59.8093579  24.8943927  63.3176388  55.2503579
  25.8515927  63.3176388  55.2503579  24.6544047  64.2442658  55.2503579
  21.1383927  59.3016388  43.2013579  22.0955927  59.3016388  43.2013579
  20.8984047  60.2282658  43.2013579  21.5503927  56.9606388  39.9643579
  22.5075927  56.9606388  39.9643579  21.3104047  57.8872658  39.9643579
  22.5403927  59.5256388  46.9773579  23.4975927  59.5256388  46.9773579
  22.3004047  60.4522658  46.9773579  22.8963927  61.9286388  41.3403579
  23.8535927  61.9286388  41.3403579  22.6564047  62.8552658  41.3403579
  28.5233927  51.3706388  42.9663579  29.4805927  51.3706388  42.9663579
  28.2834047  52.2972658  42.9663579  30.4733927  59.9256388  37.7983579
  31.4305927  59.9256388  37.7983579  30.2334047  60.8522658  37.7983579
  33.0973927  58.3116388  34.9743579  34.0545927  58.3116388  34.9743579
  32.8574047  59.2382658  34.9743579  41.7093927  56.4596388  35.0073579
  42.6665927  56.4596388  35.0073579  41.4694047  57.3862658  35.0073579
  44.1293927  65.0406388  42.4213579  45.0865927  65.0406388  42.4213579
  43.8894047  65.9672658  42.4213579  44.4673927  57.6606388  45.9173579
  45.4245927  57.6606388  45.9173579  44.2274047  58.5872658  45.9173579
  45.6953927  57.2936388  39.9753579  46.6525927  57.2936388  39.9753579
  45.4554047  58.2202658  39.9753579  41.4573927  58.8816388  47.9483579
  42.4145927  58.8816388  47.9483579  41.2174047  59.8082658  47.9483579
  40.7943927  60.8596388  53.0443579  41.7515927  60.8596388  53.0443579
  40.5544047  61.7862658  53.0443579  27.4903927  68.1406388  49.2133579
  28.4475927  68.1406388  49.2133579  27.2504047  69.0672658  49.2133579
  28.8743927  65.7646388  55.8643579  29.8315927  65.7646388  55.8643579
  28.6344047  66.6912658  55.8643579  27.4103927  62.1536388  42.4113579
  28.3675927  62.1536388  42.4113579  27.1704047  63.0802658  42.4113579
  27.1773927  66.5376388  51.5533579  28.1345927  66.5376388  51.5533579
  26.9374047  67.4642658  51.5533579  22.5363927  63.6716388  48.0303579
  23.4935927  63.6716388  48.0303579  22.2964047  64.5982658  48.0303579
  25.3083927  69.9916388  42.3783579  26.2655927  69.9916388  42.3783579
  25.0684047  70.9182658  42.3783579  25.2083927  66.9106388  37.6863579
  26.1655927  66.9106388  37.6863579  24.9684047  67.8372658  37.6863579
  27.8133927  59.5086388  36.7583579  28.7705927  59.5086388  36.7583579
  27.5734047  60.4352658  36.7583579  37.0793927  66.4116388  33.0693579
  38.0365927  66.4116388  33.0693579  36.8394047  67.3382658  33.0693579
  32.0683927  61.4126388  34.4393579  33.0255927  61.4126388  34.4393579
  31.8284047  62.3392658  34.4393579  34.5403927  66.4136388  39.3993579
  35.4975927  66.4136388  39.3993579  34.3004047  67.3402658  39.3993579
  28.1553927  70.9546388  38.3523579  29.1125927  70.9546388  38.3523579
  27.9154047  71.8812658  38.3523579  27.5743927  66.8856388  37.0893579
  28.5315927  66.8856388  37.0893579  27.3344047  67.8122658  37.0893579
  34.3903927  70.0726388  33.6833579  35.3475927  70.0726388  33.6833579
  34.1504047  70.9992658  33.6833579  29.9803927  77.9536388  36.3153579
  30.9375927  77.9536388  36.3153579  29.7404047  78.8802658  36.3153579
  30.8873927  70.2556388  39.2713579  31.8445927  70.2556388  39.2713579
  30.6474047  71.1822658  39.2713579  33.4773927  80.9866388  42.0963579
  34.4345927  80.9866388  42.0963579  33.2374047  81.9132658  42.0963579
  28.8373927  80.6526388  42.8503579  29.7945927  80.6526388  42.8503579
  28.5974047  81.5792658  42.8503579  29.1193927  74.1406388  42.2463579
  30.0765927  74.1406388  42.2463579  28.8794047  75.0672658  42.2463579
  33.6053927  83.6436388  44.0653579  34.5625927  83.6436388  44.0653579
  33.3654047  84.5702658  44.0653579  33.7033927  84.5696388  50.7743579
  34.6605927  84.5696388  50.7743579  33.4634047  85.4962658  50.7743579
  29.4773927  82.4346388  50.4973579  30.4345927  82.4346388  50.4973579
  29.2374047  83.3612658  50.4973579  38.9003927  86.2466388  46.3933579
  39.8575927  86.2466388  46.3933579  38.6604047  87.1732658  46.3933579
  31.4043927  85.0036388  47.9523579  32.3615927  85.0036388  47.9523579
  31.1644047  85.9302658  47.9523579  34.5803927  77.5486388  52.9383579
  35.5375927  77.5486388  52.9383579  34.3404047  78.4752658  52.9383579
  52.3753927  74.6716388  45.0353579  53.3325927  74.6716388  45.0353579
  52.1354047  75.5982658  45.0353579  49.8613927  79.2676388  41.3523579
  50.8185927  79.2676388  41.3523579  49.6214047  80.1942658  41.3523579
  56.0293927  84.9136388  50.4463579  56.9865927  84.9136388  50.4463579
  55.7894047  85.8402658  50.4463579  55.3213927  83.6126388  52.2973579
  56.2785927  83.6126388  52.2973579  55.0814047  84.5392658  52.2973579
  40.1183927  87.4546388  42.9013579  41.0755927  87.4546388  42.9013579
  39.8784047  88.3812658  42.9013579  47.5223927  86.8606388  42.4833579
  48.4795927  86.8606388  42.4833579  47.2824047  87.7872658  42.4833579
  45.8543927  85.2046388  38.9643579  46.8115927  85.2046388  38.9643579
  45.6144047  86.1312658  38.9643579  49.2223927  77.2906388  36.9493579
  50.1795927  77.2906388  36.9493579  48.9824047  78.2172658  36.9493579
  48.6863927  79.9426388  38.8433579  49.6435927  79.9426388  38.8433579
  48.4464047  80.8692658  38.8433579  40.7813927  83.8496388  35.5703579
  41.7385927  83.8496388  35.5703579  40.5414047  84.7762658  35.5703579
  46.5723927  74.5106388  34.6713579  47.5295927  74.5106388  34.6713579
  46.3324047  75.4372658  34.6713579  41.2143927  66.7896388  24.4393579
  42.1715927  66.7896388  24.4393579  40.9744047  67.7162658  24.4393579
  39.0003927  74.0226388  22.7863579  39.9575927  74.0226388  22.7863579
  38.7604047  74.9492658  22.7863579  36.8553927  81.7216388  32.1753579
  37.8125927  81.7216388  32.1753579  36.6154047  82.6482658  32.1753579
  39.1943927  82.0486388  30.1133579  40.1515927  82.0486388  30.1133579
  38.9544047  82.9752658  30.1133579  35.6413927  73.7056388  33.7873579
  36.5985927  73.7056388  33.7873579  35.4014047  74.6322658  33.7873579
  41.3063927  89.4266388  39.3693579  42.2635927  89.4266388  39.3693579
  41.0664047  90.3532658  39.3693579  36.8413927  80.5556388  39.4953579
  37.7985927  80.5556388  39.4953579  36.6014047  81.4822658  39.4953579
  38.2573927  82.8686388  37.0253579  39.2145927  82.8686388  37.0253579
  38.0174047  83.7952658  37.0253579  34.1193927  83.1236388  40.8773579
  35.0765927  83.1236388  40.8773579  33.8794047  84.0502658  40.8773579
  31.0733927  74.5836388  50.6603579  32.0305927  74.5836388  50.6603579
  30.8334047  75.5102658  50.6603579  31.8373927  77.6486388  48.6573579
  32.7945927  77.6486388  48.6573579  31.5974047  78.5752658  48.6573579
  39.6403927  71.8216388  48.1673579  40.5975927  71.8216388  48.1673579
  39.4004047  72.7482658  48.1673579  27.8343927  70.5516388  50.4193579
  28.7915927  70.5516388  50.4193579  27.5944047  71.4782658  50.4193579
  56.8903927  68.8526388  49.5893579  57.8475927  68.8526388  49.5893579
  56.6504047  69.7792658  49.5893579  45.5923927  66.3376388  45.3163579
  46.5495927  66.3376388  45.3163579  45.3524047  67.2642658  45.3163579
  49.6643927  70.2426388  37.7923579  50.6215927  70.2426388  37.7923579
  49.4244047  71.1692658  37.7923579  54.6253927  72.3786388  42.6963579
  55.5825927  72.3786388  42.6963579  54.3854047  73.3052658  42.6963579
  52.7723927  65.5666388  42.0883579  53.7295927  65.5666388  42.0883579
  52.5324047  66.4932658  42.0883579  50.4073927  64.2966388  46.2663579
  51.3645927  64.2966388  46.2663579  50.1674047  65.2232658  46.2663579
  47.4853927  71.7776388  34.9243579  48.4425927  71.7776388  34.9243579
  47.2454047  72.7042658  34.9243579  38.2873927  71.7126388  33.8063579
  39.2445927  71.7126388  33.8063579  38.0474047  72.6392658  33.8063579
  65.3383927  36.7396388  66.8513579  66.2955927  36.7396388  66.8513579
  65.0984047  37.6662658  66.8513579  61.6783927  37.1656388  69.9053579
  62.6355927  37.1656388  69.9053579  61.4384047  38.0922658  69.9053579
  52.9933927  43.7796388  61.9933579  53.9505927  43.7796388  61.9933579
  52.7534047  44.7062658  61.9933579  51.8653927  42.5486388  64.4313579
  52.8225927  42.5486388  64.4313579  51.6254047  43.4752658  64.4313579
  55.6863927  42.3566388  62.6773579  56.6435927  42.3566388  62.6773579
  55.4464047  43.2832658  62.6773579  58.8813927  22.7186388  61.0553579
  59.8385927  22.7186388  61.0553579  58.6414047  23.6452658  61.0553579
  49.7173927  62.8596388  59.1363579  50.6745927  62.8596388  59.1363579
  49.4774047  63.7862658  59.1363579  50.8743927  65.2366388  50.9723579
  51.8315927  65.2366388  50.9723579  50.6344047  66.1632658  50.9723579
  43.8933927  59.9476388  57.7333579  44.8505927  59.9476388  57.7333579
  43.6534047  60.8742658  57.7333579  48.6203927  68.7356388  51.3613579
  49.5775927  68.7356388  51.3613579  48.3804047  69.6622658  51.3613579
  49.9893927  55.8216388  57.7743579  50.9465927  55.8216388  57.7743579
  49.7494047  56.7482658  57.7743579  48.4613927  62.7836388  51.3273579
  49.4185927  62.7836388  51.3273579  48.2214047  63.7102658  51.3273579
  42.9143927  57.9636388  53.9103579  43.8715927  57.9636388  53.9103579
  42.6744047  58.8902658  53.9103579  55.9433927  65.5716388  52.3213579
  56.9005927  65.5716388  52.3213579  55.7034047  66.4982658  52.3213579
  49.0003927  60.0466388  49.8243579  49.9575927  60.0466388  49.8243579
  48.7604047  60.9732658  49.8243579  43.9663927  59.3596388  47.7783579
  44.9235927  59.3596388  47.7783579  43.7264047  60.2862658  47.7783579
  42.6523927  57.1526388  49.4823579  43.6095927  57.1526388  49.4823579
  42.4124047  58.0792658  49.4823579  49.1883927  60.0636388  47.2323579
  50.1455927  60.0636388  47.2323579  48.9484047  60.9902658  47.2323579
  43.5183927  50.5696388  47.6253579  44.4755927  50.5696388  47.6253579
  43.2784047  51.4962658  47.6253579  51.5563927  53.3336388  48.1463579
  52.5135927  53.3336388  48.1463579  51.3164047  54.2602658  48.1463579
  51.5513927  55.9686388  46.5993579  52.5085927  55.9686388  46.5993579
  51.3114047  56.8952658  46.5993579  42.6023927  47.3246388  41.6973579
  43.5595927  47.3246388  41.6973579  42.3624047  48.2512658  41.6973579
  45.1863927  58.2396388  59.9563579  46.1435927  58.2396388  59.9563579
  44.9464047  59.1662658  59.9563579  91.7544990 101.5887080 100.2888920
  90.9229870 101.3335790 100.6885430  92.3625970 101.6597850 101.0246840
  90.1636940  96.5488970  94.0731310  89.2753640  96.8904940  93.9711190
  90.4478130  96.3489290  93.1812140  88.1269950  99.1494620  99.9571010
  88.6986060  98.3816820  99.9574650  88.1271490  99.4483380  99.0477620
  97.1788150 103.9524460  99.4183320  97.1096430 103.0114400  99.2572450
  97.9408010 104.0425870  99.9905890  89.3694820  94.5578980 101.7439940
  89.1897660  93.6604730 102.0242700  88.9674900  95.1050850 102.4186890
  92.3398330  95.1320470  95.1069690  92.4465080  96.0324200  95.4138450
  91.4290690  95.0838440  94.8164340  89.9881490  97.0539480 100.3522280
  90.6691600  97.3177850 100.9709680  89.6729540  96.2140350 100.6860290
  94.1806060  98.1006840  99.4394870  94.6884280  98.5987810 100.0799890
  94.7119300  97.3242040  99.2634230  93.7145010 102.3800580 101.8831790
  93.3814390 103.0069500 102.5252860  93.8911690 102.9062460 101.1033460
  92.1457490  94.4515360 101.7128740  92.4874300  95.2957410 101.4182610
  91.2073300  94.5999100 101.8294080  88.2196450 103.5381240  92.5787820
  87.8424430 104.0268340  91.8472720  88.4769520 104.2106520  93.2094350
  95.8285380  91.9397630  98.0373330  96.1360360  91.3844520  97.3208830
  94.8986080  92.0742090  97.8546320  93.8222780 100.5311200  97.5553180
  93.4179780  99.8188450  97.0599080  93.9085900 100.1864440  98.4441220
  94.2904480 104.2178760  99.7192390  93.9932770 103.6124230  99.0400170
  95.2404300 104.2556070  99.6081750  92.5351400  97.3054410 101.3352220
  93.0865990  97.4149750 100.5605470  93.0494910  97.6792010 102.0507450
  90.5227410  99.4256180  95.0559830  90.4025010 100.1518270  94.4441100
  90.2128300  98.6559090  94.5787740  88.1612780 102.5971320 100.8628470
  88.2393200 102.7320090  99.9184190  88.7754460 101.8887210 101.0556590
  89.4060410 104.2971510  97.2734650  88.9988490 104.4386100  96.4188250
  90.2973420 104.0131670  97.0705860  92.9891070  92.7691250  98.4383500
  92.5459220  93.5500790  98.1068020  93.5476060  93.0921140  99.1454440
  96.1049890  92.3901950  93.3189330  95.4804070  92.3861820  94.0442640
  96.0180010  91.5232910  92.9225300  95.0266970  93.3138580 100.2973100
  95.3239300  94.2201410 100.2165120  95.5752530  92.8257360  99.6832670
  92.7805290  97.8924820  96.1664750  92.5546210  97.6761990  97.0711370
  91.9997820  98.3253280  95.8210720  87.6532090  93.1252530  99.0188880
  87.3645140  93.6955390  99.7313860  88.3977850  92.6456980  99.3820110
  87.8402320  97.0672650  90.2291600  87.7576990  98.0103410  90.3706590
  87.4885380  96.9247560  89.3503950  95.6400450  95.8011680  99.2961950
  95.6436510  95.3601630  98.4466490  96.5351570  96.1229010  99.4033770
  91.4902830  95.6838170  98.2556160  91.1502880  96.1613400  99.0123210
  90.7280150  95.2303290  97.8957260  95.7020600  96.8023760  92.2868710
  95.8233420  96.7610240  93.2354530  95.3169110  97.6647910  92.1315440
  94.7142100  99.1124900  91.6852010  94.1459000  98.6643150  91.0587920
  95.4231100  99.4717680  91.1517160  95.9408420  99.8613460 101.0427360
  96.3078550  99.3872030 101.7888700  95.7513480 100.7355030 101.3835700
  88.8048910  94.6057150  97.1720830  88.5195830  94.2412820  98.0099450
  88.7427770  93.8737610  96.5583970  92.2589580 103.1083090  93.9578420
  91.4851840 102.5680710  93.7977140  92.9884210 102.5889700  93.6196180
  92.3026980 102.7763470  97.5957230  92.8205650 101.9731730  97.5414120
  91.8511000 102.7142610  98.4374060  97.1896480 104.0429750  92.8684530
  97.5312180 104.7871980  92.3727850  96.3609190 104.3560870  93.2309360
  96.1587170 104.1243280  95.6400450  96.8458300 104.6712490  96.0208040
  95.3719590 104.6684010  95.6750060  88.2979570  99.7416100  91.1317530
  89.1674420 100.0240900  91.4153450  87.8069890 100.5551970  91.0166340
  95.4614380 101.1289310  95.2525810  95.9177160 101.9394560  95.4786000
  95.1102590 100.8112450  96.0844300  91.3626160  91.4726960  95.7248330
  91.2340790  91.4644860  96.6733250  90.5388180  91.8110050  95.3739340
  90.2826080 101.5589570  93.2599590  89.6754030 102.2988470  93.2694890
  90.7575430 101.6488930  92.4337790  95.1904930  96.9583280  95.1601920
  94.4821080  97.4269620  95.6015530  95.4749410  96.3005290  95.7947110
  93.3939950  95.2668360  92.5352630  94.2430480  95.7038510  92.4692820
  93.0271220  95.5788620  93.3624690  92.2931370 101.5200720  91.0088160
  93.0594640 101.4082080  91.5713590  92.3706060 100.8238690  90.3564930
  90.9878130  98.9525790  91.6921050  91.0681720  98.0053300  91.8038450
  91.8797880  99.2832670  91.7981710  95.4172550 103.4954900  90.4823510
  95.3123190 102.8807250  91.2084890  95.2496770 102.9720790  89.6986520
  94.3250400 101.5165850  92.9830800  94.7466820 101.3505720  93.8262190
  94.4501240 100.7066080  92.4885940  96.8378040 100.5403460  90.2307900
  97.3583700  99.8252480  89.8649050  97.4846440 101.1789330  90.5308410
  93.2209300  97.5899080  89.9288960  93.0198360  96.7266440  90.2902300
  93.0501350  97.5032440  88.9910560  92.0192100  94.6899700  89.9166840
  92.3218000  94.6967130  89.0085990  92.7586690  94.3397560  90.4134500
  95.2377030  93.6334320  90.9023040  94.8899030  92.9558310  90.3225490
  95.4389800  93.1723830  91.7166430  91.0422230 103.9942120  90.7496640
  91.4797100 104.5371790  91.4054220  91.5269960 103.1689070  90.7592980
  92.8529950 105.1140160  95.8618870  92.5525490 104.9905130  96.7622780
  92.7467440 104.2548750  95.4534600  88.5782670 100.1621970  97.2987410
  87.9231510  99.8933610  96.6547110  89.4160620 100.0526450  96.8489390
  89.6158600 100.5474540 101.8390750  89.9831640 100.4601940 102.7186770
  89.0469420  99.7841090 101.7397610  87.7920750  97.3720900  93.2412740
  86.8884830  97.6351100  93.0664400  88.2761370  97.6432070  92.4612700
  90.3347960  96.4286440  91.1507120  91.0439660  96.0069660  90.6654400
  89.6187900  96.4961670  90.5190470  89.9822120  92.4825770  90.1909770
  90.7050250  93.0234710  90.5090990  90.2546640  92.2089190  89.3151310
  89.6714310  91.7331960 100.0932390  90.3190500  91.1829340  99.6527550
  90.0916150  91.9875110 100.9148200  98.0628550  92.2171550 101.2631620
  97.2800340  92.6917050 101.5428380  97.7691480  91.3126380 101.1544800
  89.4068960  92.5219030  93.7845340  90.1648320  92.6347910  93.2109370
  88.9446130  93.3588230  93.7388770  95.9482770  94.6358300  96.7747650
  95.1357280  94.2615190  96.4343530  96.4524410  93.8803380  97.0768840
  91.7794110  93.0483080  92.3247310  92.3086870  92.2612880  92.1955260
  92.4122430  93.7274270  92.5582840  93.9731950  92.7858220  95.3792700
  93.3434690  92.0845530  95.5462830  93.4337090  93.5462350  95.1625860
  91.7544990 101.5887080  81.5145430  90.9229870 101.3335790  81.9141940
  92.3625970 101.6597850  82.2503350  90.1636940  96.5488970  75.2987820
  89.2753640  96.8904940  75.1967700  90.4478130  96.3489290  74.4068650
  88.1269950  99.1494620  81.1827520  88.6986060  98.3816820  81.1831160
  88.1271490  99.4483380  80.2734130  97.1788150 103.9524460  80.6439830
  97.1096430 103.0114400  80.4828960  97.9408010 104.0425870  81.2162400
  89.3694820  94.5578980  82.9696450  89.1897660  93.6604730  83.2499210
  88.9674900  95.1050850  83.6443400  92.3398330  95.1320470  76.3326200
  92.4465080  96.0324200  76.6394960  91.4290690  95.0838440  76.0420850
  89.9881490  97.0539480  81.5778790  90.6691600  97.3177850  82.1966190
  89.6729540  96.2140350  81.9116800  94.1806060  98.1006840  80.6651380
  94.6884280  98.5987810  81.3056400  94.7119300  97.3242040  80.4890740
  92.4642160  92.7405400  84.9314800  92.4660600  93.2577790  84.1260700
  91.6346470  92.2635580  84.9084730  93.7145010 102.3800580  83.1088300
  93.3814390 103.0069500  83.7509370  93.8911690 102.9062460  82.3289970
  92.1457490  94.4515360  82.9385250  92.4874300  95.2957410  82.6439120
  91.2073300  94.5999100  83.0550590  92.9264110 104.3481380  84.9237480
  93.5438110 105.0232460  84.6421930  92.0657230 104.7569360  84.8324980
  88.2196450 103.5381240  73.8044330  87.8424430 104.0268340  73.0729230
  88.4769520 104.2106520  74.4350860  95.8285380  91.9397630  79.2629840
  96.1360360  91.3844520  78.5465340  94.8986080  92.0742090  79.0802830
  93.8222780 100.5311200  78.7809690  93.4179780  99.8188450  78.2855590
  93.9085900 100.1864440  79.6697730  94.2904480 104.2178760  80.9448900
  93.9932770 103.6124230  80.2656680  95.2404300 104.2556070  80.8338260
  92.5351400  97.3054410  82.5608730  93.0865990  97.4149750  81.7861980
  93.0494910  97.6792010  83.2763960  93.3822910 103.9560450  87.5956700
  92.4851440 104.1800420  87.8430100  93.4075780 104.0795390  86.6468100
  92.2094130 100.8273770  86.1714070  92.0701900 101.6996570  86.5401470
  91.3275490 100.4846580  86.0262010  90.5227410  99.4256180  76.2816340
  90.4025010 100.1518270  75.6697610  90.2128300  98.6559090  75.8044250
  88.1612780 102.5971320  82.0884980  88.2393200 102.7320090  81.1440700
  88.7754460 101.8887210  82.2813100  89.4060410 104.2971510  78.4991160
  88.9988490 104.4386100  77.6444760  90.2973420 104.0131670  78.2962370
  88.2172300 103.6385490  84.6279440  88.3803340 103.1690850  83.8098810
  88.6824750 103.1309050  85.2928280  92.9891070  92.7691250  79.6640010
  92.5459220  93.5500790  79.3324530  93.5476060  93.0921140  80.3710950
  97.2760880  95.6359770  85.2675330  96.8140250  95.8442790  86.0795270
  96.8738990  94.8219120  84.9646000  96.1049890  92.3901950  74.5445840
  95.4804070  92.3861820  75.2699150  96.0180010  91.5232910  74.1481810
  95.0266970  93.3138580  81.5229610  95.3239300  94.2201410  81.4421630
  95.5752530  92.8257360  80.9089180  92.7805290  97.8924820  77.3921260
  92.5546210  97.6761990  78.2967880  91.9997820  98.3253280  77.0467230
  95.2204500  98.7910400  88.0581530  95.1248100  97.8505130  87.9081930
  96.0636480  99.0125470  87.6629600  90.3515040  95.2024070  86.2115310
  89.9578430  96.0499280  86.4188090  89.6633440  94.5650440  86.4023950
  96.9260090  95.2859040  89.2812050  96.2358410  95.0931240  89.9158140
  97.6692390  95.5693680  89.8136350  87.6532090  93.1252530  80.2445390
  87.3645140  93.6955390  80.9570370  88.3977850  92.6456980  80.6076620
  87.8402320  97.0672650  71.4548110  87.7576990  98.0103410  71.5963100
  87.4885380  96.9247560  70.5760460  95.6400450  95.8011680  80.5218460
  95.6436510  95.3601630  79.6723000  96.5351570  96.1229010  80.6290280
  91.4902830  95.6838170  79.4812670  91.1502880  96.1613400  80.2379720
  90.7280150  95.2303290  79.1213770  95.7020600  96.8023760  73.5125220
  95.8233420  96.7610240  74.4611040  95.3169110  97.6647910  73.3571950
  94.7142100  99.1124900  72.9108520  94.1459000  98.6643150  72.2844430
  95.4231100  99.4717680  72.3773670  89.7911280 103.0136920  86.7875250
  89.4066070 102.3730590  87.3858210  90.1023470 103.7173040  87.3569980
  95.9408420  99.8613460  82.2683870  96.3078550  99.3872030  83.0145210
  95.7513480 100.7355030  82.6092210  88.8048910  94.6057150  78.3977340
  88.5195830  94.2412820  79.2355960  88.7427770  93.8737610  77.7840480
  93.7307790  98.9022100  84.5868080  93.4264860  99.7814080  84.8118440
  94.6854250  98.9621890  84.6225520  92.2589580 103.1083090  75.1834930
  91.4851840 102.5680710  75.0233650  92.9884210 102.5889700  74.8452690
  92.3026980 102.7763470  78.8213740  92.8205650 101.9731730  78.7670630
  91.8511000 102.7142610  79.6630570  97.1896480 104.0429750  74.0941040
  97.5312180 104.7871980  73.5984360  96.3609190 104.3560870  74.4565870
  89.7871520  99.7424840  85.7339440  89.4286460 100.4078690  86.3212780
  89.4926080  98.9108390  86.1052060  92.9884640 100.2009080  88.6178990
  92.6884780 100.3466260  87.7206810  93.7595880  99.6414370  88.5252380
  96.1587170 104.1243280  76.8656960  96.8458300 104.6712490  77.2464550
  95.3719590 104.6684010  76.9006570  88.2979570  99.7416100  72.3574040
  89.1674420 100.0240900  72.6409960  87.8069890 100.5551970  72.2422850
  95.4614380 101.1289310  76.4782320  95.9177160 101.9394560  76.7042510
  95.1102590 100.8112450  77.3100810  91.3626160  91.4726960  76.9504840
  91.2340790  91.4644860  77.8989760  90.5388180  91.8110050  76.5995850
  88.3620090  93.2318080  86.4111540  87.6478610  93.4315000  87.0164150
  88.7815130  92.4557650  86.7826340  90.2826080 101.5589570  74.4856100
  89.6754030 102.2988470  74.4951400  90.7575430 101.6488930  73.6594300
  95.1904930  96.9583280  76.3858430  94.4821080  97.4269620  76.8272040
  95.4749410  96.3005290  77.0203620  96.8160860  98.3779980  84.3850960
  97.3146110  98.8525800  85.0502810  96.9583810  97.4543500  84.5920990
  93.3939950  95.2668360  73.7609140  94.2430480  95.7038510  73.6949330
  93.0271220  95.5788620  74.5881200  92.2931370 101.5200720  72.2344670
  93.0594640 101.4082080  72.7970100  92.3706060 100.8238690  71.5821440
  90.9878130  98.9525790  72.9177560  91.0681720  98.0053300  73.0294960
  91.8797880  99.2832670  73.0238220  88.5148930 100.7740710  88.1533730
  89.0187950 100.1947990  88.7249960  87.7756350 101.0580940  88.6910100
  95.4172550 103.4954900  71.7080020  95.3123190 102.8807250  72.4341400
  95.2496770 102.9720790  70.9243030  95.5686870 102.1811700  87.6869250
  94.8032540 102.7496700  87.6023920  95.7502830 101.8887910  86.7937480
  90.5472010  98.9170300  89.0483800  90.5877350  98.6184170  89.9569030
  91.4017510  99.3177910  88.8891320  94.3250400 101.5165850  74.2087310
  94.7466820 101.3505720  75.0518700  94.4501240 100.7066080  73.7142450
  92.4877820  97.4962400  87.0158290  91.9574280  97.0053350  86.3881630
  93.1565890  97.9246600  86.4816220  96.8378040 100.5403460  71.4564410
  97.3583700  99.8252480  71.0905560  97.4846440 101.1789330  71.7564920
  92.9750120  94.4624770  87.0955580  92.8806990  93.8445520  86.3706450
  92.3947510  95.1891060  86.8685490  95.7411560  93.0198010  84.1282970
  95.2928860  93.0422270  83.2828520  95.1076760  92.6217030  84.7253270
  96.1471110 101.9152340  84.7495410  96.5659220 102.7585070  84.5771650
  95.2279740 102.0524380  84.5202190  93.2209300  97.5899080  71.1545470
  93.0198360  96.7266440  71.5158810  93.0501350  97.5032440  70.2167070
  95.2503780  96.1889870  87.3909070  95.8403470  95.8805720  88.0786890
  94.4324020  95.7169620  87.5468970  92.0192100  94.6899700  71.1423350
  92.3218000  94.6967130  70.2342500  92.7586690  94.3397560  71.6391010
  95.2377030  93.6334320  72.1279550  94.8899030  92.9558310  71.5482000
  95.4389800  93.1723830  72.9422940  91.0422230 103.9942120  71.9753150
  91.4797100 104.5371790  72.6310730  91.5269960 103.1689070  71.9849490
  92.8529950 105.1140160  77.0875380  92.5525490 104.9905130  77.9879290
  92.7467440 104.2548750  76.6791110  88.5782670 100.1621970  78.5243920
  87.9231510  99.8933610  77.8803620  89.4160620 100.0526450  78.0745900
  89.6158600 100.5474540  83.0647260  89.9831640 100.4601940  83.9443280
  89.0469420  99.7841090  82.9654120  89.1674600  97.4583630  86.9705680
  88.2730650  97.4250390  87.3099390  89.7072150  97.6570420  87.7356930
  87.7920750  97.3720900  74.4669250  86.8884830  97.6351100  74.2920910
  88.2761370  97.6432070  73.6869210  90.3347960  96.4286440  72.3763630
  91.0439660  96.0069660  71.8910910  89.6187900  96.4961670  71.7446980
  89.9822120  92.4825770  71.4166280  90.7050250  93.0234710  71.7347500
  90.2546640  92.2089190  70.5407820  89.6714310  91.7331960  81.3188900
  90.3190500  91.1829340  80.8784060  90.0916150  91.9875110  82.1404710
  89.4246310  91.8887630  84.0614220  89.0761130  92.3451450  84.8272400
  89.0934010  90.9944760  84.1436650  96.9371130  93.0799510  87.5833640
  96.8760020  93.6721340  88.3329050  97.8771510  92.9725470  87.4383900
  90.0966950  91.4163830  87.3364990  90.6449940  91.2351880  86.5731100
  90.1622260  90.6257940  87.8721300  98.0628550  92.2171550  82.4888130
  97.2800340  92.6917050  82.7684890  97.7691480  91.3126380  82.3801310
  89.4068960  92.5219030  75.0101850  90.1648320  92.6347910  74.4365880
  88.9446130  93.3588230  74.9645280  95.9482770  94.6358300  78.0004160
  95.1357280  94.2615190  77.6600040  96.4524410  93.8803380  78.3025350
  91.7794110  93.0483080  73.5503820  92.3086870  92.2612880  73.4211770
  92.4122430  93.7274270  73.7839350  93.9731950  92.7858220  76.6049210
  93.3434690  92.0845530  76.7719340  93.4337090  93.5462350  76.3882370
  94.0987510  92.0642200  89.0401700  93.8171780  92.5675800  88.2762520
  94.4807210  91.2663950  88.6743830  91.7544990 101.5887080  62.7401940
  90.9229870 101.3335790  63.1398450  92.3625970 101.6597850  63.4759860
  90.1636940  96.5488970  56.5244330  89.2753640  96.8904940  56.4224210
  90.4478130  96.3489290  55.6325160  88.1269950  99.1494620  62.4084030
  88.6986060  98.3816820  62.4087670  88.1271490  99.4483380  61.4990640
  97.1788150 103.9524460  61.8696340  97.1096430 103.0114400  61.7085470
  97.9408010 104.0425870  62.4418910  89.3694820  94.5578980  64.1952960
  89.1897660  93.6604730  64.4755720  88.9674900  95.1050850  64.8699910
  92.3398330  95.1320470  57.5582710  92.4465080  96.0324200  57.8651470
  91.4290690  95.0838440  57.2677360  89.9881490  97.0539480  62.8035300
  90.6691600  97.3177850  63.4222700  89.6729540  96.2140350  63.1373310
  94.1806060  98.1006840  61.8907890  94.6884280  98.5987810  62.5312910
  94.7119300  97.3242040  61.7147250  92.4642160  92.7405400  66.1571310
  92.4660600  93.2577790  65.3517210  91.6346470  92.2635580  66.1341240
  93.7145010 102.3800580  64.3344810  93.3814390 103.0069500  64.9765880
  93.8911690 102.9062460  63.5546480  92.1457490  94.4515360  64.1641760
  92.4874300  95.2957410  63.8695630  91.2073300  94.5999100  64.2807100
  92.9264110 104.3481380  66.1493990  93.5438110 105.0232460  65.8678440
  92.0657230 104.7569360  66.0581490  88.2196450 103.5381240  55.0300840
  87.8424430 104.0268340  54.2985740  88.4769520 104.2106520  55.6607370
  95.8285380  91.9397630  60.4886350  96.1360360  91.3844520  59.7721850
  94.8986080  92.0742090  60.3059340  93.8222780 100.5311200  60.0066200
  93.4179780  99.8188450  59.5112100  93.9085900 100.1864440  60.8954240
  94.2904480 104.2178760  62.1705410  93.9932770 103.6124230  61.4913190
  95.2404300 104.2556070  62.0594770  92.5351400  97.3054410  63.7865240
  93.0865990  97.4149750  63.0118490  93.0494910  97.6792010  64.5020470
  93.3822910 103.9560450  68.8213210  92.4851440 104.1800420  69.0686610
  93.4075780 104.0795390  67.8724610  92.2094130 100.8273770  67.3970580
  92.0701900 101.6996570  67.7657980  91.3275490 100.4846580  67.2518520
  90.5227410  99.4256180  57.5072850  90.4025010 100.1518270  56.8954120
  90.2128300  98.6559090  57.0300760  88.1612780 102.5971320  63.3141490
  88.2393200 102.7320090  62.3697210  88.7754460 101.8887210  63.5069610
  89.4060410 104.2971510  59.7247670  88.9988490 104.4386100  58.8701270
  90.2973420 104.0131670  59.5218880  88.2172300 103.6385490  65.8535950
  88.3803340 103.1690850  65.0355320  88.6824750 103.1309050  66.5184790
  92.9891070  92.7691250  60.8896520  92.5459220  93.5500790  60.5581040
  93.5476060  93.0921140  61.5967460  97.2760880  95.6359770  66.4931840
  96.8140250  95.8442790  67.3051780  96.8738990  94.8219120  66.1902510
  96.1049890  92.3901950  55.7702350  95.4804070  92.3861820  56.4955660
  96.0180010  91.5232910  55.3738320  95.0266970  93.3138580  62.7486120
  95.3239300  94.2201410  62.6678140  95.5752530  92.8257360  62.1345690
  92.7805290  97.8924820  58.6177770  92.5546210  97.6761990  59.5224390
  91.9997820  98.3253280  58.2723740  95.2204500  98.7910400  69.2838040
  95.1248100  97.8505130  69.1338440  96.0636480  99.0125470  68.8886110
  90.3515040  95.2024070  67.4371820  89.9578430  96.0499280  67.6444600
  89.6633440  94.5650440  67.6280460  96.9260090  95.2859040  70.5068560
  96.2358410  95.0931240  71.1414650  97.6692390  95.5693680  71.0392860
  87.6532090  93.1252530  61.4701900  87.3645140  93.6955390  62.1826880
  88.3977850  92.6456980  61.8333130  87.8402320  97.0672650  52.6804620
  87.7576990  98.0103410  52.8219610  87.4885380  96.9247560  51.8016970
  95.6400450  95.8011680  61.7474970  95.6436510  95.3601630  60.8979510
  96.5351570  96.1229010  61.8546790  91.4902830  95.6838170  60.7069180
  91.1502880  96.1613400  61.4636230  90.7280150  95.2303290  60.3470280
  95.7020600  96.8023760  54.7381730  95.8233420  96.7610240  55.6867550
  95.3169110  97.6647910  54.5828460  94.7142100  99.1124900  54.1365030
  94.1459000  98.6643150  53.5100940  95.4231100  99.4717680  53.6030180
  89.7911280 103.0136920  68.0131760  89.4066070 102.3730590  68.6114720
  90.1023470 103.7173040  68.5826490  95.9408420  99.8613460  63.4940380
  96.3078550  99.3872030  64.2401720  95.7513480 100.7355030  63.8348720
  88.8048910  94.6057150  59.6233850  88.5195830  94.2412820  60.4612470
  88.7427770  93.8737610  59.0096990  93.7307790  98.9022100  65.8124590
  93.4264860  99.7814080  66.0374950  94.6854250  98.9621890  65.8482030
  92.2589580 103.1083090  56.4091440  91.4851840 102.5680710  56.2490160
  92.9884210 102.5889700  56.0709200  92.3026980 102.7763470  60.0470250
  92.8205650 101.9731730  59.9927140  91.8511000 102.7142610  60.8887080
  97.1896480 104.0429750  55.3197550  97.5312180 104.7871980  54.8240870
  96.3609190 104.3560870  55.6822380  89.7871520  99.7424840  66.9595950
  89.4286460 100.4078690  67.5469290  89.4926080  98.9108390  67.3308570
  92.9884640 100.2009080  69.8435500  92.6884780 100.3466260  68.9463320
  93.7595880  99.6414370  69.7508890  96.1587170 104.1243280  58.0913470
  96.8458300 104.6712490  58.4721060  95.3719590 104.6684010  58.1263080
  88.2979570  99.7416100  53.5830550  89.1674420 100.0240900  53.8666470
  87.8069890 100.5551970  53.4679360  95.4614380 101.1289310  57.7038830
  95.9177160 101.9394560  57.9299020  95.1102590 100.8112450  58.5357320
  91.3626160  91.4726960  58.1761350  91.2340790  91.4644860  59.1246270
  90.5388180  91.8110050  57.8252360  88.3620090  93.2318080  67.6368050
  87.6478610  93.4315000  68.2420660  88.7815130  92.4557650  68.0082850
  90.2826080 101.5589570  55.7112610  89.6754030 102.2988470  55.7207910
  90.7575430 101.6488930  54.8850810  95.1904930  96.9583280  57.6114940
  94.4821080  97.4269620  58.0528550  95.4749410  96.3005290  58.2460130
  96.8160860  98.3779980  65.6107470  97.3146110  98.8525800  66.2759320
  96.9583810  97.4543500  65.8177500  93.3939950  95.2668360  54.9865650
  94.2430480  95.7038510  54.9205840  93.0271220  95.5788620  55.8137710
  92.2931370 101.5200720  53.4601180  93.0594640 101.4082080  54.0226610
  92.3706060 100.8238690  52.8077950  90.9878130  98.9525790  54.1434070
  91.0681720  98.0053300  54.2551470  91.8797880  99.2832670  54.2494730
  88.5148930 100.7740710  69.3790240  89.0187950 100.1947990  69.9506470
  87.7756350 101.0580940  69.9166610  95.4172550 103.4954900  52.9336530
  95.3123190 102.8807250  53.6597910  95.2496770 102.9720790  52.1499540
  95.5686870 102.1811700  68.9125760  94.8032540 102.7496700  68.8280430
  95.7502830 101.8887910  68.0193990  90.5472010  98.9170300  70.2740310
  90.5877350  98.6184170  71.1825540  91.4017510  99.3177910  70.1147830
  94.3250400 101.5165850  55.4343820  94.7466820 101.3505720  56.2775210
  94.4501240 100.7066080  54.9398960  92.4877820  97.4962400  68.2414800
  91.9574280  97.0053350  67.6138140  93.1565890  97.9246600  67.7072730
  96.8378040 100.5403460  52.6820920  97.3583700  99.8252480  52.3162070
  97.4846440 101.1789330  52.9821430  92.9750120  94.4624770  68.3212090
  92.8806990  93.8445520  67.5962960  92.3947510  95.1891060  68.0942000
  95.7411560  93.0198010  65.3539480  95.2928860  93.0422270  64.5085030
  95.1076760  92.6217030  65.9509780  96.1471110 101.9152340  65.9751920
  96.5659220 102.7585070  65.8028160  95.2279740 102.0524380  65.7458700
  93.2209300  97.5899080  52.3801980  93.0198360  96.7266440  52.7415320
  93.0501350  97.5032440  51.4423580  95.2503780  96.1889870  68.6165580
  95.8403470  95.8805720  69.3043400  94.4324020  95.7169620  68.7725480
  92.0192100  94.6899700  52.3679860  92.3218000  94.6967130  51.4599010
  92.7586690  94.3397560  52.8647520  95.2377030  93.6334320  53.3536060
  94.8899030  92.9558310  52.7738510  95.4389800  93.1723830  54.1679450
  91.0422230 103.9942120  53.2009660  91.4797100 104.5371790  53.8567240
  91.5269960 103.1689070  53.2106000  92.8529950 105.1140160  58.3131890
  92.5525490 104.9905130  59.2135800  92.7467440 104.2548750  57.9047620
  88.5782670 100.1621970  59.7500430  87.9231510  99.8933610  59.1060130
  89.4160620 100.0526450  59.3002410  89.6158600 100.5474540  64.2903770
  89.9831640 100.4601940  65.1699790  89.0469420  99.7841090  64.1910630
  89.1674600  97.4583630  68.1962190  88.2730650  97.4250390  68.5355900
  89.7072150  97.6570420  68.9613440  87.7920750  97.3720900  55.6925760
  86.8884830  97.6351100  55.5177420  88.2761370  97.6432070  54.9125720
  90.3347960  96.4286440  53.6020140  91.0439660  96.0069660  53.1167420
  89.6187900  96.4961670  52.9703490  89.9822120  92.4825770  52.6422790
  90.7050250  93.0234710  52.9604010  90.2546640  92.2089190  51.7664330
  89.6714310  91.7331960  62.5445410  90.3190500  91.1829340  62.1040570
  90.0916150  91.9875110  63.3661220  89.4246310  91.8887630  65.2870730
  89.0761130  92.3451450  66.0528910  89.0934010  90.9944760  65.3693160
  96.9371130  93.0799510  68.8090150  96.8760020  93.6721340  69.5585560
  97.8771510  92.9725470  68.6640410  90.0966950  91.4163830  68.5621500
  90.6449940  91.2351880  67.7987610  90.1622260  90.6257940  69.0977810
  98.0628550  92.2171550  63.7144640  97.2800340  92.6917050  63.9941400
  97.7691480  91.3126380  63.6057820  89.4068960  92.5219030  56.2358360
  90.1648320  92.6347910  55.6622390  88.9446130  93.3588230  56.1901790
  95.9482770  94.6358300  59.2260670  95.1357280  94.2615190  58.8856550
  96.4524410  93.8803380  59.5281860  91.7794110  93.0483080  54.7760330
  92.3086870  92.2612880  54.6468280  92.4122430  93.7274270  55.0095860
  93.9731950  92.7858220  57.8305720  93.3434690  92.0845530  57.9975850
  93.4337090  93.5462350  57.6138880  94.0987510  92.0642200  70.2658210
  93.8171780  92.5675800  69.5019030  94.4807210  91.2663950  69.9000340
  91.7544990 101.5887080  43.9658450  90.9229870 101.3335790  44.3654960
  92.3625970 101.6597850  44.7016370  90.1636940  96.5488970  37.7500840
  89.2753640  96.8904940  37.6480720  90.4478130  96.3489290  36.8581670
  88.1269950  99.1494620  43.6340540  88.6986060  98.3816820  43.6344180
  88.1271490  99.4483380  42.7247150  97.1788150 103.9524460  43.0952850
  97.1096430 103.0114400  42.9341980  97.9408010 104.0425870  43.6675420
  89.3694820  94.5578980  45.4209470  89.1897660  93.6604730  45.7012230
  88.9674900  95.1050850  46.0956420  92.3398330  95.1320470  38.7839220
  92.4465080  96.0324200  39.0907980  91.4290690  95.0838440  38.4933870
  89.9881490  97.0539480  44.0291810  90.6691600  97.3177850  44.6479210
  89.6729540  96.2140350  44.3629820  94.1806060  98.1006840  43.1164400
  94.6884280  98.5987810  43.7569420  94.7119300  97.3242040  42.9403760
  92.4642160  92.7405400  47.3827820  92.4660600  93.2577790  46.5773720
  91.6346470  92.2635580  47.3597750  93.7145010 102.3800580  45.5601320
  93.3814390 103.0069500  46.2022390  93.8911690 102.9062460  44.7802990
  92.1457490  94.4515360  45.3898270  92.4874300  95.2957410  45.0952140
  91.2073300  94.5999100  45.5063610  92.9264110 104.3481380  47.3750500
  93.5438110 105.0232460  47.0934950  92.0657230 104.7569360  47.2838000
  88.2196450 103.5381240  36.2557350  87.8424430 104.0268340  35.5242250
  88.4769520 104.2106520  36.8863880  95.8285380  91.9397630  41.7142860
  96.1360360  91.3844520  40.9978360  94.8986080  92.0742090  41.5315850
  93.8222780 100.5311200  41.2322710  93.4179780  99.8188450  40.7368610
  93.9085900 100.1864440  42.1210750  94.2904480 104.2178760  43.3961920
  93.9932770 103.6124230  42.7169700  95.2404300 104.2556070  43.2851280
  92.5351400  97.3054410  45.0121750  93.0865990  97.4149750  44.2375000
  93.0494910  97.6792010  45.7276980  93.3822910 103.9560450  50.0469720
  92.4851440 104.1800420  50.2943120  93.4075780 104.0795390  49.0981120
  92.2094130 100.8273770  48.6227090  92.0701900 101.6996570  48.9914490
  91.3275490 100.4846580  48.4775030  90.5227410  99.4256180  38.7329360
  90.4025010 100.1518270  38.1210630  90.2128300  98.6559090  38.2557270
  88.1612780 102.5971320  44.5398000  88.2393200 102.7320090  43.5953720
  88.7754460 101.8887210  44.7326120  89.4060410 104.2971510  40.9504180
  88.9988490 104.4386100  40.0957780  90.2973420 104.0131670  40.7475390
  88.2172300 103.6385490  47.0792460  88.3803340 103.1690850  46.2611830
  88.6824750 103.1309050  47.7441300  92.9891070  92.7691250  42.1153030
  92.5459220  93.5500790  41.7837550  93.5476060  93.0921140  42.8223970
  97.2760880  95.6359770  47.7188350  96.8140250  95.8442790  48.5308290
  96.8738990  94.8219120  47.4159020  96.1049890  92.3901950  36.9958860
  95.4804070  92.3861820  37.7212170  96.0180010  91.5232910  36.5994830
  95.0266970  93.3138580  43.9742630  95.3239300  94.2201410  43.8934650
  95.5752530  92.8257360  43.3602200  92.7805290  97.8924820  39.8434280
  92.5546210  97.6761990  40.7480900  91.9997820  98.3253280  39.4980250
  95.2204500  98.7910400  50.5094550  95.1248100  97.8505130  50.3594950
  96.0636480  99.0125470  50.1142620  90.3515040  95.2024070  48.6628330
  89.9578430  96.0499280  48.8701110  89.6633440  94.5650440  48.8536970
  96.9260090  95.2859040  51.7325070  96.2358410  95.0931240  52.3671160
  97.6692390  95.5693680  52.2649370  87.6532090  93.1252530  42.6958410
  87.3645140  93.6955390  43.4083390  88.3977850  92.6456980  43.0589640
  87.8402320  97.0672650  33.9061130  87.7576990  98.0103410  34.0476120
  87.4885380  96.9247560  33.0273480  95.6400450  95.8011680  42.9731480
  95.6436510  95.3601630  42.1236020  96.5351570  96.1229010  43.0803300
  91.4902830  95.6838170  41.9325690  91.1502880  96.1613400  42.6892740
  90.7280150  95.2303290  41.5726790  95.7020600  96.8023760  35.9638240
  95.8233420  96.7610240  36.9124060  95.3169110  97.6647910  35.8084970
  94.7142100  99.1124900  35.3621540  94.1459000  98.6643150  34.7357450
  95.4231100  99.4717680  34.8286690  89.7911280 103.0136920  49.2388270
  89.4066070 102.3730590  49.8371230  90.1023470 103.7173040  49.8083000
  95.9408420  99.8613460  44.7196890  96.3078550  99.3872030  45.4658230
  95.7513480 100.7355030  45.0605230  88.8048910  94.6057150  40.8490360
  88.5195830  94.2412820  41.6868980  88.7427770  93.8737610  40.2353500
  93.7307790  98.9022100  47.0381100  93.4264860  99.7814080  47.2631460
  94.6854250  98.9621890  47.0738540  92.2589580 103.1083090  37.6347950
  91.4851840 102.5680710  37.4746670  92.9884210 102.5889700  37.2965710
  92.3026980 102.7763470  41.2726760  92.8205650 101.9731730  41.2183650
  91.8511000 102.7142610  42.1143590  97.1896480 104.0429750  36.5454060
  97.5312180 104.7871980  36.0497380  96.3609190 104.3560870  36.9078890
  89.7871520  99.7424840  48.1852460  89.4286460 100.4078690  48.7725800
  89.4926080  98.9108390  48.5565080  92.9884640 100.2009080  51.0692010
  92.6884780 100.3466260  50.1719830  93.7595880  99.6414370  50.9765400
  96.1587170 104.1243280  39.3169980  96.8458300 104.6712490  39.6977570
  95.3719590 104.6684010  39.3519590  88.2979570  99.7416100  34.8087060
  89.1674420 100.0240900  35.0922980  87.8069890 100.5551970  34.6935870
  95.4614380 101.1289310  38.9295340  95.9177160 101.9394560  39.1555530
  95.1102590 100.8112450  39.7613830  91.3626160  91.4726960  39.4017860
  91.2340790  91.4644860  40.3502780  90.5388180  91.8110050  39.0508870
  88.3620090  93.2318080  48.8624560  87.6478610  93.4315000  49.4677170
  88.7815130  92.4557650  49.2339360  90.2826080 101.5589570  36.9369120
  89.6754030 102.2988470  36.9464420  90.7575430 101.6488930  36.1107320
  95.1904930  96.9583280  38.8371450  94.4821080  97.4269620  39.2785060
  95.4749410  96.3005290  39.4716640  96.8160860  98.3779980  46.8363980
  97.3146110  98.8525800  47.5015830  96.9583810  97.4543500  47.0434010
  93.3939950  95.2668360  36.2122160  94.2430480  95.7038510  36.1462350
  93.0271220  95.5788620  37.0394220  92.2931370 101.5200720  34.6857690
  93.0594640 101.4082080  35.2483120  92.3706060 100.8238690  34.0334460
  90.9878130  98.9525790  35.3690580  91.0681720  98.0053300  35.4807980
  91.8797880  99.2832670  35.4751240  88.5148930 100.7740710  50.6046750
  89.0187950 100.1947990  51.1762980  87.7756350 101.0580940  51.1423120
  95.4172550 103.4954900  34.1593040  95.3123190 102.8807250  34.8854420
  95.2496770 102.9720790  33.3756050  95.5686870 102.1811700  50.1382270
  94.8032540 102.7496700  50.0536940  95.7502830 101.8887910  49.2450500
  90.5472010  98.9170300  51.4996820  90.5877350  98.6184170  52.4082050
  91.4017510  99.3177910  51.3404340  94.3250400 101.5165850  36.6600330
  94.7466820 101.3505720  37.5031720  94.4501240 100.7066080  36.1655470
  92.4877820  97.4962400  49.4671310  91.9574280  97.0053350  48.8394650
  93.1565890  97.9246600  48.9329240  96.8378040 100.5403460  33.9077430
  97.3583700  99.8252480  33.5418580  97.4846440 101.1789330  34.2077940
  92.9750120  94.4624770  49.5468600  92.8806990  93.8445520  48.8219470
  92.3947510  95.1891060  49.3198510  95.7411560  93.0198010  46.5795990
  95.2928860  93.0422270  45.7341540  95.1076760  92.6217030  47.1766290
  96.1471110 101.9152340  47.2008430  96.5659220 102.7585070  47.0284670
  95.2279740 102.0524380  46.9715210  93.2209300  97.5899080  33.6058490
  93.0198360  96.7266440  33.9671830  93.0501350  97.5032440  32.6680090
  95.2503780  96.1889870  49.8422090  95.8403470  95.8805720  50.5299910
  94.4324020  95.7169620  49.9981990  92.0192100  94.6899700  33.5936370
  92.3218000  94.6967130  32.6855520  92.7586690  94.3397560  34.0904030
  95.2377030  93.6334320  34.5792570  94.8899030  92.9558310  33.9995020
  95.4389800  93.1723830  35.3935960  91.0422230 103.9942120  34.4266170
  91.4797100 104.5371790  35.0823750  91.5269960 103.1689070  34.4362510
  92.8529950 105.1140160  39.5388400  92.5525490 104.9905130  40.4392310
  92.7467440 104.2548750  39.1304130  88.5782670 100.1621970  40.9756940
  87.9231510  99.8933610  40.3316640  89.4160620 100.0526450  40.5258920
  89.6158600 100.5474540  45.5160280  89.9831640 100.4601940  46.3956300
  89.0469420  99.7841090  45.4167140  89.1674600  97.4583630  49.4218700
  88.2730650  97.4250390  49.7612410  89.7072150  97.6570420  50.1869950
  87.7920750  97.3720900  36.9182270  86.8884830  97.6351100  36.7433930
  88.2761370  97.6432070  36.1382230  90.3347960  96.4286440  34.8276650
  91.0439660  96.0069660  34.3423930  89.6187900  96.4961670  34.1960000
  89.9822120  92.4825770  33.8679300  90.7050250  93.0234710  34.1860520
  90.2546640  92.2089190  32.9920840  89.6714310  91.7331960  43.7701920
  90.3190500  91.1829340  43.3297080  90.0916150  91.9875110  44.5917730
  89.4246310  91.8887630  46.5127240  89.0761130  92.3451450  47.2785420
  89.0934010  90.9944760  46.5949670  96.9371130  93.0799510  50.0346660
  96.8760020  93.6721340  50.7842070  97.8771510  92.9725470  49.8896920
  90.0966950  91.4163830  49.7878010  90.6449940  91.2351880  49.0244120
  90.1622260  90.6257940  50.3234320  98.0628550  92.2171550  44.9401150
  97.2800340  92.6917050  45.2197910  97.7691480  91.3126380  44.8314330
  89.4068960  92.5219030  37.4614870  90.1648320  92.6347910  36.8878900
  88.9446130  93.3588230  37.4158300  95.9482770  94.6358300  40.4517180
  95.1357280  94.2615190  40.1113060  96.4524410  93.8803380  40.7538370
  91.7794110  93.0483080  36.0016840  92.3086870  92.2612880  35.8724790
  92.4122430  93.7274270  36.2352370  93.9731950  92.7858220  39.0562230
  93.3434690  92.0845530  39.2232360  93.4337090  93.5462350  38.8395390
  94.0987510  92.0642200  51.4914720  93.8171780  92.5675800  50.7275540
  94.4807210  91.2663950  51.1256850  91.7544990 101.5887080  25.1914960
  90.9229870 101.3335790  25.5911470  92.3625970 101.6597850  25.9272880
  90.1636940  96.5488970  18.9757350  89.2753640  96.8904940  18.8737230
  90.4478130  96.3489290  18.0838180  88.1269950  99.1494620  24.8597050
  88.6986060  98.3816820  24.8600690  88.1271490  99.4483380  23.9503660
  97.1788150 103.9524460  24.3209360  97.1096430 103.0114400  24.1598490
  97.9408010 104.0425870  24.8931930  89.3694820  94.5578980  26.6465980
  89.1897660  93.6604730  26.9268740  88.9674900  95.1050850  27.3212930
  92.3398330  95.1320470  20.0095730  92.4465080  96.0324200  20.3164490
  91.4290690  95.0838440  19.7190380  89.9881490  97.0539480  25.2548320
  90.6691600  97.3177850  25.8735720  89.6729540  96.2140350  25.5886330
  94.1806060  98.1006840  24.3420910  94.6884280  98.5987810  24.9825930
  94.7119300  97.3242040  24.1660270  92.4642160  92.7405400  28.6084330
  92.4660600  93.2577790  27.8030230  91.6346470  92.2635580  28.5854260
  93.7145010 102.3800580  26.7857830  93.3814390 103.0069500  27.4278900
  93.8911690 102.9062460  26.0059500  92.1457490  94.4515360  26.6154780
  92.4874300  95.2957410  26.3208650  91.2073300  94.5999100  26.7320120
  92.9264110 104.3481380  28.6007010  93.5438110 105.0232460  28.3191460
  92.0657230 104.7569360  28.5094510  88.2196450 103.5381240  17.4813860
  87.8424430 104.0268340  16.7498760  88.4769520 104.2106520  18.1120390
  95.8285380  91.9397630  22.9399370  96.1360360  91.3844520  22.2234870
  94.8986080  92.0742090  22.7572360  93.8222780 100.5311200  22.4579220
  93.4179780  99.8188450  21.9625120  93.9085900 100.1864440  23.3467260
  94.2904480 104.2178760  24.6218430  93.9932770 103.6124230  23.9426210
  95.2404300 104.2556070  24.5107790  92.5351400  97.3054410  26.2378260
  93.0865990  97.4149750  25.4631510  93.0494910  97.6792010  26.9533490
  93.3822910 103.9560450  31.2726230  92.4851440 104.1800420  31.5199630
  93.4075780 104.0795390  30.3237630  92.2094130 100.8273770  29.8483600
  92.0701900 101.6996570  30.2171000  91.3275490 100.4846580  29.7031540
  90.5227410  99.4256180  19.9585870  90.4025010 100.1518270  19.3467140
  90.2128300  98.6559090  19.4813780  88.1612780 102.5971320  25.7654510
  88.2393200 102.7320090  24.8210230  88.7754460 101.8887210  25.9582630
  89.4060410 104.2971510  22.1760690  88.9988490 104.4386100  21.3214290
  90.2973420 104.0131670  21.9731900  88.2172300 103.6385490  28.3048970
  88.3803340 103.1690850  27.4868340  88.6824750 103.1309050  28.9697810
  92.9891070  92.7691250  23.3409540  92.5459220  93.5500790  23.0094060
  93.5476060  93.0921140  24.0480480  97.2760880  95.6359770  28.9444860
  96.8140250  95.8442790  29.7564800  96.8738990  94.8219120  28.6415530
  96.1049890  92.3901950  18.2215370  95.4804070  92.3861820  18.9468680
  96.0180010  91.5232910  17.8251340  95.0266970  93.3138580  25.1999140
  95.3239300  94.2201410  25.1191160  95.5752530  92.8257360  24.5858710
  92.7805290  97.8924820  21.0690790  92.5546210  97.6761990  21.9737410
  91.9997820  98.3253280  20.7236760  95.2204500  98.7910400  31.7351060
  95.1248100  97.8505130  31.5851460  96.0636480  99.0125470  31.3399130
  90.3515040  95.2024070  29.8884840  89.9578430  96.0499280  30.0957620
  89.6633440  94.5650440  30.0793480  96.9260090  95.2859040  32.9581580
  96.2358410  95.0931240  33.5927670  97.6692390  95.5693680  33.4905880
  87.6532090  93.1252530  23.9214920  87.3645140  93.6955390  24.6339900
  88.3977850  92.6456980  24.2846150  87.8402320  97.0672650  15.1317640
  87.7576990  98.0103410  15.2732630  87.4885380  96.9247560  14.2529990
  95.6400450  95.8011680  24.1987990  95.6436510  95.3601630  23.3492530
  96.5351570  96.1229010  24.3059810  91.4902830  95.6838170  23.1582200
  91.1502880  96.1613400  23.9149250  90.7280150  95.2303290  22.7983300
  95.7020600  96.8023760  17.1894750  95.8233420  96.7610240  18.1380570
  95.3169110  97.6647910  17.0341480  94.7142100  99.1124900  16.5878050
  94.1459000  98.6643150  15.9613960  95.4231100  99.4717680  16.0543200
  89.7911280 103.0136920  30.4644780  89.4066070 102.3730590  31.0627740
  90.1023470 103.7173040  31.0339510  95.9408420  99.8613460  25.9453400
  96.3078550  99.3872030  26.6914740  95.7513480 100.7355030  26.2861740
  88.8048910  94.6057150  22.0746870  88.5195830  94.2412820  22.9125490
  88.7427770  93.8737610  21.4610010  93.7307790  98.9022100  28.2637610
  93.4264860  99.7814080  28.4887970  94.6854250  98.9621890  28.2995050
  92.2589580 103.1083090  18.8604460  91.4851840 102.5680710  18.7003180
  92.9884210 102.5889700  18.5222220  92.3026980 102.7763470  22.4983270
  92.8205650 101.9731730  22.4440160  91.8511000 102.7142610  23.3400100
  97.1896480 104.0429750  17.7710570  97.5312180 104.7871980  17.2753890
  96.3609190 104.3560870  18.1335400  89.7871520  99.7424840  29.4108970
  89.4286460 100.4078690  29.9982310  89.4926080  98.9108390  29.7821590
  92.9884640 100.2009080  32.2948520  92.6884780 100.3466260  31.3976340
  93.7595880  99.6414370  32.2021910  96.1587170 104.1243280  20.5426490
  96.8458300 104.6712490  20.9234080  95.3719590 104.6684010  20.5776100
  88.2979570  99.7416100  16.0343570  89.1674420 100.0240900  16.3179490
  87.8069890 100.5551970  15.9192380  95.4614380 101.1289310  20.1551850
  95.9177160 101.9394560  20.3812040  95.1102590 100.8112450  20.9870340
  91.3626160  91.4726960  20.6274370  91.2340790  91.4644860  21.5759290
  90.5388180  91.8110050  20.2765380  88.3620090  93.2318080  30.0881070
  87.6478610  93.4315000  30.6933680  88.7815130  92.4557650  30.4595870
  90.2826080 101.5589570  18.1625630  89.6754030 102.2988470  18.1720930
  90.7575430 101.6488930  17.3363830  95.1904930  96.9583280  20.0627960
  94.4821080  97.4269620  20.5041570  95.4749410  96.3005290  20.6973150
  96.8160860  98.3779980  28.0620490  97.3146110  98.8525800  28.7272340
  96.9583810  97.4543500  28.2690520  93.3939950  95.2668360  17.4378670
  94.2430480  95.7038510  17.3718860  93.0271220  95.5788620  18.2650730
  92.2931370 101.5200720  15.9114200  93.0594640 101.4082080  16.4739630
  92.3706060 100.8238690  15.2590970  90.9878130  98.9525790  16.5947090
  91.0681720  98.0053300  16.7064490  91.8797880  99.2832670  16.7007750
  88.5148930 100.7740710  31.8303260  89.0187950 100.1947990  32.4019490
  87.7756350 101.0580940  32.3679630  95.4172550 103.4954900  15.3849550
  95.3123190 102.8807250  16.1110930  95.2496770 102.9720790  14.6012560
  95.5686870 102.1811700  31.3638780  94.8032540 102.7496700  31.2793450
  95.7502830 101.8887910  30.4707010  90.5472010  98.9170300  32.7253330
  90.5877350  98.6184170  33.6338560  91.4017510  99.3177910  32.5660850
  94.3250400 101.5165850  17.8856840  94.7466820 101.3505720  18.7288230
  94.4501240 100.7066080  17.3911980  92.4877820  97.4962400  30.6927820
  91.9574280  97.0053350  30.0651160  93.1565890  97.9246600  30.1585750
  96.8378040 100.5403460  15.1333940  97.3583700  99.8252480  14.7675090
  97.4846440 101.1789330  15.4334450  92.9750120  94.4624770  30.7725110
  92.8806990  93.8445520  30.0475980  92.3947510  95.1891060  30.5455020
  95.7411560  93.0198010  27.8052500  95.2928860  93.0422270  26.9598050
  95.1076760  92.6217030  28.4022800  96.1471110 101.9152340  28.4264940
  96.5659220 102.7585070  28.2541180  95.2279740 102.0524380  28.1971720
  93.2209300  97.5899080  14.8315000  93.0198360  96.7266440  15.1928340
  93.0501350  97.5032440  13.8936600  95.2503780  96.1889870  31.0678600
  95.8403470  95.8805720  31.7556420  94.4324020  95.7169620  31.2238500
  92.0192100  94.6899700  14.8192880  92.3218000  94.6967130  13.9112030
  92.7586690  94.3397560  15.3160540  95.2377030  93.6334320  15.8049080
  94.8899030  92.9558310  15.2251530  95.4389800  93.1723830  16.6192470
  91.0422230 103.9942120  15.6522680  91.4797100 104.5371790  16.3080260
  91.5269960 103.1689070  15.6619020  92.8529950 105.1140160  20.7644910
  92.5525490 104.9905130  21.6648820  92.7467440 104.2548750  20.3560640
  88.5782670 100.1621970  22.2013450  87.9231510  99.8933610  21.5573150
  89.4160620 100.0526450  21.7515430  89.6158600 100.5474540  26.7416790
  89.9831640 100.4601940  27.6212810  89.0469420  99.7841090  26.6423650
  89.1674600  97.4583630  30.6475210  88.2730650  97.4250390  30.9868920
  89.7072150  97.6570420  31.4126460  87.7920750  97.3720900  18.1438780
  86.8884830  97.6351100  17.9690440  88.2761370  97.6432070  17.3638740
  90.3347960  96.4286440  16.0533160  91.0439660  96.0069660  15.5680440
  89.6187900  96.4961670  15.4216510  89.9822120  92.4825770  15.0935810
  90.7050250  93.0234710  15.4117030  90.2546640  92.2089190  14.2177350
  89.6714310  91.7331960  24.9958430  90.3190500  91.1829340  24.5553590
  90.0916150  91.9875110  25.8174240  89.4246310  91.8887630  27.7383750
  89.0761130  92.3451450  28.5041930  89.0934010  90.9944760  27.8206180
  96.9371130  93.0799510  31.2603170  96.8760020  93.6721340  32.0098580
  97.8771510  92.9725470  31.1153430  90.0966950  91.4163830  31.0134520
  90.6449940  91.2351880  30.2500630  90.1622260  90.6257940  31.5490830
  98.0628550  92.2171550  26.1657660  97.2800340  92.6917050  26.4454420
  97.7691480  91.3126380  26.0570840  89.4068960  92.5219030  18.6871380
  90.1648320  92.6347910  18.1135410  88.9446130  93.3588230  18.6414810
  95.9482770  94.6358300  21.6773690  95.1357280  94.2615190  21.3369570
  96.4524410  93.8803380  21.9794880  91.7794110  93.0483080  17.2273350
  92.3086870  92.2612880  17.0981300  92.4122430  93.7274270  17.4608880
  93.9731950  92.7858220  20.2818740  93.3434690  92.0845530  20.4488870
  93.4337090  93.5462350  20.0651900  94.0987510  92.0642200  32.7171230
  93.8171780  92.5675800  31.9532050  94.4807210  91.2663950  32.3513360
  91.7544990 101.5887080   6.4171470  90.9229870 101.3335790   6.8167980
  92.3625970 101.6597850   7.1529390  88.1269950  99.1494620   6.0853560
  88.6986060  98.3816820   6.0857200  88.1271490  99.4483380   5.1760170
  97.1788150 103.9524460   5.5465870  97.1096430 103.0114400   5.3855000
  97.9408010 104.0425870   6.1188440  89.3694820  94.5578980   7.8722490
  89.1897660  93.6604730   8.1525250  88.9674900  95.1050850   8.5469440
  89.9881490  97.0539480   6.4804830  90.6691600  97.3177850   7.0992230
  89.6729540  96.2140350   6.8142840  94.1806060  98.1006840   5.5677420
  94.6884280  98.5987810   6.2082440  94.7119300  97.3242040   5.3916780
  92.4642160  92.7405400   9.8340840  92.4660600  93.2577790   9.0286740
  91.6346470  92.2635580   9.8110770  93.7145010 102.3800580   8.0114340
  93.3814390 103.0069500   8.6535410  93.8911690 102.9062460   7.2316010
  92.1457490  94.4515360   7.8411290  92.4874300  95.2957410   7.5465160
  91.2073300  94.5999100   7.9576630  92.9264110 104.3481380   9.8263520
  93.5438110 105.0232460   9.5447970  92.0657230 104.7569360   9.7351020
  95.8285380  91.9397630   4.1655880  96.1360360  91.3844520   3.4491380
  94.8986080  92.0742090   3.9828870  93.8222780 100.5311200   3.6835730
  93.4179780  99.8188450   3.1881630  93.9085900 100.1864440   4.5723770
  94.2904480 104.2178760   5.8474940  93.9932770 103.6124230   5.1682720
  95.2404300 104.2556070   5.7364300  92.5351400  97.3054410   7.4634770
  93.0865990  97.4149750   6.6888020  93.0494910  97.6792010   8.1790000
  93.3822910 103.9560450  12.4982740  92.4851440 104.1800420  12.7456140
  93.4075780 104.0795390  11.5494140  92.2094130 100.8273770  11.0740110
  92.0701900 101.6996570  11.4427510  91.3275490 100.4846580  10.9288050
  88.1612780 102.5971320   6.9911020  88.2393200 102.7320090   6.0466740
  88.7754460 101.8887210   7.1839140  89.4060410 104.2971510   3.4017200
  88.9988490 104.4386100   2.5470800  90.2973420 104.0131670   3.1988410
  88.2172300 103.6385490   9.5305480  88.3803340 103.1690850   8.7124850
  88.6824750 103.1309050  10.1954320  92.9891070  92.7691250   4.5666050
  92.5459220  93.5500790   4.2350570  93.5476060  93.0921140   5.2736990
  97.2760880  95.6359770  10.1701370  96.8140250  95.8442790  10.9821310
  96.8738990  94.8219120   9.8672040  95.0266970  93.3138580   6.4255650
  95.3239300  94.2201410   6.3447670  95.5752530  92.8257360   5.8115220
  92.7805290  97.8924820   2.2947300  92.5546210  97.6761990   3.1993920
  91.9997820  98.3253280   1.9493270  95.2204500  98.7910400  12.9607570
  95.1248100  97.8505130  12.8107970  96.0636480  99.0125470  12.5655640
  90.3515040  95.2024070  11.1141350  89.9578430  96.0499280  11.3214130
  89.6633440  94.5650440  11.3049990  96.9260090  95.2859040  14.1838090
  96.2358410  95.0931240  14.8184180  97.6692390  95.5693680  14.7162390
  87.6532090  93.1252530   5.1471430  87.3645140  93.6955390   5.8596410
  88.3977850  92.6456980   5.5102660  95.6400450  95.8011680   5.4244500
  95.6436510  95.3601630   4.5749040  96.5351570  96.1229010   5.5316320
  91.4902830  95.6838170   4.3838710  91.1502880  96.1613400   5.1405760
  90.7280150  95.2303290   4.0239810  89.7911280 103.0136920  11.6901290
  89.4066070 102.3730590  12.2884250  90.1023470 103.7173040  12.2596020
  95.9408420  99.8613460   7.1709910  96.3078550  99.3872030   7.9171250
  95.7513480 100.7355030   7.5118250  88.8048910  94.6057150   3.3003380
  88.5195830  94.2412820   4.1382000  88.7427770  93.8737610   2.6866520
  93.7307790  98.9022100   9.4894120  93.4264860  99.7814080   9.7144480
  94.6854250  98.9621890   9.5251560  92.3026980 102.7763470   3.7239780
  92.8205650 101.9731730   3.6696670  91.8511000 102.7142610   4.5656610
  89.7871520  99.7424840  10.6365480  89.4286460 100.4078690  11.2238820
  89.4926080  98.9108390  11.0078100  92.9884640 100.2009080  13.5205030
  92.6884780 100.3466260  12.6232850  93.7595880  99.6414370  13.4278420
  96.1587170 104.1243280   1.7683000  96.8458300 104.6712490   2.1490590
  95.3719590 104.6684010   1.8032610  88.3620090  93.2318080  11.3137580
  87.6478610  93.4315000  11.9190190  88.7815130  92.4557650  11.6852380
  96.8160860  98.3779980   9.2877000  97.3146110  98.8525800   9.9528850
  96.9583810  97.4543500   9.4947030  88.5148930 100.7740710  13.0559770
  89.0187950 100.1947990  13.6276000  87.7756350 101.0580940  13.5936140
  95.5686870 102.1811700  12.5895290  94.8032540 102.7496700  12.5049960
  95.7502830 101.8887910  11.6963520  90.5472010  98.9170300  13.9509840
  90.5877350  98.6184170  14.8595070  91.4017510  99.3177910  13.7917360
  92.4877820  97.4962400  11.9184330  91.9574280  97.0053350  11.2907670
  93.1565890  97.9246600  11.3842260  92.9750120  94.4624770  11.9981620
  92.8806990  93.8445520  11.2732490  92.3947510  95.1891060  11.7711530
  95.7411560  93.0198010   9.0309010  95.2928860  93.0422270   8.1854560
  95.1076760  92.6217030   9.6279310  96.1471110 101.9152340   9.6521450
  96.5659220 102.7585070   9.4797690  95.2279740 102.0524380   9.4228230
  95.2503780  96.1889870  12.2935110  95.8403470  95.8805720  12.9812930
  94.4324020  95.7169620  12.4495010  88.5782670 100.1621970   3.4269960
  87.9231510  99.8933610   2.7829660  89.4160620 100.0526450   2.9771940
  89.6158600 100.5474540   7.9673300  89.9831640 100.4601940   8.8469320
  89.0469420  99.7841090   7.8680160  89.1674600  97.4583630  11.8731720
  88.2730650  97.4250390  12.2125430  89.7072150  97.6570420  12.6382970
  89.6714310  91.7331960   6.2214940  90.3190500  91.1829340   5.7810100
  90.0916150  91.9875110   7.0430750  89.4246310  91.8887630   8.9640260
  89.0761130  92.3451450   9.7298440  89.0934010  90.9944760   9.0462690
  96.9371130  93.0799510  12.4859680  96.8760020  93.6721340  13.2355090
  97.8771510  92.9725470  12.3409940  90.0966950  91.4163830  12.2391030
  90.6449940  91.2351880  11.4757140  90.1622260  90.6257940  12.7747340
  98.0628550  92.2171550   7.3914170  97.2800340  92.6917050   7.6710930
  97.7691480  91.3126380   7.2827350  95.9482770  94.6358300   2.9030200
  95.1357280  94.2615190   2.5626080  96.4524410  93.8803380   3.2051390
  94.0987510  92.0642200  13.9427740  93.8171780  92.5675800  13.1788560
  94.4807210  91.2663950  13.5769870  91.7544990  82.8143590 100.2888920
  90.9229870  82.5592300 100.6885430  92.3625970  82.8854360 101.0246840
  91.7346250  86.8483680 100.4846940  92.0374290  85.9581420 100.3057160
  92.4789840  87.4053900 100.2569190  90.1636940  77.7745480  94.0731310
  89.2753640  78.1161450  93.9711190  90.4478130  77.5745800  93.1812140
  88.1269950  80.3751130  99.9571010  88.6986060  79.6073330  99.9574650
  88.1271490  80.6739890  99.0477620  97.1788150  85.1780970  99.4183320
  97.1096430  84.2370910  99.2572450  97.9408010  85.2682380  99.9905890
  89.3694820  75.7835490 101.7439940  89.1897660  74.8861240 102.0242700
  88.9674900  76.3307360 102.4186890  92.3398330  76.3576980  95.1069690
  92.4465080  77.2580710  95.4138450  91.4290690  76.3094950  94.8164340
  89.9881490  78.2795990 100.3522280  90.6691600  78.5434360 100.9709680
  89.6729540  77.4396860 100.6860290  94.1806060  79.3263350  99.4394870
  94.6884280  79.8244320 100.0799890  94.7119300  78.5498550  99.2634230
  93.7145010  83.6057090 101.8831790  93.3814390  84.2326010 102.5252860
  93.8911690  84.1318970 101.1033460  92.1457490  75.6771870 101.7128740
  92.4874300  76.5213920 101.4182610  91.2073300  75.8255610 101.8294080
  88.2196450  84.7637750  92.5787820  87.8424430  85.2524850  91.8472720
  88.4769520  85.4363030  93.2094350  95.8285380  73.1654140  98.0373330
  96.1360360  72.6101030  97.3208830  94.8986080  73.2998600  97.8546320
  93.8222780  81.7567710  97.5553180  93.4179780  81.0444960  97.0599080
  93.9085900  81.4120950  98.4441220  94.2904480  85.4435270  99.7192390
  93.9932770  84.8380740  99.0400170  95.2404300  85.4812580  99.6081750
  92.5351400  78.5310920 101.3352220  93.0865990  78.6406260 100.5605470
  93.0494910  78.9048520 102.0507450  90.5227410  80.6512690  95.0559830
  90.4025010  81.3774780  94.4441100  90.2128300  79.8815600  94.5787740
  88.1612780  83.8227830 100.8628470  88.2393200  83.9576600  99.9184190
  88.7754460  83.1143720 101.0556590  89.4060410  85.5228020  97.2734650
  88.9988490  85.6642610  96.4188250  90.2973420  85.2388180  97.0705860
  93.6782070  89.7373800  95.3857320  93.5024550  88.8209340  95.1725120
  92.8237810  90.0961090  95.6255120  92.9891070  73.9947760  98.4383500
  92.5459220  74.7757300  98.1068020  93.5476060  74.3177650  99.1454440
  96.1049890  73.6158460  93.3189330  95.4804070  73.6118330  94.0442640
  96.0180010  72.7489420  92.9225300  95.0266970  74.5395090 100.2973100
  95.3239300  75.4457920 100.2165120  95.5752530  74.0513870  99.6832670
  92.7805290  79.1181330  96.1664750  92.5546210  78.9018500  97.0711370
  91.9997820  79.5509790  95.8210720  87.6532090  74.3509040  99.0188880
  87.3645140  74.9211900  99.7313860  88.3977850  73.8713490  99.3820110
  87.8402320  78.2929160  90.2291600  87.7576990  79.2359920  90.3706590
  87.4885380  78.1504070  89.3503950  95.6400450  77.0268190  99.2961950
  95.6436510  76.5858140  98.4466490  96.5351570  77.3485520  99.4033770
  91.4902830  76.9094680  98.2556160  91.1502880  77.3869910  99.0123210
  90.7280150  76.4559800  97.8957260  95.7020600  78.0280270  92.2868710
  95.8233420  77.9866750  93.2354530  95.3169110  78.8904420  92.1315440
  94.7142100  80.3381410  91.6852010  94.1459000  79.8899660  91.0587920
  95.4231100  80.6974190  91.1517160  95.9408420  81.0869970 101.0427360
  96.3078550  80.6128540 101.7888700  95.7513480  81.9611540 101.3835700
  88.8048910  75.8313660  97.1720830  88.5195830  75.4669330  98.0099450
  88.7427770  75.0994120  96.5583970  92.2589580  84.3339600  93.9578420
  91.4851840  83.7937220  93.7977140  92.9884210  83.8146210  93.6196180
  92.3026980  84.0019980  97.5957230  92.8205650  83.1988240  97.5414120
  91.8511000  83.9399120  98.4374060  97.1896480  85.2686260  92.8684530
  97.5312180  86.0128490  92.3727850  96.3609190  85.5817380  93.2309360
  96.1587170  85.3499790  95.6400450  96.8458300  85.8969000  96.0208040
  95.3719590  85.8940520  95.6750060  88.2979570  80.9672610  91.1317530
  89.1674420  81.2497410  91.4153450  87.8069890  81.7808480  91.0166340
  95.4614380  82.3545820  95.2525810  95.9177160  83.1651070  95.4786000
  95.1102590  82.0368960  96.0844300  91.3626160  72.6983470  95.7248330
  91.2340790  72.6901370  96.6733250  90.5388180  73.0366560  95.3739340
  88.6650820  90.1799990  91.6979160  89.0248460  90.7789330  91.0436430
  88.5243160  90.7259880  92.4714190  94.6819440  87.5631190  92.5152830
  94.6729540  88.2960880  91.8997340  93.7617800  87.3162770  92.6079790
  90.2826080  82.7846080  93.2599590  89.6754030  83.5244980  93.2694890
  90.7575430  82.8745440  92.4337790  97.6679040  87.6259430  91.1778020
  97.7691020  87.4223420  90.2480000  96.7680780  87.3717710  91.3825800
  95.1904930  78.1839790  95.1601920  94.4821080  78.6526130  95.6015530
  95.4749410  77.5261800  95.7947110  96.3097150  90.1445750  95.8725690
  96.5638650  90.1067140  94.9505060  95.3609630  90.0179080  95.8653940
  93.3939950  76.4924870  92.5352630  94.2430480  76.9295020  92.4692820
  93.0271220  76.8045130  93.3624690  92.2931370  82.7457230  91.0088160
  93.0594640  82.6338590  91.5713590  92.3706060  82.0495200  90.3564930
  90.9878130  80.1782300  91.6921050  91.0681720  79.2309810  91.8038450
  91.8797880  80.5089180  91.7981710  91.7892840  90.3277690  98.7955590
  92.5255320  89.7793150  99.0664160  92.1733760  91.1933700  98.6561580
  88.6738320  86.3951260  94.6697100  87.7478100  86.6372400  94.6602510
  89.1394750  87.2225520  94.5481850  94.8995150  89.5008000  90.6181160
  95.6923760  89.7896830  90.1662950  94.3799500  89.0700170  89.9393640
  95.4172550  84.7211410  90.4823510  95.3123190  84.1063760  91.2084890
  95.2496770  84.1977300  89.6986520  94.3250400  82.7422360  92.9830800
  94.7466820  82.5762230  93.8262190  94.4501240  81.9322590  92.4885940
  96.8378040  81.7659970  90.2307900  97.3583700  81.0508990  89.8649050
  97.4846440  82.4045840  90.5308410  93.2209300  78.8155590  89.9288960
  93.0198360  77.9522950  90.2902300  93.0501350  78.7288950  88.9910560
  92.0192100  75.9156210  89.9166840  92.3218000  75.9223640  89.0085990
  92.7586690  75.5654070  90.4134500  95.2377030  74.8590830  90.9023040
  94.8899030  74.1814820  90.3225490  95.4389800  74.3980340  91.7166430
  91.0422230  85.2198630  90.7496640  91.4797100  85.7628300  91.4054220
  91.5269960  84.3945580  90.7592980  88.2568030  88.0087660  98.2016900
  88.5871040  87.1408720  97.9695540  88.6859030  88.2146180  99.0321860
  92.8529950  86.3396670  95.8618870  92.5525490  86.2161640  96.7622780
  92.7467440  85.4805260  95.4534600  88.7458240  88.8758250 100.9398530
  88.3089230  89.0559050 101.7722680  89.3135920  89.6332870 100.7980250
  88.5782670  81.3878480  97.2987410  87.9231510  81.1190120  96.6547110
  89.4160620  81.2782960  96.8489390  89.6158600  81.7731050 101.8390750
  89.9831640  81.6858450 102.7186770  89.0469420  81.0097600 101.7397610
  87.7920750  78.5977410  93.2412740  86.8884830  78.8607610  93.0664400
  88.2761370  78.8688580  92.4612700  90.3347960  77.6542950  91.1507120
  91.0439660  77.2326170  90.6654400  89.6187900  77.7218180  90.5190470
  89.9822120  73.7082280  90.1909770  90.7050250  74.2491220  90.5090990
  90.2546640  73.4345700  89.3151310  89.6714310  72.9588470 100.0932390
  90.3190500  72.4085850  99.6527550  90.0916150  73.2131620 100.9148200
  94.7316710  87.8423330 102.6020620  94.4908070  88.1097890 101.7151140
  95.6719350  88.0129060 102.6571480  94.1056040  88.8129370  99.8566130
  94.6221060  88.2016730  99.3314390  94.7553420  89.3158150 100.3477140
  96.8451540  89.7037860 100.6835110  97.1329350  89.4492160  99.8068120
  97.3574760  89.1515220 101.2740680  98.0628550  73.4428060 101.2631620
  97.2800340  73.9173560 101.5428380  97.7691480  72.5382890 101.1544800
  88.7840940  89.9158760  96.2813480  88.6162980  89.2829440  96.9795370
  87.9175450  90.1218160  95.9307670  89.4068960  73.7475540  93.7845340
  90.1648320  73.8604420  93.2109370  88.9446130  74.5844740  93.7388770
  95.9482770  75.8614810  96.7747650  95.1357280  75.4871700  96.4343530
  96.4524410  75.1059890  97.0768840  90.3903640  88.6091990  93.7263620
  89.8651260  88.9900020  93.0225580  90.3148220  89.2342760  94.4473330
  91.7794110  74.2739590  92.3247310  92.3086870  73.4869390  92.1955260
  92.4122430  74.9530780  92.5582840  93.9731950  74.0114730  95.3792700
  93.3434690  73.3102040  95.5462830  93.4337090  74.7718860  95.1625860
  92.9896610  90.5574370  92.6012870  93.7215430  90.2733650  92.0536760
  93.2490280  90.3187650  93.4912250  92.1511400  86.6739100  92.6059200
  91.5220280  87.1424200  93.1545030  92.2659230  85.8288320  93.0405390
  91.7544990  82.8143590  81.5145430  90.9229870  82.5592300  81.9141940
  92.3625970  82.8854360  82.2503350  91.7346250  86.8483680  81.7103450
  92.0374290  85.9581420  81.5313670  92.4789840  87.4053900  81.4825700
  90.1636940  77.7745480  75.2987820  89.2753640  78.1161450  75.1967700
  90.4478130  77.5745800  74.4068650  88.1269950  80.3751130  81.1827520
  88.6986060  79.6073330  81.1831160  88.1271490  80.6739890  80.2734130
  97.1788150  85.1780970  80.6439830  97.1096430  84.2370910  80.4828960
  97.9408010  85.2682380  81.2162400  89.3694820  75.7835490  82.9696450
  89.1897660  74.8861240  83.2499210  88.9674900  76.3307360  83.6443400
  92.3398330  76.3576980  76.3326200  92.4465080  77.2580710  76.6394960
  91.4290690  76.3094950  76.0420850  89.9881490  78.2795990  81.5778790
  90.6691600  78.5434360  82.1966190  89.6729540  77.4396860  81.9116800
  94.1806060  79.3263350  80.6651380  94.6884280  79.8244320  81.3056400
  94.7119300  78.5498550  80.4890740  92.4642160  73.9661910  84.9314800
  92.4660600  74.4834300  84.1260700  91.6346470  73.4892090  84.9084730
  93.7145010  83.6057090  83.1088300  93.3814390  84.2326010  83.7509370
  93.8911690  84.1318970  82.3289970  92.1457490  75.6771870  82.9385250
  92.4874300  76.5213920  82.6439120  91.2073300  75.8255610  83.0550590
  92.9264110  85.5737890  84.9237480  93.5438110  86.2488970  84.6421930
  92.0657230  85.9825870  84.8324980  88.2196450  84.7637750  73.8044330
  87.8424430  85.2524850  73.0729230  88.4769520  85.4363030  74.4350860
  95.8285380  73.1654140  79.2629840  96.1360360  72.6101030  78.5465340
  94.8986080  73.2998600  79.0802830  93.8222780  81.7567710  78.7809690
  93.4179780  81.0444960  78.2855590  93.9085900  81.4120950  79.6697730
  94.2904480  85.4435270  80.9448900  93.9932770  84.8380740  80.2656680
  95.2404300  85.4812580  80.8338260  92.5351400  78.5310920  82.5608730
  93.0865990  78.6406260  81.7861980  93.0494910  78.9048520  83.2763960
  93.3822910  85.1816960  87.5956700  92.4851440  85.4056930  87.8430100
  93.4075780  85.3051900  86.6468100  92.2094130  82.0530280  86.1714070
  92.0701900  82.9253080  86.5401470  91.3275490  81.7103090  86.0262010
  94.0074480  87.9951980  88.3799220  93.9789910  88.3994930  87.5127650
  93.8439450  87.0662340  88.2170820  90.5227410  80.6512690  76.2816340
  90.4025010  81.3774780  75.6697610  90.2128300  79.8815600  75.8044250
  88.1612780  83.8227830  82.0884980  88.2393200  83.9576600  81.1440700
  88.7754460  83.1143720  82.2813100  89.4060410  85.5228020  78.4991160
  88.9988490  85.6642610  77.6444760  90.2973420  85.2388180  78.2962370
  93.6782070  89.7373800  76.6113830  93.5024550  88.8209340  76.3981630
  92.8237810  90.0961090  76.8511630  88.2172300  84.8642000  84.6279440
  88.3803340  84.3947360  83.8098810  88.6824750  84.3565560  85.2928280
  92.9891070  73.9947760  79.6640010  92.5459220  74.7757300  79.3324530
  93.5476060  74.3177650  80.3710950  97.2760880  76.8616280  85.2675330
  96.8140250  77.0699300  86.0795270  96.8738990  76.0475630  84.9646000
  96.1049890  73.6158460  74.5445840  95.4804070  73.6118330  75.2699150
  96.0180010  72.7489420  74.1481810  95.0266970  74.5395090  81.5229610
  95.3239300  75.4457920  81.4421630  95.5752530  74.0513870  80.9089180
  92.7805290  79.1181330  77.3921260  92.5546210  78.9018500  78.2967880
  91.9997820  79.5509790  77.0467230  95.2204500  80.0166910  88.0581530
  95.1248100  79.0761640  87.9081930  96.0636480  80.2381980  87.6629600
  90.3515040  76.4280580  86.2115310  89.9578430  77.2755790  86.4188090
  89.6633440  75.7906950  86.4023950  96.9260090  76.5115550  89.2812050
  96.2358410  76.3187750  89.9158140  97.6692390  76.7950190  89.8136350
  87.6532090  74.3509040  80.2445390  87.3645140  74.9211900  80.9570370
  88.3977850  73.8713490  80.6076620  87.8402320  78.2929160  71.4548110
  87.7576990  79.2359920  71.5963100  87.4885380  78.1504070  70.5760460
  95.6400450  77.0268190  80.5218460  95.6436510  76.5858140  79.6723000
  96.5351570  77.3485520  80.6290280  91.4902830  76.9094680  79.4812670
  91.1502880  77.3869910  80.2379720  90.7280150  76.4559800  79.1213770
  95.7020600  78.0280270  73.5125220  95.8233420  77.9866750  74.4611040
  95.3169110  78.8904420  73.3571950  94.7142100  80.3381410  72.9108520
  94.1459000  79.8899660  72.2844430  95.4231100  80.6974190  72.3773670
  89.7911280  84.2393430  86.7875250  89.4066070  83.5987100  87.3858210
  90.1023470  84.9429550  87.3569980  95.9408420  81.0869970  82.2683870
  96.3078550  80.6128540  83.0145210  95.7513480  81.9611540  82.6092210
  88.8048910  75.8313660  78.3977340  88.5195830  75.4669330  79.2355960
  88.7427770  75.0994120  77.7840480  93.7307790  80.1278610  84.5868080
  93.4264860  81.0070590  84.8118440  94.6854250  80.1878400  84.6225520
  92.2589580  84.3339600  75.1834930  91.4851840  83.7937220  75.0233650
  92.9884210  83.8146210  74.8452690  92.3026980  84.0019980  78.8213740
  92.8205650  83.1988240  78.7670630  91.8511000  83.9399120  79.6630570
  97.1896480  85.2686260  74.0941040  97.5312180  86.0128490  73.5984360
  96.3609190  85.5817380  74.4565870  89.7871520  80.9681350  85.7339440
  89.4286460  81.6335200  86.3212780  89.4926080  80.1364900  86.1052060
  92.9884640  81.4265590  88.6178990  92.6884780  81.5722770  87.7206810
  93.7595880  80.8670880  88.5252380  96.1587170  85.3499790  76.8656960
  96.8458300  85.8969000  77.2464550  95.3719590  85.8940520  76.9006570
  88.2979570  80.9672610  72.3574040  89.1674420  81.2497410  72.6409960
  87.8069890  81.7808480  72.2422850  95.4614380  82.3545820  76.4782320
  95.9177160  83.1651070  76.7042510  95.1102590  82.0368960  77.3100810
  91.3626160  72.6983470  76.9504840  91.2340790  72.6901370  77.8989760
  90.5388180  73.0366560  76.5995850  88.6650820  90.1799990  72.9235670
  89.0248460  90.7789330  72.2692940  88.5243160  90.7259880  73.6970700
  88.3620090  74.4574590  86.4111540  87.6478610  74.6571510  87.0164150
  88.7815130  73.6814160  86.7826340  88.6492680  88.4454850  87.3978070
  88.7583800  87.5049590  87.2573460  87.9973240  88.7109600  86.7491800
  96.6405270  86.7170740  88.7976190  96.3202140  85.9979980  89.3421880
  95.9663630  87.3925810  88.8712250  94.6819440  87.5631190  73.7409340
  94.6729540  88.2960880  73.1253850  93.7617800  87.3162770  73.8336300
  90.2826080  82.7846080  74.4856100  89.6754030  83.5244980  74.4951400
  90.7575430  82.8745440  73.6594300  97.6679040  87.6259430  72.4034530
  97.7691020  87.4223420  71.4736510  96.7680780  87.3717710  72.6082310
  95.1904930  78.1839790  76.3858430  94.4821080  78.6526130  76.8272040
  95.4749410  77.5261800  77.0203620  96.8160860  79.6036490  84.3850960
  97.3146110  80.0782310  85.0502810  96.9583810  78.6800010  84.5920990
  96.3097150  90.1445750  77.0982200  96.5638650  90.1067140  76.1761570
  95.3609630  90.0179080  77.0910450  93.3939950  76.4924870  73.7609140
  94.2430480  76.9295020  73.6949330  93.0271220  76.8045130  74.5881200
  92.2931370  82.7457230  72.2344670  93.0594640  82.6338590  72.7970100
  92.3706060  82.0495200  71.5821440  90.9878130  80.1782300  72.9177560
  91.0681720  79.2309810  73.0294960  91.8797880  80.5089180  73.0238220
  91.7892840  90.3277690  80.0212100  92.5255320  89.7793150  80.2920670
  92.1733760  91.1933700  79.8818090  88.6738320  86.3951260  75.8953610
  87.7478100  86.6372400  75.8859020  89.1394750  87.2225520  75.7738360
  90.7951120  89.5123760  89.2097680  91.5963850  89.8335810  89.6233080
  90.2802940  89.1519340  89.9317590  94.8995150  89.5008000  71.8437670
  95.6923760  89.7896830  71.3919460  94.3799500  89.0700170  71.1650150
  88.5148930  81.9997220  88.1533730  89.0187950  81.4204500  88.7249960
  87.7756350  82.2837450  88.6910100  95.4172550  84.7211410  71.7080020
  95.3123190  84.1063760  72.4341400  95.2496770  84.1977300  70.9243030
  95.5686870  83.4068210  87.6869250  94.8032540  83.9753210  87.6023920
  95.7502830  83.1144420  86.7937480  90.5472010  80.1426810  89.0483800
  90.5877350  79.8440680  89.9569030  91.4017510  80.5434420  88.8891320
  94.3250400  82.7422360  74.2087310  94.7466820  82.5762230  75.0518700
  94.4501240  81.9322590  73.7142450  92.4877820  78.7218910  87.0158290
  91.9574280  78.2309860  86.3881630  93.1565890  79.1503110  86.4816220
  96.8378040  81.7659970  71.4564410  97.3583700  81.0508990  71.0905560
  97.4846440  82.4045840  71.7564920  92.9750120  75.6881280  87.0955580
  92.8806990  75.0702030  86.3706450  92.3947510  76.4147570  86.8685490
  95.7411560  74.2454520  84.1282970  95.2928860  74.2678780  83.2828520
  95.1076760  73.8473540  84.7253270  96.1471110  83.1408850  84.7495410
  96.5659220  83.9841580  84.5771650  95.2279740  83.2780890  84.5202190
  93.2209300  78.8155590  71.1545470  93.0198360  77.9522950  71.5158810
  93.0501350  78.7288950  70.2167070  93.9978530  89.4461860  85.8653140
  93.4599620  90.1707920  85.5461840  94.2512490  88.9692200  85.0750480
  95.2503780  77.4146380  87.3909070  95.8403470  77.1062230  88.0786890
  94.4324020  76.9426130  87.5468970  92.0192100  75.9156210  71.1423350
  92.3218000  75.9223640  70.2342500  92.7586690  75.5654070  71.6391010
  96.8540740  90.6813070  86.1239790  96.7799440  91.5848210  86.4312160
  95.9519580  90.3624970  86.0961860  95.2377030  74.8590830  72.1279550
  94.8899030  74.1814820  71.5482000  95.4389800  74.3980340  72.9422940
  91.0422230  85.2198630  71.9753150  91.4797100  85.7628300  72.6310730
  91.5269960  84.3945580  71.9849490  88.2568030  88.0087660  79.4273410
  88.5871040  87.1408720  79.1952050  88.6859030  88.2146180  80.2578370
  92.8529950  86.3396670  77.0875380  92.5525490  86.2161640  77.9879290
  92.7467440  85.4805260  76.6791110  88.7458240  88.8758250  82.1655040
  88.3089230  89.0559050  82.9979190  89.3135920  89.6332870  82.0236760
  88.5782670  81.3878480  78.5243920  87.9231510  81.1190120  77.8803620
  89.4160620  81.2782960  78.0745900  89.6158600  81.7731050  83.0647260
  89.9831640  81.6858450  83.9443280  89.0469420  81.0097600  82.9654120
  89.1674600  78.6840140  86.9705680  88.2730650  78.6506900  87.3099390
  89.7072150  78.8826930  87.7356930  87.7920750  78.5977410  74.4669250
  86.8884830  78.8607610  74.2920910  88.2761370  78.8688580  73.6869210
  90.3347960  77.6542950  72.3763630  91.0439660  77.2326170  71.8910910
  89.6187900  77.7218180  71.7446980  89.6714310  72.9588470  81.3188900
  90.3190500  72.4085850  80.8784060  90.0916150  73.2131620  82.1404710
  89.4246310  73.1144140  84.0614220  89.0761130  73.5707960  84.8272400
  89.0934010  72.2201270  84.1436650  91.0310680  86.2863740  88.2267410
  90.9880310  85.9156650  89.1081870  91.1621690  87.2241310  88.3669230
  94.7316710  87.8423330  83.8277130  94.4908070  88.1097890  82.9407650
  95.6719350  88.0129060  83.8827990  96.9371130  74.3056020  87.5833640
  96.8760020  74.8977850  88.3329050  97.8771510  74.1981980  87.4383900
  90.0966950  72.6420340  87.3364990  90.6449940  72.4608390  86.5731100
  90.1622260  71.8514450  87.8721300  90.8698710  89.2325990  85.3465190
  90.2759030  89.1010690  86.0855230  90.8622550  88.3964130  84.8807290
  90.5010940  86.5984370  84.2973230  89.7745000  85.9789660  84.2299180
  90.5620090  86.9924980  83.4271310  94.1056040  88.8129370  81.0822640
  94.6221060  88.2016730  80.5570900  94.7553420  89.3158150  81.5733650
  96.8451540  89.7037860  81.9091620  97.1329350  89.4492160  81.0324630
  97.3574760  89.1515220  82.4997190  98.0628550  73.4428060  82.4888130
  97.2800340  73.9173560  82.7684890  97.7691480  72.5382890  82.3801310
  88.7840940  89.9158760  77.5069990  88.6162980  89.2829440  78.2051880
  87.9175450  90.1218160  77.1564180  89.4068960  73.7475540  75.0101850
  90.1648320  73.8604420  74.4365880  88.9446130  74.5844740  74.9645280
  95.9482770  75.8614810  78.0004160  95.1357280  75.4871700  77.6600040
  96.4524410  75.1059890  78.3025350  90.3903640  88.6091990  74.9520130
  89.8651260  88.9900020  74.2482090  90.3148220  89.2342760  75.6729840
  91.7794110  74.2739590  73.5503820  92.3086870  73.4869390  73.4211770
  92.4122430  74.9530780  73.7839350  93.9731950  74.0114730  76.6049210
  93.3434690  73.3102040  76.7719340  93.4337090  74.7718860  76.3882370
  96.9123900  90.6253960  89.2759820  97.8391210  90.3898230  89.3195780
  96.8974330  91.4525960  88.7945850  94.0987510  73.2898710  89.0401700
  93.8171780  73.7932310  88.2762520  94.4807210  72.4920460  88.6743830
  92.9896610  90.5574370  73.8269380  93.7215430  90.2733650  73.2793270
  93.2490280  90.3187650  74.7168760  92.1511400  86.6739100  73.8315710
  91.5220280  87.1424200  74.3801540  92.2659230  85.8288320  74.2661900
  91.7544990  82.8143590  62.7401940  90.9229870  82.5592300  63.1398450
  92.3625970  82.8854360  63.4759860  91.7346250  86.8483680  62.9359960
  92.0374290  85.9581420  62.7570180  92.4789840  87.4053900  62.7082210
  90.1636940  77.7745480  56.5244330  89.2753640  78.1161450  56.4224210
  90.4478130  77.5745800  55.6325160  88.1269950  80.3751130  62.4084030
  88.6986060  79.6073330  62.4087670  88.1271490  80.6739890  61.4990640
  97.1788150  85.1780970  61.8696340  97.1096430  84.2370910  61.7085470
  97.9408010  85.2682380  62.4418910  89.3694820  75.7835490  64.1952960
  89.1897660  74.8861240  64.4755720  88.9674900  76.3307360  64.8699910
  92.3398330  76.3576980  57.5582710  92.4465080  77.2580710  57.8651470
  91.4290690  76.3094950  57.2677360  89.9881490  78.2795990  62.8035300
  90.6691600  78.5434360  63.4222700  89.6729540  77.4396860  63.1373310
  94.1806060  79.3263350  61.8907890  94.6884280  79.8244320  62.5312910
  94.7119300  78.5498550  61.7147250  92.4642160  73.9661910  66.1571310
  92.4660600  74.4834300  65.3517210  91.6346470  73.4892090  66.1341240
  93.7145010  83.6057090  64.3344810  93.3814390  84.2326010  64.9765880
  93.8911690  84.1318970  63.5546480  92.1457490  75.6771870  64.1641760
  92.4874300  76.5213920  63.8695630  91.2073300  75.8255610  64.2807100
  92.9264110  85.5737890  66.1493990  93.5438110  86.2488970  65.8678440
  92.0657230  85.9825870  66.0581490  88.2196450  84.7637750  55.0300840
  87.8424430  85.2524850  54.2985740  88.4769520  85.4363030  55.6607370
  95.8285380  73.1654140  60.4886350  96.1360360  72.6101030  59.7721850
  94.8986080  73.2998600  60.3059340  93.8222780  81.7567710  60.0066200
  93.4179780  81.0444960  59.5112100  93.9085900  81.4120950  60.8954240
  94.2904480  85.4435270  62.1705410  93.9932770  84.8380740  61.4913190
  95.2404300  85.4812580  62.0594770  92.5351400  78.5310920  63.7865240
  93.0865990  78.6406260  63.0118490  93.0494910  78.9048520  64.5020470
  93.3822910  85.1816960  68.8213210  92.4851440  85.4056930  69.0686610
  93.4075780  85.3051900  67.8724610  92.2094130  82.0530280  67.3970580
  92.0701900  82.9253080  67.7657980  91.3275490  81.7103090  67.2518520
  94.0074480  87.9951980  69.6055730  93.9789910  88.3994930  68.7384160
  93.8439450  87.0662340  69.4427330  90.5227410  80.6512690  57.5072850
  90.4025010  81.3774780  56.8954120  90.2128300  79.8815600  57.0300760
  88.1612780  83.8227830  63.3141490  88.2393200  83.9576600  62.3697210
  88.7754460  83.1143720  63.5069610  89.4060410  85.5228020  59.7247670
  88.9988490  85.6642610  58.8701270  90.2973420  85.2388180  59.5218880
  93.6782070  89.7373800  57.8370340  93.5024550  88.8209340  57.6238140
  92.8237810  90.0961090  58.0768140  88.2172300  84.8642000  65.8535950
  88.3803340  84.3947360  65.0355320  88.6824750  84.3565560  66.5184790
  92.9891070  73.9947760  60.8896520  92.5459220  74.7757300  60.5581040
  93.5476060  74.3177650  61.5967460  97.2760880  76.8616280  66.4931840
  96.8140250  77.0699300  67.3051780  96.8738990  76.0475630  66.1902510
  96.1049890  73.6158460  55.7702350  95.4804070  73.6118330  56.4955660
  96.0180010  72.7489420  55.3738320  95.0266970  74.5395090  62.7486120
  95.3239300  75.4457920  62.6678140  95.5752530  74.0513870  62.1345690
  92.7805290  79.1181330  58.6177770  92.5546210  78.9018500  59.5224390
  91.9997820  79.5509790  58.2723740  95.2204500  80.0166910  69.2838040
  95.1248100  79.0761640  69.1338440  96.0636480  80.2381980  68.8886110
  90.3515040  76.4280580  67.4371820  89.9578430  77.2755790  67.6444600
  89.6633440  75.7906950  67.6280460  96.9260090  76.5115550  70.5068560
  96.2358410  76.3187750  71.1414650  97.6692390  76.7950190  71.0392860
  87.6532090  74.3509040  61.4701900  87.3645140  74.9211900  62.1826880
  88.3977850  73.8713490  61.8333130  87.8402320  78.2929160  52.6804620
  87.7576990  79.2359920  52.8219610  87.4885380  78.1504070  51.8016970
  95.6400450  77.0268190  61.7474970  95.6436510  76.5858140  60.8979510
  96.5351570  77.3485520  61.8546790  91.4902830  76.9094680  60.7069180
  91.1502880  77.3869910  61.4636230  90.7280150  76.4559800  60.3470280
  95.7020600  78.0280270  54.7381730  95.8233420  77.9866750  55.6867550
  95.3169110  78.8904420  54.5828460  94.7142100  80.3381410  54.1365030
  94.1459000  79.8899660  53.5100940  95.4231100  80.6974190  53.6030180
  89.7911280  84.2393430  68.0131760  89.4066070  83.5987100  68.6114720
  90.1023470  84.9429550  68.5826490  95.9408420  81.0869970  63.4940380
  96.3078550  80.6128540  64.2401720  95.7513480  81.9611540  63.8348720
  88.8048910  75.8313660  59.6233850  88.5195830  75.4669330  60.4612470
  88.7427770  75.0994120  59.0096990  93.7307790  80.1278610  65.8124590
  93.4264860  81.0070590  66.0374950  94.6854250  80.1878400  65.8482030
  92.2589580  84.3339600  56.4091440  91.4851840  83.7937220  56.2490160
  92.9884210  83.8146210  56.0709200  92.3026980  84.0019980  60.0470250
  92.8205650  83.1988240  59.9927140  91.8511000  83.9399120  60.8887080
  97.1896480  85.2686260  55.3197550  97.5312180  86.0128490  54.8240870
  96.3609190  85.5817380  55.6822380  89.7871520  80.9681350  66.9595950
  89.4286460  81.6335200  67.5469290  89.4926080  80.1364900  67.3308570
  92.9884640  81.4265590  69.8435500  92.6884780  81.5722770  68.9463320
  93.7595880  80.8670880  69.7508890  96.1587170  85.3499790  58.0913470
  96.8458300  85.8969000  58.4721060  95.3719590  85.8940520  58.1263080
  88.2979570  80.9672610  53.5830550  89.1674420  81.2497410  53.8666470
  87.8069890  81.7808480  53.4679360  95.4614380  82.3545820  57.7038830
  95.9177160  83.1651070  57.9299020  95.1102590  82.0368960  58.5357320
  91.3626160  72.6983470  58.1761350  91.2340790  72.6901370  59.1246270
  90.5388180  73.0366560  57.8252360  88.6650820  90.1799990  54.1492180
  89.0248460  90.7789330  53.4949450  88.5243160  90.7259880  54.9227210
  88.3620090  74.4574590  67.6368050  87.6478610  74.6571510  68.2420660
  88.7815130  73.6814160  68.0082850  88.6492680  88.4454850  68.6234580
  88.7583800  87.5049590  68.4829970  87.9973240  88.7109600  67.9748310
  96.6405270  86.7170740  70.0232700  96.3202140  85.9979980  70.5678390
  95.9663630  87.3925810  70.0968760  94.6819440  87.5631190  54.9665850
  94.6729540  88.2960880  54.3510360  93.7617800  87.3162770  55.0592810
  90.2826080  82.7846080  55.7112610  89.6754030  83.5244980  55.7207910
  90.7575430  82.8745440  54.8850810  97.6679040  87.6259430  53.6291040
  97.7691020  87.4223420  52.6993020  96.7680780  87.3717710  53.8338820
  95.1904930  78.1839790  57.6114940  94.4821080  78.6526130  58.0528550
  95.4749410  77.5261800  58.2460130  96.8160860  79.6036490  65.6107470
  97.3146110  80.0782310  66.2759320  96.9583810  78.6800010  65.8177500
  96.3097150  90.1445750  58.3238710  96.5638650  90.1067140  57.4018080
  95.3609630  90.0179080  58.3166960  93.3939950  76.4924870  54.9865650
  94.2430480  76.9295020  54.9205840  93.0271220  76.8045130  55.8137710
  92.2931370  82.7457230  53.4601180  93.0594640  82.6338590  54.0226610
  92.3706060  82.0495200  52.8077950  90.9878130  80.1782300  54.1434070
  91.0681720  79.2309810  54.2551470  91.8797880  80.5089180  54.2494730
  91.7892840  90.3277690  61.2468610  92.5255320  89.7793150  61.5177180
  92.1733760  91.1933700  61.1074600  88.6738320  86.3951260  57.1210120
  87.7478100  86.6372400  57.1115530  89.1394750  87.2225520  56.9994870
  90.7951120  89.5123760  70.4354190  91.5963850  89.8335810  70.8489590
  90.2802940  89.1519340  71.1574100  94.8995150  89.5008000  53.0694180
  95.6923760  89.7896830  52.6175970  94.3799500  89.0700170  52.3906660
  88.5148930  81.9997220  69.3790240  89.0187950  81.4204500  69.9506470
  87.7756350  82.2837450  69.9166610  95.4172550  84.7211410  52.9336530
  95.3123190  84.1063760  53.6597910  95.2496770  84.1977300  52.1499540
  95.5686870  83.4068210  68.9125760  94.8032540  83.9753210  68.8280430
  95.7502830  83.1144420  68.0193990  90.5472010  80.1426810  70.2740310
  90.5877350  79.8440680  71.1825540  91.4017510  80.5434420  70.1147830
  94.3250400  82.7422360  55.4343820  94.7466820  82.5762230  56.2775210
  94.4501240  81.9322590  54.9398960  92.4877820  78.7218910  68.2414800
  91.9574280  78.2309860  67.6138140  93.1565890  79.1503110  67.7072730
  96.8378040  81.7659970  52.6820920  97.3583700  81.0508990  52.3162070
  97.4846440  82.4045840  52.9821430  92.9750120  75.6881280  68.3212090
  92.8806990  75.0702030  67.5962960  92.3947510  76.4147570  68.0942000
  95.7411560  74.2454520  65.3539480  95.2928860  74.2678780  64.5085030
  95.1076760  73.8473540  65.9509780  96.1471110  83.1408850  65.9751920
  96.5659220  83.9841580  65.8028160  95.2279740  83.2780890  65.7458700
  93.2209300  78.8155590  52.3801980  93.0198360  77.9522950  52.7415320
  93.0501350  78.7288950  51.4423580  93.9978530  89.4461860  67.0909650
  93.4599620  90.1707920  66.7718350  94.2512490  88.9692200  66.3006990
  95.2503780  77.4146380  68.6165580  95.8403470  77.1062230  69.3043400
  94.4324020  76.9426130  68.7725480  92.0192100  75.9156210  52.3679860
[truncated: 3,007,346 more chars]
