# Supplementary material for: Allostery in the dengue virus NS3 helicase: Insights into the NTPase cycle from molecular simulations
Source: PLoS Comput Biol. 2018 Apr 16;14(4):e1006103. doi: 10.1371/journal.pcbi.1006103 (PMC5919694; doi:10.1371/journal.pcbi.1006103)
Supplement: S2 File — Unzipping this file will create a directory containing the parameters and starting structures used for the reported unbiased simulations. Configuration files to run simulation in the AMBER software packages are also provided. Additionally, the structure prep file for inorganic phosphate, Pi, as well as the frcmod.phosaa10 files are included. It is necessary to load these files into leap to obtain the Pi parameters and structure used in the reported simulations. (ZIP) [file pcbi.1006103.s002.zip › Prmtop_Config_files/Apo/Apo.inpcrd]

default_name
 89724
  57.3263000  69.9363000  86.1083000  56.8036701  69.0784301  86.0033323
  56.7137471  70.6455741  86.4848762  58.2015018  69.7290555  86.5678335
  57.7003000  70.4203000  84.7483000  57.2736474  71.4133988  84.6075110
  58.7871451  70.4810173  84.6919043  57.1993000  69.5073000  83.6463000
  56.6103000  68.4593000  83.9153000  57.4313000  69.9093000  82.4013000
  57.9038548  70.7862407  82.2346675  56.9723000  69.1413000  81.2493000
  56.9901251  68.0770161  81.4839938  55.5413000  69.5363000  80.8783000
  55.2192660  68.9265033  80.0341784  54.8936801  69.3430321  81.7334818
  55.4633000  70.9073000  80.5273000  54.5572586  71.1282465  80.2995467
  57.8973000  69.3393000  80.0523000  58.7673000  70.2103000  80.0653000
  57.7133000  68.5123000  79.0283000  57.1201046  67.7019493  79.1357726
  58.3903000  68.7093000  77.7513000  59.2659263  69.3418030  77.8973058
  58.8443000  67.3753000  77.1813000  57.9774805  66.7341768  77.0210341
  59.3543208  67.5398419  76.2321399  59.5271144  66.8939372  77.8814097
  57.4713000  69.4243000  76.7683000  56.2583000  69.2103000  76.7723000
  58.0523000  70.2853000  75.9393000  59.0472928  70.4498517  75.9941765
  57.2753000  71.0593000  74.9773000  56.5343661  71.6617950  75.5027674
  58.1843000  71.9923000  74.1753000  58.7112280  72.6232261  74.8911061
  58.9025741  71.3663489  73.6458025  57.4433000  72.8683000  73.1773000
  57.0329874  72.2249866  72.3989091  56.6287901  73.3676591  73.7020058
  58.5083000  74.1083000  72.4203000  58.8103000  75.1903000  73.8153000
  59.2947571  74.6281041  74.6136333  59.4569697  76.0113036  73.5056679
  57.8632209  75.5909055  74.1767660  56.4933000  70.1503000  74.0353000
  55.2883000  70.3243000  73.8503000  57.1843000  69.1763000  73.4523000
  58.1614257  69.0504131  73.6747348  56.5723000  68.2693000  72.4883000
  57.2829893  67.4744002  72.2621267  55.6776730  67.8389126  72.9383095
  56.1883000  68.9693000  71.1993000  56.4963000  70.1453000  71.0043000
  55.5093000  68.2423000  70.3173000  55.3400151  67.2624638  70.4943961
  55.0393000  68.8083000  69.0593000  55.8702479  69.2755524  68.5308115
  54.4473000  67.7143000  68.1693000  55.1571552  66.8871625  68.1623437
  53.5168572  67.3899841  68.6353424  54.1713000  68.1563000  66.7423000
  53.5365028  69.0416832  66.7773722  55.1277557  68.4134221  66.2871298
  53.4923000  67.0803000  65.9173000  52.7983000  67.4313000  64.9393000
  53.6573000  65.8843000  66.2403000  54.0043000  69.9033000  69.3073000
  52.9783000  69.6583000  69.9413000  54.2863000  71.1243000  68.8243000
  55.4943000  71.4833000  68.0603000  55.6126062  70.7939043  67.2243350
  56.3668436  71.4184309  68.7103451  55.2163000  72.8923000  67.6123000
  54.7818312  72.8788107  66.6127231  56.1462580  73.4606447  67.5960586
  54.2693000  73.4543000  68.6073000  53.6583875  74.2093325  68.1125164
  54.7414357  73.8896731  69.4880030  53.3973000  72.2663000  69.0163000
  53.0863257  72.2852789  70.0608253  52.1653000  72.1863000  68.1213000
  52.1683000  71.4593000  67.1263000  51.1223000  72.9293000  68.4793000
  51.1502637  73.4448673  69.3473482  49.9023000  72.9853000  67.6803000
  49.4349590  72.0010134  67.6507784  48.9093000  73.9803000  68.2863000
  49.3728010  74.9666708  68.2678935  48.0170242  73.9869712  67.6602813
  48.5243000  73.6293000  69.7113000  47.9883000  74.5093000  70.4173000
  48.7583000  72.4743000  70.1273000  50.2043000  73.3653000  66.2343000
  50.9433000  74.3153000  65.9733000  49.6433000  72.6063000  65.2993000
  49.1215140  71.7832747  65.5647581  49.8033000  72.8953000  63.8783000
  50.7769049  73.3525533  63.7019135  49.7113000  71.6073000  63.0553000
  50.4597028  70.9164139  63.4434609  48.7160274  71.1954725  63.2224245
  49.9313000  71.8073000  61.5723000  51.2123000  71.9593000  61.0543000
  52.0619097  71.9331671  61.7366341  51.4193000  72.1413000  59.6983000
  52.4290708  72.2619718  59.3059952  50.3383000  72.1693000  58.8413000
  50.5413000  72.3493000  57.4913000  51.4683982  72.4436795  57.2606899
  49.0563000  72.0183000  59.3293000  48.2018388  72.0416251  58.6529477
  48.8593000  71.8363000  60.6873000  47.8499854  71.7125967  61.0798324
  48.7563000  73.8983000  63.4063000  47.5933000  73.5463000  63.2083000
  49.1703000  75.1523000  63.2503000  50.0831587  75.4308441  63.5807565
  48.2993000  76.1743000  62.6823000  47.2671400  75.9748776  62.9703550
  48.6873000  77.5683000  63.1853000  47.7901509  78.1847698  63.1288401
  48.9850924  77.4556486  64.2277631  49.8113000  78.2363000  62.4063000
  50.7549461  77.8997082  62.8356470  49.7478049  77.9093365  61.3684356
  49.7413000  79.7523000  62.4643000  48.6223000  80.2943000  62.5943000
  50.8043000  80.4013000  62.3723000  48.3163000  76.1203000  61.1573000
  49.3793000  76.1373000  60.5353000  47.1323000  76.0113000  60.5663000
  46.2882307  76.1287462  61.1083819  47.0053000  75.6703000  59.1553000
  47.8576166  75.0877684  58.8055680  45.7163000  74.8673000  58.8873000
  44.8562549  75.4720438  59.1748876  45.6103000  74.5043000  57.4173000
  46.4698232  73.8991209  57.1290655  44.6945460  73.9380384  57.2474680
  45.5903038  75.4146956  56.8182327  45.6833000  73.6153000  59.7523000
  45.7127758  73.8990079  60.8043186  44.7677057  73.0587801  59.5521191
  46.5457566  72.9902648  59.5207823  47.0203000  76.9203000  58.2793000
  46.4043000  77.9323000  58.6153000  47.7443000  76.8493000  57.1663000
  48.3380192  76.0487829  57.0026872  47.7503000  77.9273000  56.1833000
  47.9202124  78.8817652  56.6815220  48.8643000  77.7063000  55.1563000
  49.7841904  77.5105913  55.7072982  48.6069999  76.8324403  54.5577468
  49.0663000  78.9033000  54.2433000  48.2303000  79.8313000  54.2743000
  50.0603000  78.9103000  53.4873000  46.4003000  78.0333000  55.4793000
  45.9803000  77.1113000  54.7803000  45.7343000  79.1693000  55.6573000
  46.1032431  79.8712397  56.2828086  44.4433000  79.4183000  55.0213000
  43.6866005  78.7587398  55.4461358  44.0113000  80.8693000  55.2493000
  44.1161969  81.0688935  56.3157231  44.7048843  81.4992486  54.6923390
  42.5873000  81.1763000  54.8143000  42.5006140  82.2456205  54.6215823
  42.4164507  80.6258800  53.8891257  41.5543000  80.7633000  55.8463000
  41.7623000  81.0393000  57.0473000  40.5203000  80.1843000  55.4533000
  44.4813000  79.1093000  53.5253000  43.4653000  78.7503000  52.9313000
  45.6683000  79.2163000  52.9343000  46.4826808  79.4313850  53.4916345
  45.8303000  79.1003000  51.4883000  45.1521668  79.7877163  50.9826386
  47.2673000  79.4453000  51.0853000  47.5259061  80.4307256  51.4728029
  47.9037681  78.6934595  51.5519307  47.4763000  79.4223000  49.5823000
  46.8603000  80.2503000  48.8793000  48.2883000  78.5983000  49.1073000
  45.4613000  77.7103000  50.9723000  45.0163000  77.5583000  49.8333000
  45.6413000  76.6983000  51.8133000  45.9528031  76.8693169  52.7587197
  45.4813000  75.3153000  51.3773000  45.9025322  75.1693023  50.3826406
  46.1343000  74.3263000  52.3613000  46.0258344  73.3140689  51.9717825
  47.6133000  74.6473000  52.5353000  47.7225595  75.6592789  52.9252508
  48.0595969  73.9392556  53.2335786  48.1174792  74.5733705  51.5717457
  45.4073000  74.3453000  53.7073000  45.7928425  75.1930692  54.2736437
  44.3475107  74.4973890  53.5028129  45.5883000  73.0773000  54.5123000
  46.6478723  72.9247768  54.7175879  45.0450847  73.1631182  55.4533907
  45.2025422  72.2290958  53.9467556  44.0153000  74.9393000  51.1623000
  43.7163000  73.9093000  50.5573000  43.1083000  75.7863000  51.6433000
  43.4047335  76.5988112  52.1648861  41.6743000  75.5403000  51.4993000
  41.5042162  74.4900652  51.2622821  40.9333000  75.8753000  52.7963000
  41.0894610  76.9303954  53.0209925  39.8649326  75.6767796  52.7109732
  41.4193000  75.1053000  53.9903000  41.3653000  73.7203000  54.0093000
  40.9675502  73.1910951  53.1433686  41.8093000  73.0093000  55.1113000
  41.7831464  71.9196298  55.1053296  42.2863000  73.6833000  56.2203000
  42.6248454  73.1277388  57.0948505  42.3333000  75.0653000  56.2183000
  42.7163843  75.6001217  57.0873871  41.8933000  75.7693000  55.1113000
  41.9168097  76.8590436  55.1137485  41.0623000  76.3213000  50.3393000
  39.8763000  76.1763000  50.0423000  41.8613000  77.1773000  49.7113000
  42.8270747  77.2707475  49.9917390  41.3663000  78.0343000  48.6393000
  40.3825344  78.4230151  48.9023684  42.3133000  79.2133000  48.4143000
  43.3123098  78.8026436  48.2678764  41.9913002  79.7178008  47.5033142
  42.3383000  80.2043000  49.5573000  41.3977024  80.7550931  49.5592938
  42.4377959  79.6528310  50.4922249  43.4943000  81.1783000  49.4193000
  44.4289066  80.6213083  49.3531966  43.3602516  81.7707880  48.5142650
  43.5683000  82.0813000  50.5623000  42.7050967  82.2780904  51.0483586
  44.6863000  82.6483000  51.0013000  44.6503000  83.4603000  52.0483000
  43.7712177  83.6456274  52.5097847  45.5021154  83.8899727  52.3797988
  45.8423000  82.3993000  50.3983000  45.8699747  81.7766555  49.6035371
  46.6888984  82.8336259  50.7370194  41.2043000  77.2473000  47.3463000
  42.1033000  76.5113000  46.9443000  40.0623000  77.4203000  46.6893000
  39.3182673  77.9737961  47.0894958  39.8223000  76.7603000  45.4143000
  39.9555886  75.6844606  45.5278914  38.3983000  77.0273000  44.9233000
  38.1047269  78.0058344  45.3032796  38.4332587  77.0565385  43.8342532
  37.3833000  75.9843000  45.3703000  36.4215328  76.2224664  44.9160078
  37.7171157  75.0069729  45.0217301  37.2363000  75.9593000  46.8843000
  37.8875461  75.1810377  47.2821509  37.5457452  76.9275447  47.2778037
  35.8003000  75.6793000  47.2993000  35.1491566  76.3754220  46.7705969
  35.5526224  74.6584879  47.0082716  35.6073000  75.8373000  48.7683000
  35.8363380  76.7832609  49.0381134  34.6444839  75.6436856  49.0040934
  36.2102627  75.1920470  49.2583853  40.8423000  77.2013000  44.3703000
  41.2673000  78.3583000  44.3493000  41.2483000  76.2613000  43.5233000
  40.8912945  75.3221142  43.6261422  42.2773000  76.5043000  42.5163000
  42.2068380  75.7464176  41.7360766  42.1113000  77.8843000  41.8743000
  41.7851974  78.5696411  42.6566451  43.0904854  78.1920084  41.5074056
  41.1113000  77.9093000  40.7303000  41.3143191  77.0616099  40.0758494
  40.1083576  77.8143292  41.1464600  41.2083000  79.1983000  39.9333000
  42.2447881  79.5354925  39.9429251  40.9021060  78.9959755  38.9069426
  40.3183000  80.2803000  40.5233000  39.4065739  79.8113502  40.8933570
  40.8488906  80.7469607  41.3532401  39.9683000  81.3163000  39.5133000
  39.4762560  80.8841575  38.7443752  39.3782216  82.0163643  39.9397006
  40.8129625  81.7512586  39.1705824  43.6923000  76.3263000  43.0633000
  44.6653000  76.3853000  42.3113000  43.7973000  76.0363000  44.3563000
  42.9743764  76.0266113  44.9417931  45.0943000  75.7943000  44.9813000
  45.8860384  76.2003310  44.3517062  45.1693000  76.4653000  46.3553000
  45.0431358  77.5360248  46.1948933  44.3330161  76.0853255  46.9421123
  46.4723000  76.2143000  47.1063000  46.3753302  76.6273407  48.1103394
  46.6300325  75.1376877  47.1705535  47.6603000  76.8603000  46.4043000
  48.5777233  76.5537729  46.9067686  47.6845476  76.5239347  45.3677818
  47.5823000  78.3183000  46.4213000  47.7374935  78.7791879  47.3065100
  47.3183000  79.0663000  45.3543000  47.1133000  78.4953000  44.1753000
  47.1582653  77.4899224  44.0898949  46.9131279  79.0683637  43.3680647
  47.2633000  80.3873000  45.4653000  47.4225656  80.8226784  46.3626183
  47.0624183  80.9514251  44.6519685  45.3843000  74.3043000  45.1063000
  44.5923000  73.5533000  45.6773000  46.5163000  73.8833000  44.5523000
  47.0272806  74.4982982  43.9352300  47.0353000  72.5413000  44.7743000
  46.3198486  71.9580204  45.3539666  47.2723000  71.8353000  43.4363000
  46.3821914  72.0815074  42.8573460  48.1465320  72.2868048  42.9672991
  47.4463000  70.3153000  43.4823000  46.9848238  69.9329016  44.3927460
  46.7913000  69.6673000  42.2713000  47.2525979  70.0488841  41.3604231
  46.9246448  68.5865955  42.3202665  45.7267976  69.9015839  42.2645090
  48.9193000  69.9543000  43.5583000  49.3544711  70.3889130  44.4582095
  49.0270221  68.8701095  43.5903648  49.4352541  70.3443779  42.6809577
  48.3333000  72.6253000  45.5703000  49.3443000  73.1273000  45.0753000
  48.2723000  72.2113000  46.8323000  47.4061879  71.8425545  47.1983273
  49.4213000  72.2953000  47.7273000  50.1197396  73.0500247  47.3658143
  48.9923000  72.6673000  49.1603000  48.3554842  71.8755789  49.5549436
  50.2083000  72.8343000  50.0583000  50.8454019  73.6262228  49.6645246
  49.8837274  73.0967197  51.0652199  50.7685314  71.8998178  50.0896749
  48.2463000  73.8903000  49.1393000  47.9809591  74.1186507  50.0331962
  50.1713000  70.9693000  47.7693000  49.5683000  69.9163000  47.9593000
  51.4883000  71.0323000  47.6023000  51.9170339  71.8968169  47.3041436
  52.3453000  69.8693000  47.8053000  51.7501929  68.9610191  47.9000234
  53.3533000  69.7053000  46.6473000  54.0063701  70.5775655  46.6198627
  54.1923000  68.4493000  46.8433000  53.5399186  67.5765079  46.8703765
  54.8970595  68.3500141  46.0177353  54.7411971  68.5212539  47.7822535
  52.6203000  69.6633000  45.3033000  52.1184965  68.6978241  45.2388775
  51.8755736  70.4591093  45.3163243  53.5283000  69.8413000  44.1033000
  54.2730573  69.0455352  44.0893409  52.9357871  69.7997679  43.1893510
  54.0301364  70.8068202  44.1667890  53.1073000  69.9913000  49.1223000
  53.7883000  70.9883000  49.3603000  52.9733000  68.9873000  49.9853000
  52.3041743  68.2505806  49.8132109  53.6943000  68.9853000  51.2563000
  54.5791501  69.6163897  51.1734427  52.8153000  69.5213000  52.3903000
  53.4645146  69.6602137  53.2547783  52.4335746  70.4887430  52.0640488
  51.6523000  68.6203000  52.7703000  51.0293731  68.4787937  51.8871019
  52.0566260  67.6588609  53.0869345  50.6453000  69.3093000  54.1033000
  50.1083000  70.8553000  53.3753000  49.5419605  70.6521547  52.4664047
  49.4769794  71.3912931  54.0839934  50.9787205  71.4645694  53.1318659
  54.2793000  67.6253000  51.6253000  53.9493000  66.6053000  51.0203000
  55.1533000  67.6263000  52.6273000  55.3685403  68.4943530  53.0966133
  55.8423000  66.4163000  53.0613000  55.3975874  65.5414882  52.5869222
  57.3203000  66.4883000  52.6673000  57.3727243  66.7415935  51.6084358
  57.7826447  67.2823771  53.2536267  58.0573000  65.1843000  52.9123000
  57.4473000  64.2383000  53.4553000  59.2523000  65.1083000  52.5573000
  55.7123000  66.2513000  54.5723000  56.0163000  67.1713000  55.3333000
  55.2573000  65.0773000  55.0013000  55.0408250  64.3482840  54.3366395
  54.9783000  64.8313000  56.4153000  54.6712144  65.7604878  56.8953080
  53.8553000  63.8023000  56.5773000  54.1421814  63.0163306  55.8786940
  53.9019980  63.4171207  57.5959050  52.4263000  64.2613000  56.2703000
  52.2805558  64.2698222  55.1901209  51.4153000  63.3193000  56.9113000
  51.5601305  63.3106011  57.9915996  50.4052636  63.6598566  56.6833782
  51.5560427  62.3124214  56.5182512  52.1953000  65.6913000  56.7353000
  52.8910502  66.3569074  56.2244205  51.1724960  65.9884892  56.5036713
  52.3566140  65.7545158  57.8114415  56.2213000  64.3833000  57.1833000
  56.2243000  64.3683000  58.4133000  57.2653000  64.0013000  56.4513000
  57.1632282  63.8952784  55.4520802  58.5583000  63.6753000  57.0553000
  59.2031313  63.2037361  56.3137346  59.2483000  64.9443000  57.5683000
  58.5866101  65.4002523  58.3047599  60.2149517  64.7377815  58.0276850
  59.4883000  65.9763000  56.5113000  58.7193000  67.1143000  56.3943000
  57.9331797  67.3390556  56.9872583  59.1733000  67.8493000  55.3953000
  58.6871253  68.7886643  55.1319981  60.2203000  67.2393000  54.8713000
  60.4463000  66.0713000  55.5583000  61.2826188  65.4293466  55.2815911
  58.4243000  62.6723000  58.2013000  58.9433000  62.9063000  59.2943000
  57.7553000  61.5353000  57.9483000  57.3773000  61.0133000  56.6243000
  58.1931819  61.1757380  55.9199911  56.4839392  61.5271825  56.2694334
  57.1313000  59.5613000  56.8943000  58.0599331  59.0008392  56.7864882
  56.3904057  59.1738445  56.1949752  56.6223000  59.5063000  58.2923000
  56.8821773  58.5399582  58.7244415  55.5467369  59.6629584  58.3742869
  57.3713000  60.6243000  59.0273000  56.7460085  61.1776089  59.7279840
  58.5783000  60.0513000  59.7663000  59.6143000  59.7853000  59.1533000
  58.4453000  59.8913000  61.0803000  57.6613952  60.3111938  61.5591338
  59.4043000  59.1203000  61.8663000  58.8423476  58.4073286  62.4696079
  60.0461723  58.5801574  61.1703508  60.2693000  59.9663000  62.7803000
  61.1083000  59.4403000  63.5123000  60.0363000  61.2753000  62.7723000
  59.1893952  61.6299288  62.3514794  61.0273000  62.2373000  63.2523000
  61.9903106  61.8566507  62.9119827  60.7963000  63.6053000  62.6263000
  59.8398122  64.0035456  62.9648728  61.5970961  64.2818961  62.9247016
  60.7863280  63.5115256  61.5403874  61.0943000  62.3443000  64.7753000
  62.1713000  62.5493000  65.3343000  59.9473000  62.2563000  65.4443000
  59.9743228  62.1019473  66.4420697  58.6463000  62.3733000  64.7983000
  58.7950271  62.4767614  63.7234627  58.0707988  61.4697708  64.9996274
  57.8733000  63.5743000  65.3073000  57.4783000  63.6223000  66.4723000
  57.6543000  64.5453000  64.4253000  57.8400235  64.3829513  63.4458874
  57.1983000  65.8693000  64.8323000  56.8002756  65.8295355  65.8462500
  58.3623000  66.8633000  64.8023000  57.9446051  67.8532218  64.9858351
  59.0343522  66.5961745  65.6178304  59.1353000  66.8743000  63.4913000
  60.0098532  66.2332399  63.6022028  58.4902589  66.4757430  62.7082442
  59.5813000  68.2793000  63.1143000  59.6975608  68.3257360  62.0315137
  58.8090072  68.9821775  63.4267522  60.8983000  68.6443000  63.7813000
  61.5065465  67.7424764  63.8509483  61.4063329  69.3770497  63.1543394
  60.6953000  69.2123000  65.1433000  60.2249432  68.5333126  65.7245403
  61.5912567  69.4404945  65.5498574  60.1320654  70.0481968  65.0789394
  56.0653000  66.3663000  63.9393000  55.8643000  67.5723000  63.7923000
  55.3303000  65.4323000  63.3443000  55.5040444  64.4557675  63.5348164
  54.2973000  65.7743000  62.3723000  54.0350129  66.8276729  62.4708408
  54.7733000  65.5183000  60.9293000  53.9188479  65.5908992  60.2564395
  55.8263000  66.5413000  60.5243000  56.6813188  66.4689809  61.1964700
  56.1505184  66.3446681  59.5023815  55.4017863  67.5434735  60.5837724
  55.3323000  64.2013000  60.8363000  55.6287066  64.0422554  59.9371625
  53.0103000  64.9913000  62.6203000  52.1703000  64.8623000  61.7283000
  52.8553000  64.4873000  63.8413000  53.5656975  64.6436866  64.5419982
  51.7083000  63.6553000  64.1923000  51.5901094  62.8594576  63.4569327
  51.9093000  63.0213000  65.5713000  52.0936145  63.8337128  66.2742316
  50.9775803  62.5196691  65.8327667  53.0563000  62.0253000  65.6363000
  52.7565876  61.1150176  65.1170128  53.9226996  62.4592326  65.1371445
  53.4153000  61.6923000  67.0763000  53.6028905  62.6236510  67.6106165
  52.5711156  61.1757039  67.5330063  54.6503000  60.8083000  67.1503000
  54.3647293  59.7970951  66.8604471  55.3884812  61.1926790  66.4464247
  55.2353000  60.7853000  68.5193000  54.5515883  60.4287520  69.1716125
  56.0507406  60.1893992  68.5269744  55.5003762  61.7221479  68.7879071
  50.4043000  64.4473000  64.1693000  49.3293000  63.8843000  63.9633000
  50.5063000  65.7573000  64.3743000  51.4174352  66.1882573  64.4391680
  49.3303000  66.5923000  64.5853000  48.4903536  65.9735459  64.9011048
  49.6023000  67.6393000  65.6703000  50.3421659  68.3323642  65.2698507
  48.6665557  68.1696698  65.8469085  50.1103000  67.0573000  66.9813000
  49.3553359  66.3755474  67.3728909  51.0290079  66.5055827  66.7820869
  50.3863000  68.1483000  68.0033000  51.0902091  67.7705395  68.7448578
  50.8214539  69.0089773  67.4953875  49.1693000  68.5753000  68.6883000
  48.3048130  68.1306158  68.4144067  49.1323000  69.5003000  69.6423000
  50.2483000  70.1043000  70.0283000  51.1272200  69.8594209  69.5951327
  50.2140437  70.8063248  70.7536188  47.9783000  69.8253000  70.2083000
  47.1277398  69.3680134  69.9124346  47.9550446  70.5286790  70.9327418
  48.8683000  67.2733000  63.2993000  47.8433000  67.9543000  63.2843000
  49.6093000  67.0613000  62.2163000  50.3788735  66.4081046  62.2508223
  49.4073000  67.8293000  60.9903000  49.2524942  68.8822558  61.2257114
  50.5993000  67.6893000  60.0193000  50.8157333  66.6308361  59.8746929
  50.2723000  68.3293000  58.6743000  50.0561920  69.3879478  58.8180457
  51.1241821  68.2207872  58.0030157  49.4024644  67.8372672  58.2391116
  51.8533000  68.3253000  60.6283000  51.5448228  69.2596979  61.0971743
  52.2227210  67.6408389  61.3919365  52.9533000  68.6033000  59.6253000
  52.5847434  69.2881038  58.8615529  53.8053940  69.0529323  60.1350704
  53.2626400  67.6692444  59.1563132  48.1033000  67.4683000  60.2793000
  47.2583000  68.3333000  60.0433000  47.9303000  66.1883000  59.9613000
  48.6588234  65.5143586  60.1487994  46.7393000  65.7393000  59.2443000
  46.5813820  66.3712505  58.3703437  46.8893000  64.2883000  58.7783000
  47.7765761  64.3188011  58.1459157  47.0825742  63.6552229  59.6443015
  45.7133000  63.7163000  57.9803000  44.8189394  63.7518722  58.6023568
  45.4763000  64.5153000  56.7043000  46.3701275  64.4798044  56.0814747
  44.6360009  64.0872103  56.1577313  45.2530295  65.5511417  56.9598047
  45.9303000  62.2453000  57.6613000  46.0274363  61.6821829  58.5895042
  45.0797632  61.8665902  57.0944955  46.8394569  62.1312879  57.0709323
  45.4613000  65.9123000  60.0653000  44.4453000  66.3763000  59.5443000
  45.5063000  65.5373000  61.3553000  46.5823000  64.7773000  62.0153000
  47.4538890  65.4190727  62.1439882  46.8513262  63.9192487  61.3992872
  45.9663000  64.3723000  63.3233000  46.7357200  64.3287953  64.0941432
  45.4987042  63.3929441  63.2217244  44.9513000  65.4163000  63.6273000
  45.4466957  66.2748969  64.0806138  44.1451367  65.0773351  64.2779176
  44.3893000  65.8033000  62.2583000  43.5482935  65.1846404  61.9451442
  43.9703000  67.2723000  62.2513000  42.7773000  67.5713000  62.2123000
  44.9463000  68.1753000  62.2713000  45.9090734  67.8747552  62.3245869
  44.6663000  69.6093000  62.2883000  43.9340102  69.8317757  63.0644156
  45.9413000  70.4053000  62.5763000  46.6947077  70.1371015  61.8356613
  45.7146966  71.4683649  62.4947900  46.4353000  70.1263000  63.8743000
  47.2332990  70.6368822  64.0295525  44.0373000  70.0823000  60.9813000
  43.0783000  70.8563000  60.9883000  44.5843000  69.6173000  59.8623000
  45.4273711  69.0629998  59.9079261  44.0353000  69.9353000  58.5473000
  44.0033051  71.0139967  58.3940386  44.8563000  69.2793000  57.4163000
  45.0900235  68.2529737  57.6993691  44.0693000  69.2793000  56.1103000
  43.8355935  70.3053800  55.8263249  44.6655618  68.8126806  55.3261834
  43.1433568  68.7198410  56.2434693  46.1943000  70.0043000  57.2413000
  45.9760002  70.9891587  56.8283844  46.6329720  70.1157246  58.2328901
  47.1713000  69.2823000  56.3353000  46.7334827  69.1709067  55.3433286
  48.0936688  69.8584833  56.2621714  47.3904527  68.2974710  56.7478335
  42.5733000  69.5043000  58.4393000  41.7243000  70.2663000  57.9733000
  42.2833000  68.2923000  58.9033000  43.0218836  67.7000393  59.2551820
  40.9263000  67.7563000  58.8633000  40.4810867  67.8732459  57.8752676
  40.8953000  66.2613000  59.2443000  41.3629755  66.1351426  60.2207544
  39.4623000  65.7533000  59.2993000  38.9940814  65.8787099  58.3230087
  39.4607267  64.6973173  59.5694823  38.9039446  66.3193965  60.0448707
  41.7163000  65.4463000  58.2533000  42.7491405  65.7944983  58.2633280
  41.6855703  64.3935951  58.5343119  41.3025068  65.5667926  57.2521219
  39.9913000  68.5413000  59.7813000  38.8523000  68.8353000  59.4153000
  40.4863000  68.8953000  60.9643000  41.3986062  68.5666027  61.2467091
  39.7183000  69.7003000  61.9083000  38.7819689  69.1952692  62.1456337
  40.5043000  69.9083000  63.2053000  41.5132462  70.2107779  62.9248825
  40.0199134  70.7199123  63.7482135  40.5733000  68.6763000  64.0923000
  39.5566369  68.3463821  64.3059613  41.1037982  67.8912459  63.5534459
  41.2953000  68.9713000  65.3983000  42.0826196  69.7017421  65.2120712
  40.5823763  69.3807870  66.1139533  41.8973000  67.7703000  65.9723000
  42.8708465  67.5984665  65.7654672  41.2493000  66.9013000  66.7423000
  39.9723000  67.0973000  67.0403000  39.4918629  67.9096045  66.6805201
  39.4858565  66.4333986  67.6257120  41.8793000  65.8343000  67.2133000
  42.8517433  65.6842651  66.9853884  41.3839598  65.1762888  67.7979008
  39.3283000  71.0473000  61.3073000  38.1783000  71.4763000  61.4163000
  40.2893000  71.7093000  60.6703000  41.2203194  71.3212257  60.6183329
  40.0563000  73.0283000  60.0913000  39.5115382  73.6507232  60.8011755
  41.3833000  73.7133000  59.7583000  41.9762357  73.0020986  59.1832182
  41.1510369  74.5781812  59.1369029  42.1743000  74.1633000  60.9783000
  42.4088515  73.2753144  61.5652992  43.0993376  74.6227678  60.6300272
  41.4113000  75.1533000  61.8413000  41.4613000  75.0223000  63.0823000
  40.7583000  76.0583000  61.2803000  39.1793000  72.9473000  58.8463000
  38.4043000  73.8603000  58.5613000  39.3103000  71.8513000  58.1053000
  40.0552330  71.1972343  58.2986187  38.4383000  71.5893000  56.9653000
  38.5145577  72.4224444  56.2666195  38.8673000  70.3163000  56.2523000
  38.7876682  69.4715496  56.9365190  38.2221015  70.1470232  55.3902301
  39.9000368  70.4166548  55.9184095  36.9793000  71.4913000  57.4003000
  36.0883000  72.0283000  56.7423000  36.7443000  70.8093000  58.5183000
  37.5090277  70.3609748  59.0023407  35.3953000  70.6313000  59.0423000
  34.7192523  70.3538951  58.2335323  35.3713000  69.5263000  60.1003000
  36.1760837  69.8118680  60.7777019  34.4185232  69.5762382  60.6273887
  35.6053000  68.0973000  59.6043000  36.4095318  68.1060248  58.8686126
  35.9853000  67.1843000  60.7593000  35.1812986  67.1746977  61.4952269
  36.1473291  66.1732087  60.3857472  36.9000662  67.5495721  61.2260757
  34.3763000  67.5683000  58.8773000  34.1580098  68.2056593  58.0204325
  34.5662710  66.5513613  58.5340102  33.5236452  67.5686814  59.5563277
  34.8463000  71.9303000  59.6253000  33.6473000  72.1983000  59.5453000
  35.7303000  72.7273000  60.2173000  36.6694107  72.3952488  60.3843702
  35.3753000  74.0633000  60.6853000  34.5793736  73.9962441  61.4269899
  36.5873000  74.7433000  61.3283000  37.4261741  74.1648716  60.9412470
  36.6404491  75.7616704  60.9433364  36.6503000  74.7723000  62.8573000
  35.7758002  75.3036966  63.2327577  36.6723000  73.3633000  63.4313000
  37.5468303  72.8313980  63.0566324  36.7171576  73.4142582  64.5191841
  35.7686939  72.8334628  63.1298553  37.8643000  75.5613000  63.3243000
  37.7984340  76.5839849  62.9529825  37.8941067  75.5721126  64.4138393
  38.7714085  75.0939131  62.9411518  34.8403000  74.9243000  59.5453000
  33.9403000  75.7433000  59.7413000  35.3993000  74.7323000  58.3553000
  36.1390339  74.0518576  58.2558452  35.0253000  75.5223000  57.1883000
  34.6551894  76.4974729  57.5047729  36.2353000  75.7313000  56.2753000
  36.7849451  74.7904559  56.2469848  35.8535200  75.9585506  55.2799603
  37.1633000  76.8463000  56.7283000  36.8233286  77.7805555  56.2814365
  37.1068399  76.9218605  57.8142120  38.6013000  76.5803000  56.3133000
  38.9277962  75.6333844  56.7432419  38.6544577  76.5226405  55.2261252
  39.5003000  77.6363000  56.7703000  39.7730495  78.3359109  56.0948360
  39.9703000  77.7343000  58.0103000  39.6433000  76.8273000  58.9213000
  39.0354220  76.0606404  58.6706660  40.0036970  76.9075274  59.8613942
  40.7743000  78.7363000  58.3393000  41.0284515  79.4245922  57.6452100
  41.1287760  78.8065189  59.2824409  33.8833000  74.8723000  56.4133000
  33.5053000  75.3413000  55.3383000  33.3393000  73.7913000  56.9683000
  33.7449324  73.4125677  57.8121741  32.2223000  73.0763000  56.3553000
  32.0098680  72.1710119  56.9240050  30.9633000  73.9493000  56.3363000
  31.1606878  74.7829518  55.6623846  30.1555618  73.3392729  55.9319166
  30.5583000  74.4863000  57.7023000  31.4631875  74.7168719  58.2645420
  29.9793367  75.3982824  57.5567263  29.7253000  73.4753000  58.4753000
  30.1331819  72.4783631  58.3084227  29.7740994  73.7141136  59.5376964
  28.3253000  73.4843000  58.0573000  28.0644128  74.1379268  57.3328628
  27.3853000  72.6953000  58.5683000  27.6893000  71.8273000  59.5243000
  28.6385163  71.7668185  59.8640506  26.9701389  71.2309150  59.9080081
  26.1393000  72.7723000  58.1213000  25.9074376  73.4316728  57.3922133
  25.4278339  72.1712247  58.5119702  32.5583000  72.5893000  54.9473000
  31.6943000  72.5503000  54.0693000  33.8143000  72.2043000  54.7453000
  34.4990394  72.3117741  55.4799296  34.2543000  71.6653000  53.4633000
  33.7424153  72.1815727  52.6511820  35.7643000  71.8553000  53.2893000
  36.1846011  71.2858499  54.1182588  36.0558522  71.3924880  52.3464838
  36.2923000  73.2903000  53.3373000  36.0286924  73.7332572  54.2977170
  37.8043000  73.3073000  53.1693000  38.0686679  72.8648912  52.2088403
  38.1629176  74.3359652  53.2059354  38.2661215  72.7332393  53.9725905
  35.6223000  74.1503000  52.2753000  34.5459526  74.1670249  52.4464607
  36.0140775  75.1660280  52.3292285  35.8263432  73.7346416  51.2885409
  33.9013000  70.1883000  53.3463000  34.0083000  69.4363000  54.3143000
  33.4733000  69.7813000  52.1553000  33.2429081  70.4590000  51.4427401
  33.2703000  68.3693000  51.8573000  32.8461022  67.8658167  52.7260117
  32.3083000  68.2033000  50.6773000  32.7905323  68.6413916  49.8034425
  32.1731693  67.1333712  50.5188949  30.9503000  68.8603000  50.8903000
  30.4923737  68.4221165  51.7770917  31.1066362  69.9268318  51.0520744
  30.0323000  68.6583000  49.6933000  29.9746771  67.5935638  49.4672129
  29.0386320  69.0305674  49.9425798  30.5123000  69.3633000  48.5073000
  31.0347088  68.8245986  47.8312902  30.2963000  70.6523000  48.2613000
  29.6133000  71.3933000  49.1253000  29.2565705  70.9754846  49.9728107
  29.4534985  72.3715071  48.9312021  30.7743000  71.2053000  47.1543000
  31.3017973  70.6446105  46.5004851  30.6085384  72.1844802  46.9703765
  34.6083000  67.7003000  51.5603000  35.2013000  67.9173000  50.5033000
  35.0953000  66.9173000  52.5183000  34.4971333  66.6195431  53.2756881
  36.5003000  66.5233000  52.5503000  37.0571637  67.0844360  51.7998812
  37.1293000  66.7903000  53.9323000  36.6012325  66.1987133  54.6801437
  38.6033000  66.4123000  53.9353000  39.1321450  67.0038488  53.1879763
  39.0273039  66.6087676  54.9200438  38.7077859  65.3531347  53.7000296
  36.9983000  68.1803000  54.2593000  37.3903915  68.3448728  55.1199860
  36.6933000  65.0553000  52.1763000  35.9453000  64.1823000  52.6213000
  37.6963000  64.7993000  51.3423000  38.2167911  65.5671182  50.9427458
  38.0653000  63.4423000  50.9613000  37.4743460  62.7220945  51.5271414
  37.8023000  63.2263000  49.4703000  36.7162692  63.2899217  49.4025615
  38.2488582  64.0657157  48.9373205  38.2763000  61.9133000  48.8423000
  39.3349563  61.7790274  49.0643780  37.4893000  60.7353000  49.3953000
  36.4305338  60.8686412  49.1731893  37.8432566  59.8129258  48.9348205
  37.6292452  60.6788321  50.4748032  38.1533000  61.9793000  47.3273000
  38.7660380  62.7969912  46.9477836  38.4937037  61.0391492  46.8933150
  37.1119112  62.1491124  47.0538550  39.5393000  63.2003000  51.2643000
  40.3883000  64.0303000  50.9423000  39.8313000  62.0753000  51.9093000
  39.0863735  61.4983303  52.2730167  41.2083000  61.6523000  52.1383000
  41.9041581  62.3908327  51.7402420  41.4993000  61.4273000  53.6383000
  40.8883238  60.5986410  53.9962562  42.9733000  61.1033000  53.8573000
  43.5849295  61.9317546  53.4999866  43.1577218  60.9482785  54.9203417
  43.2322994  60.1979575  53.3083252  41.0943000  62.6583000  54.4533000
  41.7559669  63.4734213  54.1602557  40.0691479  62.9064570  54.1783803
  41.1793000  62.4533000  55.9513000  42.2043259  62.2055478  56.2270547
  40.8773347  63.3680029  56.4614321  40.5175082  61.6385813  56.2451789
  41.4893000  60.3623000  51.3793000  40.7553000  59.3823000  51.5153000
  42.5533000  60.3723000  50.5813000  43.1154365  61.2083633  50.5098853
  42.9143000  59.2243000  49.7583000  42.1399407  58.4606451  49.8310870
  43.0573000  59.6373000  48.2923000  43.8647760  60.3692564  48.3102322
  43.3723736  58.7633994  47.7221014  41.8233000  60.2563000  47.6353000
  41.4788050  61.0923505  48.2439408  42.1583000  60.7523000  46.2353000
  42.5024532  59.9166687  45.6258923  41.2689626  61.1899787  45.7818498
  42.9436504  61.5058400  46.2944840  40.6813000  59.2523000  47.5953000
  40.4271183  58.9496955  48.6111354  39.8110828  59.7096348  47.1244836
  40.9861993  58.3770984  47.0215775  44.2093000  58.5833000  50.2443000
  45.2643000  59.2223000  50.2593000  44.1233000  57.3173000  50.6353000
  43.2212975  56.8642483  50.6704408  45.2953000  56.5603000  51.0653000
  46.1234115  57.2399297  51.2663821  44.9823000  55.7853000  52.3373000
  44.1609175  55.0938671  52.1492803  45.8640973  55.2251454  52.6483636
  44.6974110  56.4810823  53.1264923  45.7433000  55.6103000  49.9593000
  44.9173000  55.1103000  49.1993000  47.0573000  55.3433000  49.8743000
  48.1293000  55.8043000  50.7743000  47.8324290  55.6326746  51.8089558
  48.3005932  56.8693325  50.6178919  49.3093000  54.9683000  50.3663000
  49.3574402  54.0744485  50.9882413  50.2262459  55.5448978  50.4881459
  49.0843000  54.6233000  48.9343000  49.5543068  53.6612494  48.7302137
  49.4635941  55.3680952  48.2346460  47.5633000  54.5003000  48.7933000
  47.1862368  54.8943972  47.8495792  47.1263000  53.0443000  48.9473000
  46.8983000  52.3593000  47.9503000  46.9783000  52.5983000  50.1923000
  47.0695847  53.2444058  50.9632174  46.6773000  51.1993000  50.4923000
  46.2463391  50.7170500  49.6149136  47.9483000  50.4353000  50.8983000
  47.6715508  49.4241404  51.1967398  48.9323000  50.3703000  49.7373000
  49.2098890  51.3811486  49.4385875  49.8243164  49.8254702  50.0464382
  48.4678040  49.8577050  48.8949281  48.5653000  51.1033000  52.0063000
  49.3597232  50.6296230  52.2634423  45.6853000  51.1113000  51.6483000
  45.5573000  52.0483000  52.4353000  45.0223000  49.9643000  51.7763000
  45.0876421  49.2575823  51.0577043  44.1393000  49.7163000  52.9133000
  43.3525520  50.4703190  52.9374272  43.4893000  48.3343000  52.8063000
  42.8708171  48.3382850  51.9087688  44.2940185  47.6084844  52.6891683
  42.6353000  47.9553000  54.0093000  42.3228223  46.9167614  53.9002305
  43.2390779  48.0597516  54.9107678  41.4083000  48.8443000  54.1163000
  41.7235332  49.8868222  54.0730053  40.7443331  48.6309418  53.2786093
  40.6753000  48.6283000  55.3613000  40.1746955  47.7564262  55.4578956
  40.6323000  49.4993000  56.3653000  41.2883000  50.6493000  56.2793000
  41.8213306  50.8621767  55.4482393  41.2516397  51.3065805  57.0452883
  39.9293000  49.2233000  57.4543000  39.4265531  48.3497242  57.5191918
  39.8995191  49.8878043  58.2143301  44.8903000  49.8413000  54.2353000
  44.3683000  50.3883000  55.2063000  46.1223000  49.3443000  54.2563000
  46.4712567  48.8410476  53.4531403  46.9773000  49.4463000  55.4333000
  46.5467089  48.9295135  56.2909842  48.3793000  48.8633000  55.1593000
  48.6872895  49.1414324  54.1513892  49.3873000  49.4003000  56.1633000
  49.0802090  49.1221489  57.1714805  50.3699862  48.9777675  55.9537895
  49.4352542  50.4864490  56.0853101  48.3353000  47.3443000  55.1983000
  47.6440364  46.9806798  54.4380125  49.3311483  46.9463254  55.0033592
  47.9991168  47.0151595  56.1815335  47.1083000  50.8903000  55.9153000
  46.8633000  51.1883000  57.0843000  47.5013000  51.7833000  55.0133000
  47.7495005  51.4924858  54.0784615  47.6553000  53.1903000  55.3633000
  48.2974798  53.3088448  56.2360264  48.2483000  54.0103000  54.2003000
  47.6775553  53.8061983  53.2943793  48.1863000  55.4993000  54.5143000
  48.7572432  55.7042616  55.4199023  48.6087738  56.0642763  53.6833860
  47.1484451  55.7965386  54.6646595  49.6813000  53.5803000  53.9313000
  49.7004811  52.5228069  53.6677804  50.0887017  54.1668581  53.1078481
  50.2837142  53.7424614  54.8251130  46.3243000  53.7973000  55.8023000
  46.2683000  54.5533000  56.7723000  45.2483000  53.4163000  55.1193000
  45.3481968  52.8356433  54.2989600  43.9123000  53.8833000  55.4783000
  43.8984304  54.9678372  55.3701984  42.8693000  53.2883000  54.5443000
  42.8648923  52.2032369  54.6478313  41.8853048  53.6811830  54.8002231
  43.1093183  53.5535482  53.5146720  43.5723000  53.5663000  56.9343000
  43.0693000  54.4213000  57.6613000  43.8703000  52.3413000  57.3583000
  44.2631344  51.6683718  56.7156896  43.5793000  51.9083000  58.7213000
  42.5257276  52.1008270  58.9238285  43.8393000  50.4163000  58.8743000
  44.8922545  50.2090075  58.6834684  43.5860754  50.1048816  59.8877082
  43.2260148  49.8651119  58.1614381  44.3913000  52.7013000  59.7423000
  43.8813000  53.0753000  60.7983000  45.6493000  52.9733000  59.4103000
  46.0405837  52.5854261  58.5638071  46.5193000  53.7583000  60.2773000
  46.4920222  53.3564657  61.2901595  47.9643000  53.7103000  59.7703000
  47.9763051  54.1386205  58.7680542  48.5677611  54.3275035  60.4358784
  48.5393000  52.2983000  59.7263000  48.5186628  51.9324754  60.7528706
  47.8983429  51.6725875  59.1052066  49.9613000  52.2453000  59.1993000
  50.3533000  53.1523000  58.4363000  50.6763000  51.2723000  59.5223000
  46.0323000  55.1993000  60.3963000  46.1753000  55.8293000  61.4453000
  45.4083000  55.6953000  59.3333000  45.3829872  55.1649535  58.4741195
  44.7823000  57.0143000  59.3513000  45.4833513  57.7523326  59.7410874
  44.3753000  57.4263000  57.9403000  43.8664786  56.5726903  57.4924714
  43.6746289  58.2553899  58.0391435  45.5283000  57.8443000  57.0583000
  46.0610479  58.6692230  57.5313567  46.2062669  57.0004487  56.9303239
  44.9323000  58.3723000  55.4483000  46.3803000  59.2103000  54.8133000
  47.2132500  58.5091146  54.7619936  46.1691641  59.5964572  53.8161014
  46.6417492  60.0365004  55.4744644  43.5593000  57.0443000  60.2573000
  43.3333000  58.0193000  60.9723000  42.7353000  56.0053000  60.1663000
  42.9027736  55.2850786  59.4783080  41.5513000  55.8933000  61.0103000
  40.8567531  56.7010777  60.7796511  40.8443000  54.5573000  60.7713000
  41.6197543  53.8098844  60.6035510  40.2988080  54.3157165  61.6835368
  39.8843000  54.5633000  59.5943000  39.5257572  55.5829989  59.4537222
  40.4414561  54.2496743  58.7115117  38.7023000  53.6363000  59.8013000
  37.8983000  53.8893000  60.7243000  38.5733000  52.6573000  59.0373000
  41.9263000  56.0303000  62.4813000  41.2453000  56.7173000  63.2443000
  43.0283000  55.3933000  62.8633000  43.5276373  54.8182169  62.1999441
  43.5193000  55.4513000  64.2353000  42.7013696  55.2591786  64.9296907
  44.6073000  54.3973000  64.4573000  44.2085488  53.4467834  64.1028781
  45.4606117  54.6844763  63.8428987  45.0513000  54.2523000  65.9053000
  46.0096913  53.7331132  65.9109522  45.1788331  55.2538958  66.3159583
  44.0543000  53.4823000  66.7513000  42.9223000  53.2463000  66.2783000
  44.4043000  53.1113000  67.8913000  44.0573000  56.8393000  64.5713000
  43.8003000  57.3683000  65.6533000  44.7973000  57.4253000  63.6353000
  45.0157597  56.9289973  62.7832094  45.3713000  58.7523000  63.8293000
  45.9328206  58.7483489  64.7635260  46.3223000  59.0903000  62.6923000
  45.7727660  59.1070216  61.7511131  46.7680797  60.0690483  62.8695919
  47.1088409  58.3375031  62.6398648  44.2863000  59.8193000  63.9543000
  44.4553000  60.8093000  64.6673000  43.1623000  59.5963000  63.2783000
  43.0502160  58.7371706  62.7592305  42.0963000  60.5893000  63.2103000
  42.4689757  61.5555341  63.5503054  41.5943000  60.7373000  61.7723000
  41.2669924  59.7295568  61.5165217  40.7347052  61.4074981  61.7778986
  42.6113000  61.2213000  60.7363000  43.5624367  60.7190583  60.9129157
  42.1283000  60.9113000  59.3263000  41.1773698  61.4136087  59.1487713
  42.8648252  61.2629893  58.6038416  41.9963805  59.8350230  59.2152803
  42.8833000  62.7093000  60.8993000  43.2806368  62.8994720  61.8963243
  43.6090467  63.0305012  60.1521570  41.9553649  63.2655048  60.7663651
  40.9333000  60.2393000  64.1343000  39.8293000  60.7623000  63.9793000
  41.1853000  59.3543000  65.0933000  42.0923938  58.9142238  65.1534099
  40.1563000  58.9493000  66.0433000  39.3018262  58.5361180  65.5073389
  40.6963000  57.8833000  66.9983000  41.3787853  57.2547044  66.4263030
  41.2504491  58.4025998  67.7801865  39.6193000  57.0163000  67.6313000
  39.4022807  57.4043845  68.6264854  38.7216172  57.0738797  67.0157091
  40.0673000  55.5673000  67.7393000  39.2557633  54.9769679  68.1647587
  40.3029973  55.1947381  66.7424330  41.2473000  55.4183000  68.5853000
  41.7457556  56.2602437  68.8358436  41.7003000  54.2533000  69.0403000
  42.7813000  54.2153000  69.8073000  43.2588745  55.0730690  70.0444812
  43.1221260  53.3287625  70.1507946  41.0733000  53.1273000  68.7283000
  40.2501515  53.1565140  68.1437719  41.4217672  52.2456316  69.0766248
  39.6403000  60.1523000  66.8273000  40.4153000  61.0183000  67.2323000
  38.3243000  60.2173000  67.0013000  37.7379913  59.4483022  66.7097801
  37.6873000  61.3813000  67.6093000  36.8655822  61.0363187  68.2368882
  38.4244458  61.8947888  68.2265881  37.1463000  62.3513000  66.5773000
  36.4203000  63.2883000  66.9123000  37.5173000  62.1353000  65.3183000
  38.2300519  61.4483614  65.1178018  36.9613000  62.8993000  64.2073000
  36.3998373  63.7520517  64.5889717  38.0823000  63.4173000  63.3013000
  38.6273974  62.5135005  63.0290601  37.6373472  63.8555861  62.4079790
  39.0463000  64.4223000  63.9363000  39.2972888  64.0807010  64.9404990
  40.3183000  64.5513000  63.1123000  40.0681445  64.8933261  62.1080395
  40.9864922  65.2712452  63.5848452  40.8130867  63.5819017  63.0526887
  38.3723000  65.7763000  64.1083000  37.4996220  65.6691131  64.7525387
  39.0737430  66.4769929  64.5611890  38.0602261  66.1537126  63.1345091
  35.9833000  62.0473000  63.4023000  36.0963000  60.8223000  63.3843000
  34.9993000  62.6953000  62.7573000  34.7983000  64.1553000  62.7303000
  35.7306693  64.6445457  62.4484730  34.4933787  64.4977128  63.7191759
  33.7183000  64.3373000  61.7033000  34.1684959  64.5203966  60.7276472
  33.0912025  65.1853314  61.9784232  32.9363000  63.0753000  61.7113000
  32.5078499  62.9231163  60.7206590  32.1426973  63.0476823  62.4579804
  33.9683000  61.9833000  62.0053000  33.5817937  61.1814612  62.6343990
  34.5083000  61.3933000  60.7043000  34.1843000  61.8773000  59.6193000
  35.3173000  60.3453000  60.8243000  35.5564385  59.9998578  61.7427671
  35.9043000  59.6853000  59.6623000  35.8764271  60.3276640  58.7821348
  37.3603000  59.2513000  59.9363000  37.3562410  58.4491026  60.6742453
  38.0263000  58.7603000  58.6563000  38.0311506  59.5621531  57.9179852
  39.0515261  58.4594204  58.8719008  37.4731923  57.9076882  58.2623151
  38.1573000  60.3953000  60.5693000  37.6721515  60.6395402  61.5143283
  39.1610802  60.0175357  60.7637706  38.2443000  61.6413000  59.7093000
  37.2408578  62.0199362  59.5147794  38.8248786  62.4028981  60.2298729
  38.7297848  61.3979308  58.7642202  35.0873000  58.4583000  59.2693000
  34.6083000  57.7183000  60.1293000  34.9303000  58.2503000  57.9663000
  35.2923768  58.9191552  57.3017456  34.2063000  57.0913000  57.4563000
  34.0769657  56.3556127  58.2501110  32.8253000  57.5103000  56.9483000
  32.4425268  58.2561832  57.6448932  32.9713122  57.9685473  55.9701436
  31.8283000  56.3703000  56.8293000  32.1638857  55.6933095  56.0437003
  31.7939002  55.8357825  57.7786207  30.4393000  56.8913000  56.4903000
  30.2424597  57.7864987  57.0801916  30.4029085  57.1403739  55.4297637
  29.4003000  55.9053000  56.7753000  29.1122321  55.3047723  56.0160354
  28.8163000  55.7543000  57.9603000  29.1673000  56.5273000  58.9793000
  29.8800276  57.2316560  58.8528006  28.7202478  56.4080303  59.8770854
  27.8823000  54.8283000  58.1273000  27.6160476  54.2383660  57.3519371
  27.4413263  54.7170677  59.0291139  34.9923000  56.4193000  56.3363000
  35.1263000  56.9733000  55.2453000  35.5293000  55.2343000  56.6163000
  35.5163593  54.8748706  57.5600915  36.2163000  54.4583000  55.5903000
  36.9045909  55.1071469  55.0486797  37.0113000  53.3023000  56.1993000
  37.7345909  53.7987670  56.8461926  36.3755531  52.6507657  56.7988239
  37.7443000  52.4773000  55.1633000  38.8653000  52.9833000  54.5143000
  39.2331607  53.9706840  54.7933175  39.5123000  52.2563000  53.5293000
  40.3967970  52.6603697  53.0368625  39.0263000  51.0183000  53.1663000
  39.6713000  50.2923000  52.1903000  40.4413985  50.7423362  51.8353136
  37.9033000  50.5013000  53.7823000  37.5236938  49.5185721  53.5025760
  37.2593000  51.2393000  54.7603000  36.3548797  50.8512838  55.2288802
  35.2413000  53.9293000  54.5453000  34.1743000  53.4133000  54.8803000
  35.6433000  54.0243000  53.2823000  36.5602356  54.3976607  53.0824746
  34.7933000  53.6423000  52.1613000  33.8238721  53.3030302  52.5262723
  34.5753000  54.8413000  51.2373000  35.5567575  55.1590541  50.8853444
  33.9821317  54.4925309  50.3919530  33.8703000  56.0153000  51.9013000
  34.4293196  56.2998314  52.7927257  33.8467279  56.8535010  51.2049054
  32.4473000  55.6823000  52.3073000  31.7933000  54.8453000  51.6863000
  31.9593000  56.3403000  53.3533000  31.0166330  56.1571818  53.6662664
  32.5332392  57.0205950  53.8306822  35.4153000  52.4903000  51.3793000
  36.5323000  52.6063000  50.8733000  34.6913000  51.3783000  51.2923000
  33.7996373  51.3198452  51.7630654  35.1663000  50.2053000  50.5583000
  36.2542370  50.1571742  50.6049502  34.5893000  48.8983000  51.1423000
  34.9899222  48.0545891  50.5803801  34.9623000  48.7523000  52.6113000
  34.5615976  49.5954672  53.1739777  34.5451418  47.8242158  53.0021169
  36.0475598  48.7325539  52.7109086  33.1623000  48.9053000  51.0153000
  32.8047032  48.0919419  51.3788568  34.7943000  50.2933000  49.0803000
  33.7923000  50.9133000  48.7253000  35.6023000  49.6683000  48.2103000
  36.8893000  49.0193000  48.5193000  36.7627067  48.3460318  49.3671115
  37.6297211  49.7797973  48.7673313  37.2193000  48.2933000  47.2533000
  36.8236542  47.2786637  47.2988694  38.3009232  48.2554838  47.1238299
  36.5813000  49.0763000  46.1623000  36.3372693  48.4069030  45.3374026
  37.1986392  49.8957194  45.7941373  35.2943000  49.6293000  46.7823000
  35.0685660  50.6455850  46.4593339  34.1093000  48.7193000  46.4633000
  33.6183000  48.7183000  45.3343000  33.6463000  47.9703000  47.4593000
  34.1479211  47.9384583  48.3353489  32.4583000  47.1323000  47.3103000
  32.5276156  46.5951469  46.3643819  32.3823000  46.1183000  48.4403000
  32.3033188  46.6410150  49.3935214  31.5073549  45.4833170  48.3011311
  33.2816543  45.5024639  48.4376471  31.1853000  47.9753000  47.2653000
  30.1393000  47.5173000  46.8013000  31.2763000  49.1943000  47.7883000
  32.1190486  49.4651992  48.2746000  30.1833000  50.1583000  47.7083000
  29.2693183  49.7055325  47.3239327  29.8843000  50.7753000  49.0913000
  30.7845571  51.2665259  49.4605337  28.7573000  51.7903000  48.9943000
  27.8565137  51.2996811  48.6255478  28.5625768  52.2130873  49.9799136
  29.0433696  52.5871310  48.3077680  29.5423000  49.6843000  50.0963000
  30.3839305  48.9978321  50.1886146  29.3340577  50.1355423  51.0664109
  28.6636773  49.1372093  49.7545182  30.5333000  51.2743000  46.7253000
  31.6583000  51.7693000  46.7163000  29.5733000  51.6483000  45.8853000
  28.6560314  51.2300158  45.9465863  29.8263000  52.6083000  44.8143000
  30.8633799  52.5322550  44.4875256  28.9153000  52.3283000  43.6183000
  27.8863102  52.4295977  43.9632899  29.1226976  53.0901720  42.8668765
  29.1113000  50.9523000  43.0103000  30.1324043  50.8838021  42.6351267
  28.9606772  50.2063224  43.7906411  28.1373000  50.6993000  41.8743000
  27.1206388  50.7953875  42.2554379  28.3047786  51.4436017  41.0957980
  28.3313000  49.3073000  41.2943000  29.3432213  49.2441792  40.8941355
  28.2144723  48.5839075  42.1012409  27.3523000  49.0083000  40.2153000
  27.4606801  49.6782391  39.4672792  27.5168579  48.0773118  39.8599387
  26.4145808  49.0663166  40.5859965  29.6503000  54.0463000  45.2873000
  30.3243000  54.9563000  44.8043000  28.7263000  54.2453000  46.2193000
  28.0797040  53.5054356  46.4529957  28.5763000  55.5303000  46.8883000
  29.5581329  55.9735011  47.0546613  27.7423000  56.4933000  46.0373000
  27.7852888  57.4835395  46.4908162  28.1723463  56.5336029  45.0365323
  26.3923000  56.0703000  45.9543000  25.8950082  56.6909006  45.4165682
  27.9353000  55.3413000  48.2563000  27.2103000  54.3723000  48.4853000
  28.2443000  56.2493000  49.1743000  28.8849245  56.9958953  48.9456191
  27.7243000  56.1783000  50.5303000  26.7431151  55.7036164  50.5231624
  28.6573000  55.3593000  51.4253000  28.6383360  54.3296602  51.0681146
  29.6653382  55.7607985  51.3215791  28.2473000  55.3953000  52.8833000
  27.0493000  55.1963000  53.1683000  29.1223000  55.6283000  53.7453000
  27.5473000  57.5833000  51.0873000  28.5123000  58.2243000  51.5093000
  26.3203000  58.0833000  51.0033000  25.5728646  57.5041237  50.6483429
  26.0123000  59.4553000  51.3753000  26.9336310  60.0195551  51.5197458
  25.1963000  60.1263000  50.2673000  25.7163868  60.1076562  49.3095624
  24.2492958  59.5943178  50.1763162  24.8583000  61.5583000  50.5433000
  23.7793000  61.9333000  51.3143000  23.1436967  61.2892358  51.7629530
  23.7153000  63.2523000  51.3683000  22.9288148  63.7479089  51.9374326
  24.7113000  63.7463000  50.6543000  25.4313000  62.7083000  50.1153000
  26.2884511  62.9145646  49.4743256  25.2373000  59.4733000  52.6863000
  24.1693000  58.8723000  52.7903000  25.8073000  60.1153000  53.7013000
  26.7480090  60.4719446  53.6120224  25.1163000  60.2983000  54.9723000
  24.3043442  59.5763841  55.0598467  26.0703000  60.1143000  56.1693000
  25.4838053  60.0946063  57.0878512  26.8533000  58.8143000  56.0393000
  27.4404407  58.8334480  55.1211503  27.5203566  58.7042660  56.8943012
  26.1602306  57.9735537  56.0092832  26.9833000  61.2163000  56.2293000
  27.5765039  61.1001276  56.9750972  24.4923000  61.6883000  55.0463000
  24.8993000  62.5993000  54.3263000  23.5123000  61.8493000  55.9293000
  23.1755406  61.0627673  56.4660110  22.8963000  63.1523000  56.1513000
  22.7516912  63.6333151  55.1839262  21.9283280  62.9980160  56.6280872
  23.7413000  64.0553000  57.0303000  23.2523000  65.0553000  57.5573000
  25.0223000  63.7243000  57.1573000  25.4502554  63.0980817  56.4903636
  25.8263000  64.1923000  58.2813000  25.3244181  65.0239448  58.7758510
  26.0233000  63.0653000  59.2983000  26.5354216  62.2536682  58.7814978
  26.6657709  63.4552371  60.0877810  24.7313000  62.5423000  59.9083000
  24.5806927  63.0273787  60.8727257  23.9055990  62.7939568  59.2427260
  24.7843000  61.0343000  60.1023000  23.9825568  60.7347960  60.7772846
  24.6468454  60.5471208  59.1369700  26.0593000  60.6003000  60.6683000
  26.6715501  61.3167232  61.0316000  26.4563000  59.3333000  60.7343000
  25.6773000  58.3653000  60.2683000  24.7809086  58.5937453  59.8628431
  25.9843846  57.4045728  60.3212343  27.6343000  59.0333000  61.2653000
  28.2277969  59.7700925  61.6188509  27.9322980  58.0694728  61.3136010
  27.1813000  64.7343000  57.8353000  27.6633000  64.4143000  56.7473000
  27.7983000  65.5413000  58.6923000  27.3107135  65.8650971  59.5154125
  29.1503000  66.0313000  58.4523000  29.2420741  66.3679973  57.4196763
  29.4703000  67.2063000  59.3803000  29.3875938  66.8389931  60.4032098
  30.5012143  67.4998496  59.1824508  28.5563000  68.4103000  59.1983000
  27.5218004  68.0681145  59.2269446  28.7396027  69.0820481  60.0369023
  28.8093000  69.1473000  57.8953000  28.4013000  68.6363000  56.8303000
  29.4013000  70.2463000  57.9393000  30.1773000  64.9183000  58.6333000
  30.4673000  64.5003000  59.7553000  30.7073000  64.4273000  57.5183000
  30.5020154  64.8651711  56.6316059  31.5613000  63.2443000  57.5243000
  32.0070954  63.0849493  58.5061213  30.7763000  61.9813000  57.1043000
  30.2082675  62.2037498  56.2009974  31.7243000  60.8223000  56.8343000
  32.2923886  60.5989489  57.7373450  31.1502494  59.9436326  56.5401738
  32.4103868  61.0928170  56.0316764  29.7453000  61.6043000  58.1733000
  29.1578983  62.4985106  58.3817405  29.1004122  60.8391686  57.7411043
  30.3503000  61.0853000  59.4633000  30.9949966  61.8501078  59.8963534
  29.5538892  60.8414349  60.1664066  30.9375127  60.1907665  59.2557165
  32.7443000  63.4323000  56.5813000  32.5993000  63.9953000  55.4953000
  33.9163000  62.9743000  57.0093000  34.0187617  62.6681827  57.9663230
  35.0873000  62.9293000  56.1393000  34.9777015  63.5978342  55.2853976
  36.3753000  63.3093000  56.9013000  36.5522748  62.5746016  57.6867918
  37.5683000  63.3363000  55.9533000  37.3922487  64.0711502  55.1677415
  38.4673631  63.6059233  56.5074563  37.6997439  62.3511629  55.5057187
  36.2073000  64.6543000  57.5933000  35.3805096  64.5984154  58.3013937
  37.1244087  64.9067058  58.1255618  35.9964818  65.4224672  56.8492733
  35.2473000  61.5343000  55.5443000  35.4073000  60.5553000  56.2733000
  35.1793000  61.4483000  54.2203000  34.9593862  62.2660130  53.6697705
  35.3493000  60.1743000  53.5293000  34.8756694  59.3784991  54.1041688
  34.7083000  60.2223000  52.1403000  34.9302557  61.1960223  51.7036081
  35.1623053  59.4399231  51.5321342  33.2053000  60.0193000  52.1853000
  32.6963000  59.5413000  53.2223000  32.5333000  60.3363000  51.1813000
  36.8193000  59.7883000  53.4163000  37.6623000  60.6043000  53.0443000
  37.1083000  58.5263000  53.7153000  36.3744799  57.9144894  54.0428594
  38.4593000  57.9913000  53.6133000  39.1163136  58.7213389  53.1405680
  39.0023000  57.6763000  55.0093000  39.1526685  58.6648647  55.4431530
  38.2135835  57.1572207  55.5538944  40.3013000  56.8743000  55.1063000
  40.2180231  55.9878348  54.4775352  41.4833000  57.7143000  54.6443000
  41.5675054  58.6007727  55.2729290  42.3986156  57.1273406  54.7203045
  41.3315451  58.0172615  53.6083052  40.5093000  56.3843000  56.5313000
  39.6739972  55.7475356  56.8226757  41.4368840  55.8147192  56.5884575
  40.5662723  57.2390368  57.2053015  38.4473000  56.7293000  52.7573000
  37.6193000  55.8423000  52.9603000  39.3423000  56.6683000  51.7763000
  39.9951476  57.4250470  51.6306178  39.3713000  55.5413000  50.8493000
  39.2310911  54.6093802  51.3969917  38.2543000  55.6713000  49.8113000
  38.2053235  54.7238342  49.2746352  37.3251677  55.8260321  50.3598173
  38.4513000  56.8053000  48.8193000  38.5945479  57.7267290  49.3837019
  39.3482424  56.5930739  48.2374439  37.0533000  57.0073000  47.7003000
  35.7963000  57.6043000  48.8303000  36.1288921  58.5377691  49.2843009
  34.8686353  57.7766010  48.2845424  35.6259529  56.8620563  49.6101445
  40.7223000  55.4323000  50.1533000  41.5303000  56.3563000  50.2013000
  40.9543000  54.3033000  49.4933000  40.3078106  53.5303602  49.5619644
  42.1673000  54.1223000  48.7033000  43.0281253  54.4995903  49.2553244
  42.3913000  52.6403000  48.4023000  41.5138156  52.2084740  47.9210031
  43.2610480  52.5054041  47.7593058  42.6973000  51.6413000  49.8743000
  42.8343240  50.4850088  49.2315610  42.1023000  54.9213000  47.4053000
  41.0183000  55.1803000  46.8813000  43.2663000  55.3213000  46.9003000
  44.1158135  55.1959106  47.4319988  43.3583000  55.9543000  45.5873000
  43.0550653  56.9987613  45.6597465  44.7963000  55.8973000  45.0613000
  45.1584933  54.8695543  45.0357278  44.8229331  56.3165038  44.0554874
  45.7803000  56.6783000  45.8773000  47.0993000  56.8253000  45.5033000
  47.5024858  56.4435729  44.6596026  47.7373000  57.5363000  46.4163000
  48.7962745  57.7668209  46.2999727  46.8823000  57.8513000  47.3713000
  45.6483000  57.3373000  47.0533000  44.8004410  57.5049666  47.7174719
  42.4403000  55.2453000  44.5953000  41.6443000  55.8813000  43.9013000
  42.5653000  53.9223000  44.5363000  43.1586000  53.4492061  45.2028408
  41.9193000  53.1263000  43.4983000  42.1149060  53.5866284  42.5298294
  42.4823000  51.7123000  43.4873000  42.2861140  51.2350755  44.4474395
  42.0067902  51.1375128  42.6925608  43.5577686  51.7502169  43.3140117
  40.4093000  53.0943000  43.6913000  39.6553000  53.0093000  42.7253000
  39.9763000  53.1573000  44.9463000  40.6371713  53.1343563  45.7097279
  38.5533000  53.1863000  45.2643000  38.0510409  52.3527886  44.7732869
  38.3153000  53.0793000  46.7813000  38.8295134  53.9026083  47.2771310
  36.8263000  53.1443000  47.1013000  36.3114520  52.3209747  46.6061570
  36.6820105  53.0667847  48.1789229  36.4192232  54.0916848  46.7479571
  38.8453000  51.8353000  47.2583000  38.6979135  51.7664673  48.2044182
  37.8863000  54.4453000  44.7153000  36.7663000  54.3913000  44.2073000
  38.6033000  55.5643000  44.7703000  39.5076238  55.5593884  45.2200485
  38.0963000  56.8303000  44.2493000  37.1188335  57.0436442  44.6818998
  39.0503000  57.9753000  44.6063000  39.2618041  58.0005435  45.6752846
  39.9806735  57.8368349  44.0555436  38.5313000  59.3373000  44.2383000
  37.2183000  59.6933000  44.5123000  36.5598675  58.9674961  44.9895581
  36.7413000  60.9523000  44.1873000  35.7039329  61.2140379  44.3957791
  37.5833000  61.8783000  43.5973000  37.2122775  62.8705733  43.3407149
  38.8983000  61.5423000  43.3333000  39.5669016  62.2710413  42.8750335
  39.3663000  60.2763000  43.6523000  40.4020802  60.0093030  43.4426054
  37.8923000  56.7603000  42.7393000  36.8233000  57.1043000  42.2313000
  38.9103000  56.2833000  42.0293000  39.7763924  56.0436071  42.4903105
  38.8363000  56.1413000  40.5793000  38.5469279  57.0909810  40.1293344
  40.1913000  55.7093000  39.9883000  40.3916415  54.6782068  40.2795221
  40.1703000  55.8123000  38.4703000  39.9704599  56.8432694  38.1782972
  41.1362821  55.5029216  38.0712226  39.3890913  55.1645972  38.0724373
  41.2303000  56.5503000  40.5063000  42.0743926  56.2801930  40.1373146
  37.7603000  55.1353000  40.1783000  37.0183000  55.3523000  39.2183000
  37.6693000  54.0413000  40.9303000  38.3404302  53.8779659  41.6671891
  36.6523000  53.0223000  40.6813000  36.7174339  52.6887295  39.6456420
  36.8353000  51.8003000  41.6053000  36.9114827  52.1460542  42.6361979
  35.6563000  50.8463000  41.4763000  35.5797535  50.4997367  40.4457011
  35.8057888  49.9917906  42.1362741  34.7378567  51.3632291  41.7544130
  38.0393000  51.1073000  41.2503000  38.1524698  50.3471564  41.8256039
  35.2393000  53.5803000  40.8493000  34.3493000  53.2903000  40.0493000
  35.0403000  54.3803000  41.8913000  35.7823860  54.5384161  42.5579386
  33.7373000  54.9843000  42.1503000  32.9619959  54.2197631  42.1004400
  33.7033000  55.6253000  43.5393000  34.6243814  56.1953899  43.6605676
  32.8504801  56.3035462  43.5672342  33.5823000  54.6133000  44.6663000
  32.7470777  53.9498007  44.4420830  34.5049138  54.0342875  44.7066791
  33.3483000  55.2853000  46.0063000  34.2361352  55.8536088  46.2835592
  32.4959642  55.9600049  45.9263222  33.0733000  54.3063000  47.0543000
  33.2421906  53.3349549  46.8350649  32.6173000  54.6133000  48.2643000
  32.3923000  55.8783000  48.5923000  32.5685263  56.6103575  47.9191461
  32.0457404  56.1039061  49.5137651  32.3883000  53.6533000  49.1483000
  32.5613268  52.6899080  48.8992262  32.0417631  53.8893187  50.0671613
  33.3653000  56.0053000  41.0813000  32.2123000  56.0763000  40.6533000
  34.3513000  56.7793000  40.6363000  35.2580412  56.7474957  41.0800435
  34.1433000  57.7373000  39.5553000  33.3070150  58.3921293  39.8000963
  35.3923000  58.5963000  39.3473000  36.1947058  57.8599553  39.3021272
  35.3080514  59.1006168  38.3846647  35.7053000  59.6253000  40.4363000
  35.4818528  59.1868329  41.4088836  37.1693000  60.0343000  40.3893000
  37.3934054  60.4733062  39.4171122  37.3679628  60.7660814  41.1723261
  37.7973255  59.1570731  40.5447265  34.7993000  60.8433000  40.3103000
  33.7586580  60.5345032  40.4093364  35.0414617  61.5596714  41.0953293
  34.9485388  61.3085457  39.3359422  33.7583000  57.0413000  38.2523000
  33.0783000  57.6233000  37.4073000  34.1713000  55.7843000  38.1103000
  34.7422963  55.3589696  38.8266495  33.8853000  55.0123000  36.9033000
  33.8217291  55.6809173  36.0448078  34.9933000  53.9873000  36.6443000
  35.1171386  53.5126785  37.6176949  34.6153806  53.2561967  35.9296219
  36.3453000  54.5213000  36.1613000  36.5812942  55.4338315  36.7087430
  37.4423000  53.4913000  36.3953000  37.2072222  52.5785898  35.8477625
  38.3951713  53.8888119  36.0458414  37.5108164  53.2682115  37.4600241
  36.2813000  54.9193000  34.6943000  35.5303006  55.6979689  34.5609806
  37.2538817  55.2950241  34.3764675  36.0137987  54.0504622  34.0929159
  32.5293000  54.3113000  36.9643000  31.9983000  53.8863000  35.9373000
  31.9753000  54.1863000  38.1673000  32.3492372  54.6966772  38.9545645
  30.8873000  53.2403000  38.4083000  30.5538136  52.8133386  37.4624723
  31.3553000  52.1033000  39.3203000  30.5647257  51.3551277  39.3780037
  32.2488511  51.6542436  38.8866932  31.6503000  52.5793000  40.6213000
  31.9406498  51.8480552  41.1713707  29.6253000  53.8893000  38.9753000
  28.5673000  53.2603000  39.0293000  29.7363000  55.1493000  39.3853000
  30.6141014  55.6396871  39.2899872  28.6253000  55.8383000  40.0373000
  27.7002494  55.2856657  39.8730568  28.8713000  55.9433000  41.5443000
  28.9361234  54.9376147  41.9596243  29.8135307  56.4656673  41.7099316
  27.8213000  56.6503000  42.1813000  27.9969045  56.7034480  43.1236047
  28.3913000  57.2273000  39.4513000  29.3223000  57.8743000  38.9713000
  27.1473000  57.6903000  39.5233000  26.3916889  57.0650999  39.7647045
  26.8243000  59.0803000  39.2173000  27.6423153  59.5346718  38.6582861
  25.5323000  59.1933000  38.3803000  25.3287507  60.2462201  38.1852945
  25.6823000  58.4523000  37.0583000  25.8854198  57.3991495  37.2525063
  24.7609322  58.5440534  36.4831810  26.5080629  58.8825834  36.4916676
  24.4333000  58.6383000  39.1133000  23.6312990  58.7098814  38.5905468
  26.6663000  59.9073000  40.4933000  26.2643000  61.0703000  40.4433000
  27.0063000  59.3053000  41.6303000  27.4617496  58.4041839  41.6047105
  26.6793000  59.8793000  42.9333000  26.1260351  60.8085673  42.7974343
  25.8173000  58.9113000  43.7493000  26.4293409  58.0304871  43.9433973
  25.5891501  59.4093970  44.6916094  24.5193000  58.4883000  43.0713000
  24.7555691  58.1375943  42.0666691  24.0817455  57.6725553  43.6468074
  23.5263000  59.6383000  42.9863000  23.9218419  60.3958478  42.3097153
  22.5819099  59.2599369  42.5950608  23.2803000  60.2553000  44.2873000
  23.6627267  59.7911613  45.0987336  22.5963000  61.3823000  44.4643000
  22.0773000  62.0173000  43.4213000  22.2030688  61.6423872  42.4919332
  21.5588496  62.8726644  43.5615160  22.4243000  61.8723000  45.6843000
  22.8143477  61.3871648  46.4796658  21.9040263  62.7284232  45.8126235
  27.9273000  60.2593000  43.7303000  27.8493000  60.5133000  44.9323000
  29.0763000  60.2923000  43.0623000  29.1176363  59.9850696  42.1010507
  30.3153000  60.7203000  43.7063000  30.4785176  60.1921449  44.6457208
  31.5393000  60.4953000  42.7953000  31.3852543  61.0279464  41.8568667
  32.8083000  61.0083000  43.4683000  32.9632734  60.4757596  44.4066416
  33.6616963  60.8412614  42.8110988  32.7080809  62.0750060  43.6687895
  31.6753000  59.0193000  42.4443000  30.7784721  58.6852388  41.9225674
  32.5435982  58.8767911  41.8009889  31.8012838  58.4381721  43.3578203
  30.2353000  62.1933000  44.1013000  29.9733000  63.0513000  43.2573000
  30.4173000  62.4833000  45.3993000  30.7513000  61.5093000  46.4523000
  31.8107751  61.2594789  46.3957114  30.1576004  60.6055211  46.3151742
  30.3993000  62.2373000  47.7103000  31.0374213  61.8956993  48.5252904
  29.3557037  62.0516633  47.9643613  30.6243000  63.6733000  47.4113000
  31.6818441  63.8988797  47.5484618  30.0268258  64.3492290  48.0230549
  30.2453000  63.8313000  45.9353000  29.2075648  64.1255222  45.7783374
  31.1673000  64.8473000  45.2693000  32.2513000  64.4923000  44.8023000
  30.7233000  66.0993000  45.2213000  29.7567545  66.2978558  45.4368568
  31.5783000  67.2023000  44.8023000  32.2435316  66.8710338  44.0049112
  30.7343000  68.3683000  44.2823000  30.0241440  68.6442824  45.0617943
  31.3826108  69.2171801  44.0650542  29.9613000  68.0143000  43.0253000
  30.4763000  67.3373000  42.1353000  28.7233000  68.4883000  42.9393000
  28.1629509  68.2836456  42.1242999  28.3480947  69.0511543  43.6893112
  32.4823000  67.6733000  45.9373000  32.2803000  68.7513000  46.5003000
  33.4563000  66.8403000  46.2943000  33.5220928  65.9280133  45.8659267
  34.4353000  67.1973000  47.3143000  33.9318672  67.3602643  48.2672413
  35.4623000  66.0773000  47.4893000  36.0805156  65.9911415  46.5957199
  36.0743760  66.4240858  48.3218879  34.8723000  64.7253000  47.8263000
  34.8353000  63.7103000  46.8793000  35.1986533  63.9175058  45.8727516
  34.3483000  62.4533000  47.1943000  34.3132623  61.6702014  46.4369158
  33.9003000  62.1963000  48.4733000  33.4153000  60.9473000  48.7873000
  33.4359653  60.3392869  48.0446745  33.9423000  63.1833000  49.4383000
  33.5897787  62.9812850  50.4497441  34.4363000  64.4363000  49.1143000
  34.4879742  65.2151864  49.8750666  35.1533000  68.4853000  46.9243000
  35.6113000  68.6283000  45.7913000  35.2513000  69.4183000  47.8653000
  34.7623584  69.3120820  48.7426558  35.9583000  70.6703000  47.6143000
  36.2666412  70.7112724  46.5696248  35.0633000  71.8753000  47.9073000
  35.6741435  72.7780418  47.9021298  34.3084239  71.9435294  47.1239694
  34.3633000  71.7723000  49.2463000  34.7753000  71.0103000  50.1213000
  33.2973000  72.5473000  49.4163000  32.7910863  72.5200578  50.2898590
  32.9982063  73.1600160  48.6711672  37.2843000  70.7883000  48.3623000
  38.0413000  71.7363000  48.1503000  37.5663000  69.8193000  49.2283000
  36.8264604  69.2572971  49.6243928  38.9343000  69.5803000  49.6793000
  39.6260276  70.1414128  49.0509970  39.1253000  70.0213000  51.1313000
  38.9541890  71.0972109  51.0961430  38.3712541  69.5545209  51.7650445
  40.5193000  69.7443000  51.7073000  40.7845185  68.7079630  51.4980976
  41.5613000  70.6703000  51.0883000  41.2969904  71.7068701  51.2974927
  42.5406136  70.4524894  51.5144505  41.5920043  70.5142342  50.0099674
  40.5273000  69.8563000  53.2233000  39.8297530  69.1327941  53.6452796
  41.5307345  69.6538979  53.5978048  40.2271563  70.8626297  53.5153843
  39.3143000  68.1143000  49.5283000  38.6483000  67.2303000  50.0683000
  40.3993000  67.8663000  48.8023000  40.8991503  68.6274647  48.3654049
  40.8683000  66.5083000  48.5683000  40.3216985  65.8000551  49.1909678
  40.7203000  66.1103000  47.0873000  41.2961232  66.8040061  46.4746827
  41.2283000  64.6933000  46.8623000  40.6526101  63.9989192  47.4742780
  41.1159932  64.4291873  45.8107619  42.2806172  64.6355658  47.1404986
  39.2583000  66.2373000  46.6503000  38.7179625  65.3995795  47.0911634
  38.8797810  67.1716558  47.0647902  39.0573000  66.2333000  45.1483000
  39.4351832  65.2989912  44.7331239  37.9949337  66.3269611  44.9231228
  39.5970041  67.0710668  44.7067503  42.3213000  66.3623000  49.0013000
  43.1943000  67.0953000  48.5383000  42.5573000  65.4543000  49.9433000
  41.7862306  64.9529093  50.3606232  43.9043000  65.1643000  50.4133000
  44.6282569  65.8904598  50.0436006  43.9663000  65.1473000  51.9563000
  43.3103727  64.3599843  52.3277737  45.3873000  64.8893000  52.4323000
  46.0437772  65.6765134  52.0615796  45.4101402  64.8810688  53.5220298
  45.7280039  63.9251192  52.0549701  43.4343000  66.4593000  52.5273000
  42.3988477  66.5981100  52.2163783  43.4854440  66.4297092  53.6156971
  44.0382081  67.2882104  52.1581071  44.3423000  63.8083000  49.8763000
  43.6853000  62.7973000  50.1223000  45.4083000  63.8013000  49.0813000
  45.8126648  64.6700718  48.7622012  45.9803000  62.5513000  48.5923000
  45.3113262  61.7260091  48.8361608  46.1773000  62.5893000  47.0743000
  45.1983217  62.7434008  46.6204789  46.8199375  63.4402243  46.8483688
  46.8023000  61.3183000  46.5133000  47.7635245  61.1802938  47.0083784
  46.1414033  60.4893507  46.7665996  47.0543000  61.3513000  44.7283000
  45.6133000  60.4523000  44.1633000  44.7108825  60.9722905  44.4847834
  45.6274454  60.3890113  43.0752306  45.6228174  59.4473646  44.5853373
  47.3023000  62.2393000  49.2853000  48.2873000  62.9663000  49.1273000
  47.3123000  61.1583000  50.0573000  46.4591768  60.6380905  50.2044813
  48.5193000  60.7123000  50.7393000  49.1163107  61.5734329  51.0395125
  48.1543000  59.9103000  51.9903000  47.4921811  60.5228201  52.6022780
  47.6245902  59.0137190  51.6683526  49.3683000  59.5143000  52.8023000
  50.2073000  60.3943000  53.0883000  49.4823000  58.3223000  53.1573000
  49.3713000  59.8643000  49.8033000  48.8423000  59.1353000  48.9623000
  50.6903000  59.9643000  49.9563000  51.0702308  60.5544316  50.6825896
  51.6193000  59.2963000  49.0513000  52.6199365  59.7099003  49.1768415
  51.6693000  57.7963000  49.3493000  50.6510429  57.4156124  49.2697467
  52.2905407  57.3337051  48.5823802  52.2283000  57.4633000  50.7223000
  51.6144278  57.9947272  51.4495185  52.1450485  56.3899119  50.8926124
  53.6753000  57.8883000  50.8763000  53.9313000  59.1023000  51.0183000
  54.5583000  57.0103000  50.8263000  51.2453000  59.5443000  47.5923000
  51.0313000  58.6013000  46.8253000  51.1983000  60.8183000  47.2143000
  51.4855662  61.5301618  47.8706766  50.6713000  61.2423000  45.9193000
  49.7921063  60.6308045  45.7163446  50.2453000  62.7013000  45.9793000
  51.1165383  63.3270636  46.1728558  49.7962352  62.9886168  45.0285686
  49.5174281  62.8352046  46.7795320  51.6563000  61.0253000  44.7713000
  51.4393000  61.5153000  43.6623000  52.7593000  60.3383000  45.0493000
  52.9805992  60.0989485  46.0052482  53.7103000  59.9633000  44.0023000
  53.6763753  60.6932855  43.1935543  55.1323000  59.9203000  44.5623000
  55.7954041  59.5801622  43.7668765  55.4670656  60.8930382  44.9225950
  55.3003000  58.9623000  45.6983000  54.9103000  59.2623000  46.9853000
  54.5046118  60.1416840  47.2720066  55.1513000  58.2253000  47.7693000
  54.9217473  58.2689095  48.8339609  55.6693000  57.2583000  47.0333000
  55.7693000  57.6923000  45.7333000  56.1723759  57.0300376  44.9671150
  53.3693000  58.6173000  43.3613000  53.9723000  58.2333000  42.3603000
  52.4573000  57.8783000  43.9873000  52.0199215  58.2400312  44.8227340
  52.0723000  56.5423000  43.5243000  52.8774887  55.8303193  43.7055563
  50.8273000  56.0803000  44.2923000  50.9271232  56.3839549  45.3343788
  49.9239382  56.5212300  43.8708523  50.6173000  54.5883000  44.2963000
  49.5573000  54.0343000  45.0023000  48.8821576  54.6934664  45.5479943
  49.3523000  52.6673000  45.0193000  48.5055095  52.2491588  45.5635467
  50.2223000  51.8303000  44.3453000  50.0740048  50.7507104  44.3696869
  51.2823000  52.3663000  43.6393000  51.9591998  51.7100079  43.0923197
  51.4853000  53.7383000  43.6263000  52.3335294  54.1586350  43.0859989
  51.7813000  56.5643000  42.0233000  50.9433000  57.3383000  41.5653000
  52.4833000  55.7303000  41.2573000  53.1574914  55.1006439  41.6685159
  52.3803000  55.7803000  39.7963000  51.8099862  56.6589492  39.4949415
  53.7613000  55.8293000  39.1093000  53.6182260  55.7991014  38.0291527
  54.5073000  57.1003000  39.4863000  54.6511662  57.1309829  40.5663281
  55.4779148  57.1131565  38.9904767  53.9281119  57.9687716  39.1726141
  54.5333000  54.6843000  39.4913000  55.3911505  54.7189810  39.0617769
  51.5573000  54.6433000  39.1903000  51.5213000  54.4813000  37.9703000
  50.8733000  53.8743000  40.0313000  51.0805881  53.8673117  41.0197747
  49.8453000  52.9653000  39.5333000  50.2873036  52.2700768  38.8195796
  49.2243000  52.1623000  40.6773000  49.1661544  52.8028170  41.5573320
  48.2183425  51.8789309  40.3677011  50.0213000  50.9133000  41.0123000
  51.1773000  50.7973000  40.5513000  49.4963000  50.0523000  41.7483000
  48.7713000  53.7433000  38.7743000  48.4663000  54.8843000  39.1243000
  48.2533000  53.1573000  37.6833000  48.5273000  51.7793000  37.2353000
  48.0967047  51.0755034  37.9475908  49.6048901  51.6251730  37.1792329
  47.8653000  51.7113000  35.8813000  47.4483206  50.7153876  35.7316817
  48.6040716  51.9155055  35.1063045  46.8053000  52.7463000  35.8873000
  45.9026277  52.3384696  36.3422242  46.5692569  53.1322460  34.8956201
  47.3683000  53.8673000  36.7633000  47.9724401  54.5840570  36.2070874
  46.2343000  54.6033000  37.4773000  45.9163000  55.7383000  37.1213000
  45.6323000  53.9613000  38.4743000  45.9393439  53.0340125  38.7311293
  44.4943000  54.5363000  39.1873000  43.7305729  54.8463383  38.4740704
  43.8843000  53.5093000  40.1403000  44.6557512  53.0753291  40.7764065
  43.1202075  53.9748047  40.7628497  43.0803000  52.1243000  39.3143000
  42.7040676  51.4987747  40.4260848  44.8963000  55.7843000  39.9623000
  44.1213000  56.7333000  40.0793000  46.1103000  55.7683000  40.5023000
  46.6777262  54.9344965  40.4484618  46.6313000  56.9123000  41.2403000
  45.8776554  57.2742163  41.9396823  47.8813000  56.5183000  42.0293000
  48.6004992  56.0694418  41.3441883  48.3131787  57.4159546  42.4717897
  47.5643000  55.5923000  43.0543000  48.3627136  55.3606436  43.5343738
  46.9353000  58.0793000  40.3073000  46.5993000  59.2273000  40.6033000
  47.5543000  57.7763000  39.1693000  47.9014751  56.8392688  39.0225303
  47.8003000  58.7753000  38.1343000  48.3834034  59.6126296  38.5176652
  48.5453000  58.1673000  36.9263000  47.9149777  57.4047229  36.4688404
  48.8653000  59.2433000  35.8993000  49.4960192  60.0060490  36.3559270
  49.3902700  58.7960322  35.0552274  47.9391855  59.6997724  35.5499484
  49.8193000  57.4663000  37.3853000  49.5644759  56.6685298  38.0829599
  50.3329151  57.0430568  36.5220709  50.4724933  58.1855079  37.8794451
  46.4923000  59.4083000  37.6643000  46.3883000  60.6303000  37.5523000
  45.4873000  58.5723000  37.4173000  45.6324324  57.5745408  37.4765664
  44.1773000  59.0573000  36.9913000  44.3093582  59.6830857  36.1086607
  43.2713000  57.8893000  36.6283000  43.1222467  57.2584178  37.5045824
  42.3083372  58.2684294  36.2861540  43.7335978  57.3034465  35.8338470
  43.5293000  59.9223000  38.0703000  42.9493000  60.9683000  37.7743000
  43.6393000  59.4843000  39.3213000  44.0640199  58.5866016  39.5052836
  43.0883000  60.2333000  40.4473000  42.0168355  60.3468561  40.2824728
  43.3023000  59.4783000  41.7503000  44.3707301  59.3646731  41.9337285
  42.8503176  60.0344985  42.5715523  42.8394249  58.4939224  41.6806831
  43.6853000  61.6353000  40.5333000  42.9643000  62.6133000  40.7253000
  45.0023000  61.7273000  40.3703000  45.5603993  60.8878622  40.3073033
  45.6863000  63.0183000  40.3353000  45.4865977  63.5659547  41.2563280
  47.1983000  62.8233000  40.2003000  47.3571981  62.0296711  39.4702289
  47.6109011  63.7566269  39.8172057  47.8913000  62.4603000  41.5003000
  47.4865539  63.0872593  42.2947831  47.6833583  61.4136543  41.7225499
  49.3953000  62.6693000  41.4063000  49.5870657  63.6859876  41.0632675
  49.8307074  62.5321599  42.3961042  50.0323000  61.7353000  40.4813000
  50.3407793  62.1038743  39.5929910  50.2503000  60.4503000  40.7453000
  49.8453000  59.9273000  41.8963000  49.3704305  60.5084580  42.5722100
  50.0139086  58.9506486  42.0907811  50.8503000  59.6813000  39.8473000
  51.1406508  60.0745473  38.9634714  51.0142620  58.7057734  40.0511701
  45.1743000  63.8953000  39.1983000  44.9743000  65.0973000  39.3733000
  44.9933000  63.2933000  38.0273000  45.2255582  62.3161861  37.9205105
  44.4623000  64.0073000  36.8733000  45.1509843  64.8102629  36.6105002
  44.3802252  63.3118134  36.0380387  43.0973000  64.6013000  37.1563000
  42.8673000  65.7893000  36.9283000  42.1973000  63.7763000  37.6833000
  42.4255456  62.8012676  37.8148871  40.8533000  64.2243000  38.0283000
  40.3729080  64.6588654  37.1516726  40.0053000  63.0493000  38.5183000
  39.9139110  62.3550891  37.6829446  40.5464019  62.5676768  39.3327617
  38.6273000  63.4473000  38.9953000  37.5663000  63.5553000  38.1033000
  37.7400573  63.3415609  37.0486799  36.3053000  63.9273000  38.5353000
  35.4806995  64.0085708  37.8271115  36.0943000  64.1913000  39.8733000
  34.8423000  64.5583000  40.3093000  34.1953990  64.5987050  39.6011431
  37.1323000  64.0943000  40.7763000  36.9658431  64.3067002  41.8323676
  38.3893000  63.7253000  40.3353000  39.2144280  63.6483141  41.0433515
  40.8913000  65.3233000  39.0863000  40.2503000  66.3643000  38.9383000
  41.6643000  65.0933000  40.1423000  42.1564387  64.2150708  40.2236164
  41.7753000  66.0523000  41.2363000  40.7906813  66.2922943  41.6375830
  42.6753000  65.5153000  42.3693000  43.6040083  65.1439691  41.9360396
  42.9883000  66.6133000  43.3733000  42.0600454  66.9848359  43.8073565
  43.6237807  66.2134401  44.1634753  43.5057880  67.4299243  42.8698816
  42.0033000  64.3273000  43.0643000  41.2243375  64.7297059  43.7119014
  41.5478558  63.7133072  42.2873297  42.9543000  63.4793000  43.8853000
  43.4098135  64.0925407  44.6628237  42.4046004  62.6585456  44.3460512
  43.7333336  63.0761436  43.2382518  42.3053000  67.4003000  40.7503000
  41.7323000  68.4473000  41.0573000  43.3713000  67.3663000  39.9573000
  43.8153153  66.4842630  39.7452609  43.9803000  68.5893000  39.4423000
  44.1630214  69.2813090  40.2643922  45.3133000  68.2863000  38.7523000
  45.6778474  69.2010009  38.2848317  46.0270265  67.9549810  39.5065694
  45.1663000  67.2793000  37.7673000  46.0156132  67.1108049  37.3527202
  43.0443000  69.3353000  38.4943000  43.0433000  70.5643000  38.4543000
  42.2353000  68.5863000  37.7523000  42.3401092  67.5817655  37.7473164
  41.2243000  69.1813000  36.8823000  41.6880703  69.9377271  36.2491852
  40.5593000  68.1233000  35.9793000  40.0936880  67.3643344  36.6080105
  39.5023000  68.7643000  35.0913000  39.9672741  69.5231043  34.4619236
  39.0446431  68.0012993  34.4616340  38.7369531  69.2281932  35.7135120
  41.5543000  67.5043000  35.1533000  41.1392634  66.8457496  34.5914670
  40.1553000  69.9113000  37.6923000  39.7963000  71.0473000  37.3793000
  39.6753000  69.2683000  38.7533000  39.9666437  68.3201393  38.9435878
  38.6773000  69.8753000  39.6303000  37.8140063  70.1872722  39.0425105
  38.2103000  68.8783000  40.6943000  39.0967191  68.5563898  41.2408658
  37.5451033  69.4186578  41.3678182  37.4873000  67.6593000  40.1373000
  38.1672242  67.1340021  39.4665795  37.2230250  67.0071656  40.9697551
  36.2283000  68.0483000  39.3793000  36.4918219  68.7682525  38.6044945
  35.8055774  67.1562628  38.9170504  35.2203000  68.6463000  40.2503000
  35.4629261  68.7727559  41.2225350  34.0163000  69.0343000  39.8413000
  33.6633000  68.8843000  38.5713000  34.3122620  68.4741027  37.9150328
  32.7472217  69.1809927  38.2665484  33.1613000  69.5683000  40.7023000
  33.4272852  69.6795846  41.6702709  32.2478684  69.8613837  40.3863201
  39.2163000  71.1373000  40.2943000  38.5063000  72.1373000  40.4163000
  40.4833000  71.0923000  40.6983000  40.9945018  70.2229359  40.6437282
  41.1483000  72.2493000  41.2843000  40.5678204  72.6703163  42.1052067
  42.5533000  71.8833000  41.8103000  43.0993525  71.3634188  41.0231219
  43.3193000  73.1323000  42.2183000  42.7740564  73.6525057  43.0058255
  44.3060230  72.8502336  42.5856103  43.4275686  73.7905554  41.3562795
  42.4433000  70.9213000  42.9803000  41.9363445  70.0120295  42.6573055
  43.4410815  70.6717292  43.3411962  41.8734085  71.3887115  43.7833262
  41.2493000  73.3963000  40.2813000  40.8553000  74.5263000  40.5763000
  41.7093000  73.0843000  39.0733000  42.0075314  72.1391160  38.8789177
  41.8713000  74.0903000  38.0273000  42.4203313  74.9456628  38.4210237
  42.6483000  73.5143000  36.8413000  42.1547785  72.5859584  36.5536933
  42.5711704  74.2338286  36.0261744  44.1143000  73.2383000  37.1363000
  44.5416689  74.1285611  37.5977019  44.1561059  72.4084079  37.8417294
  44.9063000  72.8843000  35.8923000  46.0693000  72.4523000  36.0303000
  44.3633000  73.0303000  34.7763000  40.5313000  74.6543000  37.5573000
  40.4713000  75.7543000  37.0083000  39.4613000  73.8943000  37.7743000
  39.5774426  72.9481080  38.1079628  38.1083000  74.3703000  37.4993000
  38.0878540  74.8911877  36.5420345  37.1293000  73.1973000  37.4383000
  37.4062423  72.5108667  38.2384322  36.1364894  73.6020042  37.6348750
  37.1193000  72.4533000  36.1143000  36.5296399  73.0283921  35.4003876
  38.1456974  72.3734894  35.7561928  36.4153000  70.8003000  36.2693000
  36.1013000  70.4033000  34.5533000  37.0383300  70.4271607  33.9969688
  35.6637252  69.4073652  34.4844317  35.4102674  71.1331613  34.1315446
  37.6483000  75.3703000  38.5553000  36.6853000  76.1083000  38.3463000
  38.3263000  75.3713000  39.6993000  39.1538970  74.8002131  39.7943912
  37.9103000  76.1803000  40.8383000  38.7783621  76.3541629  41.4741767
  37.5360642  77.1341262  40.4664633  36.8253000  75.5103000  41.6573000
  36.0903000  76.1713000  42.3913000  36.7233000  74.1903000  41.5263000
  37.3293927  73.7020492  40.8825903  35.7123000  73.4213000  42.2423000
  34.8953383  74.0767690  42.5440169  35.1473000  72.3153000  41.3493000
  35.9960330  71.8110981  40.8872047  34.6198864  71.6166238  41.9987509
  34.2023000  72.8123000  40.2663000  34.7301841  73.5585079  39.6724877
  33.9486769  71.9600587  39.6358563  32.9303000  73.4213000  40.8293000
  32.3053000  74.2443000  40.1293000  32.5513000  73.0723000  41.9683000
  36.2623000  72.8193000  43.5313000  35.5023000  72.3783000  44.3943000
  37.5863000  72.7943000  43.6533000  38.1716857  73.1650906  42.9184957
  38.2313000  72.1593000  44.7973000  37.5864431  72.3178918  45.6616537
  38.3733000  70.6603000  44.5643000  39.0237416  70.4852914  43.7073299
  38.8059271  70.1938786  45.4493905  37.3919627  70.2278262  44.3692544
  39.5863000  72.7813000  45.1203000  40.2103000  73.4173000  44.2693000
  39.9823000  72.6733000  46.3843000  39.2918393  72.5710968  47.1143123
  41.3883000  72.7153000  46.7643000  42.0022072  73.1434608  45.9719014
  41.5693000  73.5463000  48.0203000  40.9676950  73.1245376  48.8254633
  42.6196772  73.5415686  48.3114795  41.2507770  74.5707915  47.8277917
  41.8733000  71.2953000  47.0033000  41.0983000  70.4323000  47.4133000
  43.1553000  71.0543000  46.7483000  43.7355363  71.7634118  46.3233464
  43.7363000  69.7423000  46.9923000  43.0837223  69.2200674  47.6919532
  43.8073000  68.9403000  45.7033000  44.4644902  69.4459996  44.9958617
  44.1989479  67.9453489  45.9149233  42.8094564  68.8535366  45.2733238
  45.1093000  69.8383000  47.6393000  45.8333000  70.8153000  47.4453000
  45.4523000  68.8163000  48.4163000  44.7668697  68.1085290  48.6384372
  46.7913000  68.6793000  48.9723000  47.4656051  69.4453420  48.5894274
  46.7653000  68.7413000  50.5133000  46.1198466  67.9463088  50.8867692
  48.1703000  68.5673000  51.0863000  48.8162604  69.3622500  50.7136201
  48.1278771  68.6144315  52.1744542  48.5709113  67.6008624  50.7803455
  46.1313000  70.0503000  50.9913000  46.8437402  70.8495501  50.7870233
  45.2291201  70.2086835  50.4004653  45.7773000  70.0543000  52.4633000
  46.6791128  69.8964238  53.0548308  45.3330654  71.0138019  52.7280847
  45.0644939  69.2555552  52.6682732  47.3763000  67.3403000  48.5373000
  46.7683000  66.2923000  48.7573000  48.5213000  67.3903000  47.8593000
  48.8690354  68.2800715  47.5314494  49.2923000  66.1893000  47.5503000
  48.6451617  65.3138442  47.6040443  49.8863000  66.2733000  46.1403000
  50.3556585  67.2471813  46.0011702  50.6283905  65.4885768  45.9932924
  48.8743000  66.1213000  45.0363000  47.5403000  65.8663000  45.3213000
  47.2237690  65.7843630  46.3611049  46.6153000  65.7163000  44.3023000
  45.5713251  65.5121987  44.5401229  47.0153000  65.8253000  42.9833000
  46.2875604  65.7145289  42.1794190  48.3413000  66.0753000  42.6853000
  48.6624611  66.1569096  41.6468899  49.2633000  66.2223000  43.7093000
  50.3095999  66.4200294  43.4763633  50.4173000  66.0213000  48.5643000
  51.3113000  66.8633000  48.6533000  50.3623000  64.9403000  49.3363000
  49.5794437  64.3062047  49.2644778  51.3853000  64.6653000  50.3393000
  51.9641944  65.5685140  50.5321341  50.7443000  64.2063000  51.6503000
  50.0885632  63.3688036  51.4121651  51.5497183  63.8632334  52.2996895
  49.9463000  65.2883000  52.3613000  50.6492491  65.9512801  52.8657014
  49.3931350  65.8506372  51.6090452  48.7893000  64.6203000  53.5713000
  48.2143000  66.1263000  54.3533000  47.7441053  66.7670135  53.6073093
  47.4890363  65.8796326  55.1287021  49.0594556  66.6497501  54.8003048
  52.3693000  63.6143000  49.8373000  51.9873000  62.4813000  49.5543000
  53.6323000  64.0073000  49.7073000  53.8885916  64.9560313  49.9403728
  54.6713000  63.1133000  49.2043000  54.7076893  62.2130529  49.8177575
  54.4133000  62.7023000  47.7413000  53.5157141  62.0852603  47.7000481
  54.2233000  63.9333000  46.8653000  55.1207198  64.5506385  46.9056804
  54.0423168  63.6231055  45.8361627  53.3706684  64.5085602  47.2261263
  55.5243000  61.9403000  47.2533000  55.3618508  61.6852603  46.3421659
  56.0413000  63.7723000  49.2913000  56.1723000  64.9803000  49.0893000
  57.0613000  62.9623000  49.5523000  56.8867896  61.9963371  49.7901257
  58.4383000  63.4403000  49.5693000  58.4525865  64.4365899  50.0112293
  59.3033000  62.5223000  50.4143000  59.3062904  61.5228978  49.9792296
  60.3223038  62.9081067  50.4440440  58.9032148  62.4758800  51.4271555
  59.0103000  63.5563000  48.1593000  60.0683000  64.1533000  47.9583000
  58.3323000  62.9453000  47.1923000  57.4927116  62.4274840  47.4092267
  58.7943000  62.9653000  45.8093000  59.5450680  63.7451789  45.6818814
  59.4123000  61.6123000  45.3923000  59.6906435  61.6618530  44.3396036
  60.6463000  61.3013000  46.2293000  60.3686401  61.2511255  47.2821472
  61.0650001  60.3441249  45.9184861  61.3895822  62.0857794  46.0870881
  58.4473000  60.5673000  45.5633000  58.8347164  59.7283116  45.3032858
  57.6543000  63.3043000  44.8563000  57.1323000  62.4243000  44.1723000
  57.2603000  64.5873000  44.8083000  57.8233000  65.7183000  45.5633000
  58.9069142  65.6166129  45.6227998  57.4044344  65.7325336  46.5695048
  57.4023000  66.8993000  44.7553000  58.1680839  67.1222632  44.0123589
  57.2717830  67.7599174  45.4113521  56.1133000  66.5213000  44.1113000
  56.0669530  67.0161524  43.1412113  55.2319149  66.7852923  44.6957382
  56.1773000  64.9993000  43.9183000  55.2649403  64.4879996  44.2253340
  56.4863000  64.6573000  42.4623000  57.6513000  64.6483000  42.0683000
  55.4503000  64.3213000  41.6793000  54.0473000  64.1643000  42.1013000
  53.6565748  65.1287088  42.4258762  53.9946604  63.4549446  42.9272195
  53.3643000  63.6513000  40.8583000  52.3547733  64.0584991  40.8022304
  53.3151741  62.5629217  40.8917770  54.2013000  64.1113000  39.7133000
  53.9366044  65.1434755  39.4838464  54.1201420  63.5065591  38.8100827
  55.6303000  64.0493000  40.2563000  56.0992687  63.0710917  40.1501152
  56.5033000  65.1073000  39.5843000  56.2613000  66.3033000  39.7423000
  57.5303000  64.6623000  38.8673000  57.6640182  63.6694337  38.7390996
  58.4863000  65.5743000  38.2493000  58.6226066  65.2641098  37.2132972
  58.0572300  66.5759762  38.2746589  59.8373000  65.5983000  38.9393000
  60.8443000  65.9693000  38.3323000  59.8593000  65.2123000  40.2133000
  58.9943561  64.9645792  40.6722181  61.0953000  65.1653000  40.9923000
  61.5639907  66.1493319  41.0027625  60.8003000  64.7483000  42.4363000
  60.4639767  63.7114851  42.4353781  61.7201393  64.8308322  43.0152509
  59.8023000  65.5673000  43.0173000  59.6397556  65.2823316  43.9195041
  62.0913000  64.1913000  40.3733000  61.7013000  63.1373000  39.8693000
  63.3733000  64.5443000  40.4173000  63.6402528  65.4320493  40.8182199
  64.4173000  63.7053000  39.8363000  64.0535222  62.6837658  39.7256976
  64.8573000  64.2243000  38.4523000  65.7516658  63.6848501  38.1405247
  63.7533000  64.0133000  37.4243000  62.8586933  64.5528676  37.7351784
  64.0831001  64.3859250  36.4545157  63.5269573  62.9498997  37.3465228
  65.1683000  65.6213000  38.5403000  65.4420135  65.9431030  37.6782535
  65.6403000  63.5913000  40.7433000  66.7383000  63.2873000  40.2793000
  65.4303000  63.7783000  42.0433000  64.4987323  63.9805365  42.3770385
  66.5193000  63.7363000  43.0143000  67.4766944  63.8437301  42.5044431
  66.3713000  64.8803000  44.0253000  66.3150384  65.8194786  43.4749570
  65.4379017  64.7194003  44.5647246  67.5223000  64.9413000  45.0133000
  68.4603000  64.1273000  44.8913000  67.4943000  65.8133000  45.9073000
  66.5353000  62.3973000  43.7453000  65.6273000  62.1053000  44.5223000
  67.5733000  61.5813000  43.5033000  68.6933000  61.8353000  42.5783000
  69.2038062  62.7517912  42.8741506  68.3057430  61.9465771  41.5656224
  69.5603000  60.6173000  42.7293000  70.3946782  60.8592989  43.3875922
  69.9423013  60.3338194  41.7485783  68.7143000  59.5393000  43.3003000
  69.3176270  58.8931878  43.9379790  68.2220679  58.9376380  42.5362254
  67.6673000  60.2713000  44.1433000  66.6836724  59.8051442  44.0860837
  68.1113000  60.3443000  45.6033000  67.9113000  59.3903000  46.3513000
  68.6603000  61.4853000  46.0153000  68.7012047  62.2815379  45.3952748
  69.2623000  61.6083000  47.3423000  68.9997079  60.7405506  47.9474079
  70.7903000  61.6883000  47.2373000  70.9661976  62.5560565  46.6015659
  71.3203567  61.8165398  48.1810661  71.4233000  60.5113000  46.5443000
  71.6353000  59.3223000  47.2253000  71.2994214  59.2337060  48.2584682
  72.2663000  58.2533000  46.6073000  72.3874107  57.3097879  47.1394822
  72.7413000  58.3843000  45.3173000  73.2487023  57.5504708  44.8321489
  72.5713000  59.5793000  44.6403000  72.9330986  59.6840516  43.6174466
  71.9403000  60.6433000  45.2643000  71.8453820  61.5990041  44.7488194
  68.7373000  62.8333000  48.0963000  69.5203000  63.6903000  48.5103000
  67.4113000  62.9083000  48.2963000  66.4163000  61.8593000  48.0043000
  66.7418421  60.9183432  48.4478347  66.3237647  61.7387951  46.9249415
  65.1543000  62.3893000  48.6333000  65.0517274  61.9921631  49.6431813
  64.2924089  62.0905204  48.0366629  65.3053000  63.8703000  48.6443000
  64.7248569  64.2814926  49.4701967  65.0087495  64.3565688  47.7149454
  66.7973000  64.0923000  48.8963000  67.2011814  64.9713017  48.3939713
  67.0663000  64.1953000  50.3953000  67.6743000  63.2973000  50.9833000
  66.6093000  65.2883000  51.0013000  66.1925482  66.0244400  50.4494711
  66.7343000  65.4893000  52.4413000  67.7869445  65.5612666  52.7149047
  66.0293000  66.7823000  52.8633000  66.4166747  67.0542535  53.8451765
  66.3041939  67.5495910  52.1395612  64.5113000  66.6683000  52.9303000
  64.1264805  66.5114211  51.9226275  64.2582180  65.8102192  53.5529949
  63.8503000  67.9043000  53.5153000  62.9843000  68.5123000  52.8873000
  64.2533000  68.2773000  54.7243000  63.8461941  69.0926199  55.1597533
  64.9650802  67.7439747  55.2028754  66.1643000  64.3113000  53.2263000
  65.2283000  63.6473000  52.7793000  66.7173000  64.0803000  54.4123000
  67.5668018  64.5608030  54.6722287  66.1613000  63.1053000  55.3443000
  65.1193670  62.9055049  55.0941866  66.9433000  61.7913000  55.2683000
  66.5582924  61.1111700  56.0280971  66.7956542  61.3534758  54.2810762
  68.3263000  62.0083000  55.4863000  68.7936979  61.1714157  55.4337291
  66.1773000  63.6483000  56.7703000  66.9093000  64.5913000  57.0763000
  65.3653000  63.0523000  57.6393000  64.7604182  62.3043781  57.3313548
  65.2903000  63.4733000  59.0373000  65.0571267  64.5367269  59.0907104
  64.1983000  62.6963000  59.7723000  64.3563856  61.6318996  59.5986341
  64.2741018  62.9049842  60.8394481  62.8033000  63.0613000  59.3053000
  62.5843000  64.1273000  58.7253000  61.8473000  62.1763000  59.5623000
  60.8977720  62.3653441  59.2746220  62.0740729  61.3181767  60.0442744
  66.6183000  63.2723000  59.7563000  66.9623000  64.0203000  60.6713000
  67.3363000  62.2303000  59.3513000  67.0239255  61.7097123  58.5441383
  68.5553000  61.8003000  60.0203000  68.9213913  62.5880432  60.6787353
  68.2693000  60.5533000  60.8613000  67.3280910  60.7039453  61.3900068
  68.1755769  59.6999944  60.1895965  69.3013000  60.3053000  61.7973000
  69.0899406  59.5189189  62.3057602  69.6013000  61.4843000  58.9533000
  69.2493000  61.1243000  57.8303000  70.8903000  61.6583000  59.2853000
  71.4233000  62.1793000  60.5573000  71.2884719  61.4334466  61.3406418
  70.8905621  63.0907286  60.8285697  72.8713000  62.4333000  60.2453000
  73.4739535  62.2619249  61.1372296  72.9993991  63.4635815  59.9133180
  73.2233000  61.4773000  59.1593000  73.4552642  60.5088594  59.6024866
  74.0553542  61.7981184  58.5325137  71.9473000  61.3733000  58.3203000
  71.8898533  62.1166864  57.5252057  71.8193000  59.9753000  57.7193000
  71.5203000  59.0163000  58.4313000  71.9913000  59.8813000  56.4053000
  72.0775462  60.7206614  55.8502024  72.0443000  58.5943000  55.7243000
  71.8612146  57.7764535  56.4212262  71.0203000  58.5273000  54.5733000
  71.1474125  59.4028427  53.9366151  71.2223000  57.2653000  53.7463000
  71.0948781  56.3892659  54.3822470  70.4897038  57.2377301  52.9396753
  72.2271612  57.2639930  53.3239833  69.5943000  58.5923000  55.1253000
  69.4047302  57.6524578  55.6438177  69.5611261  59.4142861  55.8403789
  68.5383000  58.8043000  54.0653000  68.5705556  57.9824118  53.3500663
  67.5546293  58.8393797  54.5335526  68.7269531  59.7442398  53.5466257
  73.4433000  58.3713000  55.1613000  74.0453000  59.2863000  54.6003000
  73.9833000  57.1753000  55.3723000  73.5610350  56.5279937  56.0225201
  75.2243000  56.7863000  54.7193000  75.8031216  57.6776711  54.4773863
  76.0653000  55.8893000  55.6263000  76.1428930  56.3814607  56.5957619
  75.5331534  54.9448956  55.7404065  77.4603000  55.6223000  55.0803000
  77.3618949  55.2089745  54.0765175  77.9740966  56.5822187  55.0286439
  78.2603000  54.6673000  55.9433000  77.7323000  54.2083000  56.9773000
  79.4153000  54.3643000  55.5783000  74.9323000  56.0783000  53.4043000
  74.4283000  54.9523000  53.3913000  75.2113000  56.7673000  52.3023000
  75.5915232  57.6996931  52.3808669  74.9463000  56.2393000  50.9703000
  74.0841385  55.5730708  51.0005561  74.6483000  57.3813000  49.9943000
  75.4548097  58.1135719  50.0319728  74.6106610  56.9337951  49.0011119
  73.3293000  58.0673000  50.2893000  72.3153000  57.3573000  50.4503000
  73.3143000  59.3123000  50.3983000  76.1343000  55.4243000  50.4793000
  77.2093000  55.9693000  50.2293000  75.9323000  54.1163000  50.3553000
  75.0028863  53.7402082  50.4771378  77.0213000  53.1893000  50.0693000
  77.9699470  53.7158453  49.9648100  77.1473000  52.1173000  51.1713000
  76.1981272  51.5885607  51.2585134  78.2533000  51.1233000  50.8343000
  79.2029274  51.6512703  50.7473758  78.3245084  50.3763529  51.6249327
  78.0242422  50.6306809  49.8893354  77.3993000  52.7743000  52.5313000
  78.4259661  53.1404309  52.5289247  76.7136319  53.6174014  52.6157914
  77.1993000  51.8423000  53.7063000  77.8849969  50.9991288  53.6227420
  77.3959522  52.3792941  54.6342356  76.1726625  51.4760973  53.7096072
  76.7883000  52.5013000  48.7303000  75.7973000  51.7953000  48.5483000
  77.7123000  52.7073000  47.7983000  78.5275427  53.2634274  48.0132440
  77.5733000  52.1783000  46.4473000  76.5441660  51.8652584  46.2712679
  77.9373000  53.2583000  45.4263000  77.2936766  54.1135374  45.6322543
  78.9753389  53.5314012  45.6160128  77.7803000  52.8453000  43.9733000
  78.3320821  51.9181251  43.8184324  76.7196851  52.6708712  43.7922759
  78.2903000  53.9043000  43.0113000  78.9473000  54.8633000  43.4683000
  78.0413000  53.7733000  41.7953000  78.4723000  50.9603000  46.2693000
  79.6963000  51.0723000  46.3183000  77.8593000  49.7923000  46.1033000
  76.8509663  49.7404531  46.1292703  78.6123000  48.5513000  45.9503000
  79.4859743  48.7257787  45.3223274  79.0843000  48.0353000  47.3133000
  79.8226287  47.2565404  47.1222415  79.5625443  48.8713300  47.8236296
  77.9733000  47.4763000  48.1883000  77.1565296  48.1976763  48.2128609
  77.6210210  46.5442719  47.7463440  78.4593000  47.2133000  49.6043000
  78.7641162  48.1576484  50.0552903  77.6438503  46.7808574  50.1840712
  79.5933000  46.2933000  49.6333000  79.7599228  45.7374613  48.8066323
  80.4043000  46.1393000  50.6753000  80.2113000  46.8473000  51.7793000
  79.4458705  47.5045442  51.8267106  80.8305744  46.7262146  52.5679299
  81.4153000  45.2833000  50.6093000  81.5666807  44.7494061  49.7654154
  82.0291226  45.1693039  51.4032304  77.7923000  47.4833000  45.2353000
  76.5713000  47.5993000  45.1213000  78.4723000  46.4443000  44.7563000
  79.4786789  46.4207811  44.8384445  77.8093000  45.3483000  44.0563000
  77.2517515  45.7393548  43.2052330  78.8363000  44.3343000  43.5443000
  79.5487076  44.8809872  42.9264750  79.3492756  43.9270984  44.4155880
  78.2313000  43.1963000  42.7343000  77.4172112  42.7680206  43.3190538
  77.8325290  43.6179041  41.8116241  79.2393000  42.1113000  42.4003000
  80.4263000  42.2643000  42.7593000  78.8423000  41.1043000  41.7763000
  76.7933000  44.6543000  44.9573000  77.0723000  44.3763000  46.1243000
  75.6123000  44.3893000  44.4063000  75.4370414  44.6703867  43.4521648
  74.5413000  43.7183000  45.1383000  74.8992313  43.3267689  46.0905015
  73.3523000  44.6713000  45.3883000  73.0339519  45.0965197  44.4364896
  72.1893000  43.9223000  46.0233000  72.5067720  43.4971599  46.9754387
  71.3613910  44.6110419  46.1915320  71.8657106  43.1215638  45.3583108
  73.7843000  45.8523000  46.2613000  73.9441237  45.4680550  47.2687289
  74.7278098  46.2225250  45.8602736  72.7773000  46.9823000  46.3063000
  71.8336083  46.6129226  46.7076803  73.1551024  47.7811444  46.9444317
  72.6172927  47.3673912  45.2992239  74.0483000  42.5053000  44.3513000
  73.8143000  42.5993000  43.1463000  73.9033000  41.3553000  45.0313000
  74.1803000  41.1493000  46.4623000  73.3681681  41.5691849  47.0557970
  75.1158476  41.6415441  46.7279038  74.2663000  39.6603000  46.5783000
  73.9478200  39.3505095  47.5736388  75.2936173  39.3375889  46.4092494
  73.3643000  39.1253000  45.5303000  72.3497100  39.1150716  45.9285482
  73.6264222  38.1271604  45.1794311  73.4603000  40.1273000  44.3753000
  74.1976773  39.8582883  43.6189894  72.0953000  40.2953000  43.7163000
  71.1943000  40.8993000  44.2993000  71.9593000  39.7793000  42.4983000
  72.7663273  39.4030316  42.0216152  70.6793000  39.7773000  41.7983000
  70.0262096  40.5426438  42.2176102  70.8863000  40.0723000  40.3113000
  69.9126160  39.9869174  39.8288598  71.2403227  41.1003472  40.2345736
  71.8753000  39.1433000  39.6243000  71.6858867  38.1342325  39.9903685
  71.6892329  39.1807528  38.5509522  73.3193000  39.5183000  39.9003000
  73.8213000  40.4653000  39.2593000  73.9553000  38.8603000  40.7523000
  69.9753000  38.4363000  41.9753000  68.7913000  38.2973000  41.6673000
  70.7213000  37.4483000  42.4593000  71.7101872  37.5968739  42.6011706
  70.1703000  36.1323000  42.7583000  69.1205994  36.2258345  43.0366507
  70.2723000  35.2183000  41.5343000  69.8021121  34.2718055  41.8010784
  69.7054407  35.6917776  40.7326832  71.6953000  34.9623000  41.0653000
  72.1897951  35.9225548  40.9187187  72.2186184  34.3989029  41.8378436
  71.7173000  34.1773000  39.7633000  71.2875895  33.1905350  39.9357605
  71.1228334  34.7068236  39.0187776  73.0743000  34.0133000  39.2483000
  73.5636508  33.1658177  39.4981177  73.6983000  34.9043000  38.4843000
  73.0863000  36.0283000  38.1353000  72.1437606  36.2057907  38.4518699
  73.5656955  36.7014168  37.5546164  74.9343000  34.6693000  38.0633000
  75.3991954  33.8117185  38.3250753  75.4046554  35.3490629  37.4829666
  70.9093000  35.5143000  43.9413000  71.7603000  36.1603000  44.5533000
  70.5863000  34.2633000  44.2533000  69.8215967  33.8061753  43.7775216
  71.2753000  33.5353000  45.3143000  71.0380543  33.9803963  46.2805831
  70.8393000  32.0683000  45.3313000  71.0752301  31.6223695  44.3650794
  71.3907787  31.5488647  46.1149825  69.4483000  31.9533000  45.5773000
  69.1999739  31.0259921  45.5831291  72.7893000  33.6263000  45.1553000
  73.3103000  33.5853000  44.0403000  73.4873000  33.7573000  46.2783000
  73.0051689  33.8459844  47.1613538  74.9443000  33.8313000  46.2753000
  75.3241584  33.5827981  45.2843138  75.4113000  35.2433000  46.6383000
  76.4979754  35.3001153  46.5749926  74.9697273  35.9770488  45.9639660
  75.0403000  35.6613000  48.0293000  75.8393000  35.6313000  49.1363000
  76.8575698  35.2675363  48.9988137  75.1473000  36.0893000  50.2323000
  75.5147220  36.1639709  51.1701299  73.8753000  36.4223000  49.8473000
  72.8113000  36.9213000  50.5963000  72.9597544  37.0896154  51.6629442
  71.6373000  37.1703000  49.9383000  70.7859238  37.5693935  50.4896465
  71.5023000  36.9233000  48.5653000  70.5600169  37.1168079  48.0527019
  72.5583000  36.4273000  47.8193000  72.4067036  36.2652528  46.7521262
  73.7713000  36.1643000  48.4653000  75.5443000  32.8173000  47.2413000
  74.9313000  32.4733000  48.2533000  76.7393000  32.3333000  46.9163000
  77.1388462  32.5499023  46.0143324  77.4703000  31.4303000  47.7973000
  76.7710306  30.8922979  48.4373588  78.2673000  30.4113000  46.9783000
  77.5978414  29.9427904  46.2568963  79.0639388  30.9332908  46.4482130
  78.8873000  29.3273000  47.8393000  80.0803000  29.0403000  47.7333000
  78.0773000  28.7173000  48.6983000  78.4376215  27.9875320  49.2963860
  77.1050996  28.9862716  48.7491083  78.3953000  32.1803000  48.7503000
  78.2553000  32.0843000  49.9703000  79.3373000  32.9303000  48.1853000
  79.4295514  32.9463864  47.1796508  80.2773000  33.7163000  48.9793000
  79.9067924  33.8145040  49.9996819  81.6703000  33.0573000  49.0223000
  82.3812511  33.7623711  49.4530243  81.6393000  31.7893000  49.8653000
  80.9288604  31.0835155  49.4349009  82.6320739  31.3396410  49.8827868
  81.3347449  32.0359358  50.8824123  82.0893000  32.7313000  47.6913000
  82.9567772  32.3211296  47.7203486  80.4183000  35.1293000  48.4213000
  79.8133000  35.4683000  47.4043000  81.2093000  35.9533000  49.1033000
  81.5131076  35.7041331  50.0337387  81.6603000  37.2243000  48.5453000
  82.6613976  37.4208686  48.9290495  81.7018255  37.1170230  47.4613874
  80.7603000  38.3953000  48.8913000  80.9533000  39.5043000  48.3943000
  79.7753000  38.1493000  49.7493000  79.6331698  37.2124853  50.0989807
  78.8443000  39.1933000  50.1683000  79.2823857  40.1742508  49.9841382
  77.5333000  39.0883000  49.3853000  77.1326521  38.0784615  49.4736550
  76.8040293  39.8026730  49.7673151  77.6783000  39.3663000  47.9153000
  77.6713000  40.6663000  47.4373000  77.5608877  41.4907554  48.1417021
  77.8023000  40.9253000  46.0833000  77.7998299  41.9532310  45.7207364
  77.9363000  39.8783000  45.1913000  78.0347643  40.0775158  44.1241928
  77.9453000  38.5753000  45.6553000  78.0568889  37.7467341  44.9559241
  77.8123000  38.3243000  47.0103000  77.8121008  37.2978292  47.3769847
  78.5703000  39.1103000  51.6653000  77.4253000  39.2253000  52.1043000
  79.6293000  38.9263000  52.4473000  80.5519510  38.8750668  52.0396364
  79.4973000  38.7293000  53.8863000  78.8456625  37.8780705  54.0834702
  80.8633000  38.4563000  54.5193000  81.5547718  39.2132018  54.1490762
  80.7627709  38.5543653  55.6002150  81.3983000  37.0753000  54.1843000
  80.6893000  36.3053000  53.5013000  82.5273000  36.7573000  54.6113000
  78.8363000  39.9283000  54.5623000  78.1663000  39.7803000  55.5843000
  79.0233000  41.1103000  53.9833000  79.6007445  41.1778294  53.1574084
  78.4793000  42.3413000  54.5503000  78.8274655  42.4584152  55.5765378
  78.9323000  43.5573000  53.7383000  78.5060613  44.4623482  54.1710905
  80.0195806  43.6341604  53.7346286  78.4993000  43.5233000  52.3013000
  79.1963000  43.0093000  51.2453000  80.1695315  42.5705311  51.4653046
  78.4803000  43.1673000  50.0823000  78.7772933  42.8712559  49.1634679
  77.2973000  43.7963000  50.3723000  76.2503000  44.1733000  49.5313000
  76.3337286  43.9577014  48.4660979  75.1743000  44.7963000  50.1043000
  74.3366878  45.1042057  49.4784407  75.1223000  45.0493000  51.4813000
  74.2595584  45.5452825  51.9260221  76.1623000  44.6783000  52.3183000
  76.0731893  44.8957636  53.3826635  77.2763000  44.0383000  51.7613000
  76.9543000  42.3073000  54.6453000  76.3633000  42.9903000  55.4813000
  76.3233000  41.5203000  53.7793000  76.8454923  41.0306758  53.0667815
  74.8693000  41.3833000  53.7893000  74.3879584  42.3609188  53.8152020
  74.3633000  40.5933000  52.5633000  74.8772803  39.6328372  52.5254068
  72.8603000  40.3613000  52.6563000  72.3455747  41.3213805  52.6937682
  72.5235892  39.8029562  51.7828135  72.6349713  39.7933577  53.5589448
  74.7223000  41.3303000  51.2703000  74.2263876  42.3003833  51.3036167
  75.8026644  41.4749098  51.2707546  74.3133000  40.5993000  50.0143000
  73.2329319  40.4547223  50.0129096  74.6020418  41.1853949  49.1418207
  74.8092074  39.6292471  49.9800488  74.3903000  40.7033000  55.0693000
  73.4723000  41.1853000  55.7343000  75.0483000  39.6083000  55.4353000
  75.8732239  39.3229069  54.9272147  74.5673000  38.7493000  56.5113000
  73.5138507  38.9566343  56.6993328  74.7193000  37.2593000  56.1533000
  74.7051190  36.6700094  57.0701619  73.5813000  36.8133000  55.2463000
  73.5951179  37.4018669  54.3289682  73.7028594  35.7579769  55.0021368
  72.6297909  36.9602039  55.7573287  75.9663000  37.0533000  55.4793000
  76.0600063  36.1241983  55.2566131  75.2613000  39.0303000  57.8423000
  74.7483000  38.6733000  58.9043000  76.4153000  39.6883000  57.7853000
  76.8368770  39.8886874  56.8896343  77.1323000  40.0903000  58.9943000
  77.1428187  39.2656370  59.7069847  78.5763000  40.4693000  58.6643000
  78.5512265  41.1180672  57.7887592  78.9893517  41.0179839  59.5107244
  79.4443000  39.2623000  58.3733000  79.0323000  38.1333000  58.7123000
  80.5463000  39.4463000  57.8143000  76.4423000  41.2553000  59.6963000
  76.5933000  41.4423000  60.9053000  75.7223000  42.0593000  58.9203000
  75.7155809  41.9090597  57.9215598  74.9753000  43.1933000  59.4543000
  75.6577291  43.9064145  59.9167472  74.2213000  43.8993000  58.3263000
  74.9095830  44.1145724  57.5089729  73.4813321  43.1706966  57.9951133
  73.5223000  45.1723000  58.7443000  74.2383000  46.3463000  58.9553000
  75.3218799  46.3316048  58.8380905  73.5953000  47.5223000  59.3093000
  74.1674270  48.4327078  59.4879904  72.2203000  47.5333000  59.4423000
  71.5713000  48.6963000  59.7913000  72.1696145  49.4363527  59.9175593
  71.4883000  46.3853000  59.2203000  70.4032961  46.3953095  59.3240636
  72.1383000  45.2173000  58.8643000  71.5641855  44.3108476  58.6723710
  74.0023000  42.7523000  60.5443000  73.2433000  41.8003000  60.3633000
  74.0223000  43.4593000  61.6703000  74.5766303  44.3018601  61.7242415
  73.3273000  43.0103000  62.8723000  73.1769578  41.9315049  62.8310987
  74.1483000  43.3423000  64.1203000  74.4298002  44.3931019  64.0519462
  73.4984078  43.1961747  64.9830790  75.3973000  42.4933000  64.2783000
  75.9679334  42.5303850  63.3503436  75.9987957  42.9012075  65.0906524
  75.0773000  41.0463000  64.5923000  74.8453000  40.6863000  65.7473000
  75.0623000  40.2063000  63.5633000  74.8547260  39.2296612  63.7155867
  75.2585363  40.5481425  62.6333880  71.9223000  43.5943000  62.9933000
  71.1113000  43.1163000  63.7863000  71.6423000  44.6283000  62.2063000
  72.3217682  44.9471652  61.5304692  70.3643000  45.3303000  62.2873000
  70.0080124  45.2680447  63.3155425  70.5339704  46.3745014  62.0247077
  69.3083000  44.7543000  61.3633000  69.4173000  43.6113000  60.9143000
  68.2753000  45.5463000  61.0913000  68.2046591  46.4486180  61.5395538
  67.2043000  45.1363000  60.1893000  67.2357093  44.0560024  60.0476321
  65.8383000  45.5143000  60.7673000  65.9291916  46.5234855  61.1690244
  65.1298900  45.5159952  59.9388965  65.3403000  44.5773000  61.8583000
  65.1216710  43.6070366  61.4123279  66.1248956  44.4642161  62.6064469
  64.0853000  45.1253000  62.5193000  64.3786647  45.8963267  63.2317282
  63.4528651  45.5654155  61.7483111  63.3143000  44.0323000  63.2443000
  62.4418499  44.4864089  63.7141047  62.9886175  43.2994359  62.5060993
  64.1423000  43.3563000  64.2833000  64.4438290  44.0351384  64.9676671
  63.5934887  42.6406837  64.7380521  64.9505623  42.9350807  63.8481156
  67.3793000  45.7763000  58.8173000  67.7343000  46.9513000  58.7113000
  67.0553000  45.0183000  57.7743000  66.6560027  44.1027257  57.9239152
  67.2913000  45.4533000  56.4043000  67.6027444  46.4977469  56.3890624
  68.3853000  44.6033000  55.7293000  68.0621585  43.5624773  55.7101165
  68.6363000  45.0823000  54.3073000  68.9599451  46.1229799  54.3257073
  69.4119362  44.4691875  53.8484093  67.7171058  44.9984096  53.7275199
  69.5993000  44.6903000  56.4863000  70.2787212  44.1599712  56.0635253
  66.0143000  45.3703000  55.5723000  65.2453000  44.4163000  55.6913000
  65.7873000  46.3903000  54.7503000  66.3325977  47.2352331  54.8443097
  64.7583000  46.3423000  53.7163000  64.1343936  45.4535577  53.8110479
  63.8523000  47.5873000  53.7653000  64.4683086  48.4793686  53.6519586
  62.8203000  47.5383000  52.6473000  62.2035690  46.6466793  52.7602442
  62.1884245  48.4251117  52.6962774  63.3289135  47.5079719  51.6837160
  63.1753000  47.6943000  55.1223000  63.9330860  47.7752233  55.9016034
  62.5383091  48.5785724  55.1424123  62.5684220  46.8059268  55.2972087
  65.4133000  46.2603000  52.3423000  66.1873000  47.1373000  51.9623000
  65.1043000  45.1943000  51.6113000  64.3853968  44.5623220  51.9336063
  65.7783000  44.8913000  50.3543000  66.5738664  45.6134344  50.1707377
  66.3953000  43.4893000  50.4223000  67.0354351  43.5094258  51.3042984
  65.6610896  42.6902495  50.5250300  67.2753000  43.1183000  49.2603000
  67.1143000  43.4833000  47.9523000  66.2823323  44.1500172  47.7255450
  68.0873000  42.8983000  47.1743000  68.1937454  43.0179087  46.1770725
  68.8823000  42.1173000  47.9713000  69.9853000  41.3283000  47.6443000
  70.3135589  41.2970721  46.6053729  70.5903000  40.6373000  48.6593000
  71.4510291  40.0054713  48.4401246  70.1283000  40.7223000  49.9803000
  70.6249985  40.1765480  50.7825125  69.0293000  41.5003000  50.3063000
  68.7206817  41.5469465  51.3506561  68.3873000  42.2153000  49.2893000
  64.7643000  44.9613000  49.2183000  63.8053000  44.1913000  49.1883000
  64.9553000  45.9183000  48.3133000  65.7259276  46.5630109  48.4161607
  64.0403000  46.1063000  47.1903000  63.0377347  45.7871806  47.4751242
  63.9863000  47.5793000  46.7793000  64.9908463  47.9957950  46.8535823
  63.6171921  47.7016503  45.7610221  63.1073000  48.4193000  47.6583000
  63.6223000  49.0393000  48.7853000  64.6796313  48.9203430  49.0219425
  62.8113000  49.8023000  49.6063000  63.2287244  50.2904463  50.4869650
  61.4663000  49.9453000  49.3073000  60.8265855  50.5613143  49.9392744
  60.9363000  49.3043000  48.2043000  59.8724897  49.3893656  47.9825533
  61.7553000  48.5553000  47.3823000  61.3407398  48.0616936  46.5033276
  64.4393000  45.2473000  45.9963000  65.5803000  45.2963000  45.5383000
  63.4853000  44.4713000  45.4923000  62.5703214  44.4668354  45.9199606
  63.7243000  43.5813000  44.3583000  64.7221463  43.7184340  43.9416513
  63.5563000  42.0993000  44.7593000  63.6017505  41.4818181  43.8622216
  64.6613000  41.6783000  45.7223000  64.6161964  42.2950723  46.6198848
  64.5274267  40.6313326  45.9943987  65.6312050  41.8071577  45.2419026
  62.1823000  41.8623000  45.3783000  61.4082111  42.1220926  44.6562223
  62.0836355  40.8123713  45.6540077  62.0719161  42.4828595  46.2675818
  62.7753000  43.9073000  43.2043000  61.7083000  44.4823000  43.4193000
  63.1783000  43.5673000  41.9693000  64.4243000  42.8573000  41.6283000
  64.4849807  41.9345497  42.2053182  65.2788940  43.4907399  41.8660436
  64.2893000  42.6073000  40.1523000  63.8561771  41.6206795  39.9877288
  65.2719680  42.6550159  39.6830579  63.4023000  43.6823000  39.6363000
  62.8615347  43.3238872  38.7603935  63.9388937  44.5964792  39.3824434
  62.4203000  43.9533000  40.7793000  62.1607099  45.0069751  40.8816723
  61.1463000  43.1323000  40.5823000  60.2323000  43.5733000  39.8833000
  61.1063000  41.9363000  41.1613000  61.8849072  41.6238544  41.7236592
  59.9833000  41.0233000  40.9653000  59.0550078  41.5893921  40.8884070
  60.1713000  40.2153000  39.6793000  59.2389933  39.6988874  39.4507796
  60.4147793  40.9007530  38.8675290  61.2143000  39.2653000  39.8243000
  61.3134177  38.7716720  39.0069219  59.8093000  40.0773000  42.1493000
  60.7383000  39.8693000  42.9303000  58.6243000  39.4833000  42.2553000
  57.8671497  39.7636553  41.6484856  58.3583000  38.4673000  43.2703000
  58.5689288  38.8542305  44.2673053  56.8953000  37.9733000  43.2083000
  56.6701392  37.6654160  42.1872170  56.6833000  36.7953000  44.1523000
  56.9078347  37.1025641  45.1737077  55.6467814  36.4633453  44.0928356
  57.3434803  35.9764747  43.8663170  55.9323000  39.1153000  43.5463000
  55.9389940  39.2326021  44.6299495  56.3273198  40.0184605  43.0811548
  54.5113000  38.8833000  43.0723000  54.1154170  37.9805008  43.5374130
  53.8914773  39.7359765  43.3495396  54.5037431  38.7663569  41.9886178
  59.3103000  37.2813000  43.1213000  59.8643000  36.7923000  44.1073000
  59.5273000  36.8523000  41.8813000  59.0110083  37.2594876  41.1146577
  60.4483000  35.7573000  41.5913000  60.1234830  34.8543986  42.1083708
  60.4853000  35.4733000  40.0873000  59.4672379  35.2316024  39.7819622
  60.8029470  36.3927531  39.5955618  61.4173000  34.3373000  39.6893000
  62.4468628  34.6779696  39.7990515  61.2412504  33.4935457  40.3565236
  61.1773000  33.9043000  38.2503000  60.2787169  33.2880898  38.2197642
  61.0267987  34.7957172  37.6413467  62.3553000  33.1103000  37.7043000
  62.2630562  33.0695694  36.6189739  63.2718536  33.6364971  37.9710307
  62.4013000  31.7263000  38.2503000  61.5522765  31.2384023  38.0028841
  63.1956285  31.2376519  37.8625305  62.4872046  31.7638178  39.2559400
  61.8533000  36.0543000  42.1073000  62.4693000  35.2203000  42.7693000
  62.3553000  37.2473000  41.7983000  61.8527565  37.8609067  41.1729712
  63.6573000  37.6793000  42.2923000  64.4157854  36.9700873  41.9609144
  64.0053000  39.0543000  41.7443000  63.2597020  39.7772579  42.0752312
  64.9878185  39.3534777  42.1093348  64.0181981  39.0192386  40.6549407
  63.6793000  37.6883000  43.8163000  64.6323000  37.2123000  44.4343000
  62.6023000  38.1903000  44.4143000  61.8552400  38.5776441  43.8557616
  62.4583000  38.2023000  45.8653000  63.2810308  38.7819931  46.2838320
  61.5125712  38.6862927  46.1091187  62.4733000  36.8133000  46.4743000
  63.0913000  36.5913000  47.5153000  61.7823000  35.8773000  45.8313000
  61.1874186  36.1287617  45.0547805  61.7993000  34.4843000  46.2673000
  61.3807240  34.4083798  47.2708584  60.9683000  33.6113000  45.3233000
  61.2726331  33.8166427  44.2969886  61.1605068  32.5639342  45.5560692
  59.4783000  33.8703000  45.4483000  59.0303000  34.5803000  46.3493000
  58.7003000  33.2933000  44.5393000  57.7003656  33.4312178  44.5740813
  59.1122649  32.7193179  43.8175450  63.2183000  33.9343000  46.3793000
  63.5783000  33.3273000  47.3883000  64.0243000  34.1733000  45.3493000
  63.6736871  34.6749815  44.5458788  65.4003000  33.6873000  45.3153000
  65.4147358  32.6091964  45.4752480  66.0433000  33.9893000  43.9593000
  65.8689299  35.0410642  43.7323939  67.1146998  33.8104939  44.0500236
  65.4813000  33.1323000  42.8433000  65.5983000  33.5363000  41.6673000
  64.9233000  32.0553000  43.1393000  66.2343000  34.3053000  46.4323000
  66.9463000  33.6023000  47.1503000  66.1393000  35.6233000  46.5723000
  65.5780018  36.1591520  45.9258433  66.8673000  36.3393000  47.6143000
  67.9311404  36.1036033  47.5861940  66.6753000  37.8683000  47.4933000
  65.6082311  38.0906998  47.4949426  67.3463000  38.5903000  48.6563000
  68.4135440  38.3687391  48.6550412  67.1987603  39.6651334  48.5511056
  66.9070380  38.2539840  49.5954697  67.2093000  38.3753000  46.1503000
  66.7065545  37.8047825  45.3693663  66.9291494  39.4255987  46.0697530
  68.7093000  38.2393000  45.9883000  68.9901735  37.1891502  46.0682706
  69.0058158  38.6207865  45.0112403  69.2127686  38.8099649  46.7686594
  66.4253000  35.8813000  49.0013000  67.2553000  35.5493000  49.8483000
  65.1123000  35.8383000  49.2153000  64.4790166  36.1314795  48.4851649
  64.5493000  35.4503000  50.5053000  64.9428887  36.1297790  51.2612732
  63.0323000  35.5743000  50.4823000  62.6228267  34.8931511  49.7363323
  62.6316002  35.3208847  51.4637890  62.7546749  36.5977804  50.2302852
  64.9643000  34.0363000  50.9033000  65.3253000  33.7873000  52.0533000
  64.9083000  33.1133000  49.9473000  64.5307371  33.3490338  49.0406716
  65.3103000  31.7323000  50.1913000  64.7644042  31.3363277  51.0476311
  65.0083000  30.8583000  48.9723000  65.4413126  31.3275490  48.0888948
  65.4636639  29.8795500  49.1232710  63.5193000  30.6703000  48.7413000
  63.0843000  30.3883000  47.6253000  62.7303000  30.8253000  49.7993000
  61.7314980  30.7115329  49.7015691  63.1330585  31.0561595  50.6962896
  66.7843000  31.6193000  50.5673000  67.1503000  30.8553000  51.4593000
  67.6233000  32.3983000  49.8903000  67.2738845  32.9746551  49.1380880
  69.0573000  32.4043000  50.1573000  69.4397533  31.3837265  50.1412233
  69.7973000  33.2203000  49.0963000  69.6322499  32.7936975  48.1069224
  69.4547496  34.2550196  49.1070054  71.5893000  33.2833000  49.3223000
  71.8370543  34.0416630  48.2581564  69.3653000  32.9493000  51.5483000
  70.2723000  32.4683000  52.2253000  68.6143000  33.9653000  51.9623000
  67.9580076  34.3994491  51.3291380  68.7583000  34.5263000  53.3003000
  69.8129039  34.6952398  53.5179447  68.0173000  35.8613000  53.4053000
  67.0146217  35.6242533  53.0495694  67.9697924  36.1583570  54.4529641
  68.5943000  37.0103000  52.5753000  68.8434825  36.6352757  51.5826441
  67.5903000  38.1483000  52.4503000  67.3409666  38.5241770  53.4425944
  68.0240669  38.9525795  51.8560933  66.6861567  37.7839083  51.9626075
  69.9043000  37.5073000  53.1733000  70.6274985  36.6920241  53.1935132
  70.2948941  38.3237979  52.5659544  69.7291590  37.8621917  54.1889163
  68.2613000  33.5553000  54.3683000  68.8893000  33.3983000  55.4173000
  67.1543000  32.8793000  54.0783000  66.7033332  33.0163325  53.1850193
  66.5183000  31.9903000  55.0453000  66.4092458  32.5034479  56.0007505
  65.1323000  31.5663000  54.5573000  65.2246100  31.3176459  53.5000634
  64.8523345  30.6737524  55.1168338  64.0633000  32.6313000  54.7353000
  64.0684593  32.9557574  55.7758776  64.3061708  33.4760230  54.0906614
  62.6853000  32.1013000  54.3773000  62.6960822  31.7422307  53.3481975
  62.4334103  31.2782876  55.0461061  61.6623000  33.1343000  54.5013000
  61.5525638  33.5679233  55.4068541  60.8933000  33.5523000  53.5003000
  60.9983000  32.9943000  52.3003000  61.6646079  32.2504584  52.1491921
  60.4113946  33.3161851  51.5439723  60.0003000  34.5093000  53.7053000
  59.9059965  34.9195348  54.6234037  59.4179611  34.8241993  52.9425297
  67.3713000  30.7603000  55.3423000  67.3773000  30.2573000  56.4663000
  68.0993000  30.2893000  54.3353000  68.0302251  30.7104117  53.4198805
  68.9443000  29.1093000  54.4923000  68.3985257  28.3387055  55.0367389
  69.3563000  28.5463000  53.1283000  69.9372381  27.6442742  53.3205487
  68.4377535  28.2815264  52.6045946  70.1723000  29.5013000  52.2693000
  69.8773484  29.3669479  51.2286013  69.9492549  30.5217583  52.5807769
  71.6643000  29.2433000  52.4103000  71.9793124  29.5645493  53.4031066
  71.8428901  28.1735543  52.3014465  72.4593000  29.9993000  51.3573000
  72.1033550  31.0292876  51.3342959  73.5101103  29.9849476  51.6465937
  72.3083000  29.3913000  50.0043000  71.3347207  29.4048929  49.7358633
  72.8494297  29.9201505  49.3352740  72.6384674  28.4370213  50.0252942
  70.1753000  29.4013000  55.3473000  70.8383000  28.4833000  55.8303000
  70.4613000  30.6843000  55.5483000  69.9488605  31.3979800  55.0501374
  71.5533000  31.0993000  56.4213000  72.1981156  30.2465307  56.6336592
  72.3923000  32.1933000  55.7563000  73.1490016  32.5302840  56.4647798
  72.8802251  31.7715986  54.8775526  71.5873000  33.2923000  55.3673000
  72.1376295  33.9616641  54.9541547  71.0403000  31.5753000  57.7783000
  71.7853000  32.1603000  58.5643000  69.7633000  31.3173000  58.0473000
  69.1472605  31.0015261  57.3118535  69.2133000  31.4773000  59.3893000
  68.4987441  30.6717695  59.5585032  70.0335440  31.3903053  60.1018525
  68.5163000  32.8073000  59.5993000  68.0553000  33.1073000  60.7003000
  68.4373000  33.6073000  58.5403000  68.8769944  33.3434258  57.6701629
  67.7733000  34.9043000  58.6143000  68.0013590  35.3791364  59.5685634
  68.2483000  35.8233000  57.4843000  67.9765766  35.3405141  56.5455863
  67.6990394  36.7596039  57.5830311  69.7443000  36.1093000  57.4933000
  70.2766384  35.1585943  57.4637137  69.9890444  36.6899920  56.6039187
  70.1603000  36.8853000  58.7363000  69.5102737  37.7543966  58.8374731
  70.0402922  36.2392684  59.6059786  71.6073000  37.3433000  58.6413000
  72.2231869  36.4782382  58.3954303  71.6799096  38.0796407  57.8409067
  72.0863000  37.9473000  59.9163000  72.0195049  37.2650163  60.6580055
  73.0480772  38.2371443  59.8110629  71.5160063  38.7491586  60.1440872
  66.2563000  34.7503000  58.5613000  65.7313000  33.9113000  57.8263000
  65.5593000  35.5613000  59.3493000  66.0400018  36.1460031  60.0179908
  64.1043000  35.6073000  59.3123000  63.7123227  34.6557337  58.9531698
  63.5453000  35.8693000  60.7113000  64.2104612  35.3745932  61.4190605
  63.5802082  36.9467023  60.8728109  62.1253000  35.3723000  60.9193000
  61.4320829  36.1491235  60.5966608  61.9755173  34.4782014  60.3141101
  61.8713000  35.0423000  62.3823000  62.2516342  34.0426851  62.5925732
  62.3932584  35.7677716  63.0062790  60.4503000  35.0803000  62.7103000
  60.0082532  35.9879556  62.7395445  59.7063000  34.0043000  62.9483000
  60.2543000  32.7963000  62.9253000  61.2393777  32.6957021  62.7262975
  59.6838876  31.9828186  63.1068966  58.4183000  34.1383000  63.2323000
  58.0051431  35.0592722  63.2671081  57.8561378  33.3187984  63.4125485
  63.6363000  36.6903000  58.3453000  64.0053000  37.8563000  58.4813000
  62.8533000  36.2893000  57.3483000  62.4898326  35.3470329  57.3371857
  62.5383000  37.1653000  56.2253000  62.8586485  38.1897573  56.4149396
  63.2003000  36.6753000  54.9213000  62.8026583  35.6922565  54.6690983
  62.9153000  37.6453000  53.7823000  63.3130833  38.6285203  54.0335912
  63.3896957  37.2843886  52.8697255  61.8388522  37.7182151  53.6272349
  64.6993000  36.5013000  55.1163000  64.8813161  35.7682607  55.9021916
  65.1494854  36.1551238  54.1859265  65.1424295  37.4556950  55.4006718
  61.0333000  37.2813000  56.0083000  60.3263000  36.2733000  55.9373000
  60.5513000  38.5153000  55.9013000  61.1258538  39.3024118  56.1667097
  59.1893000  38.7753000  55.4453000  58.6161759  37.8492937  55.3990364
  58.4663000  39.7823000  56.3663000  59.0895049  40.6697615  56.4764279
  57.1163000  40.1793000  55.7773000  56.4923266  39.2923627  55.6672999
  56.6239173  40.8891475  56.4419627  57.2666556  40.6404638  54.8011749
  58.2893000  39.1893000  57.7663000  57.4503183  38.4951193  57.7180961
  59.2013084  38.6404433  58.0010264  58.0293000  40.2213000  58.8453000
  57.1171326  40.7702829  58.6114878  57.9153839  39.7212966  59.8071310
  58.8681223  40.9156087  58.8944164  59.2043000  39.3113000  54.0173000
  59.9633000  40.2263000  53.6973000  58.3933000  38.7083000  53.1543000
  57.8496804  37.9089113  53.4467974  58.2963000  39.1393000  51.7643000
  59.1462587  39.7745429  51.5150292  58.2973000  37.9313000  50.8263000
  57.5110287  37.2586107  51.1688868  58.0517554  38.2987562  49.8299146
  59.6173000  37.1833000  50.7783000  60.3888863  37.8190049  50.3439791
  59.8912735  36.9280525  51.8019646  59.5293000  35.9053000  49.9673000
  59.4073000  34.8133000  50.5213000  59.5623000  36.0383000  48.6473000
  59.5070765  35.2193527  48.0587619  59.6424847  36.9578559  48.2373137
  57.0403000  39.9713000  51.5373000  55.9703000  39.6433000  52.0493000
  57.1803000  41.0453000  50.7653000  58.0939407  41.2920302  50.4124767
  56.0563000  41.9203000  50.4473000  55.1320657  41.4860448  50.8284988
  56.2493000  43.2993000  51.0863000  57.1494724  43.6674500  50.5941065
  55.3993309  43.9177177  50.7978351  56.4353000  43.3643000  52.6043000
  57.2591664  42.7104436  52.8903363  56.7453000  44.7913000  53.0393000
  55.9216203  45.4457105  52.7539977  56.8749840  44.8218548  54.1211268
  57.6613747  45.1286134  52.5544009  55.2073000  42.8333000  53.3293000
  55.0362930  41.7955025  53.0432365  55.3670215  42.8912682  54.4059754
  54.3377125  43.4322303  53.0587469  55.8753000  42.0713000  48.9403000
  56.8403000  42.2833000  48.2053000  54.6283000  41.9683000  48.4913000
  53.9181773  41.5707110  49.0894204  54.2463000  42.3833000  47.1453000
  54.9518081  43.1257976  46.7723993  54.2523000  41.1833000  46.1963000
  54.0727577  41.5373991  45.1811756  55.2289347  40.7017430  46.2451626
  53.2483000  40.2513000  46.5553000  53.2698348  39.5080139  45.9481247
  52.8593000  43.0173000  47.1763000  52.1903000  43.0043000  48.2093000
  52.4213000  43.5513000  46.0393000  53.0078491  43.5482976  45.2170771
  51.1263000  44.2213000  45.9633000  51.1339941  45.1073866  46.5980366
  50.8213000  44.6513000  44.5273000  51.3953134  44.0021557  43.8660743
  49.7564631  44.4893019  44.3600307  51.1643000  46.1013000  44.2353000
  50.4369431  46.7364034  44.7409644  52.1601122  46.3061132  44.6283798
  51.1393000  46.3913000  42.7443000  51.7464696  45.6480309  42.2275844
  50.1109827  46.3311302  42.3878697  51.6643000  47.7203000  42.4373000
  50.9925994  48.4478732  42.2384159  52.9583000  48.0283000  42.4173000
  53.3413000  49.2623000  42.1213000  52.6481382  49.9662804  41.9114468
  54.3245232  49.4928790  42.1069780  53.8693000  47.1073000  42.7063000
  53.5777082  46.1695022  42.9421169  54.8499243  47.3485009  42.6890697
  50.0003000  43.3443000  46.5053000  49.1883000  43.7923000  47.3153000
  49.9733000  42.0863000  46.0773000  50.7018131  41.7435731  45.4674589
  48.8633000  41.1963000  46.3963000  47.9214665  41.7377599  46.3075873
  48.8333000  40.0033000  45.4393000  49.8661591  39.7789629  45.1728903
  48.4091161  39.1621085  45.9875380  48.0233000  40.2433000  44.1723000
  47.7077261  39.2779930  43.7764510  47.1446244  40.8340635  44.4312011
  48.8383000  40.9813000  43.1193000  49.4355285  41.7453893  43.6168788
  49.4991673  40.2661907  42.6294300  47.9413000  41.6363000  42.0803000
  48.4241927  41.5469596  41.1071949  46.9911158  41.1024557  42.0641921
  47.6973000  43.0753000  42.3833000  48.5775993  43.5702356  42.3978472
  47.0995297  43.4723274  41.6725681  47.2494583  43.1582798  43.2847717
  48.9063000  40.7183000  47.8443000  47.8703000  40.4213000  48.4383000
  50.1053000  40.6733000  48.4183000  50.9216564  40.9816382  47.9097833
  50.2903000  40.1303000  49.7603000  49.3854789  39.6112343  50.0764785
  51.4703000  39.1413000  49.8163000  51.5294738  38.7187783  50.8193325
  51.2803000  38.0203000  48.8043000  51.2215000  38.4420385  47.8009163
  52.1243601  37.3328735  48.8600363  50.3587851  37.4820977  49.0262215
  52.6923000  39.8353000  49.5343000  53.4264718  39.2177665  49.5695766
  50.5113000  41.2243000  50.8003000  50.6013000  40.9433000  51.9953000
  50.6063000  42.4683000  50.3413000  50.4738954  42.6567375  49.3579081
  50.9643000  43.5793000  51.2163000  51.9511015  43.4056219  51.6454363
  50.9953000  44.8953000  50.4353000  51.5563240  44.7706822  49.5091133
  49.9795288  45.2158431  50.2038675  51.6433000  46.0263000  51.1813000
  53.0223000  46.1783000  51.1743000  53.6334724  45.4666815  50.6191718
  53.6233000  47.2183000  51.8613000  54.7082150  47.3231155  51.8527091
  52.8463000  48.1253000  52.5593000  53.3160721  48.9480801  53.0982314
  51.4703000  47.9863000  52.5723000  50.8535351  48.6987001  53.1201935
  50.8763000  46.9393000  51.8873000  49.7923112  46.8255971  51.8991275
  50.0043000  43.6903000  52.3953000  50.4283000  43.8763000  53.5363000
  48.7143000  43.5293000  52.1173000  48.4313827  43.3136558  51.1720198
  47.6763000  43.7223000  53.1223000  47.7118936  44.7441799  53.4999160
  46.2943000  43.4733000  52.5153000  46.4002055  43.4424952  51.4308949
  45.9467679  42.5042992  52.8735720  45.2883000  44.5423000  52.8943000
  45.6743000  45.5093000  53.5853000  44.1113000  44.4193000  52.4953000
  47.8813000  42.8293000  54.3443000  47.6843000  43.2663000  55.4793000
  48.2923000  41.5863000  54.1103000  48.4780866  41.2852387  53.1642848
  48.4103000  40.6063000  55.1833000  47.7691530  40.8950272  56.0161663
  48.0053000  39.1913000  54.7163000  46.9523670  39.2017196  54.4346552
  48.8453000  38.7543000  53.5233000  49.8983891  38.7431892  53.8043330
  48.5423882  37.7546904  53.2116525  48.6971236  39.4518393  52.6989316
  48.1873000  38.2593000  55.7893000  47.9348239  37.3806759  55.4962543
  49.8153000  40.5653000  55.7773000  49.9853000  40.3243000  56.9733000
  50.8203000  40.8103000  54.9413000  50.6302975  41.0832633  53.9876285
  52.2093000  40.5923000  55.3353000  52.2537193  39.8286839  56.1118415
  53.0483000  40.1263000  54.1423000  52.9200304  40.8669833  53.3529747
  54.0887374  40.1187499  54.4671585  52.6723000  38.7483000  53.6113000
  51.6395713  38.7909898  53.2652512  53.3284010  38.5288311  52.7690031
  52.8103000  37.6573000  54.6573000  51.7853000  37.0353000  55.0073000
  53.9433000  37.4173000  55.1273000  52.8493000  41.8123000  55.9933000
  53.6923000  41.6743000  56.8793000  52.4573000  43.0063000  55.5563000
  51.8092199  43.0869822  54.7858573  53.0423000  44.2283000  56.0993000
  54.1256840  44.1895860  55.9858121  52.5193000  45.4713000  55.3773000
  52.8884477  45.3804417  54.3557453  51.4293210  45.4714264  55.3705387
  53.0193000  46.7643000  55.9803000  54.3243000  47.1923000  55.7693000
  54.9811225  46.5904296  55.1412588  54.7943000  48.3613000  56.3413000
  55.8136286  48.6966002  56.1498717  53.9633000  49.1073000  57.1523000
  54.4263000  50.2683000  57.7273000  55.3378155  50.4630990  57.4975337
  52.6713000  48.6913000  57.3953000  52.0155640  49.2768430  58.0396991
  52.2083000  47.5223000  56.8153000  51.1913189  47.1824095  57.0110649
  52.8483000  44.3633000  57.6103000  53.7753000  44.7483000  58.3223000
  51.6363000  44.0583000  58.1053000  50.4213000  43.7233000  57.3403000
  50.5415693  42.7424531  56.8803273  50.2643470  44.4715700  56.5634108
  49.3373000  43.7433000  58.3833000  48.5830002  42.9947314  58.1408627
  48.8741273  44.7296331  58.4101232  50.0093000  43.4383000  59.6713000
  50.1200907  42.3579625  59.7645482  49.4920803  43.8270338  60.5484941
  51.3863000  44.0933000  59.5443000  51.4053829  45.1347854  59.8653021
  52.4243000  43.2993000  60.3333000  52.7703000  43.6753000  61.4543000
  52.9263000  42.2193000  59.7413000  52.5971763  41.9508546  58.8249409
  53.8943000  41.3553000  60.4093000  53.5444353  41.1173304  61.4138220
  54.0753000  40.0493000  59.6323000  54.2905971  40.3160809  58.5976144
  54.9354350  39.5348992  60.0608553  52.8623000  39.1323000  59.6773000
  52.8300545  38.6498306  60.6541748  51.9662027  39.7379485  59.5420165
  52.9253000  38.0713000  58.5903000  53.1450903  38.5575092  57.6398307
  53.7239504  37.3701163  58.8323712  51.6073000  37.3203000  58.4823000
  51.3449111  36.9498132  59.4732552  50.8439194  38.0203770  58.1428277
  51.6903000  36.1773000  57.5313000  52.3973112  35.5282595  57.8459130
  50.7968721  35.7080533  57.4901398  51.9330059  36.5204334  56.6129034
  55.2423000  42.0463000  60.6043000  55.9863000  41.7233000  61.5293000
  55.5373000  43.0183000  59.7453000  54.9046508  43.2317412  58.9874760
  56.7923000  43.7603000  59.8293000  57.6124068  43.0736338  60.0390940
  57.1013000  44.5113000  58.5163000  58.1196917  44.8973418  58.5604633
  56.9643000  43.5783000  57.3223000  55.9459731  43.1921960  57.2772049
  57.1858627  44.1252352  56.4058552  57.6627760  42.7481066  57.4272322
  56.1963000  45.6123000  58.3653000  56.3911668  46.0769311  57.5481432
  56.7853000  44.7563000  60.9863000  57.8263000  45.2953000  61.3603000
  55.6043000  45.0013000  61.5473000  54.7648647  44.5989942  61.1553845
  55.4723000  45.9043000  62.6853000  56.1585968  46.7433734  62.5710557
  54.0443000  46.4493000  62.7783000  53.3693842  45.5934890  62.7650554
  53.9563095  46.9659980  63.7340096  53.6763000  47.4023000  61.6513000
  54.2964411  48.2945827  61.7370757  53.8802094  46.9087182  60.7010895
  52.2093000  47.7973000  61.7123000  51.8282846  47.8742111  60.6939627
  51.6628326  47.0199922  62.2464024  52.0233000  49.1273000  62.4243000
  52.4261835  49.0347912  63.4328770  52.5814939  49.8883478  61.8790248
  50.5883000  49.5213000  62.4973000  50.0709640  48.8164370  63.0029000
  50.5063037  50.4070479  62.9756589  50.2149012  49.6074916  61.5628251
  55.8693000  45.2163000  63.9883000  56.0633000  45.8693000  65.0143000
  55.9853000  43.8933000  63.9373000  55.5785497  43.3844616  63.1654600
  56.6443000  43.1353000  64.9943000  56.4518888  43.6026790  65.9600298
  56.1143000  41.7003000  65.0313000  56.4252939  41.2926256  64.0694354
  56.6206975  41.1636870  65.8336142  54.6003000  41.5403000  65.1873000
  54.1030229  42.1215233  64.4107719  54.1963000  40.0783000  65.0633000
  54.6928551  39.4964774  65.8398400  53.1160272  39.9883888  65.1774374
  54.4902494  39.7014121  64.0836829  54.1273000  42.1213000  66.5123000
  54.3735692  43.1823367  66.5529451  53.0481280  41.9956937  66.6001191
  54.6210079  41.6025138  67.3340131  58.1573000  43.1373000  64.7883000
  58.6503000  43.6173000  63.7673000  58.8903000  42.6153000  65.7673000
  58.4435269  42.1516538  66.5454551  60.3433000  42.7603000  65.7893000
  60.6519168  43.5062104  65.0568571  60.8523000  43.1933000  67.1773000
  61.9420656  43.1706918  67.1771674  60.3743000  44.6003000  67.5083000
  59.2845493  44.6235881  67.5090759  60.7440501  44.8880823  68.4924572
  60.7515761  45.2980411  66.7606900  60.3753000  42.2813000  68.1733000
  60.6945341  42.5544908  69.0364667  61.0663000  41.4863000  65.3613000
  62.2913000  41.4763000  65.2273000  60.3073000  40.4193000  65.1333000
  59.3027278  40.4833504  65.2159535  60.8973000  39.1123000  64.8593000
  61.8686815  39.0403310  65.3485214  60.0003000  37.9853000  65.3833000
  60.5098276  37.0372736  65.2108855  59.8733775  38.1393497  66.4548687
  58.6403000  37.9573000  64.7123000  58.1713000  36.8513000  64.3703000
  58.0373000  39.0363000  64.5343000  61.2033000  38.9193000  63.3753000
  60.7003000  37.9913000  62.7413000  62.0373000  39.7993000  62.8283000
  62.2761742  40.6436213  63.3284599  62.5563000  39.6263000  61.4753000
  62.7302546  38.5673284  61.2844646  61.5643000  40.1553000  60.4333000
  62.0933756  40.0893261  59.4826025  60.6352407  39.5886096  60.3715683
  61.1773000  41.5983000  60.6113000  60.1453000  42.0813000  61.3623000
  59.5595225  41.3507927  61.9202638  60.0703000  43.4483000  61.2423000
  59.4067385  44.0435289  61.7171561  61.0353000  43.8723000  60.3673000
  61.3393000  45.1563000  59.9153000  60.7432842  45.9911599  60.2839093
  62.3753000  45.2873000  59.0303000  62.6410779  46.2757983  58.6556894
  63.1073000  44.1743000  58.5913000  63.9367756  44.2892410  57.8935477
  62.7983000  42.8943000  59.0313000  63.4106563  42.0647723  58.6777404
  61.7433000  42.7313000  59.9353000  63.9203000  40.2843000  61.2963000
  64.2953000  41.1763000  62.0583000  64.6703000  39.8123000  60.3053000
  64.3535266  39.0083393  59.7824222  65.9583000  40.4003000  59.9563000
  66.2718630  41.0947309  60.7357505  67.0203000  39.3103000  59.8173000
  66.6884027  38.6326168  59.0307322  67.9587141  39.7787126  59.5205363
  67.2283000  38.5323000  61.0983000  67.4993000  39.1633000  62.1413000
  67.1343000  37.2883000  61.0593000  65.8603000  41.1773000  58.6513000
  66.4693000  42.2363000  58.5003000  65.1363000  40.6083000  57.6923000
  64.6583356  39.7378532  57.8766145  65.0283000  41.1873000  56.3583000
  65.4667437  42.1852118  56.3521024  65.7693000  40.3213000  55.3373000
  65.5844489  39.2777005  55.5919163  65.4375073  40.5099135  54.3163012
  67.2593000  40.5083000  55.3463000  67.8793000  41.2823000  54.3783000
  67.2713168  41.7719341  53.6175670  69.2563000  41.4373000  54.3703000
  69.7305675  42.0614718  53.6129489  70.0293000  40.7993000  55.3243000
  71.1129394  40.9168349  55.3209623  69.4223000  40.0103000  56.2843000
  70.0267411  39.5059659  57.0382219  68.0463000  39.8613000  56.2873000
  67.5681962  39.2291490  57.0355659  63.5673000  41.3193000  55.9433000
  62.7763000  40.3893000  56.1133000  63.2203000  42.4753000  55.3893000
  63.7340425  43.3173195  55.6064891  62.0713000  42.5773000  54.4983000
  61.4232870  41.7051134  54.5847227  61.2353000  43.8433000  54.7843000
  61.9102381  44.6875633  54.9249318  60.2883000  44.1373000  53.6243000
  59.6126999  43.2936189  53.4833471  59.7085123  45.0332786  53.8460409
  60.8663219  44.2952926  52.7137888  60.4603000  43.6773000  56.0823000
  61.1576912  43.5168281  56.9044900  59.8743752  44.5762658  56.2737479
  59.7925981  42.8196602  56.0002697  62.5423000  42.5833000  53.0503000
  63.3763000  43.4003000  52.6633000  62.0683000  41.6123000  52.2783000
  61.5473087  40.8490452  52.6858653  62.3233000  41.5863000  50.8453000
  63.0544435  42.3411191  50.5558582  62.8333000  40.2043000  50.3863000
  62.1556471  39.4366174  50.7598630  62.8953000  40.1303000  48.8683000
  63.5731666  40.8974377  48.4940037  63.2574023  39.1475254  48.5664117
  61.8998218  40.2928348  48.4551326  64.2003000  39.9193000  50.9943000
  64.1238713  39.9278618  52.0815844  64.5492195  38.9413095  50.6628042
  64.9075439  40.6844714  50.6742693  61.0503000  41.9553000  50.0903000
  60.0403000  41.2573000  50.1753000  61.0893000  43.0893000  49.3983000
  61.9722690  43.5470912  49.2225380  59.8713000  43.7323000  48.9233000
  59.0536461  43.0121220  48.8935502  59.4623000  44.9053000  49.8393000
  59.2235747  44.5144828  50.8284271  60.5933000  45.9163000  49.9533000
  60.8322878  46.3079292  48.9645579  60.2850919  46.7353054  50.6031746
  61.4740408  45.4310803  50.3739638  58.2973000  45.5483000  49.3093000
  58.0458791  46.2770868  49.8813643  60.0233000  44.2373000  47.4933000
  61.1033000  44.6603000  47.0843000  58.9323000  44.1853000  46.7353000
  58.1430928  43.6223918  47.0188236  58.8483000  44.9063000  45.4713000
  59.7790128  44.7884859  44.9163291  57.6903000  44.3803000  44.6063000
  57.6644257  44.9396192  43.6711034  57.8773000  42.8983000  44.3063000
  57.9028074  42.3382376  45.2410615  57.0485948  42.5437415  43.6934092
  58.8144738  42.7511590  43.7694990  56.4523000  44.5713000  45.3023000
  55.7284777  44.2434401  44.7636076  58.6473000  46.3983000  45.7193000
  58.6493000  46.8503000  46.8653000  58.4053000  47.1443000  44.6453000
  58.3442417  46.6984598  43.7410889  58.2993000  48.5993000  44.7083000
  59.1560908  49.0112242  45.2415233  58.2713000  49.1903000  43.2973000
  58.3550249  50.2712819  43.4094049  59.1268340  48.8165355  42.7347507
  56.9933000  48.8573000  42.5533000  56.3613000  49.7853000  42.0023000
  56.6043000  47.6713000  42.5453000  57.0843000  49.0893000  45.4973000
  56.9453000  50.2873000  45.7513000  56.1933000  48.1723000  45.8623000
  56.2954017  47.2103078  45.5720490  54.9943000  48.5473000  46.6063000
  54.4222961  49.3063422  46.0726656  54.0873000  47.3343000  46.9033000
  53.8124714  46.8631897  45.9595709  54.8033000  46.3213000  47.7863000
  55.0780511  46.7915821  48.7304648  54.1424023  45.4765565  47.9805252
  55.7027250  45.9695746  47.2809060  52.7713000  47.7903000  47.5393000
  52.1631222  46.8995925  47.6969728  53.0161329  48.2376509  48.5026450
  51.9973000  48.7883000  46.7013000  51.7516901  48.3414699  45.7379109
  51.0781012  49.0626287  47.2189066  52.6047023  49.6795279  46.5435812
  55.3373000  49.2803000  47.9013000  54.5903000  50.1513000  48.3483000
  56.5013000  48.9703000  48.4653000  57.0954617  48.2661323  48.0515137
  56.9123000  49.5643000  49.7333000  56.0470334  49.6722122  50.3873397
  57.9463000  48.6783000  50.4323000  58.7048063  48.3847870  49.7066158
  58.4133941  49.2499268  51.2342763  57.3363000  47.5193000  50.9723000
  58.0018652  46.9794725  51.4049766  57.4503000  50.9853000  49.5643000
  57.9083000  51.6003000  50.5273000  57.3473000  51.5173000  48.3493000
  57.1153124  50.9290725  47.5617281  57.6423000  52.9273000  48.0983000
  58.4847969  53.2416433  48.7143247  58.0023000  53.1523000  46.6233000
  57.2220319  52.6772253  46.0286700  57.9848046  54.2285300  46.4514775
  59.3633000  52.5943000  46.2153000  60.1158355  53.2213497  46.6934211
  59.4473799  51.5751067  46.5924934  59.5833000  52.5973000  44.7093000
  60.3573000  51.7483000  44.2183000  59.0033000  53.4583000  44.0133000
  56.4863000  53.8443000  48.5103000  56.6043000  55.0683000  48.4353000
  55.3873000  53.2503000  48.9753000  55.3921665  52.2529699  49.1347002
  54.1353000  53.9813000  49.1863000  54.2898743  55.0429200  48.9935073
  53.0493000  53.4653000  48.2393000  53.3273923  52.4504987  47.9547967
  52.1167936  53.4413735  48.8031789  52.8633000  54.3083000  46.9893000
  51.9904849  53.9360177  46.4529229  52.6882317  55.3396036  47.2956758
  54.2973000  54.2493000  45.9003000  54.3863000  52.4933000  45.5543000
  53.4619557  52.1693889  45.0760028  55.2273200  52.2955729  44.8897023
  54.5238375  51.9452999  46.4864376  53.6233000  53.9363000  50.6293000
  52.4923000  53.5103000  50.8823000  54.4173000  54.4533000  51.5593000
  55.3803440  54.6695532  51.3451034  53.9303000  54.7243000  52.9103000
  54.3204300  55.6966594  53.2109909  52.8421636  54.7683926  52.8643183
  54.3393000  53.6883000  53.9403000  54.0353000  53.8263000  55.1263000
  55.0283000  52.6453000  53.4873000  55.1600738  52.5233462  52.4933874
  55.5503000  51.6203000  54.3853000  54.7191219  51.2055890  54.9556130
  56.1973000  50.5023000  53.5883000  57.0371971  50.9003252  53.0188715
  56.5542430  49.7295449  54.2691388  55.4657587  50.0730070  52.9037168
  56.5423000  52.2063000  55.3863000  57.5283000  52.8343000  55.0013000
  56.2633000  52.0123000  56.6723000  55.4191890  51.5246407  56.9364293
  57.1203000  52.5353000  57.7313000  57.9152283  53.1410455  57.2962591
  56.3123000  53.4083000  58.6973000  55.6904671  52.7554941  59.3098909
  56.9995968  53.9606997  59.3380634  55.4163000  54.3983000  57.9813000
  55.8673000  55.1523000  57.1183000  54.1383000  54.4083000  58.3443000
  53.4953379  55.0481688  57.9001521  53.8155996  53.7759859  59.0627317
  57.8113000  51.4173000  58.5053000  57.2203000  50.8193000  59.4053000
  59.0663000  51.1473000  58.1593000  59.5086326  51.6709986  57.4175582
  59.8233000  50.0723000  58.7943000  59.1377101  49.3720223  59.2714549
  60.6553000  49.3133000  57.7593000  61.4035538  49.9868191  57.3414632
  61.1518923  48.4538786  58.2097343  59.8553000  48.7893000  56.6023000
  59.0373000  47.6803000  56.7513000  58.9679429  47.1971528  57.7259067
  58.3133000  47.1853000  55.6803000  57.6699680  46.3153880  55.8125039
  58.4063000  47.7943000  54.4433000  57.8367028  47.4089203  53.5976396
  59.2263000  48.8973000  54.2803000  59.3092784  49.3774751  53.3052889
  59.9413000  49.3903000  55.3573000  60.5827545  50.2626527  55.2322526
  60.7363000  50.6103000  59.8883000  61.3613000  51.6583000  59.7273000
  60.8323000  49.8693000  60.9863000  60.1847016  49.1096620  61.1401368
  61.8363000  50.1393000  62.0083000  62.0224193  51.2115683  62.0691237
  61.3543000  49.6483000  63.3753000  60.9979987  48.6271102  63.2399487
  62.2205761  49.6456263  64.0368577  60.2503000  50.4923000  63.9903000
  60.4790859  51.5442716  63.8196732  59.3076447  50.2424107  63.5034136
  60.1323000  50.2353000  65.4853000  59.6679736  49.2616470  65.6418242
  61.1297764  50.2364314  65.9247759  59.3253000  51.2513000  66.1543000
  59.7706405  52.1349982  66.3564106  58.0553000  51.0853000  66.5093000
  57.4383000  49.9363000  66.2613000  57.9369149  49.1878070  65.8016899
  56.4731127  49.8159253  66.5333718  57.4003000  52.0673000  67.1123000
  57.8692254  52.9417076  67.3010338  56.4353022  51.9366243  67.3802585
  63.1463000  49.4533000  61.6423000  63.5313000  48.4613000  62.2593000
  63.8053000  49.9633000  60.6053000  63.4603852  50.7956234  60.1488234
  64.9893000  49.3123000  60.0543000  65.2657064  48.4882508  60.7120550
  64.6913000  48.7513000  58.6703000  64.4217572  49.5657212  57.9978680
  65.5748156  48.2412211  58.2864772  63.8637219  48.0448363  58.7345093
  66.1763000  50.2683000  59.9983000  66.0093000  51.4863000  60.0773000
  67.3713000  49.7073000  59.8473000  67.4467450  48.7068338  59.7312189
  68.5953000  50.4973000  59.8433000  68.3455143  51.5118104  60.1539042
  69.2857052  50.0571809  60.5628382  69.2653000  50.5483000  58.4843000
  70.1633000  51.3583000  58.2593000  68.8323000  49.6813000  57.5753000
  68.0588530  49.0654769  57.7817971  69.5003000  49.5443000  56.2853000
  69.9957741  50.4803541  56.0276038  70.5513000  48.4313000  56.3333000
  71.2263308  48.6597004  57.1580824  70.0257641  47.4994409  56.5419880
  71.3533000  48.2843000  55.0473000  70.6841488  47.9359791  54.2605281
  71.7543228  49.2609954  54.7764700  72.4973000  47.2953000  55.2143000
  73.1246339  47.3239239  54.3233837  73.0891870  47.5802340  56.0841171
  72.0153000  45.9303000  55.4033000  71.0245870  45.8077825  55.5568465
  72.7893000  44.8503000  55.3633000  74.0973000  44.9703000  55.1683000
  74.5051573  45.8866730  55.0499238  74.6782944  44.1446479  55.1392536
  72.2583000  43.6483000  55.5423000  71.2662351  43.5575191  55.7086317
  72.8484150  42.8292076  55.5114672  68.5113000  49.2783000  55.1593000
  67.5893000  48.4773000  55.3073000  68.7113000  49.9583000  54.0353000
  69.2948471  50.7826108  54.0444539  68.0783000  49.5733000  52.7793000
  67.3526693  48.7724514  52.9214296  67.3663000  50.7723000  52.1173000
  67.9977422  51.6552272  52.2163941  67.1053000  50.4983000  50.6423000
  66.4734951  49.6157207  50.5424136  66.6028646  51.3565539  50.1961394
  68.0524520  50.3262145  50.1310355  66.0633000  51.0853000  52.8473000
  66.2787163  51.3303971  53.8873121  65.5727702  51.9329952  52.3688724
  65.4063748  50.2163944  52.8078888  69.1203000  49.0033000  51.8213000
  70.2213000  49.5393000  51.6983000  68.7923000  47.8733000  51.2033000
  68.0006138  47.3350912  51.5252683  69.5703000  47.3563000  50.0843000
  70.4826476  47.9375808  49.9507569  69.9323000  45.8703000  50.2823000
  69.0428133  45.3305179  50.6071831  70.4473000  45.2643000  48.9823000
  71.3371124  45.8033006  48.6570109  70.6970399  44.2156199  49.1435473
  69.6766222  45.3399278  48.2152046  70.9723000  45.7223000  51.3963000
  71.8793720  46.2227076  51.0573111  70.5795480  46.2376886  52.2727816
  71.2933000  44.2843000  51.7573000  71.6865658  43.7683595  50.8813735
  72.0375694  44.2664746  52.5534435  70.3867407  43.7833396  52.0968420
  68.7793000  47.5273000  48.7923000  67.6303000  47.0993000  48.7013000
  69.3793000  48.2053000  47.8193000  70.3509939  48.4666033  47.9066554
  68.6453000  48.6543000  46.6403000  67.7888619  48.0028621  46.4663986
  68.1383000  50.0863000  46.8423000  67.6086509  50.1533728  47.7926011
  69.0228773  50.7223823  46.8742732  67.2253000  50.5463000  45.7213000
  66.7493000  49.6843000  44.9533000  66.9553000  51.7633000  45.6333000
  69.4933000  48.5623000  45.3743000  70.2223000  49.4963000  45.0373000
  69.3833000  47.4353000  44.6543000  68.6523000  46.2203000  45.0563000
  67.6637828  46.4945786  45.4246819  69.2035436  45.7069877  45.8441705
  68.5933000  45.4233000  43.7873000  67.6758144  45.6606139  43.2487822
  68.6109124  44.3591721  44.0227210  69.7973000  45.8143000  43.0073000
  69.5734266  45.7112587  41.9455269  70.6878652  45.2338655  43.2483166
  70.0263000  47.2893000  43.3503000  71.0797844  47.5465454  43.4602710
  69.3913000  48.1883000  42.2913000  69.8243000  48.1883000  41.1363000
  68.3663000  48.9393000  42.6893000  67.9360987  48.7504732  43.5833753
  67.7743000  49.9673000  41.8403000  66.8949371  50.3852873  42.3303069
  68.7723000  51.0983000  41.5783000  69.7140822  50.6417591  41.2738072
  68.3793203  51.7003024  40.7589954  69.0083000  51.9863000  42.7923000
  68.0691061  52.4785358  43.0447273  69.3216287  51.3545109  43.6234256
  70.0753000  53.0373000  42.5243000  71.0597811  52.5750181  42.5963521
  69.9366367  53.4411584  41.5214190  70.0023000  54.1353000  43.4853000
  69.3668630  54.0266483  44.2628050  70.7063000  55.2603000  43.3933000
  71.5683000  55.4293000  42.3983000  71.6890296  54.7005042  41.7095468
  72.0995532  56.2859191  42.3344769  70.5563000  56.2133000  44.3033000
  69.9065290  56.0819224  45.0652958  71.0925241  57.0660663  44.2301426
  67.2493000  49.3823000  40.5343000  67.4163000  49.9683000  39.4623000
  66.5983000  48.2283000  40.6423000  66.5419134  47.7726953  41.5419356
  66.0083000  47.5583000  39.4903000  66.1686720  48.1566273  38.5934252
  66.6493000  46.1833000  39.2823000  66.5949841  45.6559332  40.2346829
  66.0476703  45.6569491  38.5412896  68.0943000  46.2373000  38.8153000
  68.6518562  46.8940727  39.4830436  68.5132333  45.2321025  38.8619356
  68.1923000  46.7613000  37.3913000  67.6811439  46.0680246  36.7233272
  67.7098082  47.7373249  37.3395645  69.5783000  46.9003000  36.9503000
  69.9718656  46.1400172  36.4144124  70.3393000  47.9613000  37.1993000
  69.8553000  48.9803000  37.8983000  68.9058587  48.9478090  38.2412366
  70.4386196  49.7836115  38.0841186  71.5903000  47.9993000  36.7603000
  71.9623705  47.2199368  36.2366048  72.1650982  48.8074233  36.9517221
  64.4973000  47.4133000  39.6373000  63.9763000  47.2893000  40.7473000
  63.8013000  47.4423000  38.5063000  64.2707565  47.6449595  37.6353011
  62.3653000  47.2043000  38.4773000  62.0826053  46.5442450  39.2973673
  61.6043000  48.5223000  38.6263000  60.5290310  48.3437339  38.6231595
  61.8863408  49.0223280  39.5528662  61.9193000  49.7103000  37.2993000
  61.1196210  50.6620870  37.7720720  61.9903000  46.5433000  37.1593000
  62.7583000  46.5823000  36.1973000  60.8063000  45.9433000  37.1193000
  60.3279061  45.7073617  37.9769548  60.1843000  45.5683000  35.8553000
  60.9459592  45.4910782  35.0794061  59.4763000  44.2183000  35.9813000
  58.7987960  44.3708690  36.8214252  58.8966526  44.0599453  35.0718866
  60.3513000  42.9913000  36.2483000  60.8459971  43.1072264  37.2126323
  59.4973000  41.7343000  36.2653000  59.0026130  41.6174415  35.3010761
  60.1297562  40.8672842  36.4560447  58.7461514  41.8153453  37.0509894
  61.4623000  42.8713000  35.2173000  62.0913573  43.7606587  35.2550824
  62.0662753  41.9902186  35.4341194  61.0268833  42.7768722  34.2225163
  59.1953000  46.6393000  35.4183000  58.5073000  47.2383000  36.2463000
  59.1443000  46.8923000  34.1153000  59.7206995  46.3633964  33.4764542
  58.3003000  47.9453000  33.5723000  57.6768800  48.3666159  34.3609315
  59.1653000  49.0633000  32.9823000  59.6606532  49.5548447  33.8196221
  59.9122637  48.5842549  32.3493220  58.3993000  50.0963000  32.1693000
  58.0350886  49.6197216  31.2591770  57.5522667  50.4436089  32.7609190
  59.2833000  51.2833000  31.8023000  58.6461147  52.0857322  31.4305523
  59.8013630  51.6181650  32.7009521  60.3043000  50.9123000  30.7373000
  60.8769876  50.0576644  31.0974770  59.7657411  50.6325643  29.8318711
  61.2313000  52.0393000  30.4353000  61.7307536  52.2983786  31.2740634
  61.8905249  51.7521375  29.7260326  60.7008755  52.8311838  30.1011309
  57.3803000  47.3653000  32.5033000  57.8543000  46.8153000  31.5113000
  56.0583000  47.4513000  32.7243000  55.3793000  47.9563000  33.9303000
  55.8526907  48.8835355  34.2531558  55.4524014  47.2153031  34.7263395
  53.9663000  48.1613000  33.4673000  53.8414575  49.1835184  33.1101124
  53.2790362  47.9791846  34.2934984  53.7563000  47.1763000  32.3763000
  53.0206600  47.6059510  31.6963494  53.4252977  46.1864644  32.6905651
  55.1143000  47.0753000  31.6773000  55.3592730  46.0746308  31.3212838
  55.1863000  48.0573000  30.5173000  55.1993000  49.2693000  30.7323000
  55.3203000  47.5293000  29.3053000  55.3794355  46.5264839  29.2005998
  55.4043000  48.3553000  28.1073000  55.0848846  49.3799641  28.2973960
  56.8403000  48.3833000  27.5393000  57.1482555  47.3644648  27.3042732
  56.8993000  49.2353000  26.2773000  56.5919028  50.2544612  26.5116468
  57.9185723  49.2434886  25.8911429  56.2296854  48.8182598  25.5251063
  57.8223000  48.8943000  28.5843000  57.8008617  48.2388957  29.4549823
  58.8278141  48.9060594  28.1637019  57.5423450  49.9043478  28.8835148
  54.4603000  47.8163000  27.0373000  54.4403000  46.6163000  26.7653000
  53.6543000  48.7043000  26.4643000  53.6110564  49.6485443  26.8201541
  52.7963000  48.3493000  25.3413000  52.4235514  47.3302356  25.4445738
  51.6053000  49.3213000  25.2093000  51.9873890  50.3335355  25.0770588
  50.7393000  48.9463000  24.0153000  50.3564439  47.9342901  24.1470489
  49.9044655  49.6428740  23.9382503  51.3358747  48.9927753  23.1042359
  50.7773000  49.3353000  26.4973000  50.2557949  48.3799429  26.5558325
  51.4765395  49.4185254  27.3293079  49.7703000  50.4653000  26.5693000
  49.0703918  50.3824699  25.7378149  49.2239773  50.4063776  27.5106601
  50.2911366  51.4210529  26.5112880  53.6013000  48.3623000  24.0463000
  54.1063000  49.4063000  23.6323000  53.7633000  47.1893000  23.4423000
  53.4476890  46.3416874  23.8917908  54.4323000  47.0793000  22.1503000
  55.1594114  47.8840813  22.0419704  55.1643000  45.7403000  22.0363000
  54.3551051  45.0110928  22.0757940  55.6414426  45.7001113  21.0571065
  56.1963000  45.4163000  23.1203000  55.6903258  45.3415082  24.0828472
  56.8923000  44.1003000  22.8103000  57.3989213  44.1744791  21.8480469
  57.6230718  43.8828590  23.5892690  56.1545081  43.2989114  22.7710593
  57.2093000  46.5413000  23.2633000  56.6941280  47.4622958  23.5361808
  57.9303038  46.2851958  24.0396153  57.7306387  46.6839778  22.3167547
  53.4263000  47.2223000  21.0143000  52.2793000  46.7933000  21.1343000
  53.8643000  47.8203000  19.9093000  54.8431232  48.0500902  19.8133782
  52.9503000  48.2253000  18.8443000  51.9764330  47.7606948  18.9986510
  52.7653000  49.7563000  18.8043000  52.2144049  50.0221496  17.9021144
  51.9963000  50.2363000  20.0283000  52.5468437  49.9712011  20.9309206
  51.8763124  51.3186526  19.9812358  51.0146415  49.7630351  20.0499214
  54.0483000  50.3943000  18.7693000  53.9314216  51.3468343  18.7444377
  53.3953000  47.7393000  17.4673000  52.7893000  48.0893000  16.4533000
  54.4513000  46.9313000  17.4313000  55.0178124  46.7968229  18.2565751
  54.8753000  46.2913000  16.1883000  54.5904588  46.9153492  15.3412302
  56.3943000  46.0943000  16.1623000  56.6656456  45.5899588  15.2348784
  56.8435781  47.0872396  16.1801959  56.9023000  45.2883000  17.3433000
  57.7113000  44.3613000  17.1243000  56.5113000  45.5933000  18.4893000
  54.1493000  44.9663000  15.9703000  54.4983000  43.9463000  16.5663000
  53.1233000  44.9973000  15.1273000  53.0021857  45.7865745  14.5088532
  52.1503000  43.9133000  15.0633000  51.6808164  43.9162454  14.0795949
  52.6656553  42.9651271  15.2165202  51.0763000  44.0683000  16.1233000
  50.8903000  45.1563000  16.6683000  50.3553000  42.9763000  16.4203000
  50.4743000  41.6603000  15.7683000  51.4298241  41.2082673  16.0342704
  50.4202694  41.7845862  14.6867582  49.3003000  40.8953000  16.3173000
  49.5612517  39.8413962  16.4136851  48.4482718  40.9981190  15.6453048
  49.0093000  41.5043000  17.6383000  49.6959063  41.0805262  18.3711619
  47.9840528  41.3779676  17.9861619  49.3133000  42.9893000  17.4393000
  48.4685345  43.5640639  17.0596738  49.8053000  43.6103000  18.7413000
  50.8503000  43.2183000  19.2623000  49.0793000  44.6123000  19.2263000
  48.2860686  44.9547759  18.7032384  49.4193000  45.2753000  20.4793000
  50.4112444  45.7212024  20.4063851  48.4083000  46.3803000  20.7843000
  48.0922740  46.7973055  19.8280923  47.5563783  45.9080432  21.2734860
  48.9463000  47.4913000  21.6673000  49.0532452  47.0874351  22.6740555
  49.9247290  47.7882301  21.2896648  48.0313000  48.6983000  21.7023000
  47.3653000  48.9113000  22.7363000  47.9703000  49.4283000  20.6903000
  49.4653000  44.2733000  21.6273000  48.5923000  43.4153000  21.7493000
  50.5053000  44.3733000  22.4483000  51.2274963  45.0547011  22.2633017
  50.6623000  43.4953000  23.6023000  49.6830433  43.2257458  23.9978959
  51.3983000  42.2133000  23.2023000  51.3193856  41.5225735  24.0418050
  50.8752788  41.7983827  22.3406780  52.8643000  42.4213000  22.8533000
  53.0050757  43.4626310  22.5636230  53.4629617  42.2068647  23.7385817
  53.3023000  41.5153000  21.7143000  53.3841421  40.4932190  22.0840991
  52.5560804  41.5553731  20.9207952  54.5933000  41.9183000  21.1633000
  55.4205703  41.5427165  21.6045031  54.7433000  42.7333000  20.1233000
  53.6793000  43.2433000  19.5153000  52.7533322  43.0106698  19.8447949
  53.8005539  43.8616463  18.7259680  55.9593000  43.0463000  19.6953000
  56.7694669  42.6638381  20.1616181  56.0693425  43.6656257  18.9050943
  51.4263000  44.2133000  24.7093000  52.1473000  45.1773000  24.4523000
  51.2553000  43.7493000  25.9433000  50.5441218  43.0581811  26.1348194
  52.0323000  44.2693000  27.0613000  52.6177480  45.1379471  26.7599662
  51.1323000  44.6693000  28.2513000  50.4777009  43.8332709  28.4975816
  51.9803000  45.0243000  29.4653000  52.6348777  45.8606100  29.2199133
  51.3300006  45.3036428  30.2942625  52.5838747  44.1631117  29.7519250
  50.2393000  45.8373000  27.8683000  49.6088907  45.5524040  27.0259696
  49.6107304  46.1081880  28.7166039  50.8567105  46.6904500  27.5871591
  53.0813000  43.2633000  27.5243000  52.7573000  42.1243000  27.8623000
  54.3423000  43.6813000  27.4993000  54.5747918  44.5579198  27.0547951
  55.4233000  42.8873000  28.0683000  55.0666139  41.8970510  28.3516394
  56.6043000  42.7463000  27.0833000  57.3932998  42.1619966  27.5567650
  56.1533000  42.0493000  25.8073000  55.3645749  42.6332916  25.3329929
  56.9979660  41.9582635  25.1244000  55.7739714  41.0565669  26.0495601
  57.2043000  44.1193000  26.7693000  56.6941242  44.4994244  25.8842424
  56.9886762  44.7673845  27.6187659  58.6983000  44.0953000  26.5193000
  58.9146721  43.4477384  25.6696254  59.0474509  45.1051704  26.3039986
  59.2092241  43.7156961  27.4041488  55.9213000  43.5183000  29.3633000
  55.6853000  44.7003000  29.6173000  56.5763000  42.7143000  30.1953000
  56.5306345  41.7128160  30.0726470  57.3193000  43.2373000  31.3333000
  56.9749801  44.2452831  31.5646289  57.1133000  42.3553000  32.5663000
  57.2341373  41.3423235  32.1824039  57.9006857  42.5652864  33.2901988
  55.7483000  42.4833000  33.2463000  54.9758677  42.5216772  32.4782008
  55.4883000  41.3023000  34.1673000  56.2601190  41.2635358  34.9359947
  54.5121619  41.4165024  34.6386947  55.5059155  40.3787919  33.5885748
  55.6483000  43.7963000  34.0073000  55.7763689  44.6286198  33.3152440
  54.6702936  43.8674035  34.4832716  56.4264672  43.8352270  34.7695595
  58.8013000  43.3503000  30.9973000  59.5143000  42.3483000  30.9403000
  59.2373000  44.5703000  30.7033000  58.5935795  45.3485275  30.7125285
  60.6173000  44.8203000  30.3103000  60.9699127  43.9960763  29.6902849
  60.7123000  46.1073000  29.5073000  60.3711607  46.9432224  30.1180027
  61.7472743  46.2744971  29.2090156  60.0866894  46.0284479  28.6182033
  61.5213000  44.8893000  31.5333000  61.1123000  45.3693000  32.5893000
  62.7463000  44.3973000  31.3863000  63.0009124  43.9184048  30.5342840
  63.7533000  44.5283000  32.4333000  64.6007297  45.0769013  32.0222053
  63.3168999  45.0969027  33.2544853  64.2393000  43.1933000  32.9613000
  64.0573000  42.1623000  32.3123000  64.8433000  43.1973000  34.1613000
  65.4343000  41.9953000  34.7713000  66.4076854  41.7977350  34.3223131
  64.7783220  41.1406170  34.6060461  65.5333000  42.3673000  36.2173000
  66.3600462  41.8313581  36.6835146  64.6042286  42.1178832  36.7298612
  65.7653000  43.8343000  36.2243000  66.8243208  44.0380735  36.0660273
  65.4370193  44.3153096  37.1456909  64.9503000  44.3633000  35.0393000
  63.9386263  44.6640060  35.3116791  65.6743000  45.5423000  34.3923000
  66.6553000  45.3513000  33.6683000  65.1713000  46.7473000  34.6443000
  64.2818115  46.8199500  35.1171969  65.8453000  47.9793000  34.2443000
  66.8581761  47.7790345  33.8949077  65.0583000  48.7193000  33.1423000
  65.5127818  49.6965189  32.9792361  65.0803000  47.9263000  31.8423000
  64.6255316  46.9490655  32.0044698  64.5200166  48.4648887  31.0780321
  66.1111197  47.7965680  31.5126342  63.6213000  48.9873000  33.5983000
  63.0173075  48.1364501  33.2831044  63.6315686  49.0415316  34.6869014
  63.0293000  50.2623000  33.0353000  63.0182705  50.2086138  31.9466789
  62.0103640  50.3836573  33.4029153  63.6325334  51.1136956  33.3504742
  66.0043000  48.9073000  35.4493000  65.3473000  48.7163000  36.4733000
  66.8873000  49.9133000  35.3343000  67.8053000  50.1523000  34.2073000
  67.2620522  50.6174527  33.3847339  68.2288782  49.2053054  33.8728127
  68.8373000  51.0613000  34.8023000  69.2578042  51.7032460  34.0282324
  69.6335705  50.4720380  35.2570801  68.1093000  51.8553000  35.8313000
  67.5982923  52.6854048  35.3435540  68.7491898  52.2395424  36.6256541
  67.0803000  50.8803000  36.4143000  67.4427186  50.3397648  37.2886985
  65.7943000  51.6223000  36.7723000  64.9983000  51.9533000  35.8913000
  65.5983000  51.8693000  38.0633000  66.2440438  51.5009808  38.7470070
  64.4553000  52.6413000  38.5373000  63.5376310  52.3533721  38.0243864
  64.2493000  52.4593000  40.0563000  63.4548368  53.1263057  40.3910102
  63.8673000  51.0203000  40.3673000  64.6615436  50.3526895  40.0332726
  63.7250076  50.9057358  41.4418829  62.9411994  50.7697528  39.8499361
  65.5113000  52.8583000  40.8133000  65.7431262  53.9035396  40.6087692
  65.3513523  52.7247773  41.8832010  66.3428694  52.2322218  40.4898511
  64.6443000  54.1263000  38.2393000  65.7593000  54.5763000  37.9703000
  63.5543000  54.8843000  38.3073000  62.6436015  54.4536614  38.3799501
  63.6293000  56.3423000  38.2633000  64.2137046  56.6578592  37.3990125
  62.2283000  56.9723000  38.1663000  62.3322664  58.0552425  38.0990182
  61.4903000  56.4563000  36.9383000  61.3855355  55.3734046  37.0050948
  60.5023100  56.9140102  36.8885368  62.0540501  56.7116096  36.0410245
  61.4773000  56.6493000  39.3433000  60.6034126  57.0421061  39.2830969
  64.3193000  56.8873000  39.5133000  64.3223000  56.2333000  40.5593000
  64.8893000  58.1013000  39.4153000  65.1343000  58.8473000  38.1673000
  64.1889564  59.2292740  37.7819149  65.5845175  58.1824707  37.4301398
  66.0693000  59.9453000  38.5963000  65.8894588  60.8382933  37.9977024
  67.1022093  59.6227112  38.4653949  65.7653000  60.1843000  40.0343000
  64.8953919  60.8355670  40.1192128  66.5963077  60.6141434  40.5935499
  65.4303000  58.7943000  40.5823000  66.3082975  58.2437579  40.9201196
  64.4233000  58.8993000  41.7283000  64.7793000  58.6613000  42.8823000
  63.1713000  59.2113000  41.4053000  62.9324710  59.4244316  40.4473673
  62.1283000  59.3373000  42.4253000  62.4709478  60.0641326  43.1617822
  60.8323000  59.8433000  41.8093000  60.4718601  59.1217082  41.0761639
  60.0835054  59.9711734  42.5910002  61.0117906  60.8000192  41.3188200
  61.8963000  58.0203000  43.1613000  61.7833000  57.9953000  44.3903000
  61.8353000  56.9253000  42.4083000  61.8368723  57.0068682  41.4016007
  61.7163000  55.5943000  42.9943000  60.8165683  55.5373773  43.6069514
  61.6253000  54.5363000  41.8923000  60.6863429  54.6733500  41.3559456
  62.4595900  54.6777942  41.2052486  61.6743000  53.2283000  42.4303000
  61.6154017  52.5870448  41.7183151  62.8993000  55.2983000  43.9113000
  62.7253000  54.8603000  45.0483000  64.1033000  55.5603000  43.4123000
  64.2011703  55.8244495  42.4423795  65.3153000  55.4103000  44.2153000
  65.4219812  54.3609583  44.4902552  66.5403000  55.8303000  43.4133000
  66.4523841  56.8813967  43.1384063  67.4368077  55.6867801  44.0164386
  66.6095462  55.2236974  42.5103396  65.2203000  56.2123000  45.5113000
  65.5603000  55.7163000  46.5863000  64.7193000  57.4403000  45.4103000
  64.4804423  57.8159757  44.5037052  64.5723000  58.3043000  46.5783000
  65.5453966  58.3803908  47.0634725  64.1283000  59.6963000  46.1593000
  63.1510926  59.6376387  45.6800040  64.0633431  60.3374886  47.0383665
  64.8516130  60.1134113  45.4586320  63.5993000  57.7163000  47.5983000
  63.8273000  57.7993000  48.8053000  62.5053000  57.1373000  47.1103000
  62.3197141  57.1518714  46.1176042  61.4953000  56.5623000  47.9953000
  61.3198158  57.2350653  48.8347590  60.1753000  56.3513000  47.2543000
  60.4080861  55.8564844  46.3113963  59.5606478  55.6924820  47.8677016
  59.4153000  57.6403000  46.9763000  60.1280848  58.3777599  46.6072586
  58.6570109  57.4561215  46.2152626  58.7343000  58.2003000  48.2153000
  58.7453000  57.5793000  49.2813000  58.1213000  59.3713000  48.0753000
  57.6524347  59.7900949  48.8657920  58.1271717  59.8369552  47.1790678
  61.9673000  55.2643000  48.6503000  61.6313000  54.9803000  49.8003000
  62.7973000  54.5083000  47.9403000  62.9885681  54.7220673  46.9718892
  63.4023000  53.3123000  48.5173000  62.6332097  52.6957288  48.9825303
  64.0983000  52.4883000  47.4283000  64.8343117  53.1332921  46.9483301
  64.6077533  51.6590135  47.9190557  63.1373000  51.9433000  46.3763000
  62.3822351  51.3411518  46.8816665  62.6568021  52.7873980  45.8816057
  63.8553000  51.0913000  45.3413000  64.5481562  51.7183453  44.7801731
  64.4099897  50.3026617  45.8496980  62.9163000  50.4743000  44.4033000
  61.9695411  50.8260726  44.4015827  63.2313000  49.4953000  43.5593000
  64.4673000  49.0143000  43.5223000  65.1721881  49.3936545  44.1381920
  64.6975919  48.2710142  42.8784123  62.3053000  48.9903000  42.7533000
  61.3625958  49.3515581  42.7833251  62.5477149  48.2471346  42.1137384
  64.3833000  53.6883000  49.6253000  64.2603000  53.2373000  50.7653000
  65.3333000  54.5523000  49.2833000  65.4512000  54.7860328  48.3078166
  66.2413000  55.1543000  50.2533000  66.9277344  54.4071717  50.6516796
  67.0563000  56.2443000  49.5563000  67.5871268  55.7526354  48.7410773
  66.3331502  56.9489022  49.1455809  68.0483000  56.9893000  50.4283000
  67.5144880  57.6167808  51.1420320  68.6735832  56.2776873  50.9674942
  68.9223000  57.8613000  49.5423000  69.4302602  57.2186888  48.8231851
  68.2793663  58.5630489  49.0109957  69.9253000  58.6163000  50.2843000
  70.8246336  58.1788824  50.4255947  69.7373000  59.8453000  50.7533000
  68.5473000  60.4253000  50.6443000  67.7856460  59.9293543  50.2038218
  68.4095891  61.3595921  51.0023973  70.7293000  60.4803000  51.3593000
  71.6261441  60.0274744  51.4628357  70.5842822  61.4143839  51.7150468
  65.4823000  55.7443000  51.4413000  65.9243000  55.6433000  52.5893000
  64.3223000  56.3313000  51.1603000  63.9381863  56.2575949  50.2291053
  63.5743000  57.0873000  52.1593000  64.2778577  57.7510214  52.6618730
  62.8295944  57.6816939  51.6299525  62.8743000  56.2303000  53.1993000
  62.2533000  56.7573000  54.1233000  62.9593000  54.9103000  53.0463000
  63.3155223  54.5148335  52.1879229  62.5083000  53.9973000  54.0953000
  61.4598274  54.1948556  54.3184057  62.6503000  52.5303000  53.6643000
  63.6948151  52.3958063  53.3832326  62.4324821  51.9312645  54.5485012
  61.7523000  52.0833000  52.5133000  62.1884464  52.4487876  51.5836248
  61.7353640  50.9934862  52.5022928  60.3333000  52.6103000  52.6483000
  59.6328541  51.8646637  52.2721338  60.1200957  52.8113064  53.6981761
  60.1543000  53.8443000  51.8903000  60.9199224  54.1317379  51.2975934
  59.0473000  54.5783000  51.8963000  58.0153000  54.2263000  52.6523000
  58.0727185  53.3965425  53.2252797  57.1770602  54.7897294  52.6513158
  58.9883000  55.6923000  51.1813000  59.7865070  55.9799170  50.6333564
  58.1453941  56.2486896  51.1875354  63.3023000  54.2213000  55.3783000
  62.8093000  53.9553000  56.4733000  64.5543000  54.6473000  55.2303000
  64.9407903  54.7593321  54.3039235  65.4353000  54.8503000  56.3773000
  64.8721774  54.7355105  57.3034833  66.6323000  53.8653000  56.3753000
  67.3656863  54.1912406  57.1128687  66.1543000  52.4593000  56.7213000
  65.4211805  52.1324684  55.9838601  67.0028767  51.7751939  56.7171626
  65.6966593  52.4637353  57.7105646  67.3423000  53.8603000  55.0173000
  67.8440591  52.8972905  54.9226894  66.5699459  53.9436548  54.2526951
  68.3513000  54.9743000  54.8383000  69.1242763  54.8913253  55.6023174
  68.8070909  54.8972370  53.8511753  67.8501631  55.9376903  54.9323255
  65.9173000  56.2953000  56.4733000  65.4963000  57.1473000  55.6893000
  66.7253000  56.5833000  57.4893000  67.1068036  55.8377007  58.0537785
  67.0863000  57.9593000  57.8233000  67.8760818  57.9238173  58.5736899
  67.4666907  58.4330342  56.9183259  65.9293000  58.7813000  58.3623000
  65.9043000  60.0053000  58.2183000  64.9763000  58.1143000  59.0073000
  65.0639483  57.1183087  59.1501930  63.7463000  58.7713000  59.4443000
  63.5834969  59.6766973  58.8596206  62.5463000  57.8433000  59.2523000
  62.7290122  56.9486991  59.8476190  61.6690306  58.3627624  59.6378609
  62.3053000  57.4483000  57.8073000  62.3547266  58.3456657  57.1905402
  63.0894412  56.7551210  57.5027880  60.9513000  56.7883000  57.6313000
  60.9911283  55.7762242  58.0340595  60.1993315  57.3641466  58.1707844
  60.5663000  56.7173000  56.2263000  61.2914533  56.8696276  55.5399703
  59.3313000  56.4713000  55.8003000  59.0733000  56.4353000  54.4993000
  59.8174493  56.5952189  53.8353965  58.1339455  56.2481452  54.1788536
  58.3553000  56.2663000  56.6743000  58.5532001  56.2976571  57.6642254
  57.4185325  56.0797486  56.3460259  63.8073000  59.2613000  60.8873000
  63.0203000  60.1183000  61.2943000  64.7383000  58.7073000  61.6583000
  65.4196762  58.0851499  61.2475019  64.7823000  58.9263000  63.0993000
  63.9541679  59.5647316  63.4070361  64.6663000  57.5873000  63.8323000
  63.6871652  57.1598002  63.6163413  65.4437214  56.9168888  63.4658783
  64.8143000  57.7253000  65.3373000  64.8663000  58.8323000  65.8733000
  64.8883000  56.5923000  66.0273000  64.9874184  56.6220156  67.0319852
  64.8450932  55.7065115  65.5439650  66.0633000  59.6453000  63.5163000
  67.1423000  59.0533000  63.5013000  65.9473000  60.9343000  63.8733000
  64.6813000  61.6863000  63.8973000  64.0908023  61.3778041  64.7599952
  64.1213002  61.4858275  62.9838943  65.1333000  63.1133000  63.9893000
  64.3955512  63.6978868  64.5389217  65.2508871  63.5268974  62.9876954
  66.4323000  63.0743000  64.7013000  66.2592806  63.0317875  65.7766399
  67.0769697  63.9224553  64.4707937  67.0893000  61.7753000  64.2283000
  67.6977443  61.9012721  63.3327416  67.9463000  61.1843000  65.3463000
  69.1253000  61.5223000  65.4643000  67.3523000  60.3243000  66.1673000
  66.3718960  60.1113888  66.0507833  68.0633000  59.7203000  67.2913000
  68.7434680  60.4635796  67.7072401  67.0823000  59.2973000  68.3763000
  66.4002436  58.5463988  67.9774937  67.6310326  58.8777225  69.2194770
  66.5123762  60.1645431  68.7097300  68.9073000  58.5323000  66.8413000
  69.7893000  58.0723000  67.5693000  68.6223000  58.0383000  65.6403000
  67.8605773  58.4375362  65.1106885  69.3543000  56.9183000  65.0613000
  70.0904400  56.5434766  65.7724290  68.3823000  55.7833000  64.7183000
  67.8820703  55.5112862  65.6477504  67.6535301  56.1982971  64.0220444
  69.0213000  54.5453000  64.1053000  69.5113988  54.7990051  63.1653331
  69.7629989  54.1741434  64.8125677  68.0063000  53.4433000  63.8423000
  67.4503000  52.8633000  64.7733000  67.7363000  53.1763000  62.5693000
  67.0695257  52.4536371  62.3384933  68.1990339  53.6971924  61.8381025
  70.0833000  57.3923000  63.8063000  69.4643000  57.6093000  62.7653000
  71.3893000  57.6123000  63.9273000  71.8944531  57.2426947  64.7199611
  72.1103000  58.4593000  62.9803000  71.4002918  59.0127475  62.3657404
  72.9983000  59.4603000  63.7233000  73.5846751  58.8955357  64.4480791
  73.6655216  59.9083350  62.9869713  72.2263000  60.5563000  64.4403000
  71.3745011  60.8314296  63.8183328  71.8685388  60.1492544  65.3860378
  73.0733000  61.7833000  64.7073000  73.9133000  61.7363000  65.6303000
  72.9003000  62.7943000  63.9923000  72.9423000  57.6683000  61.9733000
  73.5783000  58.2503000  61.0913000  72.9383000  56.3453000  62.1033000
  72.3368439  55.9025790  62.7832618  73.8703000  55.5083000  61.3553000
  74.5231413  56.1376119  60.7504331  74.7363000  54.6743000  62.3043000
  75.3952354  54.0840502  61.6675044  75.3344230  55.3351216  62.9317262
  73.9183000  53.7463000  63.1833000  72.7023000  53.9863000  63.3453000
  74.5053000  52.7983000  63.7503000  73.1893000  54.6073000  60.3233000
  73.7543000  53.5953000  59.9093000  72.0013000  55.0033000  59.8733000
  71.5558658  55.8251761  60.2556709  71.2873000  54.2403000  58.8503000
  71.1663720  53.2087457  59.1810133  69.9033000  54.8363000  58.5933000
  70.0064274  55.9073918  58.4194426  69.5187618  54.3578963  57.6925446
  68.9403000  54.6013000  59.7403000  69.3453000  53.9993000  60.7603000
  67.7783000  55.0463000  59.6293000  72.0743000  54.1983000  57.5433000
  72.7863000  55.1463000  57.2053000  71.9103000  53.1103000  56.7973000
  71.2963677  52.3735411  57.1141166  72.6263000  52.9213000  55.5403000
  73.2455273  53.7939230  55.3324881  73.5283000  51.6903000  55.6203000
  72.8809572  50.8265614  55.7719643  74.0348720  51.5997758  54.6594201
  74.5583000  51.7503000  56.7303000  75.2413237  52.5751090  56.5271508
  74.0520420  51.9239409  57.6798545  75.3623000  50.4713000  56.8373000
  75.1033000  49.5023000  56.1233000  76.3393000  50.4583000  57.7363000
  76.9066762  49.6303672  57.8490514  76.5106235  51.2764039  58.3032706
  71.6673000  52.7713000  54.3693000  70.6523000  52.0843000  54.4703000
  72.0143000  53.3933000  53.2473000  72.7171882  54.1183295  53.2667870
  71.3843000  53.0773000  51.9743000  70.5938265  52.3424628  52.1268293
  70.7713000  54.3323000  51.3513000  69.9781484  54.6967338  52.0041382
  71.5777524  55.0647741  51.3164262  70.2203000  54.1223000  49.9573000
  69.1053000  53.3203000  49.7443000  68.6387259  52.8312246  50.5994101
  68.5863000  53.1373000  48.4743000  67.7297497  52.4814459  48.3184835
  69.1703000  53.7773000  47.3993000  68.6513000  53.6143000  46.1353000
  67.8852046  53.0360897  46.1160573  70.2663000  54.5973000  47.5863000
  70.7197976  55.1144422  46.7407207  70.7893000  54.7603000  48.8603000
  71.6605135  55.3969525  49.0144451  72.4263000  52.4833000  51.0393000
  73.3353000  53.1783000  50.5893000  72.3503000  51.1723000  50.8423000
  71.6222644  50.6337682  51.2895661  73.3143000  50.4703000  50.0083000
  74.2110633  51.0671681  49.8419773  73.7283000  49.1223000  50.6323000
  72.8669073  48.4544288  50.6393639  74.8553000  48.4883000  49.8273000
  75.7172662  49.1554315  49.8201701  75.1360427  47.5376188  50.2806093
  74.5202237  48.3175125  48.8042374  74.1423000  49.3103000  52.0863000
  73.3058435  49.7196405  52.6527652  74.4310445  48.3482915  52.5096981
  74.9866453  49.9976750  52.1382375  72.7103000  50.2253000  48.6313000
  71.6623000  49.5923000  48.5093000  73.3503000  50.7663000  47.6003000
  74.2318740  51.2405480  47.7345215  72.7653000  50.7593000  46.2643000
  71.9879805  49.9973350  46.2070033  72.1423000  52.1183000  45.9413000
  71.5702169  52.0378523  45.0169904  71.4863843  52.4498243  46.7462636
  73.1503000  53.2133000  45.7293000  73.6763000  53.9083000  46.8083000
  73.3559066  53.6483365  47.8171939  74.6003000  54.9243000  46.6143000
  75.0113384  55.4594973  47.4702860  75.0003000  55.2583000  45.3323000
  75.7222434  56.0595036  45.1742795  74.4813000  54.5723000  44.2503000
  74.8032966  54.8248309  43.2400295  73.5533000  53.5653000  44.4493000
  73.1295966  53.0379490  43.5946209  73.7823000  50.3783000  45.1953000
  74.9903000  50.3853000  45.4383000  73.2843000  50.0533000  44.0063000
  72.2879932  49.9350309  43.8901774  74.1483000  49.8003000  42.8603000
  75.1270509  50.2484804  43.0314147  74.3303000  48.2963000  42.6433000
  74.6863113  47.8491543  43.5714249  73.3666695  47.8617288  42.3774727
  75.2643000  48.0423000  41.6083000  75.3616878  47.0945237  41.4906756
  73.5873000  50.4523000  41.6023000  72.3853000  50.3873000  41.3413000
  74.4603000  51.1193000  40.8533000  75.4204489  51.2029169  41.1553292
  74.0753000  51.7433000  39.5933000  74.9776244  51.9108142  39.0052108
  73.4165751  51.0580119  39.0598573  73.3593000  53.0663000  39.7863000
  72.9413000  53.4023000  40.8953000  73.2523000  53.8343000  38.7073000
  73.7206102  53.5698487  37.8524021  72.5103000  55.0893000  38.7293000
  72.4062762  55.4382059  39.7566962  73.2453000  56.1633000  37.9193000
  73.3675272  55.8028219  36.8979209  72.6147187  57.0523799  37.9172436
  74.6063000  56.5093000  38.5003000  75.4673000  57.0013000  37.7403000
  74.8133000  56.3063000  39.7163000  71.1003000  54.8863000  38.1783000
  70.8533000  53.9453000  37.4253000  70.1653000  55.7653000  38.5683000
  70.3633000  56.8833000  39.5033000  70.6751209  57.7729107  38.9560699
  71.1265282  56.6221769  40.2363733  69.0173000  57.0323000  40.1153000
  68.8721597  58.0650868  40.4321356  68.9334809  56.3726492  40.9789761
  68.0333000  56.6423000  39.0433000  67.7647542  57.5467919  38.4975193
  67.1298156  56.1682433  39.4268178  68.7793000  55.6733000  38.1133000
  68.4566081  54.6362696  38.2056917  68.6263000  56.1253000  36.6653000
  69.5493000  56.7103000  36.0963000  67.4653000  55.8463000  36.0813000
  66.8105134  55.2235607  36.5324647  67.1283000  56.3653000  34.7623000
  67.8573439  57.1204879  34.4685562  67.1363000  55.2453000  33.7183000
  66.5584547  54.4562672  34.1995705  66.6051654  55.5956705  32.8332935
  68.5063000  54.6963000  33.3073000  68.9887396  54.2600504  34.1819652
  68.3573000  53.6343000  32.2283000  67.8753227  54.0699487  31.3530818
  69.3415606  53.2572862  31.9504647  67.7481046  52.8136562  32.6071471
  69.4333000  55.8113000  32.8403000  69.5762238  56.5282186  33.6488171
  70.3967829  55.3882817  32.5559457  68.9911242  56.3163408  31.9815140
  65.7743000  57.0623000  34.7883000  64.7593000  56.4653000  35.1443000
  65.7723000  58.3443000  34.4373000  66.6192102  58.7814550  34.1030276
  64.5933000  59.1813000  34.6353000  64.0698650  58.8650250  35.5375667
  64.9823000  60.6543000  34.7863000  64.1141796  61.1691934  35.1978228
  65.8009985  60.6922476  35.5049048  65.4083000  61.3323000  33.4993000
  66.3563217  60.9025475  33.1757751  64.6484604  61.1480855  32.7398193
  65.5733000  62.8333000  33.6983000  64.5864849  63.2742216  33.8393074
  66.1760270  62.9998175  34.5910998  66.2513000  63.4813000  32.5013000
  66.4357867  64.5287421  32.7399007  67.2016034  62.9748278  32.3324550
  65.4163000  63.3923000  31.2713000  64.5358525  63.8619216  31.4274011
  65.9012183  63.8328361  30.5026114  65.2455918  62.4217891  31.0497908
  63.5393000  59.0093000  33.5443000  62.3513000  59.2133000  33.7903000
  63.9723000  58.6353000  32.3433000  64.9595799  58.5158690  32.1669082
  63.0463000  58.4933000  31.2223000  62.3083471  59.2946638  31.2589162
  63.7803000  58.5653000  29.8813000  64.4272127  59.4425656  29.8784233
  64.3869067  57.6668090  29.7679764  62.8283000  58.6603000  28.7013000
  61.6403000  58.3543000  28.8203000  63.3453000  59.0903000  27.5543000
  62.7564696  59.1723963  26.7378205  64.3244857  59.3328717  27.5047504
  62.2053000  57.2233000  31.2993000  62.6633000  56.1373000  30.9363000
  60.9553000  57.3813000  31.7213000  60.6366715  58.2965870  32.0055973
  60.0293000  56.2613000  31.8343000  60.5074890  55.3476232  31.4812715
  59.6113000  56.0623000  33.2943000  58.9082703  55.2306306  33.3409306
  60.5092736  55.8103638  33.8584556  58.9683000  57.3033000  33.8933000
  58.8683000  58.3273000  33.1843000  58.5513000  57.2503000  35.0703000
  58.7933000  56.4783000  30.9653000  57.7103000  55.9863000  31.2793000
  58.9613000  57.2103000  29.8693000  59.8830214  57.5270867  29.6043940
  57.8203000  57.6653000  29.0813000  57.0497711  58.0575704  29.7450081
  58.2373000  58.7713000  28.1083000  59.2190943  58.5076734  27.7150060
  57.5116046  58.7820144  27.2950648  58.3013000  60.1493000  28.7483000
  57.2814323  60.5051444  28.8944006  58.7867189  60.0314207  29.7170994
  59.0723000  61.1543000  27.9163000  59.2543000  60.9153000  26.7033000
  59.4853000  62.1913000  28.4753000  57.1243000  56.5253000  28.3423000
  55.9853000  56.6683000  27.9023000  57.7983000  55.3833000  28.2413000
  58.7485739  55.3257125  28.5785869  57.2283000  54.2153000  27.5733000
  56.4456130  54.5319411  26.8839244  58.3043000  53.4653000  26.7813000
  57.8314891  52.6002718  26.3162459  58.6801099  54.1335876  26.0065364
  59.4573000  53.0033000  27.6533000  59.5183000  53.4083000  28.8333000
  60.3073000  52.2353000  27.1553000  56.5333000  53.2713000  28.5543000
  56.0893000  52.1853000  28.1773000  56.4093000  53.7063000  29.8043000
  56.8464859  54.5738992  30.0804148  55.6893000  52.9403000  30.8183000
  56.0862574  51.9264013  30.8686333  55.8483000  53.5963000  32.1913000
  56.8246876  54.0672109  32.3053584  55.0674354  54.3486197  32.3025002
  55.6943000  52.6463000  33.3383000  54.5293000  51.9483000  33.5743000
  53.6995593  52.0047227  33.0011975  54.6763000  51.2053000  34.6573000
  53.8640364  50.5681196  35.0070541  55.8903000  51.4053000  35.1393000
  56.5443000  52.3093000  34.3373000  57.5628481  52.6140773  34.5776574
  54.2083000  52.8263000  30.4623000  53.5653000  53.8203000  30.1243000
  53.6723000  51.6123000  30.5443000  54.2439727  50.8258395  30.8177400
  52.2823000  51.3613000  30.1693000  52.1437547  51.7266176  29.1517306
  51.9833000  49.8693000  30.1953000  52.1088923  49.4906685  31.2096790
  50.9576525  49.6980088  29.8684868  52.6689021  49.3491082  29.5263833
  51.3033000  52.1183000  31.0623000  50.1713000  52.3903000  30.6643000
  51.7423000  52.4553000  32.2713000  52.6849460  52.2248100  32.5512861
  50.8653000  53.0903000  33.2503000  49.9797252  52.4742613  33.4063537
  51.5863000  53.2573000  34.5883000  52.6124596  53.5756175  34.4045347
  51.0845671  53.9943390  35.2153070  51.6663000  51.9963000  35.3903000
  52.1913000  51.9573000  36.6643000  52.5570671  52.7579065  37.1596215
  52.1373000  50.7183000  37.1223000  52.5187972  50.4761828  38.1142365
  51.5803000  49.9563000  36.1983000  51.2683000  50.7323000  35.1083000
  50.7881035  50.2830777  34.2389831  50.3353000  54.4353000  32.7653000
  49.2243000  54.8363000  33.1113000  51.1343000  55.1303000  31.9623000
  52.0595676  54.7887613  31.7447442  50.7343000  56.4283000  31.4323000
  50.4062826  57.0729528  32.2477302  51.9043000  57.1033000  30.7163000
  52.1903233  56.5113333  29.8468949  51.6381068  58.1110521  30.3974320
  53.1323000  57.2333000  31.5703000  54.3873000  56.7883000  31.2733000
  54.5162946  56.2828008  30.3162573  55.2523000  57.0913000  32.2973000
  56.2404172  56.8827980  32.3131358  54.5573000  57.7263000  33.2923000
  54.9943000  58.2163000  34.5233000  56.0451364  58.0966464  34.7869749
  54.0673000  58.8213000  35.3283000  54.3713549  59.2137311  36.2986857
  52.7273000  58.9493000  34.9323000  51.9984169  59.4416515  35.5760538
  52.2903000  58.4553000  33.7143000  51.2374120  58.5720005  33.4575733
  53.2163000  57.8343000  32.8693000  49.5383000  56.2983000  30.4943000
  48.5703000  57.0493000  30.6023000  49.5983000  55.3203000  29.5963000
  50.4407854  54.7716166  29.5000492  48.4823000  55.0383000  28.6983000
  48.1796898  55.9537839  28.1899543  48.8643000  53.9873000  27.6353000
  49.2169385  53.0870580  28.1385999  47.6623000  53.6443000  26.7653000
  47.3093627  54.5440221  26.2612812  47.9514340  52.9016187  26.0217106
  46.8645827  53.2414195  27.3893473  49.9153000  54.5023000  26.8073000
  50.1520018  53.8474698  26.1464142  47.2673000  54.5493000  29.4803000
  46.1433000  54.9893000  29.2383000  47.5093000  53.6693000  30.4473000
  48.4521371  53.3445543  30.6076053  46.4343000  53.0903000  31.2433000
  45.6631596  52.6882706  30.5861745  46.9693000  51.9563000  32.1203000
  47.8152075  52.3499882  32.6838152  46.1740794  51.6732896  32.8099588
  47.4123000  50.7343000  31.3283000  46.5679029  50.4362858  30.7067842
  48.2505761  51.0155032  30.6908699  47.8193000  49.5763000  32.2153000
  48.7433000  49.7493000  33.0383000  47.2293000  48.4853000  32.0743000
  45.7323000  54.1463000  32.0943000  44.5113000  54.1123000  32.2563000
  46.4993000  55.1223000  32.5693000  47.5042099  55.0497672  32.4986287
  45.9353000  56.2783000  33.2623000  45.4153514  55.9205305  34.1509808
  47.0393000  57.2293000  33.6953000  47.5632879  57.6031161  32.8156420
  46.6048703  58.0663743  34.2418141  47.7425001  56.7013019  34.3393706
  44.9113000  57.0093000  32.3973000  43.8433000  57.3933000  32.8763000
  45.2413000  57.1973000  31.1233000  46.1479577  56.9032808  30.7891984
  44.3533000  57.8903000  30.1953000  43.9842463  58.8067651  30.6557239
  45.0933000  58.2543000  28.9063000  45.5196035  57.3319071  28.5118943
  44.3487956  58.6373693  28.2083952  46.1993000  59.2883000  29.0873000
  46.9835662  58.8468875  29.7022653  46.6032111  59.5333277  28.1049969
  45.6843000  60.5573000  29.7553000  45.3046059  60.2945452  30.7426658
  46.5180378  61.2515543  29.8601410  44.5763000  61.2143000  28.9443000
  43.8388642  60.4496192  28.7002666  44.1126688  61.9801481  29.5660893
  45.0823000  61.8343000  27.6883000  45.5115671  61.1247384  27.1118003
  44.3131469  62.2554108  27.1871321  45.7653249  62.5431964  27.9142249
  43.1083000  57.0673000  29.8733000  42.0333000  57.6203000  29.6453000
  43.2583000  55.7463000  29.8553000  44.1783310  55.3401784  29.9486143
  42.1253000  54.8513000  29.6403000  41.6125986  55.1214114  28.7171119
  42.5983000  53.4013000  29.5303000  43.2769619  53.2201159  30.3637804
  41.7180892  52.7669152  29.6346305  43.3043000  53.0773000  28.2223000
  42.5677312  53.1008725  27.4191739  44.0617396  53.8402123  28.0424331
  44.0923000  51.4563000  28.2563000  44.6153000  51.2943000  26.5503000
  45.2995870  52.1052684  26.3009395  45.1207172  50.3382407  26.4139004
  43.7442176  51.3406967  25.8967221  41.0933000  54.9853000  30.7563000
  39.8903000  54.8653000  30.5203000  41.5733000  55.2323000  31.9713000
  42.5696410  55.2036371  32.1343413  40.6943000  55.4853000  33.1063000
  39.8547917  54.7904664  33.0832523  41.4483000  55.2983000  34.4263000
  42.2670878  56.0137407  34.3499430  40.7919400  55.5844248  35.2481419
  42.0153000  53.9003000  34.6893000  42.5809603  53.5817457  33.8137131
  42.9253000  53.9013000  35.9073000  42.3601898  54.2193255  36.7834330
  43.3143771  52.8964528  36.0716222  43.7546542  54.5888410  35.7412899
  40.8963000  52.8843000  34.8523000  40.2969450  52.8540228  33.9423789
  41.3237083  51.8989712  35.0381777  40.2647660  53.1703836  35.6933826
  40.0923000  56.8853000  33.0343000  38.8723000  57.0473000  33.0673000
  40.9533000  57.8903000  32.8973000  41.9442746  57.6980440  32.8640382
  40.5163000  59.2843000  32.8583000  40.0169734  59.5406203  33.7926832
  41.7143000  60.2173000  32.6723000  42.4013528  59.6284870  32.0645526
  41.3821249  61.0867964  32.1050824  42.4273000  60.6803000  33.9433000
  42.6315073  59.8136501  34.5720433  43.7343000  61.3723000  33.5953000
  43.5308488  62.2393809  32.9669075  44.2296711  61.6958709  34.5107289
  44.3814139  60.6788255  33.0582366  41.5283000  61.5993000  34.7603000
  40.6204701  61.0651026  35.0406166  42.0547018  61.9172657  35.6602446
  41.2655048  62.4740861  34.1655001  39.4873000  59.5363000  31.7603000
  38.4963000  60.2363000  31.9763000  39.7403000  58.9863000  30.5773000
  40.5822376  58.4442773  30.4451948  38.8643000  59.1953000  29.4283000
  38.7381520  60.2633362  29.2508611  39.4623000  58.5583000  28.1723000
  39.8464364  57.5761391  28.4477968  38.6625870  58.4429547  27.4406890
  40.5813000  59.3883000  27.5713000  40.8153000  60.5193000  28.0493000
  41.2273000  58.9083000  26.6163000  37.4633000  58.6463000  29.6773000
  36.5143000  59.0053000  28.9803000  37.3413000  57.7693000  30.6693000
  38.1584357  57.4673566  31.1803956  36.0603000  57.1493000  30.9853000
  35.3236544  57.4168808  30.2277692  36.1963000  55.6263000  31.0183000
  37.1000317  55.3437583  31.5582429  35.3241836  55.2293752  31.5378804
  36.2513000  55.0193000  29.6313000  35.2353000  54.9243000  28.9423000
  37.4473000  54.6333000  29.2013000  37.5421081  54.2219466  28.2837491
  38.2564106  54.7529220  29.7938635  35.4613000  57.6633000  32.2893000
  34.4543000  57.1443000  32.7713000  36.0853000  58.6943000  32.8513000
  37.0182500  58.9419551  32.5540281  35.4803000  59.4573000  33.9353000
  34.7029453  58.8707930  34.4250228  36.5303000  59.8913000  34.9783000
  37.3576164  60.3809715  34.4646174  35.9173000  60.8553000  35.9873000
  35.0901508  60.3661481  36.5017466  36.6735851  61.1500373  36.7148049
  35.5491606  61.7400857  35.4679476  37.1063000  58.6653000  35.6903000
  36.3809750  58.3611831  36.4449637  37.2056588  57.8770067  34.9440956
  38.4483000  58.9083000  36.3493000  38.3496270  59.6962025  37.0960082
  38.7880640  57.9917877  36.8316534  39.1743105  59.2120285  35.5951398
  34.7593000  60.6823000  33.3843000  35.3363000  61.4683000  32.6303000
  33.4773000  60.8013000  33.7133000  33.0282613  60.0783369  34.2571640
  32.6693000  61.9233000  33.2553000  33.1265764  62.3731044  32.3740092
  31.2673000  61.4543000  32.8903000  31.4130672  60.7336668  32.0856019
  30.7970636  60.9592174  33.7399299  30.3783000  62.5763000  32.4063000
  30.3223000  62.9043000  31.0393000  30.8684212  62.2969366  30.3175238
  29.5703000  64.0043000  30.6033000  29.5203083  64.2417453  29.5406512
  28.8663000  64.7823000  31.5273000  28.1413000  65.9033000  31.0853000
  28.2003287  66.0379861  30.1366299  28.9033000  64.4593000  32.8863000
  28.3513319  65.0639019  33.6059445  29.6513000  63.3563000  33.3243000
  29.6723559  63.0978347  34.3830032  32.6083000  63.0223000  34.3113000
  33.1523000  62.8773000  35.4073000  31.9693000  64.1333000  33.9593000
  31.6645632  64.2529793  33.0038359  31.7343000  65.2213000  34.9013000
  31.4452508  64.8216077  35.8733061  32.9983000  66.0963000  35.0823000
  33.8781007  65.4542027  35.0403241  33.0893000  67.1533000  33.9903000
  32.2100057  67.7961117  34.0319450  33.9858901  67.7548194  34.1399655
  33.1372445  66.6667822  33.0160811  32.9653000  66.7363000  36.3643000
  33.7507858  67.2776019  36.4720252  30.5653000  66.0803000  34.4253000
  30.3523000  66.2273000  33.2213000  29.7723000  66.6073000  35.3723000
  29.9893000  66.5333000  36.8263000  31.0511059  66.6449038  37.0458746
  29.6403164  65.5713559  37.2017638  29.1753000  67.6733000  37.3393000
  29.7696270  68.5869881  37.3323262  28.8429647  67.4644075  38.3561670
  28.0123000  67.7723000  36.4083000  27.6807710  68.8100106  36.3716375
  27.1745033  67.1334092  36.6876112  28.5583000  67.3503000  35.0373000
  27.8912867  66.6796731  34.4955887  28.8463000  68.5813000  34.1813000
  27.9223000  69.1923000  33.6443000  30.1233000  68.9323000  34.0543000
  30.8313351  68.4563309  34.5948913  30.5353000  70.0373000  33.1953000
  29.7534999  70.7964367  33.1708211  31.8223000  70.6773000  33.7223000
  32.5271410  69.8682978  33.9141694  32.2104907  71.3162187  32.9290844
  31.6363000  71.4993000  34.9903000  32.3909560  72.2858033  34.9930848
  30.6440560  71.9486899  34.9503032  31.7653000  70.6703000  36.2553000
  31.9623000  69.4413000  36.1483000  31.6723000  71.2493000  37.3573000
  30.7283000  69.5793000  31.7513000  30.7933000  70.3993000  30.8343000
  30.8113000  68.2673000  31.5573000  30.7516606  67.6373581  32.3445202
  30.9883000  67.6963000  30.2263000  30.6630677  66.6562705  30.2520257
  30.3654009  68.2540380  29.5269972  32.4283000  67.7513000  29.7563000
  32.7003000  67.8013000  28.5563000  33.3553000  67.7343000  30.7093000
  33.0774154  67.6756727  31.6785483  34.7763000  67.8483000  30.4033000
  34.9323565  67.9673985  29.3311241  35.4203000  69.0343000  31.1513000
  35.2050855  68.9385042  32.2155398  36.9273000  69.0513000  30.9383000
  37.1433129  69.1475468  29.8742626  37.3610371  69.8954511  31.4743800
  37.3582920  68.1230934  31.3135033  34.7953000  70.3543000  30.6923000
  35.1720886  70.5580153  29.6899871  33.7166672  70.2029305  30.6506110
  35.1053000  71.5293000  31.5963000  36.1837987  71.6815865  31.6381232
  34.6271395  72.4266305  31.2035408  34.7283790  71.3265003  32.5987484
  35.5143000  66.5603000  30.7573000  35.3053000  65.9883000  31.8273000
  36.3493000  66.0903000  29.8353000  36.3599813  66.4980390  28.9113226
  37.2333000  64.9623000  30.1033000  36.7474571  64.2452430  30.7650288
  37.6623000  64.2523000  28.8023000  38.1481743  64.9763244  28.1482242
  38.6273000  63.1153000  29.1053000  38.1419442  62.3905887  29.7590002
  38.9180553  62.6271929  28.1750777  39.5140826  63.5125613  29.5991616
  36.4383000  63.7283000  28.0473000  36.6925967  62.7385292  27.6681065
  35.6262756  63.6425952  28.7693600  36.0003000  64.6113000  26.8983000
  36.8116997  64.6971069  26.1755500  35.1280042  64.1723030  26.4140677
  35.7453807  65.6011743  27.2768036  38.4753000  65.4243000  30.8603000
  39.2203000  66.2763000  30.3743000  38.6843000  64.8823000  32.0693000
  37.8303000  63.8713000  32.7143000  38.0726216  62.8829866  32.3236376
  36.7823718  64.0939352  32.5133545  38.1763000  64.0173000  34.1593000
  38.0213079  63.0699834  34.6756988  37.5512144  64.7853388  34.6148060
  39.6123000  64.4193000  34.1783000  40.2212073  63.5176812  34.1118586
  39.9017190  64.9882736  35.0618187  39.8063000  65.2733000  32.9193000
  39.7361184  66.3451920  33.1042874  41.1523000  64.9563000  32.2733000
  41.2973000  63.9223000  31.6183000  42.1203000  65.8503000  32.4523000
  41.9222452  66.7127721  32.9391424  43.4633000  65.6493000  31.9203000
  43.4618160  64.8115831  31.2229282  43.9743000  66.9043000  31.1823000
  43.3586900  67.0690274  30.2979983  43.9003000  68.1263000  32.0863000
  44.5160750  67.9624924  32.9706573  44.2651238  69.0004684  31.5470113
  42.8666230  68.2924302  32.3896367  45.3323000  66.7033000  30.7703000
  45.6467090  67.4858649  30.3116721  44.4403000  65.2803000  33.0323000
  44.1523000  65.4773000  34.2123000  45.5973000  64.7513000  32.6473000
  45.7643015  64.5649831  31.6687828  46.6253000  64.3673000  33.6103000
  46.2076166  63.6691187  34.3356845  47.8023000  63.6913000  32.9023000
  48.0095293  64.3620689  32.0684989  48.6499138  63.6917392  33.5876106
  47.5763000  62.2743000  32.3723000  46.7127225  62.2780361  31.7072280
  48.7993000  61.7893000  31.6113000  49.6632454  61.7848490  32.2758882
  48.6209026  60.7796265  31.2413885  48.9920819  62.4551103  30.7700912
  47.2353000  61.3173000  33.5043000  46.3260627  61.6529262  34.0030405
  47.0794893  60.3169068  33.1005206  48.0556340  61.2952902  34.2217027
  47.1213000  65.5623000  34.4173000  47.1103000  66.6973000  33.9403000
  47.5553000  65.2933000  35.6453000  47.3497572  64.3935410  36.0555259
  48.2773000  66.2713000  36.4503000  47.6186342  67.0971311  36.7191153
  48.7833000  65.6093000  37.7373000  47.9951269  65.1535623  38.3366208
  49.4892115  64.8410935  37.4216296  49.5363000  66.5363000  38.6503000
  49.0223000  67.7793000  38.9833000  48.0694341  68.0916983  38.5560369
  49.7033000  68.6213000  39.8473000  49.3040622  69.6096761  40.0749458
  50.8913000  68.2063000  40.4213000  51.4302614  68.8645946  41.1026727
  51.3953000  66.9513000  40.1283000  52.3281259  66.6170427  40.5824013
  50.7123000  66.1193000  39.2563000  51.0978322  65.1232044  39.0389100
  49.4403000  66.8723000  35.6613000  50.1483000  66.1633000  34.9473000
  49.6123000  68.1863000  35.7793000  49.1054931  68.6881966  36.4943845
  50.5133000  68.9413000  34.9083000  49.9705480  69.1431323  33.9848374
  50.7323706  69.8820367  35.4133958  51.8203000  68.2453000  34.5713000
  52.1063000  67.9913000  33.4013000  52.6503000  67.9803000  35.5943000
  52.4073000  68.3673000  36.9953000  51.6975692  67.6745972  37.4475669
  52.0000832  69.3777951  37.0295525  53.7703000  68.2793000  37.6123000
  53.6818993  68.0199681  38.6673030  54.2816674  69.2370460  37.5157216
  54.4803000  67.2203000  36.8513000  54.2124272  66.2372047  37.2384263
  55.5638389  67.3364951  36.8745776  53.9693000  67.3713000  35.4153000
  54.5683829  68.0605019  34.8201541  53.9263000  66.0083000  34.7253000
  54.9523000  65.5323000  34.2393000  52.7503000  65.3913000  34.6773000
  51.9325881  65.8295685  35.0765083  52.6183000  64.0413000  34.1383000
  53.6039278  63.5885458  34.0303613  51.7793000  63.1693000  35.0773000
  50.8381038  63.6902627  35.2529324  51.5829345  62.2292574  34.5616833
  52.4583000  62.8843000  36.4113000  53.3848041  62.3378099  36.2351192
  52.6878828  63.8567601  36.8468596  51.5813000  62.0973000  37.3663000
  51.9973000  60.9973000  37.7843000  50.4953000  62.5953000  37.7293000
  52.0333000  64.0313000  32.7263000  51.9143000  62.9773000  32.1003000
  51.7153000  65.2143000  32.2133000  51.8244114  66.0509180  32.7685155
  51.1333000  65.3393000  30.8803000  50.2973093  64.6475526  30.7768386
  50.6223000  66.7613000  30.6483000  51.3771933  67.4440917  31.0382113
  50.5292821  66.9000451  29.5711754  49.2863000  67.0503000  31.3133000
  48.4994846  66.5810183  30.7227096  49.2982836  66.6152439  32.3126421
  49.0213000  68.5433000  31.4143000  49.9332214  69.0472264  31.7345445
  48.7228758  68.9202379  30.4360565  47.9613000  68.8403000  32.3733000
  47.5356267  68.0558187  32.8460480  47.5333000  70.0643000  32.6643000
  48.0643000  71.1183000  32.0603000  48.7965958  70.9890747  31.3768209
  47.7340821  72.0456197  32.2864280  46.5663000  70.2343000  33.5553000
  46.1569750  69.4313492  34.0111761  46.2434422  71.1659683  33.7740594
  52.1243000  64.9443000  29.7883000  51.7363000  64.3993000  28.7543000
  53.4073000  65.1943000  30.0373000  53.6748088  65.6127542  30.9167512
  54.4483000  64.9483000  29.0423000  54.1233588  65.3187351  28.0700396
  55.7443000  65.6643000  29.4303000  56.4330613  65.5553607  28.5925414
  55.4997903  66.7180348  29.5643073  56.3983000  65.1303000  30.6973000
  55.7312896  65.3488877  31.5312169  56.5062811  64.0507453  30.5924146
  57.7583000  65.7513000  30.9613000  58.1023000  66.7483000  30.2923000
  58.4863000  65.2373000  31.8373000  54.7113000  63.4573000  28.8413000
  55.4543000  63.0673000  27.9403000  54.0823000  62.6303000  29.6723000
  53.4068385  62.9960772  30.3280881  54.3893000  61.2043000  29.7183000
  55.4536058  61.0503013  29.5404329  54.0333000  60.6223000  31.0873000
  52.9592295  60.7516070  31.2205346  54.2693243  59.5586796  31.0540705
  54.7693000  61.2683000  32.2503000  54.6848660  62.3508519  32.1551523
  54.2978530  60.9478773  33.1793690  56.2373000  60.8743000  32.2653000
  56.3061262  59.7864857  32.2606144  56.7138969  61.2718572  31.3692514
  56.9393000  61.4203000  33.4963000  56.7836380  62.4986851  33.5272091
  56.4879530  60.9631867  34.3768864  58.3993000  61.1303000  33.4803000
  58.8177945  61.5541483  32.6646317  58.8268781  61.5089190  34.3133213
  58.5437606  60.1310831  33.4520909  53.6783000  60.4213000  28.6183000
  54.0543000  59.2893000  28.3103000  52.6383000  61.0173000  28.0433000
  52.3283461  61.9209896  28.3709782  51.8733000  60.3653000  26.9853000
  52.4980587  59.6311922  26.4765157  50.6233000  59.6493000  27.5403000
  50.9419113  58.8663513  28.2284703  49.7203000  60.6323000  28.2733000
  49.4008883  61.4153410  27.5856063  48.8455175  60.1067818  28.6562952
  50.2672301  61.0793882  29.1034085  49.8953000  59.0463000  26.4633000
  49.1187446  58.6019114  26.8112666  51.4593000  61.3513000  25.8953000
  51.1843000  62.5193000  26.1723000  51.4363000  60.8753000  24.6543000
  51.7623608  59.9374015  24.4695569  51.0153000  61.6963000  23.5243000
  50.9559730  62.7404160  23.8315477  52.0133000  61.5823000  22.3683000
  51.4773806  61.8491034  21.4574182  52.8001933  62.3134277  22.5536409
  52.6323000  60.2013000  22.2063000  51.8737268  59.4564543  22.4468668
  52.9518858  60.0727607  21.1721604  53.8293000  59.9853000  23.1143000
  54.1183000  58.8603000  23.5223000  54.5253000  61.0673000  23.4433000
  55.3317913  60.9815259  24.0452269  54.2449758  61.9710494  23.0900908
  49.6143000  61.3193000  23.0543000  49.1883000  61.7063000  21.9643000
  48.9003000  60.5663000  23.8853000  49.3430511  60.1594065  24.6967854
  47.5003000  60.2513000  23.6313000  47.4157415  59.8041566  22.6408396
  46.9843000  59.2553000  24.6603000  47.0540778  59.6922293  25.6564546
  45.9441401  59.0130152  24.4424340  47.5846668  58.3464402  24.6198921
  46.6453000  61.5143000  23.6353000  46.8993000  62.4453000  24.3993000
  45.6483000  61.5503000  22.7573000  45.5374565  60.8001485  22.0901525
  44.7203000  62.6733000  22.6953000  45.2150070  63.5962966  22.9976931
  44.1353000  62.8443000  21.2783000  43.5019452  61.9868682  21.0507635
  43.3113000  64.1203000  21.1913000  43.9441295  64.9782689  21.4182732
  42.9066385  64.2241722  20.1845426  42.4919497  64.0739332  21.9086662
  45.2543000  62.8573000  20.2343000  44.9908387  63.6066262  19.4878422
  46.1687168  63.1595595  20.7447710  45.4743000  61.5223000  19.5533000
  44.5603918  61.2195839  19.0421889  46.2827767  61.6127609  18.8278474
  45.7382677  60.7725163  20.2991186  43.5823000  62.4873000  23.6943000
  42.9773000  61.4173000  23.7653000  43.3073000  63.5293000  24.4723000
  43.8416943  64.3810372  24.3770854  42.2853000  63.4663000  25.5123000
  42.5751069  62.7380077  26.2697309  42.1163000  64.8313000  26.1853000
  41.8778408  65.5638084  25.4141529  41.2811731  64.7522667  26.8813006
  43.3593000  65.2733000  26.9353000  43.6673000  66.4833000  26.9143000
  44.0253000  64.4153000  27.5533000  40.9473000  62.9913000  24.9493000
  40.3723000  63.6313000  24.0683000  40.4753000  61.8503000  25.4423000
  41.0549043  61.2824265  26.0436967  39.1273000  61.3833000  25.1393000
  38.6515367  61.1071277  26.0802981  38.5822153  62.2115359  24.6865226
  39.0883000  60.1933000  24.1983000  38.0203000  59.6433000  23.9293000
  40.2553000  59.7793000  23.7153000  41.1139903  60.2059990  24.0325983
  40.3293000  58.7853000  22.6483000  39.5365909  58.9682287  21.9228701
  41.6783000  58.8563000  21.9273000  41.5500972  58.3560884  20.9673773
  41.8921489  59.9120334  21.7605798  42.8343000  58.2183000  22.6803000
  43.1076417  58.9029290  23.4832124  42.5007560  57.2726626  23.1076376
  44.0393000  57.9743000  21.7923000  44.9163000  58.8623000  21.7193000
  44.0993000  56.9063000  21.1483000  40.0543000  57.3643000  23.1393000
  39.7343000  56.4783000  22.3463000  40.1673000  57.1563000  24.4473000
  40.5000842  57.8950339  25.0503143  39.8873000  55.8523000  25.0403000
  39.8915464  55.0868581  24.2642975  40.9473000  55.4953000  26.0853000
  40.9682084  56.2551963  26.8664656  40.7285796  54.5242502  26.5295113
  42.3403000  55.4103000  25.5313000  42.6943000  54.3903000  24.6613000
  41.9474627  53.6473584  24.3813505  43.9783000  54.3083000  24.1493000
  44.2441760  53.5028225  23.4647441  44.9243000  55.2513000  24.5083000
  45.9357197  55.1917873  24.1063195  44.5853000  56.2703000  25.3783000
  45.3295490  57.0128687  25.6660244  43.2993000  56.3473000  25.8843000
  43.0302942  57.1515976  26.5690198  38.4953000  55.7983000  25.6643000
  38.1513000  54.8363000  26.3523000  37.6973000  56.8343000  25.4213000
  38.0400541  57.6266790  24.8971297  36.3413000  56.8923000  25.9543000
  36.3646003  56.7359246  27.0327725  35.7033000  58.2543000  25.6713000
  36.2951108  59.0024108  26.1987366  35.7750906  58.4260715  24.5973164
  34.2493000  58.3603000  26.1053000  33.6177356  58.0372680  25.2777267
  34.0949034  57.7000382  26.9587155  33.8853000  59.7843000  26.4943000
  34.3756215  60.4767678  25.8100689  32.8046767  59.9078011  26.4228844
  34.3033000  60.0993000  27.8583000  34.8505163  59.4040949  28.3454792
  34.0093000  61.2313000  28.4893000  33.2943000  62.1683000  27.8803000
  32.9732929  62.0192195  26.9343457  33.0742732  63.0264024  28.3654270
  34.4313000  61.4283000  29.7303000  34.9765105  60.7157686  30.1941368
  34.2056948  62.2900299  30.2063489  35.4743000  55.7733000  25.3853000
  35.3823000  55.6013000  24.1693000  34.8603000  55.0013000  26.2753000
  35.0822996  55.0938573  27.2562428  33.9033000  53.9773000  25.8773000
  33.9394413  53.8390524  24.7967073  34.2313000  52.6433000  26.5523000
  34.1781490  52.8799172  27.6149789  33.4475206  51.9290671  26.2999881
  35.5993000  52.0333000  26.2333000  36.3667140  52.7948600  26.3718750
  35.8863000  50.8523000  27.1483000  35.1195096  50.0900738  27.0099438
  36.8627039  50.4329226  26.9056919  35.8826114  51.1865227  28.1857883
  35.6803000  51.6153000  24.7703000  35.5286899  52.4871195  24.1338688
  36.6612631  51.1850332  24.5685994  34.9089735  50.8742998  24.5603638
  32.4803000  54.4043000  26.2213000  32.2703000  55.2723000  27.0703000
  31.5063000  53.7923000  25.5553000  31.7324326  53.0875473  24.8680686
  30.1063000  54.1583000  25.7353000  30.0247803  54.9626128  26.4664187
  29.5103000  54.6353000  24.4193000  30.1189083  55.4811090  24.0994527
  29.6332733  53.8128008  23.7146919  28.0223000  55.0583000  24.4633000
  27.4522850  54.1955010  24.8079179  27.9379147  55.8637818  25.1928069
  27.4663000  55.5323000  23.1103000  28.0001260  56.4101112  22.7461898
  27.5144378  54.7418420  22.3613285  26.0253000  55.9013000  23.3293000
  25.6446597  55.8182433  24.2611336  25.2303000  56.3583000  22.3523000
  23.9693000  56.6543000  22.6573000  23.6396994  56.5311793  23.6040337
  23.3475940  57.0007229  21.9406603  25.6703000  56.5443000  21.1113000
  26.6325849  56.3385152  20.8837908  25.0401885  56.8905044  20.4019335
  29.2933000  52.9993000  26.3013000  29.5323000  51.8383000  25.9663000
  28.3553000  53.3223000  27.1873000  28.3473764  54.2487424  27.5894703
  27.3253000  52.3783000  27.6053000  26.6985897  52.8743525  28.3464244
  26.7248540  52.1300071  26.7301345  27.8783000  51.0993000  28.2033000
  28.6413000  51.1313000  29.1703000  27.4953000  49.9693000  27.6163000
  26.9542899  50.0074484  26.7642718  27.7713000  48.6623000  28.2023000
  27.5307349  48.6763410  29.2653289  26.9273000  47.5813000  27.5243000
  27.0192869  47.7294827  26.4483448  27.3596564  46.6183669  27.7961968
  25.4573000  47.6053000  27.9153000  25.0409241  48.5550801  27.5796668
  24.9561262  46.7866840  27.3987810  25.2483000  47.4623000  29.4113000
  25.6023000  46.3993000  29.9643000  24.7253000  48.4113000  30.0333000
  29.2513000  48.3003000  28.1233000  29.7623000  47.5593000  28.9643000
  29.9333000  48.8213000  27.1073000  29.4516425  49.3492411  26.3935888
  31.3663000  48.5943000  26.9513000  31.5791490  47.5277736  27.0242111
  31.8493000  49.0973000  25.5893000  31.3883673  50.0710754  25.4237651
  32.9310451  49.2142915  25.6544188  31.5083000  48.1713000  24.4303000
  31.8052567  47.1572084  24.6977617  30.4313593  48.2023013  24.2649530
  32.2083000  48.5573000  23.1403000  31.9493000  47.9783000  22.0843000
  33.1003000  49.5373000  23.2183000  33.5947807  49.8331522  22.3888051
  33.2803926  49.9825736  24.1067815  32.1563000  49.2593000  28.0753000
  33.1333000  48.7013000  28.5733000  31.7053000  50.4393000  28.4893000
  30.9635379  50.9004159  27.9820915  32.2933000  51.1283000  29.6333000
  33.3730199  51.2038848  29.5044933  31.7163000  52.5393000  29.7613000
  31.8418454  53.0262967  28.7942572  30.6535104  52.4329048  29.9786898
  32.3723000  53.3833000  30.8423000  32.1752869  52.9233244  31.8106538
  33.4472098  53.4048508  30.6628381  31.8293000  54.8033000  30.8363000
  32.1685068  55.3096483  29.9326136  30.7399306  54.7672235  30.8447971
  32.2813000  55.5653000  31.9973000  33.2042692  55.9728893  31.9514949
  31.5603000  55.7503000  33.0983000  30.3463000  55.2243000  33.1973000
  29.9703968  54.6818987  32.4327102  29.8036288  55.3687046  34.0367968
  32.0513000  56.4643000  34.1023000  32.9745832  56.8668642  34.0275311
  31.4996797  56.6021952  34.9370447  32.0693000  50.3483000  30.9263000
  32.9703000  50.2363000  31.7573000  30.8633000  49.8123000  31.0883000
  30.1453735  49.9684663  30.3952683  30.5193000  49.0433000  32.2793000
  30.7584581  49.6198285  33.1728981  29.0243000  48.7173000  32.2933000
  28.5052172  49.5707095  31.8570151  28.8802682  47.8422824  31.6595026
  28.4633000  48.4373000  33.6783000  28.9549561  47.5505190  34.0782933
  28.6797235  49.2922085  34.3189203  26.9613000  48.2063000  33.6323000
  26.7344316  47.5790054  32.7702495  26.6629437  47.6904233  34.5449632
  26.1993000  49.5173000  33.5193000  26.4794798  50.1500290  34.3614721
  26.4899606  50.0032516  32.5879211  24.7253000  49.3033000  33.5283000
  24.4557041  48.8534051  34.3914410  24.2553326  50.1940185  33.4518066
  24.4654174  48.7173731  32.7477555  31.3393000  47.7593000  32.3633000
  31.8393000  47.3993000  33.4303000  31.4853000  47.0823000  31.2283000
  31.0018260  47.3887914  30.3961850  32.2983000  45.8723000  31.1503000
  31.9629557  45.1506580  31.8952001  32.2013000  45.2223000  29.7563000
  32.6507632  45.8909212  29.0221142  32.9293000  43.8853000  29.7373000
  32.4800678  43.2159426  30.4709557  32.8496929  43.4417336  28.7448230
  33.9800871  44.0396479  29.9825013  30.8243000  45.0183000  29.4153000
  30.7663212  44.6134106  28.5467936  33.7613000  46.1753000  31.4633000
  34.4193000  45.4293000  32.1903000  34.2613000  47.2703000  30.8993000
  33.7219345  47.7500801  30.1929040  35.5933000  47.7773000  31.2163000
  36.3539800  47.1150674  30.8028837  35.7783000  49.1723000  30.6123000
  35.6354398  49.1906347  29.5318584  35.0428740  49.8221424  31.0865926
  37.1263000  49.7823000  30.8783000  38.2873000  49.0523000  30.6753000
  38.2140141  48.0168820  30.3426760  39.5303000  49.6243000  30.8903000
  40.4349661  49.0342758  30.7434959  39.6233000  50.9443000  31.2913000
  40.5999368  51.3974339  31.4614477  38.4743000  51.6893000  31.4763000
  38.5423880  52.7292710  31.7955560  37.2343000  51.1123000  31.2553000
  36.3277829  51.7051104  31.3773759  35.8353000  47.8113000  32.7233000
  36.8183000  47.2563000  33.2143000  34.9113000  48.4263000  33.4543000
  34.1113725  48.8452400  33.0018570  35.0453000  48.5753000  34.9003000
  36.0315171  48.9514447  35.1723115  33.9783000  49.5303000  35.4733000
  32.9893124  49.1527201  35.2136150  34.1033000  49.6253000  36.9873000
  35.0919345  50.0032723  37.2477607  33.3422930  50.3034675  37.3733798
  33.9653146  48.6372848  37.4264898  34.1043000  50.9073000  34.8373000
  33.9647111  50.8244118  33.7594565  33.3447744  51.5703136  35.2515868
  35.0937821  51.3147305  35.0447280  34.9633000  47.2293000  35.6173000
  35.7433000  46.9553000  36.5303000  34.0323000  46.3853000  35.1813000
  33.4126022  46.6644047  34.4341892  33.8243000  45.0793000  35.8023000
  33.7021028  45.1980604  36.8788979  32.5683000  44.4103000  35.2383000
  31.7873953  45.1699231  35.2028062  32.8043155  44.0849754  34.2251067
  32.0813000  43.2203000  36.0523000  32.7317187  42.3768950  35.8205147
  32.1741281  43.4703325  37.1091661  30.6423000  42.8483000  35.7453000
  29.9783000  42.2653000  36.6283000  30.1773000  43.1303000  34.6203000
  35.0363000  44.1663000  35.6273000  35.3873000  43.4063000  36.5313000
  35.6793000  44.2513000  34.4673000  35.3247990  44.8473131  33.7329998
  36.8633000  43.4423000  34.1913000  36.6481988  42.3936017  34.3963914
  37.2803000  43.5783000  32.7253000  37.2303356  44.6532853  32.5520675
  38.3131569  43.2431515  32.6305252  36.4123000  42.8543000  31.6923000
  35.3651335  42.9599427  31.9758184  36.6233000  43.4413000  30.3053000
  37.6702152  43.3356011  30.0208792  35.9970068  42.9120989  29.5871051
  36.3541225  44.4975165  30.3124056  36.6953000  41.3593000  31.6923000
  36.4798020  40.9481947  32.6785315  36.0653620  40.8697425  30.9495936
  37.7437586  41.1874591  31.4487756  38.0233000  43.8153000  35.1103000
  38.8183000  42.9593000  35.4993000  38.1073000  45.0943000  35.4623000
  37.4679271  45.7682774  35.0659970  39.1423000  45.5743000  36.3713000
  40.0855859  45.0730372  36.1543981  39.3413000  47.0823000  36.2083000
  38.3570734  47.5456061  36.2771821  39.9589291  47.4168673  37.0417861
  39.9993000  47.4833000  34.8973000  40.9401132  46.9396677  34.8110719
  39.3358964  47.1918180  34.0830298  40.3253000  49.2513000  34.7913000
  38.6643000  49.8953000  34.5993000  38.0632291  49.6152791  35.4644018
  38.7021886  50.9817630  34.5201594  38.2156092  49.4811779  33.6963711
  38.8023000  45.2443000  37.8213000  39.6423000  44.7363000  38.5643000
  37.5663000  45.5353000  38.2153000  36.9138457  45.9401599  37.5591818
  37.1303000  45.3423000  39.5953000  37.8856296  45.7296188  40.2790839
  35.8153000  46.0823000  39.8493000  35.4051547  46.3487514  38.8751933
  35.1446462  45.3810334  40.3458367  35.9573000  47.3343000  40.6983000
  36.9610418  47.7358058  40.5590293  35.2236140  48.0667296  40.3616195
  35.7323000  47.0323000  42.1723000  35.2997190  47.9108636  42.6509425
  35.0409550  46.1941471  42.2597147  36.9743000  46.6883000  42.8603000
  37.8387445  46.8622174  42.3677679  37.0343000  46.1743000  44.0853000
  35.9193000  45.9293000  44.7603000  35.0235118  46.1342923  44.3412037
  35.9710874  45.5388567  45.6903386  38.2093000  45.8963000  44.6323000
  39.0584903  46.0760503  44.1159031  38.2499729  45.5060106  45.5629549
  36.9703000  43.8633000  39.9323000  37.6803000  43.3323000  40.7873000
  36.0343000  43.2053000  39.2563000  35.5197527  43.6743683  38.5246475
  35.6743000  41.8303000  39.5823000  35.7085470  41.6853016  40.6620693
  34.2583000  41.5173000  39.0913000  33.6497116  42.4010672  39.2828073
  34.3218678  41.3464659  38.0166489  33.6213000  40.3093000  39.7593000
  34.2970871  39.4600988  39.6579598  33.4761887  40.5334003  40.8160989
  32.2823000  39.9693000  39.1253000  32.3769470  40.0333166  38.0413061
  32.0050933  38.9531736  39.4059120  31.2243000  40.8793000  39.5573000
  31.1140462  41.7397332  39.0400011  30.4073000  40.6443000  40.5783000
  30.5233000  39.5263000  41.2813000  31.2353601  38.8523727  41.0386223
  29.8990776  39.3536453  42.0563074  29.4723000  41.5293000  40.8983000
  29.3837893  42.3815433  40.3635597  28.8532585  41.3467747  41.6751982
  36.6683000  40.8323000  38.9953000  37.0013000  39.8313000  39.6293000
  37.1363000  41.1113000  37.7823000  36.8575902  41.9643525  37.3189194
  38.0533000  40.2133000  37.0863000  37.7542330  39.1879836  37.3039793
  37.9620152  40.3984030  36.0160181  39.5003000  40.4033000  37.4983000
  40.3413000  39.5373000  37.2553000  39.7903000  41.5433000  38.1193000
  39.0652059  42.2346443  38.2472882  41.1463000  41.8733000  38.5523000
  41.1750562  42.9012037  38.9138055  41.5993000  40.9443000  39.6823000
  40.7257598  40.7178995  40.2936670  41.9778128  40.0248211  39.2357727
  42.6773000  41.5653000  40.5513000  43.5023000  40.8103000  41.1083000
  42.6963000  42.8073000  40.6833000  42.1483000  41.8353000  37.4003000
  43.2993000  41.4383000  37.5793000  41.7053000  42.2633000  36.2213000
  40.7324406  42.5108612  36.1101357  42.5783000  42.3483000  35.0553000
  43.3905321  41.6273934  35.1484230  41.7953000  42.0403000  33.7773000
  41.0423859  42.8280179  33.7504638  42.4741479  42.1583384  32.9327099
  41.1083000  40.6753000  33.6923000  40.3544148  40.6066207  34.4765455
  40.4443000  40.5013000  32.3343000  41.1976779  40.5694002  31.5495179
  39.9597993  39.5259744  32.2884764  39.6990960  41.2837061  32.1907310
  42.0983000  39.5493000  33.9553000  42.5241021  39.6646005  34.9520436
  41.5845786  38.5902445  33.8889368  42.8961282  39.5856241  33.2135118
  43.2163000  43.7293000  34.9483000  42.6173000  44.7263000  35.3543000
  44.4313000  43.7953000  34.3803000  45.2513000  42.6493000  33.9483000
  44.8309101  42.2226776  33.0376047  45.2618484  41.8921749  34.7323595
  46.6003000  43.2613000  33.7273000  47.1327954  42.7140287  32.9494557
  47.1769720  43.2310676  34.6517657  46.3303000  44.6633000  33.3163000
  46.0915337  44.6575552  32.2527885  47.1432492  45.3652865  33.5018481
  45.0943000  45.0693000  34.1253000  45.3194602  45.5407205  35.0819420
  44.2143000  45.9973000  33.2973000  43.3593000  45.5303000  32.5413000
  44.4383000  47.3003000  33.4303000  45.1232613  47.6269380  34.0968096
  43.6613000  48.2923000  32.6943000  42.5980855  48.2131434  32.9210340
  44.1283000  49.7283000  33.0143000  45.1787891  49.8284012  32.7412585
  43.3043000  50.7423000  32.2373000  42.2536795  50.6431122  32.5101723
  43.6474989  51.7490956  32.4753708  43.4200488  50.5627918  31.1684311
  44.0343000  49.9963000  34.5113000  44.6673666  49.2896286  35.0479044
  44.3671019  51.0129433  34.7205341  43.0010902  49.8783148  34.8378852
  43.7083000  48.0513000  31.1843000  42.6693000  48.0143000  30.5223000
  44.9113000  47.8613000  30.6483000  45.7354276  47.8873110  31.2315979
  45.0863000  47.6733000  29.2103000  44.7040564  48.5436137  28.6768742
  46.5673000  47.4983000  28.8633000  47.0909983  48.4222751  29.1084720
  47.0206945  46.6691746  29.4065169  46.8113000  47.2403000  27.4033000
  46.9603000  48.1743000  26.4173000  46.9135903  49.2207604  26.7186944
  47.1453000  47.5553000  25.2033000  47.2794392  48.0250595  24.3193135
  47.1083000  46.1983000  25.3853000  47.2403000  45.1613000  24.4593000
  47.4003592  45.4154151  23.4114903  47.1593000  43.8793000  24.9323000
  47.2605951  43.0440743  24.2393085  46.9483000  43.6123000  26.2923000
  46.8879277  42.5873105  26.6581569  46.8103000  44.6403000  27.2113000
  46.6592185  44.3792863  28.2587478  46.8893000  45.9613000  26.7593000
  44.2843000  46.4763000  28.7053000  43.5523000  46.5763000  27.7173000
  44.4273000  45.3463000  29.3893000  45.0474409  45.3167538  30.1859503
  43.7543000  44.1143000  28.9903000  43.9826584  43.8868225  27.9490481
  44.2263000  42.9463000  29.8613000  45.3108407  42.9940034  29.7633449
  43.9452708  43.1620687  30.8921087  43.7413000  41.5443000  29.4833000
  42.6567556  41.5103059  29.5867829  44.1253000  41.1993000  28.0503000
  45.2097999  41.2326369  27.9461488  43.7682366  40.1981311  27.8089138
  43.6730546  41.9198915  27.3688879  44.2943000  40.5133000  30.4553000
  43.9552019  40.7462451  31.4646802  43.9408366  39.5214085  30.1736689
  45.3837141  40.5323645  30.4250931  42.2393000  44.2653000  29.0793000
  41.5113000  43.8513000  28.1763000  41.7733000  44.8723000  30.1663000
  42.4076136  45.1244517  30.9107227  40.3493000  45.1383000  30.3503000
  39.7900945  44.2039782  30.3009935  40.0963000  45.7883000  31.7123000
  40.7153893  46.6816785  31.7941688  39.0448571  46.0683707  31.7765521
  40.4123000  44.8973000  32.7663000  40.2458745  45.3264067  33.6087784
  39.7993000  46.0243000  29.2373000  38.6873000  45.8093000  28.7543000
  40.5893000  47.0123000  28.8273000  41.4727850  47.1759978  29.2885555
  40.1883000  47.9203000  27.7603000  39.2049466  48.3353041  27.9814040
  41.1863000  49.0723000  27.6263000  41.2008406  49.5705461  28.5956496
  42.1739037  48.6628400  27.4139760  40.8133000  50.0693000  26.5533000
  39.8923000  51.0783000  26.8053000  39.4505181  51.1515675  27.7990606
  39.5333000  51.9813000  25.8203000  38.8137422  52.7720178  26.0326767
  40.0893000  51.8743000  24.5623000  39.7373000  52.7723000  23.5813000
  39.1017072  53.4260262  23.8817390  40.9983000  50.8753000  24.2823000
  41.4370446  50.7890033  23.2882394  41.3523000  49.9783000  25.2753000
  42.0658029  49.1824374  25.0617199  40.0473000  47.1913000  26.4273000
  39.0763000  47.3983000  25.6973000  41.0173000  46.3373000  26.1163000
  41.8127898  46.2311835  26.7295166  41.0043000  45.5883000  24.8643000
  40.9218945  46.2779331  24.0242317  42.2933000  44.7763000  24.7063000
  42.4428280  44.2257776  25.6350980  42.1324729  44.0727842  23.8894155
  43.5253000  45.6203000  24.4133000  43.5593840  46.4442864  25.1260310
  44.4108356  44.9968684  24.5368386  43.4903000  46.1753000  22.9993000
  43.5336852  45.3414724  22.2986230  42.5537809  46.7159272  22.8623561
  44.6573000  47.1123000  22.7433000  44.5817590  47.9529828  23.4329713
  45.5831268  46.5692758  22.9332173  44.6573000  47.6183000  21.3423000
  43.7996794  48.1218790  21.1662462  45.4444978  48.2366020  21.2076811
  44.7277219  46.8394905  20.7030851  39.7873000  44.6743000  24.7713000
  39.0963000  44.6493000  23.7523000  39.5143000  43.9443000  25.8483000
  40.1352915  43.9630791  26.6446142  38.3653000  43.0463000  25.8883000
  38.3470312  42.3910170  25.0174558  38.3653000  42.1753000  27.1603000
  38.3262508  42.8239511  28.0354149  37.1603000  41.2433000  27.1653000
  37.1989012  40.5939769  26.2906627  37.1745434  40.6350128  28.0696696
  36.2440291  41.8331011  27.1391488  39.6583000  41.3783000  27.2553000
  40.5056965  42.0628240  27.2933547  39.6440357  40.7680249  28.1583285
  39.7525667  40.7324084  26.3823517  37.0473000  43.8133000  25.7863000
  36.1773000  43.4613000  24.9893000  36.9203000  44.8783000  26.5733000
  37.6721649  45.1360183  27.1965012  35.6853000  45.6553000  26.6203000
  34.8630942  44.9685014  26.8212588  35.7443000  46.6843000  27.7403000
  36.5571685  47.3846897  27.5484689  34.8003833  47.2275184  27.7854131
  35.9176607  46.1786345  28.6902199  35.3953000  46.3363000  25.2863000
  34.2603000  46.3243000  24.8073000  36.4283000  46.9213000  24.6873000
  37.3411524  46.8968339  25.1188104  36.2713000  47.6663000  23.4423000
  35.3878357  48.3019046  23.5022726  37.4943000  48.5513000  23.1863000
  37.3069418  49.1549336  22.2982557  37.6362047  49.2056089  24.0464412
  38.6603000  47.7713000  22.9893000  39.4096431  48.3502193  22.8313849
  36.0353000  46.7333000  22.2583000  35.6693000  47.1773000  21.1693000
  36.2323000  45.4373000  22.4823000  36.6392292  45.1343778  23.3556534
  35.9413000  44.4293000  21.4683000  36.1323307  44.8651013  20.4876453
  36.8463000  43.2193000  21.6473000  36.6601225  42.7665848  22.6212030
  36.6394093  42.4910178  20.8631434  37.8886019  43.5322602  21.5859667
  34.4743000  44.0093000  21.5023000  34.0343000  43.1953000  20.6903000
  33.7253000  44.5633000  22.4503000  34.1429081  45.1991490  23.1146785
  32.2983000  44.2803000  22.5663000  31.8305439  45.1066407  23.1015237
  31.8817399  44.2170463  21.5610259  32.0073000  42.9873000  23.3033000
  30.8803000  42.4923000  23.2843000  33.0273000  42.4413000  23.9593000
  33.9416817  42.8668358  23.9052200  32.8813000  41.2113000  24.7303000
  32.1784587  40.5327541  24.2468864  34.2393000  40.4993000  24.9153000
  34.9185643  41.1671745  25.4450584  34.0683000  39.2133000  25.7123000
  33.3894815  38.5446836  25.1829058  35.0367455  38.7274196  25.8311874
  33.6560801  39.4458500  26.6941831  34.8793000  40.2093000  23.5543000
  34.3169310  39.3935724  23.0999539  34.7692999  41.1079867  22.9473719
  36.3423000  39.8303000  23.6333000  36.4530541  38.9313691  24.2397294
  36.7236522  39.6403844  22.6300045  36.9054229  40.6457831  24.0871499
  32.2703000  41.4983000  26.0993000  32.6563000  42.4543000  26.7713000
  31.3013000  40.6793000  26.4973000  30.9411034  39.9822362  25.8613285
  30.6943000  40.7883000  27.8213000  30.5380302  41.8379015  28.0703293
  29.3433000  40.0723000  27.8523000  29.4912244  39.0355130  27.5501571
  28.9564778  40.1016944  28.8709288  28.4163000  40.6913000  26.9773000
  27.5787418  40.2237254  27.0156419  31.6133000  40.2173000  28.8973000
  32.5113000  39.4293000  28.6023000  31.3723000  40.6033000  30.1483000
  30.6077231  41.2332874  30.3448642  32.2373000  40.1993000  31.2523000
  33.2569273  40.5308385  31.0559801  31.7683000  40.8153000  32.5733000
  31.8959259  41.8903919  32.4468548  30.7135200  40.5914198  32.7327268
  32.5683000  40.3503000  33.7693000  33.8703000  40.7913000  33.9713000
  34.2990159  41.5013105  33.2640608  34.6203000  40.3463000  35.0453000
  35.6359700  40.7113105  35.1978897  34.0763000  39.4333000  35.9243000
  34.8253000  38.9853000  36.9883000  35.7032086  39.3725520  37.0185009
  32.7873000  38.9713000  35.7423000  32.3534589  38.2562977  36.4413379
  32.0453000  39.4223000  34.6633000  31.0335280  39.0495435  34.5037065
  32.3263000  38.6813000  31.3863000  33.4143000  38.1293000  31.5583000
  31.1783000  38.0153000  31.3083000  30.3249371  38.5132848  31.0988193
  31.0943000  36.5843000  31.5863000  31.7277146  36.3363090  32.4379957
  29.6533000  36.1843000  31.9153000  29.0346235  36.4991580  31.0749411
  29.6334271  35.0972722  31.9932466  29.1123000  36.7943000  33.1993000
  29.5948228  37.7595219  33.3529854  28.0379335  36.9396261  33.0865214
  29.3793000  35.8973000  34.3993000  28.8743309  34.9445866  34.2397933
  30.4537025  35.7301541  34.4755953  28.8723000  36.5303000  35.6863000
  29.3384363  36.0147884  36.5259816  29.1727212  37.5780671  35.6918144
  27.3903000  36.4383000  35.8083000  27.1117511  35.4674815  35.8036434
  27.0963619  36.8687622  36.6734027  26.9581699  36.9162907  35.0305548
  31.6203000  35.7383000  30.4283000  31.8683000  34.5433000  30.5863000
  31.7793000  36.3633000  29.2653000  31.5681106  37.3482317  29.1917609
  32.1973000  35.6533000  28.0603000  31.7780087  34.6471719  28.0597911
  31.7073000  36.3883000  26.8093000  30.6241547  36.4891739  26.8780013
  32.1645338  37.3777630  26.8088936  32.0673000  35.6643000  25.5243000
  32.6203000  34.5453000  25.5983000  31.7903000  36.2133000  24.4363000
  33.7143000  35.4863000  28.0153000  34.4473000  36.4463000  27.7733000
  34.1773000  34.2583000  28.2293000  33.5335166  33.4853672  28.3199487
  35.6013000  33.9973000  28.4103000  36.1375043  34.9393691  28.5247114
  35.8363000  33.1453000  29.6613000  35.3917452  32.1684432  29.4709816
  36.9147779  33.0369187  29.7763607  35.2463000  33.7313000  30.9373000
  34.1994886  33.9736587  30.7541363  35.3124876  32.9806134  31.7248220
  35.9893000  34.9873000  31.3703000  36.8366756  34.7010727  31.9932988
  36.3504309  35.5090308  30.4840264  35.1343000  35.8943000  32.1313000
  34.6681224  36.6281359  31.6172351  34.9333000  35.8123000  33.4423000
  35.5343000  34.8673000  34.1533000  36.1470506  34.2078250  33.6953377
  35.3763631  34.8116320  35.1493204  34.1313000  36.6783000  34.0453000
  33.6744473  37.3993599  33.5054312  33.9807149  36.6131546  35.0418836
  36.2223000  33.3213000  27.1913000  37.3653000  32.8643000  27.2403000
  35.4743000  33.2773000  26.0923000  34.5355973  33.6498216  26.1051176
  35.9463000  32.6313000  24.8703000  36.1232103  31.5725959  25.0598983
  34.9093000  32.7613000  23.7523000  33.9298872  32.5872925  24.1979133
  34.9618774  33.7843554  23.3798844  35.1213000  31.7913000  22.6003000
  36.1674913  31.8480100  22.2996862  34.9037384  30.7891181  22.9696204
  34.2353000  32.0933000  21.4063000  34.7543000  32.1173000  20.2703000
  33.0193000  32.3013000  21.6023000  37.2903000  33.1903000  24.4093000
  38.1343000  32.4533000  23.8973000  37.4893000  34.4893000  24.6123000
  36.7704757  35.0406836  25.0588054  38.6873000  35.1723000  24.1313000
  38.8135081  34.9853410  23.0648962  38.5753000  36.6833000  24.3533000
  39.4253010  37.1775853  23.8828963  37.6493923  37.0722086  23.9295725
  38.5893000  37.0883000  25.8003000  37.5113000  37.2083000  26.6283000
  36.5350892  36.9784450  26.2013586  37.9163000  37.6123000  27.8783000
  37.3099647  37.7670011  28.6710954  39.2773000  37.7683000  27.8753000
  40.1403000  38.1603000  28.8993000  39.7169070  38.3888959  29.8773496
  41.4753000  38.2333000  28.6073000  42.1794728  38.5361414  29.3822372
  41.9623000  37.9263000  27.3283000  43.0275985  37.9887191  27.1061682
  41.1073000  37.5353000  26.3103000  41.5342067  37.3138144  25.3321407
  39.7373000  37.4483000  26.5813000  39.9653000  34.6353000  24.7733000
  41.0613000  34.8303000  24.2483000  39.8213000  33.9693000  25.9153000
  38.9063011  33.8732015  26.3320030  40.9683000  33.4123000  26.6273000
  41.7673738  34.1520552  26.6757005  40.5763000  33.0223000  28.0533000
  39.6955893  32.3801673  28.0426455  41.3987577  32.5019880  28.5441552
  40.1633000  34.4203000  29.1163000  39.8959917  33.6968488  30.1998418
  41.5523000  32.2033000  25.9023000  42.6283000  31.7203000  26.2563000
  40.8383000  31.7173000  24.8923000  40.0197035  32.2116491  24.5673107
  41.1603000  30.4343000  24.2783000  42.1207759  30.0773848  24.6500482
  40.0883000  29.3953000  24.6163000  39.1319720  29.6656918  24.1686123
  40.3996792  28.4189994  24.2448432  39.8433000  29.2363000  26.0903000
  40.6893000  28.4623000  26.8673000  41.5357512  27.9626791  26.3961321
  40.4703000  28.3193000  28.2263000  41.1400140  27.7022787  28.8253564
  39.4003000  28.9603000  28.8243000  39.2241395  28.8500541  29.8943062
  38.5533000  29.7423000  28.0613000  37.7111640  30.2529075  28.5284051
  38.7763000  29.8763000  26.7013000  38.1086959  30.4909940  26.0975153
  41.3333000  30.5383000  22.7653000  41.7853000  29.5913000  22.1223000
  40.9803000  31.6913000  22.2043000  40.7229452  32.4780172  22.7830433
  40.8833000  31.8373000  20.7543000  41.0122664  30.8658753  20.2770150
  39.5193000  32.4173000  20.3303000  39.5236875  32.5796628  19.2524692
  38.3933000  31.4593000  20.6943000  38.3879864  31.2968027  21.7721061
  37.4386618  31.8863438  20.3870564  38.5459944  30.5079366  20.1846995
  39.3063000  33.6733000  20.9873000  38.4566411  34.0330402  20.7222207
  42.0013000  32.7053000  20.1793000  41.9153000  33.1703000  19.0413000
  43.0633000  32.8913000  20.9573000  43.0841261  32.4997034  21.8880619
  44.2203000  33.6563000  20.5023000  43.8653979  34.5739432  20.0331788
  44.8328107  33.9052463  21.3688771  45.0653000  32.8873000  19.5053000
  44.8903000  31.6803000  19.3303000  45.9753000  33.5923000  18.8393000
  45.9867040  34.5993728  18.9152845  46.9333000  32.9553000  17.9413000
  46.4069543  32.3076016  17.2401964  47.7083000  34.0093000  17.1463000
  48.4328998  33.4769931  16.5300990  46.9898275  34.5181357  16.5036621
  48.4313000  35.0333000  18.0083000  47.6787076  35.6328149  18.5204400
  49.0271894  34.4931924  18.7440301  49.3333000  35.9413000  17.1963000
  50.2073000  35.4203000  16.4713000  49.1673000  37.1763000  17.2843000
  47.8993000  32.0573000  18.7113000  48.0653000  32.2043000  19.9223000
  48.5413000  31.1343000  17.9993000  48.4331230  31.1056066  16.9955203
  49.3553000  30.1043000  18.6373000  48.7449203  29.5367935  19.3397757
  49.9243000  29.1403000  17.5943000  49.1593405  28.9999285  16.8306037
  50.7964309  29.6202835  17.1503367  50.3253000  27.7883000  18.1643000
  50.4548278  27.8934257  19.2414592  49.5233195  27.0781088  17.9629103
  51.6173000  27.2813000  17.5463000  51.4540167  27.0883243  16.4860180
  52.3903456  28.0409846  17.6619687  52.0743000  26.0483000  18.1813000
  51.4709519  25.6379458  18.8796408  53.2273000  25.4473000  17.9073000
  54.0483000  25.9593000  17.0003000  53.7950273  26.8091292  16.5168299
  54.9230356  25.4970337  16.7972059  53.5553000  24.3243000  18.5333000
  52.9263198  23.9289370  19.2175310  54.4324395  23.8700211  18.3226918
  50.4873000  30.7023000  19.4663000  50.8403000  30.1743000  20.5213000
  51.0633000  31.7953000  18.9763000  50.7930459  32.1420197  18.0669884
  52.1453000  32.4733000  19.6813000  52.9343387  31.7600378  19.9195734
  52.7373000  33.5853000  18.8133000  51.9379478  34.2582299  18.5029766
  53.4644346  34.1363862  19.4096885  53.4313000  33.0523000  17.5733000
  53.5083000  31.8413000  17.3603000  53.9343000  33.9583000  16.7413000
  54.4069377  33.6597006  15.9001390  53.8416315  34.9412998  16.9539609
  51.7033000  33.0333000  21.0313000  52.5353000  33.3893000  21.8663000
  50.3913000  33.0933000  21.2423000  49.7539519  32.8383359  20.5014356
  49.8323000  33.5903000  22.4953000  50.5348065  34.2789586  22.9646965
  48.5163000  34.3313000  22.2413000  47.9106644  33.7395527  21.5549037
  47.9874719  34.4428738  23.1878686  48.7273000  35.7083000  21.6383000
  49.8203000  36.0393000  21.1793000  47.6763000  36.5213000  21.6393000
  47.7595704  37.4497913  21.2506230  46.7989828  36.2070415  22.0287316
  49.6163000  32.4813000  23.5213000  49.1073000  32.7273000  24.6163000
  49.9873000  31.2583000  23.1543000  50.2950692  31.0897656  22.2072131
  49.9143000  30.1243000  24.0703000  48.8796758  29.9607075  24.3717787
  50.4343000  28.8523000  23.3963000  49.7781292  28.6458616  22.5507692
  51.4382915  29.0696559  23.0318037  50.4793000  27.6363000  24.3123000
  50.9112768  26.7942607  23.7714980  51.1092707  27.8796342  25.1678860
  49.1073000  27.2343000  24.8193000  48.1673000  27.0723000  24.0403000
  48.9893000  27.0563000  26.1313000  48.0979596  26.7880532  26.5232915
  49.7915244  27.1901155  26.7301579  50.7043000  30.4013000  25.3453000
  51.8703000  30.7953000  25.2903000  50.0583000  30.2043000  26.4903000
  49.0818378  29.9463068  26.4825273  50.7103000  30.4043000  27.7793000
  51.4841332  31.1688741  27.7106869  49.6953000  30.7963000  28.8763000
  49.0028788  29.9682518  29.0279229  50.4103000  31.1073000  30.1873000
  51.1026043  31.9356093  30.0365715  49.6768279  31.3809143  30.9457554
  50.9631310  30.2279325  30.5177390  48.8463000  31.9883000  28.4223000
  48.2282521  31.6440366  27.5930833  48.2071633  32.2642840  29.2610113
  49.6543000  33.1963000  27.9833000  50.2933851  32.9211919  27.1442615
  48.9781628  33.9948085  27.6778137  50.2722983  33.5414380  28.8121894
  51.4663000  29.1513000  28.2073000  50.9493000  28.0373000  28.1103000
  52.7043000  29.3403000  28.6543000  53.1077934  30.2660661  28.6385034
  53.5273000  28.2353000  29.1333000  53.0176988  27.2893342  28.9501211
  54.8733000  28.2143000  28.4063000  55.3482512  29.1366544  28.7406394
  55.4391417  27.3597094  28.7772422  54.8443000  28.1813000  26.8763000
  54.0458543  28.8331578  26.5218050  56.1743000  28.6553000  26.3103000
  56.9732283  28.0036071  26.6640073  56.1374769  28.6259461  25.2213174
  56.3665729  29.6764790  26.6394277  54.5093000  26.7873000  26.3693000
  53.5301909  26.4892849  26.7443091  54.4948674  26.7902485  25.2793990
  55.2623792  26.0817567  26.7202691  53.7523000  28.3413000  30.6363000
  53.7943000  29.4383000  31.1913000  53.8873000  27.1913000  31.2893000
  53.6253142  26.3246227  30.8417141  54.3583000  27.1423000  32.6683000
  54.9196986  28.0479762  32.8978244  53.1793000  27.0393000  33.6373000
  52.4363618  27.7710842  33.3200715  52.7660276  26.0357116  33.5367208
  53.5503000  27.2913000  35.0913000  54.2209661  26.4958096  35.4161120
  54.0735384  28.2465921  35.1329851  52.3413000  27.3373000  36.0053000
  51.4133000  26.5233000  35.8103000  52.3243000  28.1803000  36.9253000
  55.3093000  25.9673000  32.8653000  54.9223000  24.8103000  32.7013000
  56.5593000  26.2743000  33.1993000  56.8061575  27.2386898  33.3699253
  57.6143000  25.2673000  33.2673000  58.5624309  25.7442799  33.5155683
  57.2963000  24.2233000  34.3403000  56.3751315  23.7245019  34.0390554
  58.1151980  23.5039211  34.3401323  57.1273000  24.7983000  35.7383000
  58.0653147  25.2749074  36.0230363  56.3378625  25.5485945  35.6941906
  56.7643000  23.7423000  36.7663000  56.7533000  22.5433000  36.4143000
  56.4943000  24.1123000  37.9283000  57.8203000  24.5903000  31.9133000
  57.9693000  23.3703000  31.8343000  57.8103000  25.3923000  30.8523000
  57.5990353  26.3722363  30.9755533  58.0063000  24.8913000  29.4933000
  58.0070278  25.7242186  28.7902031  59.3373000  24.1563000  29.3793000
  60.1220905  24.8663877  29.6400268  59.3405396  23.3333566  30.0940403
  59.6293000  23.5943000  27.9843000  60.6613000  22.9733000  27.7223000
  58.6933000  23.8313000  27.0383000  58.8300070  23.4855964  26.0992047
  57.8614546  24.3530151  27.2748318  56.8553000  23.9983000  29.0343000
  56.9273000  23.3753000  27.9743000  55.7923000  23.9493000  29.8323000
  55.8024927  24.4403800  30.7148168  54.6143000  23.1563000  29.4953000
  54.8300038  22.5238198  28.6341730  54.2133000  22.2623000  30.6703000
  54.1352726  22.9034792  31.5483092  53.2332113  21.8466189  30.4363442
  55.1883000  21.1313000  30.9543000  55.3252198  20.5634440  30.0340319
  56.1393610  21.5715911  31.2538475  54.6123000  20.0223000  32.2553000
  53.2333000  19.2233000  31.4383000  53.5891397  18.7026622  30.5492480
  52.7729517  18.5067147  32.1185099  52.4973361  19.9735521  31.1491975
  53.4463000  24.0513000  29.0993000  53.1773000  25.0603000  29.7523000
  52.7463000  23.6683000  28.0353000  53.0357427  22.8574352  27.5072654
  51.5943000  24.4283000  27.5603000  51.8441934  25.4884902  27.5196907
  51.1853000  23.9683000  26.1593000  51.1048908  22.8816549  26.1882128
  50.2056980  24.3992189  25.9524453  52.1593000  24.3753000  25.0643000
  52.2567098  25.4607795  25.0829146  53.1224437  23.9205703  25.2959770
  51.7103000  23.9323000  23.6863000  50.4863000  23.8803000  23.4433000
  52.5833000  23.6423000  22.8413000  50.4163000  24.3073000  28.5213000
  49.9353000  23.2063000  28.7933000  49.9533000  25.4463000  29.0263000
  50.3592629  26.3244365  28.7361799  48.9073000  25.4703000  30.0423000
  49.1108537  24.7581340  30.8419779  48.7503000  26.8753000  30.6613000
  48.6438457  27.6057893  29.8593324  47.5243000  26.9283000  31.5613000
  47.6302406  26.1983557  32.3638328  47.4296996  27.9264590  31.9888861
  46.6335786  26.6980989  30.9767280  50.0023000  27.2573000  31.4373000
  50.8603061  27.2602262  30.7650507  49.8748986  28.2507631  31.8672995
  50.1697804  26.5349232  32.2361885  47.5663000  25.0103000  29.4793000
  47.1283000  25.4783000  28.4273000  46.9223000  24.0913000  30.1913000
  47.3388693  23.7456766  31.0440097  45.6363000  23.5423000  29.7783000
  45.2262673  24.1287645  28.9560885  45.8113000  22.0973000  29.3083000
  46.8717179  21.9568397  29.0988149  45.5171947  21.4547318  30.1381845
  45.0013000  21.7363000  28.0783000  43.9497543  21.7491270  28.3649845
  45.1776348  22.4910100  27.3118680  45.3593000  20.3673000  27.5313000
  44.4353000  19.5723000  27.2673000  46.5663000  20.0823000  27.3793000
  44.6533000  23.5893000  30.9443000  44.9503000  23.0983000  32.0343000
  43.4913000  24.1963000  30.7193000  43.2860997  24.5759803  29.8061543
  42.5113000  24.3883000  31.7853000  42.7096235  23.7194948  32.6228360
  42.4913000  25.8473000  32.2863000  41.6773946  25.9644396  33.0017975
  43.8113000  26.2013000  32.9573000  44.6256865  26.0848383  32.2422392
  43.7777607  27.2341694  33.3039361  43.9768339  25.5386936  33.8068001
  42.1883000  26.8063000  31.1323000  43.0671850  26.8262236  30.4878894
  41.3434385  26.3935903  30.5809569  41.8593000  28.2133000  31.5793000
  42.7039309  28.6268695  32.1303525  41.6563511  28.8341973  30.7067191
  40.9801851  28.1942357  32.2234222  41.1013000  23.9913000  31.3553000
  40.8283000  23.8163000  30.1663000  40.2143000  23.8443000  32.3353000
  40.5262086  23.8479924  33.2959241  38.7923000  23.6503000  32.0703000
  38.6621281  23.0220765  31.1891135  38.1163000  22.9673000  33.2623000
  38.2580076  23.5415213  34.1778807  37.0504572  22.8729360  33.0545151
  38.6223000  21.5863000  33.5403000  39.5143000  21.2193000  34.5043000
  39.9152112  22.0152407  35.1318733  39.7193000  19.8613000  34.4683000
  40.3411428  19.3437035  35.0728700  38.9483000  19.3233000  33.4713000
  38.8193000  18.0003000  33.0493000  39.4005501  17.2315784  33.5585289
  37.9623000  17.7503000  32.0123000  37.8300336  16.7273301  31.6599675
  37.2463000  18.7823000  31.3883000  36.5714722  18.5729794  30.5583049
  37.3743000  20.0953000  31.8063000  36.7922362  20.8599462  31.2918890
  38.2423000  20.3823000  32.8653000  38.1093000  24.9853000  31.7993000
  38.3713000  25.9753000  32.4813000  37.2103000  24.9993000  30.8203000
  37.1849230  24.2496712  30.1439037  36.2633000  26.0983000  30.6703000
  36.7666444  27.0454173  30.8644967  35.6663000  26.1403000  29.2523000
  35.0853039  27.0556467  29.1396760  36.7713000  26.1093000  28.2063000
  37.3524788  25.1939571  28.3180059  36.3301782  26.1396801  27.2100130
  37.4237959  26.9720283  28.3406488  34.8023000  25.0123000  29.0613000
  34.4308099  25.0399736  28.1765234  35.1323000  25.9663000  31.6853000
  34.9613000  24.9143000  32.3033000  34.3633000  27.0373000  31.8543000
  34.6004917  27.9051098  31.3952296  33.2003000  27.0163000  32.7363000
  33.5167559  26.8139334  33.7595315  32.4793000  28.3653000  32.7053000
  33.2415343  29.1383742  32.8025336  31.9991937  28.4497430  31.7303808
  31.4373000  28.5403000  33.8003000  30.7669937  27.6809830  33.7812019
  31.9487378  28.5801915  34.7620391  30.6323000  29.8153000  33.6013000
  30.0073901  29.7053046  32.7150226  29.9991781  29.9746808  34.4741424
  31.4913000  30.9843000  33.4263000  32.4890393  30.8324922  33.4659231
  31.0453000  32.2203000  33.2263000  29.7413000  32.4573000  33.1723000
  29.0876333  31.6954462  33.2836493  29.4080780  33.3985184  33.0200807
  31.9023000  33.2193000  33.0743000  32.8953486  33.0386995  33.1108788
  31.5585730  34.1568099  32.9225577  32.2363000  25.8983000  32.3483000
  31.5973000  25.2923000  33.2083000  32.1633000  25.6113000  31.0523000
  32.7628672  26.0961741  30.3999844  31.1943000  24.6563000  30.5233000
  30.2760744  24.6978904  31.1091594  30.8603000  24.9863000  29.0663000
  31.7999860  24.9806499  28.5139799  30.2175832  24.1871527  28.6970051
  30.1653000  26.3273000  28.8713000  29.7251877  26.3391309  27.8741731
  29.3742982  26.3982332  29.6178815  31.1093000  27.5063000  29.0213000
  32.2193000  27.4623000  28.4483000  30.7383000  28.4823000  29.7073000
  31.6953000  23.2183000  30.6333000  30.9383000  22.2713000  30.4193000
  32.9773000  23.0623000  30.9473000  33.5827317  23.8684871  31.0074172
  33.5493000  21.7463000  31.2123000  34.2406439  21.8415431  32.0496002
  32.7362936  21.0745249  31.4876873  34.2903000  21.1633000  30.0243000
  34.3433000  19.9453000  29.8523000  34.8613000  22.0363000  29.2003000
  34.6444713  23.0196593  29.2783334  35.7633000  21.6093000  28.1363000
  35.6887669  20.5302570  28.0013548  35.4013000  22.2933000  26.8163000
  35.4879732  23.3679375  26.9767410  36.1373364  21.9762358  26.0775031
  34.0033000  21.9673000  26.3113000  33.8778799  20.8853545  26.3533057
  33.2852355  22.4420147  26.9799767  33.7673000  22.4483000  24.8933000
  33.3293000  21.6343000  24.0533000  34.0213000  23.6403000  24.6163000
  37.2133000  21.9073000  28.5023000  37.5083000  22.9313000  29.1193000
  38.1063000  20.9853000  28.1563000  37.7994396  20.1129445  27.7501819
  39.5333000  21.1733000  28.3943000  39.6814356  21.8126826  29.2645556
  40.2153000  19.8273000  28.6543000  39.5364266  19.2382959  29.2709882
  40.3418090  19.3404594  27.6873038  41.5643000  19.9353000  29.3473000
  42.1840513  19.0955395  29.0329571  42.0370073  20.8690721  29.0428010
  41.4123000  19.9143000  30.8603000  40.7830593  20.7533685  31.1571487
  40.9301106  18.9798374  31.1473061  42.7613000  20.0223000  31.5543000
  43.2519100  20.9308101  31.2049981  42.5869049  20.0939464  32.6278699
  43.6323000  18.8473000  31.2703000  43.7943737  18.7809825  30.2755971
  44.5148647  18.9590585  31.7485151  43.1780610  18.0053957  31.5942802
  40.1903000  21.8763000  27.2113000  40.2303000  21.3413000  26.1023000
  40.6873000  23.0863000  27.4503000  40.6517230  23.4726217  28.3828177
  41.2383000  23.9113000  26.3803000  41.3983766  23.3028504  25.4902080
  40.2753000  25.0473000  26.0293000  40.0311505  25.5565384  26.9615910
  40.8150478  25.7303319  25.3733733  38.9933000  24.5973000  25.3473000
  39.2496632  23.9448563  24.5126168  38.3877439  24.0455999  26.0663486
  38.2063000  25.7913000  24.8333000  38.1584419  26.5399374  25.6240912
  38.7305865  26.2060010  23.9723435  36.7973000  25.3953000  24.4253000
  36.8580428  24.7875580  23.5224930  36.3582658  24.8061228  25.2304201
  35.9463000  26.5893000  24.1633000  36.3527155  27.1351543  23.4169963
  35.0196197  26.2899899  23.8953876  35.8895354  27.1523613  24.9998637
  42.6013000  24.4833000  26.7513000  42.8853000  24.7293000  27.9253000
  43.4323000  24.7093000  25.7393000  43.2009199  24.3728906  24.8155082
  44.7053000  25.3963000  25.9263000  45.2324631  24.9734430  26.7815135
  45.5833000  25.2373000  24.6833000  44.9839987  25.5450920  23.8264445
  46.4275498  25.9170541  24.7985243  46.0973000  23.8253000  24.4603000
  45.2873012  23.1249928  24.6641935  46.4067663  23.7290651  23.4195928
  47.2763000  23.5153000  25.3703000  48.0606310  24.2489880  25.1842200
  46.9451899  23.5929007  26.4058886  47.8193000  22.1173000  25.1153000
  48.6165692  21.9268174  25.8337558  47.0098493  21.4048125  25.2742035
  48.3503000  21.9643000  23.7333000  49.1006543  22.6241250  23.5859940
  48.6989720  21.0246127  23.6087382  47.6115834  22.1403451  23.0674134
  44.4893000  26.8763000  26.2233000  43.7523000  27.5603000  25.5103000
  45.1403000  27.3663000  27.2733000  45.6354266  26.7455879  27.8975320
  45.1033000  28.7873000  27.5973000  44.0737164  29.1433869  27.5618190
  45.6613000  29.0433000  28.9993000  45.0421844  28.4085488  29.6332448
  46.6920003  28.6898554  29.0281757  45.6023000  30.4863000  29.5093000
  46.2490436  31.1030336  28.8852302  44.1823000  31.0293000  29.4593000
  43.5350146  30.4133126  30.0835435  44.1718938  32.0552293  29.8273509
  43.8209912  31.0090170  28.4311245  46.1643000  30.5803000  30.9223000
  47.2024774  30.2482084  30.9237936  46.1133401  31.6133840  31.2661632
  45.5797250  29.9466530  31.5892801  45.8683000  29.6013000  26.5593000
  47.0933000  29.5183000  26.4633000  45.1303000  30.3853000  25.7803000
  44.1520222  30.5205603  25.9919049  45.6793000  31.0433000  24.6033000
  46.7226437  31.3076564  24.7754882  45.6053000  30.1043000  23.3963000
  45.8844052  29.1119197  23.7503915  44.5660531  30.0932880  23.0677506
  46.4993000  30.4963000  22.2333000  46.1220766  31.4223831  21.7995104
  47.5100843  30.6566901  22.6083895  46.5203000  29.4093000  21.1683000
  45.4946537  29.1427679  20.9131348  47.0272535  29.7907666  20.2819700
  47.2163000  28.2083000  21.6253000  47.4715324  28.1659933  22.6016022
  47.5383000  27.1843000  20.8403000  47.2123000  27.2003000  19.5543000
  46.7179110  27.9935526  19.1716384  47.4600228  26.4191534  18.9639247
  48.1783000  26.1383000  21.3433000  48.4202505  26.1217910  22.3237527
  48.4210965  25.3625544  20.7438274  44.8973000  32.3233000  24.3243000
  44.0203000  32.3423000  23.4613000  45.1563000  33.3763000  25.1153000
  46.2513000  33.4883000  26.0963000  47.1971223  33.2413805  25.6140643
  46.0726599  32.7970601  26.9199347  46.1823000  34.9253000  26.5293000
  46.8670221  35.5204342  25.9250898  46.4641516  35.0026162  27.5793873
  44.7733000  35.3473000  26.3263000  44.7443275  36.4163621  26.1156681
  44.1271452  35.1273007  27.1761140  44.3063000  34.5623000  25.0983000
  43.2700676  34.2327603  25.1739588  44.4833000  35.3943000  23.8323000
  45.5813000  35.4613000  23.2763000  43.4003000  36.0263000  23.3903000
  42.5201956  35.8961947  23.8684090  43.4223000  36.8673000  22.1993000
  43.8081461  36.3015919  21.3512455  42.0083000  37.3453000  21.8653000
  41.3382257  36.5015612  22.0302380  41.7663858  38.1433461  22.5672259
  41.8413000  37.8533000  20.4453000  42.1491764  38.8983138  20.4098151
  42.4795120  37.2644694  19.7864631  40.3953000  37.7353000  19.9883000
  40.1216224  36.6803046  19.9747249  39.7628644  38.2650466  20.7006855
  40.2013000  38.3263000  18.6023000  40.9467497  37.8908380  17.9368843
  39.2036302  38.0602048  18.2530901  40.3463000  39.8093000  18.6073000
  41.2708441  40.0560683  18.9304461  40.2109722  40.1639419  17.6713430
  39.6553620  40.2130337  19.2235004  44.3503000  38.0633000  22.3813000
  45.0163000  38.4933000  21.4383000  44.3783000  38.6043000  23.5953000
  43.7294724  38.2843986  24.3001299  45.2913000  39.6883000  23.9373000
  45.8771778  39.9675502  23.0615913  44.5123000  40.9143000  24.4153000
  43.9142776  40.7008984  25.3012618  45.2209422  41.7116353  24.6393151
  43.5723000  41.4543000  23.3843000  43.8723000  42.3253000  22.3783000
  44.8997938  42.6858312  22.3295818  42.7573000  42.5663000  21.6123000
  42.7170829  43.1757474  20.8079021  41.7083000  41.8423000  22.1153000
  40.3853000  41.7563000  21.6823000  40.0829457  42.3371164  20.8109029
  39.5433000  40.9393000  22.3873000  38.5012916  40.8485160  22.0805808
  39.9903000  40.2123000  23.5003000  39.3112914  39.5628684  24.0528264
  41.3023000  40.2963000  23.9303000  41.5989723  39.7131826  24.8021144
  42.1863000  41.1253000  23.2313000  46.2753000  39.2423000  25.0113000
  45.8873000  38.6063000  25.9923000  47.5503000  39.5563000  24.8013000
  47.8040961  40.0733742  23.9716488  48.6123000  39.1563000  25.7193000
  48.2656286  38.3394974  26.3523495  49.8423000  38.6833000  24.9403000
  49.8001356  39.2852694  24.0325807  50.7150511  38.9712413  25.5263848
  49.9453000  37.2043000  24.5663000  49.1233831  36.9419555  23.9001703
  51.2703000  36.9423000  23.8643000  52.0927530  37.2039898  24.5300239
  51.3394291  35.8871895  23.5996045  51.3288633  37.5478442  22.9598737
  49.8053000  36.3203000  25.7973000  48.8357812  36.4963174  26.2632943
  49.8821658  35.2733092  25.5040369  50.5975457  36.5572761  26.5074324
  49.0053000  40.3153000  26.6263000  49.4313000  41.3683000  26.1513000
  48.8763000  40.1043000  27.9323000  48.3801879  39.2869126  28.2576459
  49.3983000  41.0363000  28.9243000  50.0370749  41.7745576  28.4394892
  48.2493000  41.7673000  29.6233000  47.5646726  42.1507679  28.8667704
  47.7337717  41.0302143  30.2389584  48.7283000  42.9123000  30.4993000
  48.0363000  43.9513000  30.5463000  49.7813000  42.7673000  31.1583000
  50.2423000  40.2803000  29.9443000  49.7193000  39.4763000  30.7163000
  51.5513000  40.5113000  29.9133000  51.9199393  41.2129809  29.2873221
  52.4943000  39.7223000  30.7013000  52.4181579  38.6887529  30.3635396
  53.9193000  40.2063000  30.4693000  54.0136513  41.2370372  30.8110289
  54.6129394  39.5750045  31.0246653  54.1528035  40.1538090  29.4058998
  52.1603000  39.7413000  32.1903000  52.5813000  38.8623000  32.9423000
  51.3953000  40.7423000  32.6113000  51.0755534  41.4469468  31.9621973
  51.0793000  40.9103000  34.0253000  51.9730054  40.7367714  34.6246978
  50.5733000  42.3263000  34.3013000  49.7592323  42.5232493  33.6037300
  50.1889785  42.3420608  35.3211768  51.6443000  43.3973000  34.1463000
  52.3512307  43.2978195  34.9699828  52.1621186  43.2310149  33.2016756
  51.0483000  44.7933000  34.1573000  50.4036519  44.8971806  35.0300753
  51.8556032  45.5235023  34.2135632  50.2583000  45.0603000  32.9573000
  50.1263650  44.2953173  32.3111622  49.7033000  46.2343000  32.6723000
  49.8613000  47.2623000  33.4953000  50.4046019  47.1506432  34.3393710
  49.4375882  48.1520570  33.2741654  48.9963000  46.3813000  31.5593000
  48.8815918  45.5992496  30.9305399  48.5760506  47.2745791  31.3458954
  50.0803000  39.8703000  34.5293000  49.8843000  39.7243000  35.7363000
  49.4883000  39.1153000  33.6073000  49.6192604  39.3104860  32.6250316
  48.5403000  38.0703000  33.9853000  48.2877856  38.1151137  35.0446995
  47.2323000  38.1343000  33.1623000  46.5772135  37.3212745  33.4752704
  46.5273000  39.4663000  33.3803000  47.1816371  40.2798427  33.0671034
  45.6093249  39.4924860  32.7931574  46.2855749  39.5813877  34.4369103
  47.5083000  37.8923000  31.6843000  47.9560183  36.9070300  31.5543251
  46.5731301  37.9423051  31.1265756  48.1935808  38.6541088  31.3126302
  49.1203000  36.6573000  33.9253000  48.4543000  35.6963000  34.3113000
  50.3653000  36.5293000  33.4713000  50.8611657  37.3248872  33.0954575
  50.9803000  35.2083000  33.3493000  50.5039481  34.5210556  34.0485018
  50.8233000  34.6503000  31.9303000  51.3155875  33.6792709  31.9837291
  49.7670786  34.5094620  31.7008200  51.4683000  35.4833000  30.8443000
  50.6933000  36.2443000  29.9773000  49.6113386  36.2549091  30.1090060
  51.2733000  36.9803000  28.9603000  50.6544801  37.5792630  28.2921630
  52.6413000  36.9393000  28.7823000  53.2203000  37.6763000  27.7753000
  52.5819205  38.1776793  27.2627670  53.4313000  36.1783000  29.6193000
  54.5130775  36.1550286  29.4877087  52.8413000  35.4413000  30.6313000
  53.4551646  34.8141213  31.2777652  52.4333000  35.1113000  33.8153000
  52.9323000  34.0133000  34.0633000  53.1043000  36.2513000  33.9533000
  52.6559101  37.1350287  33.7581861  54.5223000  36.2573000  34.3103000
  55.0528564  35.6457541  33.5804913  55.0813000  37.6703000  34.2583000
  54.5661263  38.2925573  34.9900732  56.1469248  37.6486407  34.4864991
  54.9321627  38.0841164  33.2609970  54.7613000  35.6363000  35.6833000
  55.5593000  34.7083000  35.8263000  54.0553000  36.1453000  36.6883000
  53.4302014  36.9200241  36.5175555  54.1893000  35.6533000  38.0543000
  55.2037288  35.2909972  38.2209438  53.9013000  36.7773000  39.0523000
  54.6870645  37.5246159  38.9418808  52.9394672  37.2215967  38.7962179
  53.8663000  36.2903000  40.4853000  54.9503000  36.1003000  41.0773000
  52.7543000  36.0903000  41.0173000  53.2533000  34.4733000  38.3063000
  52.0953000  34.4953000  37.8863000  53.7603000  33.4303000  38.9823000
  55.1493000  33.3263000  39.4663000  55.3107746  34.0549338  40.2607300
  55.8349259  33.5287299  38.6434766  55.2443000  31.9063000  39.9563000
  55.8957101  31.8663337  40.8293215  55.6558977  31.2767867  39.1673756
  53.8593000  31.4943000  40.2943000  53.6120945  31.8375676  41.2988675
  53.6931870  30.4191274  40.2271445  52.9903000  32.2213000  39.2683000
  52.8750121  31.6715250  38.3341938  51.6123000  32.5193000  39.8563000
  50.6193000  31.9313000  39.4283000  51.5583000  33.4203000  40.8323000
  52.4064751  33.8543905  41.1673578  50.3013000  33.7533000  41.4963000
  49.7704366  32.8380677  41.7582792  50.5603000  34.5513000  42.7753000
  51.4163781  34.0924704  43.2699765  50.8176083  35.5660826  42.4718058
  49.3813000  34.5933000  43.7373000  49.7320165  35.0206200  44.6767128
  48.6205160  35.2430950  43.3047770  48.6623000  32.9683000  44.0563000
  50.0483000  32.1113000  44.8003000  50.3553370  32.6338305  45.7062741
  49.7537534  31.0923141  45.0513194  50.8803579  32.0855505  44.0966538
  49.3573000  34.5223000  40.5743000  48.1393000  34.3493000  40.6343000
  49.9253000  35.3723000  39.7243000  50.9132758  35.5700553  39.7942711
  49.1453000  36.0903000  38.7213000  48.3346264  36.6167596  39.2250339
  50.0143000  37.1103000  38.0023000  50.8254325  36.5974006  37.4854844
  49.4103923  37.6564614  37.2776598  50.4308405  37.8091890  38.7276602
  48.5113000  35.1283000  37.7203000  47.3363000  35.2593000  37.3773000
  49.2973000  34.1613000  37.2583000  50.2763900  34.1433486  37.5056053
  48.7983000  33.1473000  36.3363000  48.3335678  33.6295238  35.4763096
  49.9403000  32.2583000  35.8403000  50.6231907  32.9706109  35.3772960
  50.4223976  31.8033595  36.7055809  49.5763000  31.1693000  34.8283000
  48.9182804  30.4481425  35.3131122  48.8723000  31.7623000  33.6133000
  49.5299228  32.4832613  33.1276604  48.6254813  30.9659431  32.9111626
  47.9573613  32.2623439  33.9310164  50.8143000  30.3903000  34.4083000
  51.2635391  29.9214325  35.2837695  50.5335012  29.6211963  33.6887635
  51.5338456  31.0695146  33.9511123  47.7073000  32.2993000  36.9833000
  46.7143000  31.9543000  36.3413000  47.8883000  31.9833000  38.2623000
  48.7595220  32.2120950  38.7191637  46.8773000  31.2593000  39.0243000
  46.7145633  30.2766963  38.5814615  47.3303000  31.0733000  40.4743000
  48.4144107  30.9610192  40.4602909  47.0667679  31.9837841  41.0125096
  46.7063000  29.8753000  41.1703000  45.6218706  29.9584785  41.0982229
  47.0352353  28.9688924  40.6620394  47.1133000  29.8113000  42.6343000
  47.3042771  28.7702708  42.8948476  48.0268069  30.3914386  42.7648514
  46.0243000  30.3693000  43.5403000  45.1134177  29.7962288  43.3671428
  46.3441859  30.2385749  44.5740713  45.7593000  31.8133000  43.2813000
  45.4624588  31.9345957  42.3235566  45.0328078  32.1389996  43.9027731
  46.6031075  32.3445520  43.4421082  45.5373000  31.9883000  38.9803000
  44.5023000  31.3873000  38.6873000  45.5713000  33.2923000  39.2333000
  46.4461557  33.7309538  39.4829193  44.3643000  34.1113000  39.2263000
  43.6011188  33.6486039  39.8520523  44.6613000  35.5113000  39.7713000
  45.5472027  35.8789170  39.2534840  43.8134657  36.1571958  39.5430554
  44.9123000  35.5163000  41.2693000  44.6223000  34.4973000  41.9323000
  45.3883000  36.5483000  41.7873000  43.7553000  34.2103000  37.8283000
  42.5353000  34.1803000  37.6723000  44.6103000  34.3223000  36.8163000
  45.6028591  34.3748518  36.9956435  44.1483000  34.4483000  35.4363000
  43.3602343  35.1992982  35.3810428  45.2943000  34.8733000  34.5153000
  45.7867400  35.7629739  34.9078334  46.0199081  34.0642781  34.4311784
  44.8563000  35.2063000  33.1143000  43.9003000  36.1833000  32.8853000
  43.4635519  36.7086851  33.7346064  43.4983000  36.4953000  31.5963000
  42.7437538  37.2640611  31.4296657  44.0563000  35.8293000  30.5203000
  43.7473687  36.0752588  29.5043445  45.0073000  34.8503000  30.7353000
  45.4429388  34.3172044  29.8902390  45.4073000  34.5463000  32.0273000
  46.1636993  33.7801707  32.1976111  43.5163000  33.1523000  34.9343000
  42.5383000  33.1783000  34.1873000  44.0753000  32.0223000  35.3563000
  44.9551181  32.0488686  35.8515914  43.4743000  30.7213000  35.0833000
  43.3681167  30.5823081  34.0074257  44.3533000  29.5973000  35.6373000
  44.6646877  29.8966299  36.6380690  43.7305534  28.7051105  35.7027566
  45.5833000  29.2963000  34.7923000  45.2588295  28.8076620  33.8735766
  46.0727453  30.2391980  34.5483969  46.5613000  28.3933000  35.5283000
  47.4260001  28.2257124  34.8861885  46.8789614  28.8995548  36.4398354
  45.9283000  27.0563000  35.8853000  45.0495811  27.2491132  36.5007485
  45.6232321  26.5662960  34.9606764  46.8693000  26.1733000  36.6273000
  47.1517693  26.6269819  37.4843202  46.4111646  25.2996555  36.8439961
  47.6834174  25.9941642  36.0570174  42.0763000  30.6433000  35.6893000
  41.1333000  30.1823000  35.0463000  41.9503000  31.1323000  36.9193000
  42.7792565  31.3952978  37.4328783  40.6573000  31.2553000  37.5833000
  40.2069850  30.2708452  37.7104388  40.8373000  31.8933000  38.9643000
  41.6293195  31.3393929  39.4682755  41.1618127  32.9206131  38.7987124
  39.5883000  31.8903000  39.8293000  38.7633183  32.3011357  39.2473035
  39.3709042  30.8532299  40.0848853  39.7613000  32.6993000  41.1023000
  40.4373000  33.7493000  41.0593000  39.2093000  32.2913000  42.1453000
  39.6743000  32.0743000  36.7483000  38.5143000  31.6923000  36.5873000
  40.1463000  33.1963000  36.2143000  41.0868189  33.4989452  36.4238935
  39.3173000  34.0493000  35.3693000  38.3887955  34.2889409  35.8875189
  40.0443000  35.3543000  35.0403000  40.2485173  35.9033460  35.9595078
  40.9820463  35.1508901  34.5232349  39.2563000  36.2773000  34.1543000
  38.3053000  37.1303000  34.6913000  38.1385641  37.1305041  35.7684718
  37.5713000  37.9753000  33.8773000  36.8282072  38.6435126  34.3125076
  37.7813000  37.9713000  32.5113000  37.2034411  38.6335177  31.8665933
  38.7263000  37.1253000  31.9633000  38.8952519  37.1202183  30.8864854
  39.4583000  36.2843000  32.7823000  40.2041684  35.6167749  32.3508020
  38.9183000  33.3323000  34.0833000  37.7513000  33.3433000  33.6913000
  39.8943000  32.7083000  33.4323000  40.8330746  32.7170201  33.8047589
  39.6673000  32.0623000  32.1443000  39.2272088  32.7937635  31.4665242
  40.9823000  31.5823000  31.5533000  41.4306821  30.8424461  32.2163760
  40.7998233  31.1318366  30.5776539  41.6610352  32.4278049  31.4413215
  38.6803000  30.9053000  32.2673000  37.9343000  30.6133000  31.3333000
  38.6633000  30.2703000  33.4353000  39.3008761  30.5532261  34.1657443
  37.7903000  29.1273000  33.6833000  37.6382425  28.5697050  32.7591433
  38.4183000  28.1933000  34.7203000  38.6648797  28.7740268  35.6091499
  37.6929625  27.4223373  34.9803039  39.5933000  27.5843000  34.2133000
  39.9670858  27.0048098  34.8811885  36.4013000  29.5623000  34.1443000
  35.5513000  28.7263000  34.4593000  36.1823000  30.8733000  34.1983000
  36.9343438  31.5154282  33.9928714  34.8773000  31.4253000  34.5483000
  34.8756289  32.4832819  34.2860582  34.1207769  30.9047606  33.9610940
  34.5443000  31.2813000  36.0213000  33.3753000  31.1823000  36.3953000
  35.5743000  31.2873000  36.8613000  36.5131613  31.4032145  36.5074602
  35.3983000  31.0473000  38.2883000  34.4596005  30.5206415  38.4602690
  36.5453000  30.1943000  38.8363000  37.4588926  30.5255285  38.3426043
  36.6165784  30.3966285  39.9049827  36.3623000  28.6993000  38.6143000
  35.4673188  28.3808451  39.1488054  36.2283166  28.5256118  37.5466002
  37.5603000  27.9023000  39.1113000  37.3102164  26.8415996  39.0895787
  38.4058820  28.0893260  38.4493999  37.9433000  28.2653000  40.4743000
  38.6510638  28.9781410  40.5793117  37.4253000  27.7193000  41.5703000
  36.4903000  26.7823000  41.4733000  36.1716734  26.4835203  40.5626366
  36.1017242  26.3723673  42.3105954  37.8403000  28.1123000  42.7663000
  38.5501995  28.8267829  42.8415120  37.4446968  27.6954495  43.5968615
  35.2753000  32.3493000  39.0733000  35.0953000  32.3353000  40.2913000
  35.3533000  33.4733000  38.3663000  35.6650928  33.4424579  37.4061264
  35.0713000  34.7753000  38.9603000  34.2924325  34.6729754  39.7159416
  36.3243000  35.3513000  39.6243000  36.0355090  36.2963961  40.0841831
  36.6260684  34.6475810  40.4000676  37.4863000  35.5853000  38.6733000
  37.8557655  34.6200428  38.3270710  37.1307002  36.1645423  37.8211679
  38.6103000  36.3393000  39.3643000  38.4292005  37.4086467  39.2556743
  38.6059767  36.0761950  40.4220601  39.9593000  35.9913000  38.7623000
  40.0432678  34.9056557  38.7130411  40.0022490  36.4046142  37.7546165
  41.0823000  36.5393000  39.5713000  41.0429367  36.1561059  40.5049555
  41.9609464  36.2882800  39.1411029  41.0049202  37.5453066  39.6167115
  34.5163000  35.7583000  37.9333000  34.1453000  36.5543000  38.4123000
  34.5673000  35.5143000  36.7283000  54.1703000  43.9523000  43.5753000
  39.6993000  27.3373000  49.5873000  21.0423000  80.1153000  49.7653000
  26.8643000  66.7643000  96.7673000  52.3833000  99.2813000   4.6223000
  43.1383000  64.5563000  74.7433000  96.8933000  17.0503000  12.2173000
  89.7643000  25.4303000  90.3933000  33.6093000  67.6353000  98.2803000
  41.9683000  10.6093000  33.7783000  13.8583000  97.3243000  67.5113000
  19.6973000  16.1373000  78.7583000  12.2293000  55.1033000  25.3253000
   7.5463000  84.7003000  25.7693000  89.5783000  93.9493000  29.1123000
  95.7513000  53.3563000  16.6833000   9.9223000  19.3293000  78.6843000
  50.4003000  37.0523000  78.6743000  18.0843000  89.9963000  75.7193000
  68.8553000  42.1963000  21.6243000  27.0203000  28.0403000  23.8923000
   3.5413000  62.4623000  41.6583000  51.1363000  72.7813000   8.3733000
  37.8213000  90.2963000  41.1553000  78.4453000  80.4233000  27.2563000
  31.4213000  10.4373000   3.2693000  10.9223000  79.4983000  25.7113000
  50.4773000   3.3013000  36.9553000  74.5883000  95.8453000  12.1063000
  30.4043000   6.8633000  86.2963000  95.1903000  84.8303000  96.0763000
  36.2513000  21.1193000   9.5833000  26.7463000  93.7613000  13.0913000
  83.5683000  21.6823000  39.1583000  24.3443000  90.8503000  24.9743000
   9.0303000  42.4573000  31.6633000   4.8683000  83.6363000  51.0673000
  86.1263000  25.2223000  32.6463000  73.2783000  63.0303000  22.5183000
  80.1823000  20.3413000  82.3713000  30.2063000  44.1123000  63.3073000
  80.9593000  19.3613000  48.8593000  84.6123000  96.3973000  42.3983000
  20.4383000   9.6273000  45.3553000  90.4143000  52.9803000  50.3533000
  77.8603000  10.6743000   6.7313000  16.4483000  78.5183000  81.5523000
  25.4543000  90.3863000   5.8483000  43.7153000   3.9523000  89.9513000
  55.0173000  17.6103000  87.4613000  96.0833000  85.6983000  12.8963000
  13.4753000  60.7903000  93.5823000  14.1873000  87.7803000  33.0883000
  24.7693000   3.5773000  42.7363000  19.7963000  52.5563000  52.1723000
   9.4603000  91.9593000  45.6103000  22.8123000  51.0383000  87.3633000
  93.4573000  26.7183000  41.7253000  70.4623000  74.6493000  21.0703000
  74.4733000  11.9373000  80.9793000  83.3003000  87.2083000  76.0123000
   5.9133000  25.8603000  95.8173000  50.7273000  82.9463000  82.6253000
  26.1843000  35.7033000  97.8253000  13.1863000  21.7963000  36.0753000
  96.4753000  71.8703000  67.4333000  48.9723000  31.7383000  71.6723000
  73.4723000  67.2733000  82.2703000  93.6913000  87.9063000  28.1263000
  12.8403000  38.9873000  29.0123000  61.3883000  28.5493000  15.3493000
   6.7183000  65.9623000   8.0343000  85.4773000  36.7383000  98.8303000
  32.7153000  39.0813000  57.0533000  32.7563000  25.8603000   7.8703000
  57.5773000  75.4153000  15.6103000  42.2653000  69.9403000  95.4033000
   4.8663000  60.9263000  72.4633000  64.4333000  14.0983000  76.7103000
  23.9333000  50.1633000  53.9043000  88.6223000  39.8813000  57.5183000
  14.1163000  62.1143000  66.0563000  72.4183000  34.9513000  14.5643000
  61.5623000  87.3583000  70.7253000  95.3913000  56.4393000  31.3483000
  83.5593000  37.2683000  41.4433000   6.9263000  15.5093000  75.1183000
  14.0483000  46.4493000  80.7943000  68.6153000  89.5953000  52.6013000
  15.6073000  40.8883000  77.6553000  92.4593000  70.6573000  62.7043000
  89.2073000  41.1383000  48.8053000  81.7623000  72.3053000  44.7603000
  63.1323000  62.3813000  80.0443000  74.6723000  31.5073000  33.7163000
  70.6883000  85.9223000  93.1793000  25.3533000  35.2573000  72.7403000
  29.3553000  83.1143000  49.0763000  44.1583000  25.8443000  85.3773000
  68.4933000  27.0923000  11.8783000  23.6583000  76.6743000   4.6993000
  74.9163000  98.0023000  57.4053000   3.6793000  68.5903000  94.8323000
   5.1793000  26.4813000  60.7033000  30.6073000  49.2883000  90.7173000
   6.9773000  52.2033000  49.4583000  58.2473000  71.6433000  87.9983000
  59.2045000  71.6433000  87.9983000  58.0073120  72.5699270  87.9983000
  52.3693000  69.8313000  64.2453000  53.3265000  69.8313000  64.2453000
  52.1293120  70.7579270  64.2453000  53.1923000  71.3323000  56.7763000
  54.1495000  71.3323000  56.7763000  52.9523120  72.2589270  56.7763000
  50.6303000  76.2383000  51.8923000  51.5875000  76.2383000  51.8923000
  50.3903120  77.1649270  51.8923000  40.7623000  79.4193000  52.9073000
  41.7195000  79.4193000  52.9073000  40.5223120  80.3459270  52.9073000
  46.6583000  81.4833000  57.2143000  47.6155000  81.4833000  57.2143000
  46.4183120  82.4099270  57.2143000  49.3693000  76.3233000  49.5503000
  50.3265000  76.3233000  49.5503000  49.1293120  77.2499270  49.5503000
  37.9713000  74.1973000  49.6613000  38.9285000  74.1973000  49.6613000
  37.7313120  75.1239270  49.6613000  37.8473000  78.9603000  47.6373000
  38.8045000  78.9603000  47.6373000  37.6073120  79.8869270  47.6373000
  44.7363000  75.4593000  39.7223000  45.6935000  75.4593000  39.7223000
  44.4963120  76.3859270  39.7223000  42.7243000  82.5413000  42.8103000
  43.6815000  82.5413000  42.8103000  42.4843120  83.4679270  42.8103000
  44.3573000  84.1053000  46.8173000  45.3145000  84.1053000  46.8173000
  44.1173120  85.0319270  46.8173000  44.5713000  80.8843000  41.6883000
  45.5285000  80.8843000  41.6883000  44.3313120  81.8109270  41.6883000
  47.9523000  75.8043000  43.0553000  48.9095000  75.8043000  43.0553000
  47.7123120  76.7309270  43.0553000  50.7073000  75.7563000  45.0523000
  51.6645000  75.7563000  45.0523000  50.4673120  76.6829270  45.0523000
  45.7593000  73.2083000  48.7263000  46.7165000  73.2083000  48.7263000
  45.5193120  74.1349270  48.7263000  52.8163000  73.6513000  47.2673000
  53.7735000  73.6513000  47.2673000  52.5763120  74.5779270  47.2673000
  56.1723000  70.3463000  53.2483000  57.1295000  70.3463000  53.2483000
  55.9323120  71.2729270  53.2483000  57.4443000  60.7133000  53.1113000
  58.4015000  60.7133000  53.1113000  57.2043120  61.6399270  53.1113000
  61.0003000  63.2213000  53.1563000  61.9575000  63.2213000  53.1563000
  60.7603120  64.1479270  53.1563000  60.1713000  67.1453000  51.2423000
  61.1285000  67.1453000  51.2423000  59.9313120  68.0719270  51.2423000
  54.8493000  69.1903000  56.8393000  55.8065000  69.1903000  56.8393000
  54.6093120  70.1169270  56.8393000  54.5183000  62.9383000  53.2233000
  55.4755000  62.9383000  53.2233000  54.2783120  63.8649270  53.2233000
  60.6993000  60.7113000  56.8153000  61.6565000  60.7113000  56.8153000
  60.4593120  61.6379270  56.8153000  61.3053000  56.4313000  62.8753000
  62.2625000  56.4313000  62.8753000  61.0653120  57.3579270  62.8753000
  56.8133000  60.0473000  63.8003000  57.7705000  60.0473000  63.8003000
  56.5733120  60.9739270  63.8003000  58.0033000  63.4393000  61.9573000
  58.9605000  63.4393000  61.9573000  57.7633120  64.3659270  61.9573000
  56.9013000  69.7533000  65.5833000  57.8585000  69.7533000  65.5833000
  56.6613120  70.6799270  65.5833000  49.8993000  64.1353000  60.2893000
  50.8565000  64.1353000  60.2893000  49.6593120  65.0619270  60.2893000
  53.9163000  61.9023000  60.4873000  54.8735000  61.9023000  60.4873000
  53.6763120  62.8289270  60.4873000  47.4733000  71.0213000  66.3143000
  48.4305000  71.0213000  66.3143000  47.2333120  71.9479270  66.3143000
  32.2093000  69.2173000  56.2283000  33.1665000  69.2173000  56.2283000
  31.9693120  70.1439270  56.2283000  33.8823000  66.6193000  55.0143000
  34.8395000  66.6193000  55.0143000  33.6423120  67.5459270  55.0143000
  44.9533000  52.6213000  45.7403000  45.9105000  52.6213000  45.7403000
  44.7133120  53.5479270  45.7403000  51.3453000  51.2223000  52.2023000
  52.3025000  51.2223000  52.2023000  51.1053120  52.1489270  52.2023000
  45.0023000  47.9823000  49.5453000  45.9595000  47.9823000  49.5453000
  44.7623120  48.9089270  49.5453000  38.4633000  46.9073000  53.8153000
  39.4205000  46.9073000  53.8153000  38.2233120  47.8339270  53.8153000
  42.3603000  51.6463000  62.3743000  43.3175000  51.6463000  62.3743000
  42.1203120  52.5729270  62.3743000  52.3233000  52.1253000  56.7543000
  53.2805000  52.1253000  56.7543000  52.0833120  53.0519270  56.7543000
  53.2173000  51.7943000  59.7743000  54.1745000  51.7943000  59.7743000
  52.9773120  52.7209270  59.7743000  50.3503000  55.5853000  57.9663000
  51.3075000  55.5853000  57.9663000  50.1103120  56.5119270  57.9663000
  45.5123000  83.6653000  41.4443000  46.4695000  83.6653000  41.4443000
  45.2723120  84.5919270  41.4443000  58.1433000  70.8413000  55.0423000
  59.1005000  70.8413000  55.0423000  57.9033120  71.7679270  55.0423000
  59.8713000  60.8123000  53.7153000  60.8285000  60.8123000  53.7153000
  59.6313120  61.7389270  53.7153000  39.9423000  53.5423000  65.0683000
  40.8995000  53.5423000  65.0683000  39.7023120  54.4689270  65.0683000
  63.4473000  54.6283000  62.1613000  64.4045000  54.6283000  62.1613000
  63.2073120  55.5549270  62.1613000  35.2763000  54.0093000  59.2773000
  36.2335000  54.0093000  59.2773000  35.0363120  54.9359270  59.2773000
  38.7573000  47.9483000  51.3803000  39.7145000  47.9483000  51.3803000
  38.5173120  48.8749270  51.3803000  30.3933000  52.7533000  52.9823000
  31.3505000  52.7533000  52.9823000  30.1533120  53.6799270  52.9823000
  52.2193000  50.5873000  54.7793000  53.1765000  50.5873000  54.7793000
  51.9793120  51.5139270  54.7793000  47.4883000  46.6203000  49.7443000
  48.4455000  46.6203000  49.7443000  47.2483120  47.5469270  49.7443000
  32.2283000  50.7663000  52.8583000  33.1855000  50.7663000  52.8583000
  31.9883120  51.6929270  52.8583000  28.6043000  47.0153000  44.6793000
  29.5615000  47.0153000  44.6793000  28.3643120  47.9419270  44.6793000
  27.7523000  50.8013000  38.2743000  28.7095000  50.8013000  38.2743000
  27.5123120  51.7279270  38.2743000  30.8163000  57.8553000  45.6893000
  31.7735000  57.8553000  45.6893000  30.5763120  58.7819270  45.6893000
  24.6203000  57.1123000  47.6473000  25.5775000  57.1123000  47.6473000
  24.3803120  58.0389270  47.6473000  28.0303000  60.4513000  48.8693000
  28.9875000  60.4513000  48.8693000  27.7903120  61.3779270  48.8693000
  29.7703000  58.4863000  48.1843000  30.7275000  58.4863000  48.1843000
  29.5303120  59.4129270  48.1843000  28.3643000  62.4423000  50.6413000
  29.3215000  62.4423000  50.6413000  28.1243120  63.3689270  50.6413000
  26.8333000  63.1723000  52.7533000  27.7905000  63.1723000  52.7533000
  26.5933120  64.0989270  52.7533000  28.3773000  61.2483000  53.8323000
  29.3345000  61.2483000  53.8323000  28.1373120  62.1749270  53.8323000
  23.1673000  59.1553000  57.5683000  24.1245000  59.1553000  57.5683000
  22.9273120  60.0819270  57.5683000  27.0863000  62.6333000  62.4073000
  28.0435000  62.6333000  62.4073000  26.8463120  63.5599270  62.4073000
  31.8723000  70.3743000  58.8103000  32.8295000  70.3743000  58.8103000
  31.6323120  71.3009270  58.8103000  26.2653000  65.9393000  61.1453000
  27.2225000  65.9393000  61.1453000  26.0253120  66.8659270  61.1453000
  33.1443000  63.9253000  52.9253000  34.1015000  63.9253000  52.9253000
  32.9043120  64.8519270  52.9253000  31.2153000  57.9373000  50.4923000
  32.1725000  57.9373000  50.4923000  30.9753120  58.8639270  50.4923000
  30.0653000  58.9953000  53.7043000  31.0225000  58.9953000  53.7043000
  29.8253120  59.9219270  53.7043000  30.7063000  62.2253000  51.7383000
  31.6635000  62.2253000  51.7383000  30.4663120  63.1519270  51.7383000
  31.8783000  47.0863000  38.9613000  32.8355000  47.0863000  38.9613000
  31.6383120  48.0129270  38.9613000  18.5283000  64.0193000  42.0183000
  19.4855000  64.0193000  42.0183000  18.2883120  64.9459270  42.0183000
  40.3113000  49.9053000  45.6523000  41.2685000  49.9053000  45.6523000
  40.0713120  50.8319270  45.6523000  38.9453000  52.1463000  49.8613000
  39.9025000  52.1463000  49.8613000  38.7053120  53.0729270  49.8613000
  53.7693000  60.0153000  56.1193000  54.7265000  60.0153000  56.1193000
  53.5293120  60.9419270  56.1193000  39.6173000  52.3193000  38.9963000
  40.5745000  52.3193000  38.9963000  39.3773120  53.2459270  38.9963000
  45.8833000  49.0483000  37.4623000  46.8405000  49.0483000  37.4623000
  45.6433120  49.9749270  37.4623000  38.8513000  49.6083000  43.3653000
  39.8085000  49.6083000  43.3653000  38.6113120  50.5349270  43.3653000
  38.5793000  49.0353000  39.5523000  39.5365000  49.0353000  39.5523000
  38.3393120  49.9619270  39.5523000  49.3413000  46.7743000  60.1473000
  50.2985000  46.7743000  60.1473000  49.1013120  47.7009270  60.1473000
  30.5113000  51.5903000  35.1383000  31.4685000  51.5903000  35.1383000
  30.2713120  52.5169270  35.1383000  32.1833000  49.2383000  40.9653000
  33.1405000  49.2383000  40.9653000  31.9433120  50.1649270  40.9653000
  29.8083000  56.8433000  36.4313000  30.7655000  56.8433000  36.4313000
  29.5683120  57.7699270  36.4313000  29.7923000  60.4903000  40.0583000
  30.7495000  60.4903000  40.0583000  29.5523120  61.4169270  40.0583000
  22.7093000  60.7753000  40.0653000  23.6665000  60.7753000  40.0653000
  22.4693120  61.7019270  40.0653000  26.2883000  61.2543000  46.8343000
  27.2455000  61.2543000  46.8343000  26.0483120  62.1809270  46.8343000
  23.9223000  59.7593000  46.9363000  24.8795000  59.7593000  46.9363000
  23.6823120  60.6859270  46.9363000  20.3783000  64.1173000  43.9213000
  21.3355000  64.1173000  43.9213000  20.1383120  65.0439270  43.9213000
  64.2573000  66.2393000  34.0523000  65.2145000  66.2393000  34.0523000
  64.0173120  67.1659270  34.0523000  63.1953000  67.7323000  43.2733000
  64.1525000  67.7323000  43.2733000  62.9553120  68.6589270  43.2733000
  28.4773000  66.9893000  46.4883000  29.4345000  66.9893000  46.4883000
  28.2373120  67.9159270  46.4883000  32.9583000  58.4773000  47.1683000
  33.9155000  58.4773000  47.1683000  32.7183120  59.4039270  47.1683000
  35.3093000  67.5233000  43.3313000  36.2665000  67.5233000  43.3313000
  35.0693120  68.4499270  43.3313000  52.6233000  61.1953000  52.3903000
  53.5805000  61.1953000  52.3903000  52.3833120  62.1219270  52.3903000
  51.5873000  57.1923000  54.1513000  52.5445000  57.1923000  54.1513000
  51.3473120  58.1189270  54.1513000  49.9533000  59.4973000  56.3013000
  50.9105000  59.4973000  56.3013000  49.7133120  60.4239270  56.3013000
  55.7073000  58.7613000  53.9843000  56.6645000  58.7613000  53.9843000
  55.4673120  59.6879270  53.9843000  56.4403000  60.2853000  50.5233000
  57.3975000  60.2853000  50.5233000  56.2003120  61.2119270  50.5233000
  56.5253000  56.6673000  51.1523000  57.4825000  56.6673000  51.1523000
  56.2853120  57.5939270  51.1523000  54.9683000  60.4213000  40.9203000
  55.9255000  60.4213000  40.9203000  54.7283120  61.3479270  40.9203000
  70.0763000  50.0363000  63.1043000  71.0335000  50.0363000  63.1043000
  69.8363120  50.9629270  63.1043000  54.7253000  54.2923000  42.3063000
  55.6825000  54.2923000  42.3063000  54.4853120  55.2189270  42.3063000
  53.5843000  52.0953000  39.5053000  54.5415000  52.0953000  39.5053000
  53.3443120  53.0219270  39.5053000  47.0083000  50.6483000  42.7133000
  47.9655000  50.6483000  42.7133000  46.7683120  51.5749270  42.7133000
  46.0013000  51.1203000  39.1343000  46.9585000  51.1203000  39.1343000
  45.7613120  52.0469270  39.1343000  46.2023000  53.1103000  43.0943000
  47.1595000  53.1103000  43.0943000  45.9623120  54.0369270  43.0943000
  47.9613000  62.6683000  36.5813000  48.9185000  62.6683000  36.5813000
  47.7213120  63.5949270  36.5813000  34.6373000  64.8723000  43.1493000
  35.5945000  64.8723000  43.1493000  34.3973120  65.7989270  43.1493000
  49.5263000  45.9413000  62.7043000  50.4835000  45.9413000  62.7043000
  49.2863120  46.8679270  62.7043000  45.0423000  70.0023000  35.8913000
  45.9995000  70.0023000  35.8913000  44.8023120  70.9289270  35.8913000
  47.6163000  71.2523000  38.9943000  48.5735000  71.2523000  38.9943000
  47.3763120  72.1789270  38.9943000  43.1873000  70.7383000  33.9593000
  44.1445000  70.7383000  33.9593000  42.9473120  71.6649270  33.9593000
  32.9243000  72.6093000  44.7263000  33.8815000  72.6093000  44.7263000
  32.6843120  73.5359270  44.7263000  72.4393000  59.9173000  40.3073000
  73.3965000  59.9173000  40.3073000  72.1993120  60.8439270  40.3073000
  59.9953000  52.9103000  36.2553000  60.9525000  52.9103000  36.2553000
  59.7553120  53.8369270  36.2553000  57.6913000  67.3663000  48.8303000
  58.6485000  67.3663000  48.8303000  57.4513120  68.2929270  48.8303000
  61.9223000  65.4603000  49.6043000  62.8795000  65.4603000  49.6043000
  61.6823120  66.3869270  49.6043000  54.8863000  39.2793000  24.1393000
  55.8435000  39.2793000  24.1393000  54.6463120  40.2059270  24.1393000
  54.5983000  68.0073000  41.3943000  55.5555000  68.0073000  41.3943000
  54.3583120  68.9339270  41.3943000  61.4963000  65.8393000  35.3723000
  62.4535000  65.8393000  35.3723000  61.2563120  66.7659270  35.3723000
  62.4523000  60.5753000  38.8393000  63.4095000  60.5753000  38.8393000
  62.2123120  61.5019270  38.8393000  64.3633000  67.1493000  41.1283000
  65.3205000  67.1493000  41.1283000  64.1233120  68.0759270  41.1283000
  66.4113000  66.3563000  36.4753000  67.3685000  66.3563000  36.4753000
  66.1713120  67.2829270  36.4753000  68.7103000  62.7843000  38.5763000
  69.6675000  62.7843000  38.5763000  68.4703120  63.7109270  38.5763000
  63.1593000  63.0303000  43.9543000  64.1165000  63.0303000  43.9543000
  62.9193120  63.9569270  43.9543000  65.4363000  67.1933000  46.6553000
  66.3935000  67.1933000  46.6553000  65.1963120  68.1199270  46.6553000
  68.3533000  56.7293000  46.1023000  69.3105000  56.7293000  46.1023000
  68.1133120  57.6559270  46.1023000  62.7623000  63.5623000  51.2113000
  63.7195000  63.5623000  51.2113000  62.5223120  64.4889270  51.2113000
  61.9573000  69.3603000  55.8913000  62.9145000  69.3603000  55.8913000
  61.7173120  70.2869270  55.8913000  65.5373000  67.3763000  49.4993000
  66.4945000  67.3763000  49.4993000  65.2973120  68.3029270  49.4993000
  64.7193000  60.7563000  52.4843000  65.6765000  60.7563000  52.4843000
  64.4793120  61.6829270  52.4843000  69.6673000  64.5493000  57.8773000
  70.6245000  64.5493000  57.8773000  69.4273120  65.4759270  57.8773000
  62.5543000  63.9283000  55.2743000  63.5115000  63.9283000  55.2743000
  62.3143120  64.8549270  55.2743000  63.6633000  66.2533000  57.0573000
  64.6205000  66.2533000  57.0573000  63.4233120  67.1799270  57.0573000
  69.1853000  64.9643000  62.0853000  70.1425000  64.9643000  62.0853000
  68.9453120  65.8909270  62.0853000  63.3193000  61.5213000  56.5553000
  64.2765000  61.5213000  56.5553000  63.0793120  62.4479270  56.5553000
  70.3603000  57.4183000  60.2043000  71.3175000  57.4183000  60.2043000
  70.1203120  58.3449270  60.2043000  72.3643000  62.1323000  54.6823000
  73.3215000  62.1323000  54.6823000  72.1243120  63.0589270  54.6823000
  74.2893000  60.8403000  52.4293000  75.2465000  60.8403000  52.4293000
  74.0493120  61.7669270  52.4293000  76.6123000  55.7593000  59.0843000
  77.5695000  55.7593000  59.0843000  76.3723120  56.6859270  59.0843000
  74.8883000  60.7583000  48.6313000  75.8455000  60.7583000  48.6313000
  74.6483120  61.6849270  48.6313000  53.6693000  45.8463000  36.4283000
  54.6265000  45.8463000  36.4283000  53.4293120  46.7729270  36.4283000
  77.6643000  55.8113000  40.0673000  78.6215000  55.8113000  40.0673000
  77.4243120  56.7379270  40.0673000  77.1883000  51.5383000  40.9283000
  78.1455000  51.5383000  40.9283000  76.9483120  52.4649270  40.9283000
  78.0053000  48.0713000  53.1913000  78.9625000  48.0713000  53.1913000
  77.7653120  48.9979270  53.1913000  79.5063000  44.0843000  47.5233000
  80.4635000  44.0843000  47.5233000  79.2663120  45.0109270  47.5233000
  71.1793000  43.0053000  42.1363000  72.1365000  43.0053000  42.1363000
  70.9393120  43.9319270  42.1363000  68.5903000  41.9723000  44.3443000
  69.5475000  41.9723000  44.3443000  68.3503120  42.8989270  44.3443000
  75.5793000  41.6183000  40.9443000  76.5365000  41.6183000  40.9443000
  75.3393120  42.5449270  40.9443000  67.1293000  40.4273000  42.6013000
  68.0865000  40.4273000  42.6013000  66.8893120  41.3539270  42.6013000
  72.1913000  40.6793000  36.6833000  73.1485000  40.6793000  36.6833000
  71.9513120  41.6059270  36.6833000  74.5503000  36.5443000  42.8103000
  75.5075000  36.5443000  42.8103000  74.3103120  37.4709270  42.8103000
  67.3343000  30.7663000  46.4633000  68.2915000  30.7663000  46.4633000
  67.0943120  31.6929270  46.4633000  76.2353000  36.2973000  52.7903000
  77.1925000  36.2973000  52.7903000  75.9953120  37.2239270  52.7903000
  75.2043000  30.1343000  45.4523000  76.1615000  30.1343000  45.4523000
  74.9643120  31.0609270  45.4523000  78.7453000  35.9493000  51.1703000
  79.7025000  35.9493000  51.1703000  78.5053120  36.8759270  51.1703000
  82.4623000  38.7483000  51.4983000  83.4195000  38.7483000  51.4983000
  82.2223120  39.6749270  51.4983000  82.5843000  34.9833000  51.7823000
  83.5415000  34.9833000  51.7823000  82.3443120  35.9099270  51.7823000
  81.9133000  41.5213000  52.8303000  82.8705000  41.5213000  52.8303000
  81.6733120  42.4479270  52.8303000  77.5563000  44.7463000  57.2883000
  78.5135000  44.7463000  57.2883000  77.3163120  45.6729270  57.2883000
  71.9063000  40.8573000  58.1603000  72.8635000  40.8573000  58.1603000
  71.6663120  41.7839270  58.1603000  72.9763000  50.8173000  60.5043000
  73.9335000  50.8173000  60.5043000  72.7363120  51.7439270  60.5043000
  76.2423000  45.2253000  62.1583000  77.1995000  45.2253000  62.1583000
  76.0023120  46.1519270  62.1583000  73.2203000  47.0143000  63.1733000
  74.1775000  47.0143000  63.1733000  72.9803120  47.9409270  63.1733000
  68.1413000  47.9943000  62.5183000  69.0985000  47.9943000  62.5183000
  67.9013120  48.9209270  62.5183000  66.5453000  41.5963000  64.0493000
  67.5025000  41.5963000  64.0493000  66.3053120  42.5229270  64.0493000
  69.5613000  42.8063000  58.2553000  70.5185000  42.8063000  58.2553000
  69.3213120  43.7329270  58.2553000  63.0773000  40.1483000  37.8963000
  64.0345000  40.1483000  37.8963000  62.8373120  41.0749270  37.8963000
  56.5763000  40.6633000  40.4503000  57.5335000  40.6633000  40.4503000
  56.3363120  41.5899270  40.4503000  57.5833000  37.5053000  39.5253000
  58.5405000  37.5053000  39.5253000  57.3433120  38.4319270  39.5253000
  60.0393000  31.8113000  42.6583000  60.9965000  31.8113000  42.6583000
  59.7993120  32.7379270  42.6583000  62.4903000  32.5413000  42.3363000
  63.4475000  32.5413000  42.3363000  62.2503120  33.4679270  42.3363000
  69.2093000  29.5783000  48.1483000  70.1665000  29.5783000  48.1483000
  68.9693120  30.5049270  48.1483000  63.6033000  29.1923000  52.6183000
  64.5605000  29.1923000  52.6183000  63.3633120  30.1189270  52.6183000
  61.8113000  33.5633000  57.2633000  62.7685000  33.5633000  57.2633000
  61.5713120  34.4899270  57.2633000  70.7773000  27.4333000  58.6473000
  71.7345000  27.4333000  58.6473000  70.5373120  28.3599270  58.6473000
  72.8033000  33.9483000  53.0133000  73.7605000  33.9483000  53.0133000
  72.5633120  34.8749270  53.0133000  67.5263000  31.3883000  62.6063000
  68.4835000  31.3883000  62.6063000  67.2863120  32.3149270  62.6063000
  70.3733000  40.0003000  60.1363000  71.3305000  40.0003000  60.1363000
  70.1333120  40.9269270  60.1363000  65.3573000  31.2113000  58.4553000
  66.3145000  31.2113000  58.4553000  65.1173120  32.1379270  58.4553000
  59.3283000  37.7173000  46.6713000  60.2855000  37.7173000  46.6713000
  59.0883120  38.6439270  46.6713000  56.5993000  36.6633000  54.1713000
  57.5565000  36.6633000  54.1713000  56.3593120  37.5899270  54.1713000
  57.5483000  39.7083000  46.9173000  58.5055000  39.7083000  46.9173000
  57.3083120  40.6349270  46.9173000  55.3773000  38.1303000  47.6513000
  56.3345000  38.1303000  47.6513000  55.1373120  39.0569270  47.6513000
  47.6093000  43.6103000  49.4303000  48.5665000  43.6103000  49.4303000
  47.3693120  44.5369270  49.4303000  47.2233000  40.5353000  51.2483000
  48.1805000  40.5353000  51.2483000  46.9833120  41.4619270  51.2483000
  51.6083000  40.7713000  44.2193000  52.5655000  40.7713000  44.2193000
  51.3683120  41.6979270  44.2193000  54.5253000  38.0063000  50.2493000
  55.4825000  38.0063000  50.2493000  54.2853120  38.9329270  50.2493000
  46.9683000  47.2953000  52.1593000  47.9255000  47.2953000  52.1593000
  46.7283120  48.2219270  52.1593000  42.9893000  45.6683000  50.5133000
  43.9465000  45.6683000  50.5133000  42.7493120  46.5949270  50.5133000
  51.3133000  43.7883000  63.6023000  52.2705000  43.7883000  63.6023000
  51.0733120  44.7149270  63.6023000  58.8933000  47.8953000  61.5793000
  59.8505000  47.8953000  61.5793000  58.6533120  48.8219270  61.5793000
  50.9023000  52.1353000  63.4113000  51.8595000  52.1353000  63.4113000
  50.6623120  53.0619270  63.4113000  52.1803000  48.9613000  65.7623000
  53.1375000  48.9613000  65.7623000  51.9403120  49.8879270  65.7623000
  59.3783000  46.4553000  63.8173000  60.3355000  46.4553000  63.8173000
  59.1383120  47.3819270  63.8173000  58.6733000  37.5623000  60.8473000
  59.6305000  37.5623000  60.8473000  58.4333120  38.4889270  60.8473000
  56.5313000  39.2073000  62.3373000  57.4885000  39.2073000  62.3373000
  56.2913120  40.1339270  62.3373000  69.4623000  40.9853000  62.1173000
  70.4195000  40.9853000  62.1173000  69.2223120  41.9119270  62.1173000
  69.1843000  38.0853000  63.7653000  70.1415000  38.0853000  63.7653000
  68.9443120  39.0119270  63.7653000  59.6243000  46.1473000  42.3093000
  60.5815000  46.1473000  42.3093000  59.3843120  47.0739270  42.3093000
  57.4073000  55.5203000  43.7793000  58.3645000  55.5203000  43.7793000
  57.1673120  56.4469270  43.7793000  57.3733000  52.5043000  41.9473000
  58.3305000  52.5043000  41.9473000  57.1333120  53.4309270  41.9473000
  52.3993000  55.9233000  56.2203000  53.3565000  55.9233000  56.2203000
  52.1593120  56.8499270  56.2203000  57.1693000  50.1873000  62.3913000
  58.1265000  50.1873000  62.3913000  56.9293120  51.1139270  62.3913000
  56.2653000  56.1553000  54.6073000  57.2225000  56.1553000  54.6073000
  56.0253120  57.0819270  54.6073000  53.9793000  57.6913000  57.5893000
  54.9365000  57.6913000  57.5893000  53.7393120  58.6179270  57.5893000
  56.8663000  48.0773000  59.6803000  57.8235000  48.0773000  59.6803000
  56.6263120  49.0039270  59.6803000  54.8813000  51.2883000  61.8323000
  55.8385000  51.2883000  61.8323000  54.6413120  52.2149270  61.8323000
  63.3803000  53.0763000  58.9423000  64.3375000  53.0763000  58.9423000
  63.1403120  54.0029270  58.9423000  60.3683000  54.3963000  60.1133000
  61.3255000  54.3963000  60.1133000  60.1283120  55.3229270  60.1133000
  66.4013000  49.9543000  63.2423000  67.3585000  49.9543000  63.2423000
  66.1613120  50.8809270  63.2423000  55.3203000  52.1083000  68.8643000
  56.2775000  52.1083000  68.8643000  55.0803120  53.0349270  68.8643000
  72.0713000  47.1643000  40.1233000  73.0285000  47.1643000  40.1233000
  71.8313120  48.0909270  40.1233000  73.2083000  57.6653000  41.8363000
  74.1655000  57.6653000  41.8363000  72.9683120  58.5919270  41.8363000
  69.3023000  43.4323000  36.7983000  70.2595000  43.4323000  36.7983000
  69.0623120  44.3589270  36.7983000  71.1033000  50.9683000  38.9623000
  72.0605000  50.9683000  38.9623000  70.8633120  51.8949270  38.9623000
  73.8653000  49.6473000  36.6823000  74.8225000  49.6473000  36.6823000
  73.6253120  50.5739270  36.6823000  65.7263000  46.2943000  42.7093000
  66.6835000  46.2943000  42.7093000  65.4863120  47.2209270  42.7093000
  59.2363000  46.3533000  39.5733000  60.1935000  46.3533000  39.5733000
  58.9963120  47.2799270  39.5733000  58.5643000  50.3363000  36.4103000
  59.5215000  50.3363000  36.4103000  58.3243120  51.2629270  36.4103000
  62.2273000  53.7293000  32.4353000  63.1845000  53.7293000  32.4353000
  61.9873120  54.6559270  32.4353000  63.6383000  50.8593000  29.0343000
  64.5955000  50.8593000  29.0343000  63.3983120  51.7859270  29.0343000
  56.4883000  48.8943000  19.9303000  57.4455000  48.8943000  19.9303000
  56.2483120  49.8209270  19.9303000  52.2403000  47.2773000  13.7453000
  53.1975000  47.2773000  13.7453000  52.0003120  48.2039270  13.7453000
  46.4543000  51.1143000  23.6033000  47.4115000  51.1143000  23.6033000
  46.2143120  52.0409270  23.6033000  48.2793000  40.7263000  22.2223000
  49.2365000  40.7263000  22.2223000  48.0393120  41.6529270  22.2223000
  46.3563000  43.1033000  20.2603000  47.3135000  43.1033000  20.2603000
  46.1163120  44.0299270  20.2603000  47.1153000  45.8593000  17.5453000
  48.0725000  45.8593000  17.5453000  46.8753120  46.7859270  17.5453000
  56.6363000  40.4933000  22.3523000  57.5935000  40.4933000  22.3523000
  56.3963120  41.4199270  22.3523000  53.1693000  40.0383000  25.9113000
  54.1265000  40.0383000  25.9113000  52.9293120  40.9649270  25.9113000
  57.0633000  39.9903000  29.1953000  58.0205000  39.9903000  29.1953000
  56.8233120  40.9169270  29.1953000  63.3543000  43.1053000  28.8423000
  64.3115000  43.1053000  28.8423000  63.1143120  44.0319270  28.8423000
  63.1473000  53.8723000  34.9263000  64.1045000  53.8723000  34.9263000
  62.9073120  54.7989270  34.9263000  58.8653000  55.4953000  39.0423000
  59.8225000  55.4953000  39.0423000  58.6253120  56.4219270  39.0423000
  60.6693000  51.1193000  41.0343000  61.6265000  51.1193000  41.0343000
  60.4293120  52.0459270  41.0343000  61.0833000  53.1023000  38.7973000
  62.0405000  53.1023000  38.7973000  60.8433120  54.0289270  38.7973000
  62.3583000  60.4533000  50.4383000  63.3155000  60.4533000  50.4383000
  62.1183120  61.3799270  50.4383000  65.7983000  59.4013000  50.2973000
  66.7555000  59.4013000  50.2973000  65.5583120  60.3279270  50.2973000
  60.2693000  58.7953000  51.6673000  61.2265000  58.7953000  51.6673000
  60.0293120  59.7219270  51.6673000  69.9683000  62.6863000  53.1263000
  70.9255000  62.6863000  53.1263000  69.7283120  63.6129270  53.1263000
  61.2723000  59.0733000  54.6543000  62.2295000  59.0733000  54.6543000
  61.0323120  59.9999270  54.6543000  60.2843000  53.0193000  56.3883000
  61.2415000  53.0193000  56.3883000  60.0443120  53.9459270  56.3883000
  64.1233000  59.3363000  54.8323000  65.0805000  59.3363000  54.8323000
  63.8833120  60.2629270  54.8323000  58.1923000  56.2043000  59.5093000
  59.1495000  56.2043000  59.5093000  57.9523120  57.1309270  59.5093000
  67.0073000  57.1173000  61.3533000  67.9645000  57.1173000  61.3533000
  66.7673120  58.0439270  61.3533000  71.1643000  59.5213000  69.3483000
  72.1215000  59.5213000  69.3483000  70.9243120  60.4479270  69.3483000
  64.8843000  54.0173000  64.4703000  65.8415000  54.0173000  64.4703000
  64.6443120  54.9439270  64.4703000  70.3493000  63.3733000  63.8053000
  71.3065000  63.3733000  63.8053000  70.1093120  64.2999270  63.8053000
  74.1813000  57.2413000  58.5963000  75.1385000  57.2413000  58.5963000
  73.9413120  58.1679270  58.5963000  72.8903000  56.9423000  66.3463000
  73.8475000  56.9423000  66.3463000  72.6503120  57.8689270  66.3463000
  76.3573000  53.0483000  59.3923000  77.3145000  53.0483000  59.3923000
  76.1173120  53.9749270  59.3923000  64.9893000  55.1343000  59.9363000
  65.9465000  55.1343000  59.9363000  64.7493120  56.0609270  59.9363000
  70.9703000  52.3093000  61.9213000  71.9275000  52.3093000  61.9213000
  70.7303120  53.2359270  61.9213000  75.9733000  47.2053000  55.1223000
  76.9305000  47.2053000  55.1223000  75.7333120  48.1319270  55.1223000
  77.9203000  49.1633000  42.1523000  78.8775000  49.1633000  42.1523000
  77.6803120  50.0899270  42.1523000  75.3463000  45.2243000  41.6813000
  76.3035000  45.2243000  41.6813000  75.1063120  46.1509270  41.6813000
  74.3073000  48.3103000  39.0243000  75.2645000  48.3103000  39.0243000
  74.0673120  49.2369270  39.0243000  71.3153000  53.4713000  34.7863000
  72.2725000  53.4713000  34.7863000  71.0753120  54.3979270  34.7863000
  74.5053000  53.0683000  36.3433000  75.4625000  53.0683000  36.3433000
  74.2653120  53.9949270  36.3433000  71.7293000  51.3353000  36.6593000
  72.6865000  51.3353000  36.6593000  71.4893120  52.2619270  36.6593000
  68.5023000  59.3373000  33.5413000  69.4595000  59.3373000  33.5413000
  68.2623120  60.2639270  33.5413000  61.5423000  60.0823000  36.2803000
  62.4995000  60.0823000  36.2803000  61.3023120  61.0089270  36.2803000
  66.2413000  61.2493000  29.8903000  67.1985000  61.2493000  29.8903000
  66.0013120  62.1759270  29.8903000  66.8393000  59.0053000  31.2253000
  67.7965000  59.0053000  31.2253000  66.5993120  59.9319270  31.2253000
  60.8523000  56.0363000  27.2643000  61.8095000  56.0363000  27.2643000
  60.6123120  56.9629270  27.2643000  58.1193000  55.0643000  36.2833000
  59.0765000  55.0643000  36.2833000  57.8793120  55.9909270  36.2833000
  59.5523000  64.7353000  27.8943000  60.5095000  64.7353000  27.8943000
  59.3123120  65.6619270  27.8943000  53.7343000  51.4813000  26.9713000
  54.6915000  51.4813000  26.9713000  53.4943120  52.4079270  26.9713000
  52.3453000  54.4333000  27.8633000  53.3025000  54.4333000  27.8633000
  52.1053120  55.3599270  27.8633000  49.3313000  47.9203000  38.0593000
  50.2885000  47.9203000  38.0593000  49.0913120  48.8469270  38.0593000
  51.2233000  47.2663000  36.2673000  52.1805000  47.2663000  36.2673000
  50.9833120  48.1929270  36.2673000  46.9083000  47.9913000  34.9773000
  47.8655000  47.9913000  34.9773000  46.6683120  48.9179270  34.9773000
  43.5313000  59.9873000  26.1043000  44.4885000  59.9873000  26.1043000
  43.2913120  60.9139270  26.1043000  41.9933000  62.7023000  29.1613000
  42.9505000  62.7023000  29.1613000  41.7533120  63.6289270  29.1613000
  37.2863000  67.8733000  27.9153000  38.2435000  67.8733000  27.9153000
  37.0463120  68.7999270  27.9153000  40.2143000  68.6493000  31.1643000
  41.1715000  68.6493000  31.1643000  39.9743120  69.5759270  31.1643000
  44.6953000  67.8213000  35.1953000  45.6525000  67.8213000  35.1953000
  44.4553120  68.7479270  35.1953000  46.1763000  64.3743000  29.7213000
  47.1335000  64.3743000  29.7213000  45.9363120  65.3009270  29.7213000
  54.2863000  67.5243000  31.7133000  55.2435000  67.5243000  31.7133000
  54.0463120  68.4509270  31.7133000  47.9263000  70.3063000  36.6423000
  48.8835000  70.3063000  36.6423000  47.6863120  71.2329270  36.6423000
  57.5753000  65.2983000  34.5333000  58.5325000  65.2983000  34.5333000
  57.3353120  66.2249270  34.5333000  53.7603000  70.9693000  34.7033000
  54.7175000  70.9693000  34.7033000  53.5203120  71.8959270  34.7033000
  54.6273000  60.9073000  38.3153000  55.5845000  60.9073000  38.3153000
  54.3873120  61.8339270  38.3153000  48.9583000  64.0003000  28.3063000
  49.9155000  64.0003000  28.3063000  48.7183120  64.9269270  28.3063000
  59.1493000  62.6633000  31.3063000  60.1065000  62.6633000  31.3063000
  58.9093120  63.5899270  31.3063000  61.1393000  62.7433000  35.0643000
  62.0965000  62.7433000  35.0643000  60.8993120  63.6699270  35.0643000
  51.9123000  57.6363000  24.3133000  52.8695000  57.6363000  24.3133000
  51.6723120  58.5629270  24.3133000  35.3633000  61.2383000  23.9553000
  36.3205000  61.2383000  23.9553000  35.1233120  62.1649270  23.9553000
  32.1343000  52.1353000  23.5333000  33.0915000  52.1353000  23.5333000
  31.8943120  53.0619270  23.5333000  29.4693000  45.4613000  26.2753000
  30.4265000  45.4613000  26.2753000  29.2293120  46.3879270  26.2753000
  29.6353000  46.3643000  22.1513000  30.5925000  46.3643000  22.1513000
  29.3953120  47.2909270  22.1513000  32.1553000  58.2363000  30.1763000
  33.1125000  58.2363000  30.1763000  31.9153120  59.1629270  30.1763000
  30.7433000  47.8173000  36.0683000  31.7005000  47.8173000  36.0683000
  30.5033120  48.7439270  36.0683000  29.3013000  42.7703000  30.2063000
  30.2585000  42.7703000  30.2063000  29.0613120  43.6969270  30.2063000
  28.8553000  40.3053000  35.0243000  29.8125000  40.3053000  35.0243000
  28.6153120  41.2319270  35.0243000  35.8663000  44.9203000  47.3483000
  36.8235000  44.9203000  47.3483000  35.6263120  45.8469270  47.3483000
  36.5903000  38.8423000  42.0653000  37.5475000  38.8423000  42.0653000
  36.3503120  39.7689270  42.0653000  42.2853000  37.5983000  37.3233000
  43.2425000  37.5983000  37.3233000  42.0453120  38.5249270  37.3233000
  42.5873000  45.8533000  37.8973000  43.5445000  45.8533000  37.8973000
  42.3473120  46.7799270  37.8973000  44.8243000  45.4633000  19.6713000
  45.7815000  45.4633000  19.6713000  44.5843120  46.3899270  19.6713000
  39.9443000  45.4953000  21.3913000  40.9015000  45.4953000  21.3913000
  39.7043120  46.4219270  21.3913000  32.1313000  44.9823000  26.0263000
  33.0885000  44.9823000  26.0263000  31.8913120  45.9089270  26.0263000
  28.4233000  39.5083000  31.6523000  29.3805000  39.5083000  31.6523000
  28.1833120  40.4349270  31.6523000  35.5313000  38.1193000  29.6073000
  36.4885000  38.1193000  29.6073000  35.2913120  39.0459270  29.6073000
  30.4973000  38.6323000  24.5593000  31.4545000  38.6323000  24.5593000
  30.2573120  39.5589270  24.5593000  32.6203000  31.8093000  28.4523000
  33.5775000  31.8093000  28.4523000  32.3803120  32.7359270  28.4523000
  35.1913000  36.2063000  24.3793000  36.1485000  36.2063000  24.3793000
  34.9513120  37.1329270  24.3793000  36.8103000  34.6123000  20.5493000
  37.7675000  34.6123000  20.5493000  36.5703120  35.5389270  20.5493000
  45.3753000  29.2753000  18.0483000  46.3325000  29.2753000  18.0483000
  45.1353120  30.2019270  18.0483000  50.6683000  32.8623000  16.1323000
  51.6255000  32.8623000  16.1323000  50.4283120  33.7889270  16.1323000
  57.1563000  25.7113000  19.4513000  58.1135000  25.7113000  19.4513000
  56.9163120  26.6379270  19.4513000  53.8503000  29.0133000  15.9393000
  54.8075000  29.0133000  15.9393000  53.6103120  29.9399270  15.9393000
  54.2093000  36.3753000  22.2663000  55.1665000  36.3753000  22.2663000
  53.9693120  37.3019270  22.2663000  57.2543000  28.6013000  31.3593000
  58.2115000  28.6013000  31.3593000  57.0143120  29.5279270  31.3593000
  56.9013000  29.1963000  34.3843000  57.8585000  29.1963000  34.3843000
  56.6613120  30.1229270  34.3843000  56.5913000  20.1503000  28.2063000
  57.5485000  20.1503000  28.2063000  56.3513120  21.0769270  28.2063000
  53.4303000  20.9633000  26.9823000  54.3875000  20.9633000  26.9823000
  53.1903120  21.8899270  26.9823000  43.2483000  21.1623000  25.2773000
  44.2055000  21.1623000  25.2773000  43.0083120  22.0889270  25.2773000
  45.9273000  18.5143000  24.9073000  46.8845000  18.5143000  24.9073000
  45.6873120  19.4409270  24.9073000  35.3083000  29.5283000  30.8263000
  36.2655000  29.5283000  30.8263000  35.0683120  30.4549270  30.8263000
  31.8923000  34.1333000  35.7213000  32.8495000  34.1333000  35.7213000
  31.6523120  35.0599270  35.7213000  34.1513000  29.4453000  28.3063000
  35.1085000  29.4453000  28.3063000  33.9113120  30.3719270  28.3063000
  31.6713000  30.8333000  30.5813000  32.6285000  30.8333000  30.5813000
  31.4313120  31.7599270  30.5813000  33.6653000  25.4883000  26.6013000
  34.6225000  25.4883000  26.6013000  33.4253120  26.4149270  26.6013000
  43.4573000  19.8443000  35.2593000  44.4145000  19.8443000  35.2593000
  43.2173120  20.7709270  35.2593000  35.1743000  28.6963000  25.8283000
  36.1315000  28.6963000  25.8283000  34.9343120  29.6229270  25.8283000
  42.7053000  27.2193000  23.0873000  43.6625000  27.2193000  23.0873000
  42.4653120  28.1459270  23.0873000  42.8473000  23.4993000  23.2043000
  43.8045000  23.4993000  23.2043000  42.6073120  24.4259270  23.2043000
  45.6533000  40.5173000  19.7823000  46.6105000  40.5173000  19.7823000
  45.4133120  41.4439270  19.7823000  45.3973000  36.6583000  19.1693000
  46.3545000  36.6583000  19.1693000  45.1573120  37.5849270  19.1693000
  42.9423000  40.3133000  18.4753000  43.8995000  40.3133000  18.4753000
  42.7023120  41.2399270  18.4753000  41.1463000  40.0583000  15.8763000
  42.1035000  40.0583000  15.8763000  40.9063120  40.9849270  15.8763000
  46.9323000  38.0043000  28.4303000  47.8895000  38.0043000  28.4303000
  46.6923120  38.9309270  28.4303000  41.9753000  44.7933000  19.9033000
  42.9325000  44.7933000  19.9033000  41.7353120  45.7199270  19.9033000
  52.4863000  38.7603000  36.5023000  53.4435000  38.7603000  36.5023000
  52.2463120  39.6869270  36.5023000  48.2933000  46.1793000  36.2943000
  49.2505000  46.1793000  36.2943000  48.0533120  47.1059270  36.2943000
  55.8973000  38.0963000  27.6243000  56.8545000  38.0963000  27.6243000
  55.6573120  39.0229270  27.6243000  51.2133000  38.0373000  41.8403000
  52.1705000  38.0373000  41.8403000  50.9733120  38.9639270  41.8403000
  53.9473000  34.5103000  43.1293000  54.9045000  34.5103000  43.1293000
  53.7073120  35.4369270  43.1293000  50.6163000  29.4623000  38.5433000
  51.5735000  29.4623000  38.5433000  50.3763120  30.3889270  38.5433000
  46.1233000  37.7733000  36.9003000  47.0805000  37.7733000  36.9003000
  45.8833120  38.6999270  36.9003000  41.8593000  35.5483000  42.0173000
  42.8165000  35.5483000  42.0173000  41.6193120  36.4749270  42.0173000
  41.7303000  26.8593000  35.7523000  42.6875000  26.8593000  35.7523000
  41.4903120  27.7859270  35.7523000  36.2743000  24.3723000  39.3003000
  37.2315000  24.3723000  39.3003000  36.0343120  25.2989270  39.3003000
  34.1533000  26.0333000  40.3263000  35.1105000  26.0333000  40.3263000
  33.9133120  26.9599270  40.3263000  33.3103000  37.1623000  40.8783000
  34.2675000  37.1623000  40.8783000  33.0703120  38.0889270  40.8783000
  30.7133000  36.9803000  38.4793000  31.6705000  36.9803000  38.4793000
  30.4733120  37.9069270  38.4793000  57.4923000  61.2473000  41.6953000
  58.4495000  61.2473000  41.6953000  57.2523120  62.1739270  41.6953000
  58.4943000  63.0523000  35.7403000  59.4515000  63.0523000  35.7403000
  58.2543120  63.9789270  35.7403000   5.9063000  63.6263000   7.0733000
   6.8635000  63.6263000   7.0733000   5.6663120  64.5529270   7.0733000
  14.5223000  55.1093000   5.6013000  15.4795000  55.1093000   5.6013000
  14.2823120  56.0359270   5.6013000  53.1683000   8.8873000  15.1373000
  54.1255000   8.8873000  15.1373000  52.9283120   9.8139270  15.1373000
   5.4343000  11.8473000  17.6493000   6.3915000  11.8473000  17.6493000
   5.1943120  12.7739270  17.6493000  63.6923000  12.1123000  59.6683000
  64.6495000  12.1123000  59.6683000  63.4523120  13.0389270  59.6683000
   7.7993000   6.6413000  22.6363000   8.7565000   6.6413000  22.6363000
   7.5593120   7.5679270  22.6363000   6.3353000   5.7253000  31.6323000
   7.2925000   5.7253000  31.6323000   6.0953120   6.6519270  31.6323000
  63.1323000  62.3813000  14.6243000  64.0895000  62.3813000  14.6243000
  62.8923120  63.3079270  14.6243000  66.6983000   2.3023000  26.5893000
  67.6555000   2.3023000  26.5893000  66.4583120   3.2289270  26.5893000
  62.4843000   4.1823000   6.2863000  63.4415000   4.1823000   6.2863000
  62.2443120   5.1089270   6.2863000  61.3333000   8.3513000  35.8683000
  62.2905000   8.3513000  35.8683000  61.0933120   9.2779270  35.8683000
  63.9643000   2.7303000  50.3283000  64.9215000   2.7303000  50.3283000
  63.7243120   3.6569270  50.3283000   2.5623000  65.2823000  47.5793000
   3.5195000  65.2823000  47.5793000   2.3223120  66.2089270  47.5793000
   2.7413000  15.7723000  40.3123000   3.6985000  15.7723000  40.3123000
   2.5013120  16.6989270  40.3123000  61.6613000   4.3393000  44.7283000
  62.6185000   4.3393000  44.7283000  61.4213120   5.2659270  44.7283000
   8.1533000   2.1393000  52.6013000   9.1105000   2.1393000  52.6013000
   7.9133120   3.0659270  52.6013000  61.9643000   5.4763000  65.1773000
  62.9215000   5.4763000  65.1773000  61.7243120   6.4029270  65.1773000
   2.6903000   6.0143000  51.9763000   3.6475000   6.0143000  51.9763000
   2.4503120   6.9409270  51.9763000   8.3023000   4.8073000  58.1383000
   9.2595000   4.8073000  58.1383000   8.0623120   5.7339270  58.1383000
   6.9523000  18.4613000  13.8173000   7.9095000  18.4613000  13.8173000
   6.7123120  19.3879270  13.8173000  52.6623000   6.6703000  11.9013000
  53.6195000   6.6703000  11.9013000  52.4223120   7.5969270  11.9013000
  64.8333000  20.1723000   6.1083000  65.7905000  20.1723000   6.1083000
  64.5933120  21.0989270   6.1083000  64.8423000  13.4843000  15.9703000
  65.7995000  13.4843000  15.9703000  64.6023120  14.4109270  15.9703000
  63.1733000  22.2843000  13.0533000  64.1305000  22.2843000  13.0533000
  62.9333120  23.2109270  13.0533000  16.2033000   7.5593000  32.3013000
  17.1605000   7.5593000  32.3013000  15.9633120   8.4859270  32.3013000
  65.2843000   7.7213000  12.7263000  66.2415000   7.7213000  12.7263000
  65.0443120   8.6479270  12.7263000  57.4893000  65.4953000  19.1903000
  58.4465000  65.4953000  19.1903000  57.2493120  66.4219270  19.1903000
  10.0903000  15.5763000  23.0773000  11.0475000  15.5763000  23.0773000
   9.8503120  16.5029270  23.0773000  13.2283000  27.7913000  33.1183000
  14.1855000  27.7913000  33.1183000  12.9883120  28.7179270  33.1183000
  66.4303000   9.7743000  13.9763000  67.3875000   9.7743000  13.9763000
  66.1903120  10.7009270  13.9763000  64.9903000   7.0923000  35.7863000
  65.9475000   7.0923000  35.7863000  64.7503120   8.0189270  35.7863000
  64.2803000   3.4483000  37.6913000  65.2375000   3.4483000  37.6913000
  64.0403120   4.3749270  37.6913000  10.2033000   3.9343000  53.3963000
  11.1605000   3.9343000  53.3963000   9.9633120   4.8609270  53.3963000
  66.2203000  17.3053000  36.2313000  67.1775000  17.3053000  36.2313000
  65.9803120  18.2319270  36.2313000  65.9173000   4.7373000  65.8213000
  66.8745000   4.7373000  65.8213000  65.6773120   5.6639270  65.8213000
   9.4053000  11.3623000  63.9713000  10.3625000  11.3623000  63.9713000
   9.1653120  12.2889270  63.9713000   5.0753000   9.4753000  63.3883000
   6.0325000   9.4753000  63.3883000   4.8353120  10.4019270  63.3883000
  58.4193000  22.3873000  11.0713000  59.3765000  22.3873000  11.0713000
  58.1793120  23.3139270  11.0713000   5.5523000  18.0833000   3.0553000
   6.5095000  18.0833000   3.0553000   5.3123120  19.0099270   3.0553000
  62.3783000  13.9623000  25.7123000  63.3355000  13.9623000  25.7123000
  62.1383120  14.8889270  25.7123000   7.9713000   8.7563000  20.1873000
   8.9285000   8.7563000  20.1873000   7.7313120   9.6829270  20.1873000
  17.8923000  16.4663000   6.3223000  18.8495000  16.4663000   6.3223000
  17.6523120  17.3929270   6.3223000   4.5163000  10.6093000  11.3743000
   5.4735000  10.6093000  11.3743000   4.2763120  11.5359270  11.3743000
   8.7723000  67.0573000  25.3313000   9.7295000  67.0573000  25.3313000
   8.5323120  67.9839270  25.3313000  64.6813000  15.6753000  13.8753000
  65.6385000  15.6753000  13.8753000  64.4413120  16.6019270  13.8753000
   5.7013000  17.9603000  23.8543000   6.6585000  17.9603000  23.8543000
   5.4613120  18.8869270  23.8543000   4.7573000  12.9273000  29.6053000
   5.7145000  12.9273000  29.6053000   4.5173120  13.8539270  29.6053000
   6.0063000   8.8023000  28.8263000   6.9635000   8.8023000  28.8263000
   5.7663120   9.7289270  28.8263000   8.9383000   8.7643000  40.3263000
   9.8955000   8.7643000  40.3263000   8.6983120   9.6909270  40.3263000
  58.8613000  18.4463000  37.6673000  59.8185000  18.4463000  37.6673000
  58.6213120  19.3729270  37.6673000  59.4623000  21.7613000  49.9773000
  60.4195000  21.7613000  49.9773000  59.2223120  22.6879270  49.9773000
  64.2843000   9.1083000  44.8113000  65.2415000   9.1083000  44.8113000
  64.0443120  10.0349270  44.8113000  57.9073000  15.3223000  52.5323000
  58.8645000  15.3223000  52.5323000  57.6673120  16.2489270  52.5323000
   5.3603000  15.2153000  63.0753000   6.3175000  15.2153000  63.0753000
   5.1203120  16.1419270  63.0753000  54.4143000  12.2593000  65.7473000
  55.3715000  12.2593000  65.7473000  54.1743120  13.1859270  65.7473000
  62.8933000  18.6353000  59.0733000  63.8505000  18.6353000  59.0733000
  62.6533120  19.5619270  59.0733000  12.4403000  10.6743000   6.7313000
  13.3975000  10.6743000   6.7313000  12.2003120  11.6009270   6.7313000
   6.7913000  64.4763000  10.6563000   7.7485000  64.4763000  10.6563000
   6.5513120  65.4029270  10.6563000  52.3463000  11.7073000   4.3703000
  53.3035000  11.7073000   4.3703000  52.1063120  12.6339270   4.3703000
   1.7683000   7.4323000  16.3363000   2.7255000   7.4323000  16.3363000
   1.5283120   8.3589270  16.3363000  11.6483000  10.9213000  16.6613000
  12.6055000  10.9213000  16.6613000  11.4083120  11.8479270  16.6613000
  61.0213000   3.9593000  12.2023000  61.9785000   3.9593000  12.2023000
  60.7813120   4.8859270  12.2023000  64.9233000   8.6553000  17.1603000
  65.8805000   8.6553000  17.1603000  64.6833120   9.5819270  17.1603000
   9.7303000   7.8723000  31.1983000  10.6875000   7.8723000  31.1983000
   9.4903120   8.7989270  31.1983000  64.9063000  14.4273000  19.7803000
  65.8635000  14.4273000  19.7803000  64.6663120  15.3539270  19.7803000
  60.3473000  67.1053000  22.0543000  61.3045000  67.1053000  22.0543000
  60.1073120  68.0319270  22.0543000  64.0673000  10.0903000  26.2733000
  65.0245000  10.0903000  26.2733000  63.8273120  11.0169270  26.2733000
  25.9433000  16.0363000  39.8713000  26.9005000  16.0363000  39.8713000
  25.7033120  16.9629270  39.8713000   8.0823000   7.0533000  29.2403000
   9.0395000   7.0533000  29.2403000   7.8423120   7.9799270  29.2403000
   4.8113000  66.5163000  33.2163000   5.7685000  66.5163000  33.2163000
   4.5713120  67.4429270  33.2163000   4.1443000  18.0203000  53.9453000
   5.1015000  18.0203000  53.9453000   3.9043120  18.9469270  53.9453000
  66.9213000  21.5143000  43.7353000  67.8785000  21.5143000  43.7353000
  66.6813120  22.4409270  43.7353000  63.9053000  17.8943000  51.4103000
  64.8625000  17.8943000  51.4103000  63.6653120  18.8209270  51.4103000
   6.9913000  22.0173000  61.2863000   7.9485000  22.0173000  61.2863000
   6.7513120  22.9439270  61.2863000  61.4693000  17.4013000  54.3523000
  62.4265000  17.4013000  54.3523000  61.2293120  18.3279270  54.3523000
  63.6913000  25.9493000   2.6583000  64.6485000  25.9493000   2.6583000
  63.4513120  26.8759270   2.6583000  59.8253000  17.7963000  64.9153000
  60.7825000  17.7963000  64.9153000  59.5853120  18.7229270  64.9153000
  10.6893000  65.2443000   6.0113000  11.6465000  65.2443000   6.0113000
  10.4493120  66.1709270   6.0113000  14.6553000  31.4253000  10.8323000
  15.6125000  31.4253000  10.8323000  14.4153120  32.3519270  10.8323000
   3.4273000   8.4463000   3.6883000   4.3845000   8.4463000   3.6883000
   3.1873120   9.3729270   3.6883000   6.5873000  22.3683000  12.9843000
   7.5445000  22.3683000  12.9843000   6.3473120  23.2949270  12.9843000
   5.0603000  67.0223000  23.9823000   6.0175000  67.0223000  23.9823000
   4.8203120  67.9489270  23.9823000  16.7883000  22.6203000  14.5763000
  17.7455000  22.6203000  14.5763000  16.5483120  23.5469270  14.5763000
  66.3153000  17.2233000  15.4403000  67.2725000  17.2233000  15.4403000
  66.0753120  18.1499270  15.4403000  60.9113000  26.1463000  26.8613000
  61.8685000  26.1463000  26.8613000  60.6713120  27.0729270  26.8613000
  60.1983000   4.3933000  22.4303000  61.1555000   4.3933000  22.4303000
  59.9583120   5.3199270  22.4303000   3.1053000   5.5473000  24.5593000
   4.0625000   5.5473000  24.5593000   2.8653120   6.4739270  24.5593000
   2.2513000  16.9023000  24.2213000   3.2085000  16.9023000  24.2213000
   2.0113120  17.8289270  24.2213000   8.7333000  58.5363000  36.8123000
   9.6905000  58.5363000  36.8123000   8.4933120  59.4629270  36.8123000
  14.9093000  15.5603000  35.2243000  15.8665000  15.5603000  35.2243000
  14.6693120  16.4869270  35.2243000  14.1873000  22.3603000  33.0883000
  15.1445000  22.3603000  33.0883000  13.9473120  23.2869270  33.0883000
  11.7213000  19.3983000  42.9523000  12.6785000  19.3983000  42.9523000
  11.4813120  20.3249270  42.9523000  64.1103000  17.4233000  40.0503000
  65.0675000  17.4233000  40.0503000  63.8703120  18.3499270  40.0503000
  54.7103000  19.7423000  45.6433000  55.6675000  19.7423000  45.6433000
  54.4703120  20.6689270  45.6433000  58.1453000  23.3033000  60.0713000
  59.1025000  23.3033000  60.0713000  57.9053120  24.2299270  60.0713000
   5.1183000  37.4633000  58.6803000   6.0755000  37.4633000  58.6803000
   4.8783120  38.3899270  58.6803000   9.0083000  28.5853000  58.0303000
   9.9655000  28.5853000  58.0303000   8.7683120  29.5119270  58.0303000
   7.2563000  20.9803000  66.9023000   8.2135000  20.9803000  66.9023000
   7.0163120  21.9069270  66.9023000  61.5183000  19.9813000  55.9423000
  62.4755000  19.9813000  55.9423000  61.2783120  20.9079270  55.9423000
  62.8583000   7.5513000  11.0203000  63.8155000   7.5513000  11.0203000
  62.6183120   8.4779270  11.0203000   7.3743000  25.6833000  14.7043000
   8.3315000  25.6833000  14.7043000   7.1343120  26.6099270  14.7043000
  62.6873000  11.6983000   9.4743000  63.6445000  11.6983000   9.4743000
  62.4473120  12.6249270   9.4743000  12.1923000   9.3693000   4.1493000
  13.1495000   9.3693000   4.1493000  11.9523120  10.2959270   4.1493000
  10.3353000  27.4493000  13.9563000  11.2925000  27.4493000  13.9563000
  10.0953120  28.3759270  13.9563000   6.0353000  24.5173000  18.0103000
   6.9925000  24.5173000  18.0103000   5.7953120  25.4439270  18.0103000
  63.4533000  18.9083000  23.4333000  64.4105000  18.9083000  23.4333000
  63.2133120  19.8349270  23.4333000   5.3653000  15.4543000  25.3283000
   6.3225000  15.4543000  25.3283000   5.1253120  16.3809270  25.3283000
  21.7183000   3.7263000  27.9093000  22.6755000   3.7263000  27.9093000
  21.4783120   4.6529270  27.9093000  54.6203000  17.3393000  25.7783000
  55.5775000  17.3393000  25.7783000  54.3803120  18.2659270  25.7783000
  60.7813000  22.2813000  36.3873000  61.7385000  22.2813000  36.3873000
  60.5413120  23.2079270  36.3873000  63.8863000  24.9683000  39.3673000
  64.8435000  24.9683000  39.3673000  63.6463120  25.8949270  39.3673000
  55.7153000  12.0703000  48.8863000  56.6725000  12.0703000  48.8863000
  55.4753120  12.9969270  48.8863000  58.9763000  15.7783000  57.9353000
  59.9335000  15.7783000  57.9353000  58.7363120  16.7049270  57.9353000
   5.8443000  22.5693000  52.0113000   6.8015000  22.5693000  52.0113000
   5.6043120  23.4959270  52.0113000  25.2833000  12.8043000  44.5293000
  26.2405000  12.8043000  44.5293000  25.0433120  13.7309270  44.5293000
  15.7793000  13.4403000  60.3833000  16.7365000  13.4403000  60.3833000
  15.5393120  14.3669270  60.3833000  24.3383000   8.0073000   5.2233000
  25.2955000   8.0073000   5.2233000  24.0983120   8.9339270   5.2233000
  14.9093000  15.0733000  64.1693000  15.8665000  15.0733000  64.1693000
  14.6693120  15.9999270  64.1693000  14.9513000  19.3723000  64.8693000
  15.9085000  19.3723000  64.8693000  14.7113120  20.2989270  64.8693000
   4.7843000  27.5493000  65.4363000   5.7415000  27.5493000  65.4363000
   4.5443120  28.4759270  65.4363000   9.5483000  30.1113000  22.3863000
  10.5055000  30.1113000  22.3863000   9.3083120  31.0379270  22.3863000
  12.6923000   7.1303000   2.7633000  13.6495000   7.1303000   2.7633000
  12.4523120   8.0569270   2.7633000  66.9033000  26.7223000  14.2053000
  67.8605000  26.7223000  14.2053000  66.6633120  27.6489270  14.2053000
  10.4133000   6.0793000  21.0233000  11.3705000   6.0793000  21.0233000
  10.1733120   7.0059270  21.0233000  10.1473000  19.0843000  25.0203000
  11.1045000  19.0843000  25.0203000   9.9073120  20.0109270  25.0203000
   6.1083000  13.1533000  27.0163000   7.0655000  13.1533000  27.0163000
   5.8683120  14.0799270  27.0163000  63.4903000  24.4033000  33.3063000
  64.4475000  24.4033000  33.3063000  63.2503120  25.3299270  33.3063000
   3.4363000  17.4403000  30.9113000   4.3935000  17.4403000  30.9113000
   3.1963120  18.3669270  30.9113000  49.8183000  13.3363000  51.4773000
  50.7755000  13.3363000  51.4773000  49.5783120  14.2629270  51.4773000
  62.6323000  20.1673000  37.6183000  63.5895000  20.1673000  37.6183000
  62.3923120  21.0939270  37.6183000  61.2903000  19.8213000  44.1693000
  62.2475000  19.8213000  44.1693000  61.0503120  20.7479270  44.1693000
  10.7373000  13.8253000  66.2003000  11.6945000  13.8253000  66.2003000
  10.4973120  14.7519270  66.2003000  55.5573000  13.8653000  36.2083000
  56.5145000  13.8653000  36.2083000  55.3173120  14.7919270  36.2083000
  55.2243000   4.9843000  51.4733000  56.1815000   4.9843000  51.4733000
  54.9843120   5.9109270  51.4733000  66.9943000  22.1683000   9.0253000
  67.9515000  22.1683000   9.0253000  66.7543120  23.0949270   9.0253000
  18.2363000  29.8543000   3.9263000  19.1935000  29.8543000   3.9263000
  17.9963120  30.7809270   3.9263000  10.1423000  34.6793000  10.4813000
  11.0995000  34.6793000  10.4813000   9.9023120  35.6059270  10.4813000
   9.4483000  18.2303000  62.8123000  10.4055000  18.2303000  62.8123000
   9.2083120  19.1569270  62.8123000   7.7873000   9.2493000  58.8543000
   8.7445000   9.2493000  58.8543000   7.5473120  10.1759270  58.8543000
   2.5683000  26.8493000   7.2683000   3.5255000  26.8493000   7.2683000
   2.3283120  27.7759270   7.2683000   6.0653000  19.5393000   8.9143000
   7.0225000  19.5393000   8.9143000   5.8253120  20.4659270   8.9143000
  66.9013000  14.0443000  17.7453000  67.8585000  14.0443000  17.7453000
  66.6613120  14.9709270  17.7453000  10.6583000  14.7423000   7.0663000
  11.6155000  14.7423000   7.0663000  10.4183120  15.6689270   7.0663000
   4.4743000  22.7343000  26.2493000   5.4315000  22.7343000  26.2493000
   4.2343120  23.6609270  26.2493000  65.4633000  23.3003000   3.5603000
  66.4205000  23.3003000   3.5603000  65.2233120  24.2269270   3.5603000
   4.1943000  14.4963000  32.2323000   5.1515000  14.4963000  32.2323000
   3.9543120  15.4229270  32.2323000  13.0473000  33.3513000  25.9713000
  14.0045000  33.3513000  25.9713000  12.8073120  34.2779270  25.9713000
  63.4713000  27.4783000  32.9743000  64.4285000  27.4783000  32.9743000
  63.2313120  28.4049270  32.9743000  59.8083000  21.6383000  47.0283000
  60.7655000  21.6383000  47.0283000  59.5683120  22.5649270  47.0283000
  46.9803000  26.5393000  49.8053000  47.9375000  26.5393000  49.8053000
  46.7403120  27.4659270  49.8053000  62.9603000  15.7393000  41.7923000
  63.9175000  15.7393000  41.7923000  62.7203120  16.6659270  41.7923000
  15.5393000  19.3613000  48.8593000  16.4965000  19.3613000  48.8593000
  15.2993120  20.2879270  48.8593000  12.4583000  37.6163000  44.8893000
  13.4155000  37.6163000  44.8893000  12.2183120  38.5429270  44.8893000
   5.2593000   9.7733000  55.5533000   6.2165000   9.7733000  55.5533000
   5.0193120  10.6999270  55.5533000  47.7013000  20.4783000  58.6453000
  48.6585000  20.4783000  58.6453000  47.4613120  21.4049270  58.6453000
   3.9403000  20.2333000   3.9573000   4.8975000  20.2333000   3.9573000
   3.7003120  21.1599270   3.9573000  15.2793000  40.7373000  65.8683000
  16.2365000  40.7373000  65.8683000  15.0393120  41.6639270  65.8683000
   9.6563000  28.5733000  60.8193000  10.6135000  28.5733000  60.8193000
   9.4163120  29.4999270  60.8193000  56.1223000  40.1693000  16.0513000
  57.0795000  40.1693000  16.0513000  55.8823120  41.0959270  16.0513000
  66.3733000  28.0053000  17.7153000  67.3305000  28.0053000  17.7153000
  66.1333120  28.9319270  17.7153000  15.0413000  33.8373000  65.7553000
  15.9985000  33.8373000  65.7553000  14.8013120  34.7639270  65.7553000
  62.7903000  37.8953000  18.8023000  63.7475000  37.8953000  18.8023000
  62.5503120  38.8219270  18.8023000   3.5783000  42.3933000   6.2393000
   4.5355000  42.3933000   6.2393000   3.3383120  43.3199270   6.2393000
   6.8143000  10.8113000  38.3233000   7.7715000  10.8113000  38.3233000
   6.5743120  11.7379270  38.3233000   6.5843000  38.6233000  19.5323000
   7.5415000  38.6233000  19.5323000   6.3443120  39.5499270  19.5323000
  11.3523000  37.0703000  38.0083000  12.3095000  37.0703000  38.0083000
  11.1123120  37.9969270  38.0083000  14.1563000  29.0723000  39.1053000
  15.1135000  29.0723000  39.1053000  13.9163120  29.9989270  39.1053000
  62.6893000  26.9453000  45.2473000  63.6465000  26.9453000  45.2473000
  62.4493120  27.8719270  45.2473000  61.3393000  24.6963000  38.2793000
  62.2965000  24.6963000  38.2793000  61.0993120  25.6229270  38.2793000
  63.1943000  26.1503000  51.9853000  64.1515000  26.1503000  51.9853000
  62.9543120  27.0769270  51.9853000  41.6813000  20.7993000  55.2383000
  42.6385000  20.7993000  55.2383000  41.4413120  21.7259270  55.2383000
  64.5153000  19.5363000  62.2393000  65.4725000  19.5363000  62.2393000
  64.2753120  20.4629270  62.2393000  56.6913000  22.7853000  57.0093000
  57.6485000  22.7853000  57.0093000  56.4513120  23.7119270  57.0093000
  11.1003000  45.0713000   7.7483000  12.0575000  45.0713000   7.7483000
  10.8603120  45.9979270   7.7483000   3.0973000  37.9073000   4.4463000
   4.0545000  37.9073000   4.4463000   2.8573120  38.8339270   4.4463000
  57.1903000  26.0183000  14.4043000  58.1475000  26.0183000  14.4043000
  56.9503120  26.9449270  14.4043000  57.0103000  32.2663000  18.9883000
  57.9675000  32.2663000  18.9883000  56.7703120  33.1929270  18.9883000
   4.6823000  33.6783000  10.7233000   5.6395000  33.6783000  10.7233000
   4.4423120  34.6049270  10.7233000   4.6263000  42.7433000  13.7003000
   5.5835000  42.7433000  13.7003000   4.3863120  43.6699270  13.7003000
  20.6363000  23.2253000  30.7163000  21.5935000  23.2253000  30.7163000
  20.3963120  24.1519270  30.7163000   7.8453000  35.1213000  27.3423000
   8.8025000  35.1213000  27.3423000   7.6053120  36.0479270  27.3423000
  61.0793000  40.5653000  21.6823000  62.0365000  40.5653000  21.6823000
  60.8393120  41.4919270  21.6823000  12.4603000  18.5423000  63.7763000
  13.4175000  18.5423000  63.7763000  12.2203120  19.4689270  63.7763000
   5.2883000  31.4593000  29.0203000   6.2455000  31.4593000  29.0203000
   5.0483120  32.3859270  29.0203000  17.1103000  36.5033000  34.4763000
  18.0675000  36.5033000  34.4763000  16.8703120  37.4299270  34.4763000
  62.3883000  26.1493000  42.3193000  63.3455000  26.1493000  42.3193000
  62.1483120  27.0759270  42.3193000   6.2043000  41.0713000  47.9333000
   7.1615000  41.0713000  47.9333000   5.9643120  41.9979270  47.9333000
  12.1913000  43.7613000  50.6593000  13.1485000  43.7613000  50.6593000
  11.9513120  44.6879270  50.6593000   7.8693000  49.0313000  58.2073000
   8.8265000  49.0313000  58.2073000   7.6293120  49.9579270  58.2073000
  13.7253000  29.1703000  66.8073000  14.6825000  29.1703000  66.8073000
  13.4853120  30.0969270  66.8073000  10.8303000  32.2113000  19.4413000
  11.7875000  32.2113000  19.4413000  10.5903120  33.1379270  19.4413000
   2.1653000  44.4973000  63.7483000   3.1225000  44.4973000  63.7483000
   1.9253120  45.4239270  63.7483000  66.2803000  38.3893000  18.0353000
  67.2375000  38.3893000  18.0353000  66.0403120  39.3159270  18.0353000
  61.7873000  42.2633000  10.3823000  62.7445000  42.2633000  10.3823000
  61.5473120  43.1899270  10.3823000  20.1863000  33.7723000  24.0743000
  21.1435000  33.7723000  24.0743000  19.9463120  34.6989270  24.0743000
  61.6593000  37.0443000  33.1243000  62.6165000  37.0443000  33.1243000
  61.4193120  37.9709270  33.1243000  16.1363000  37.9353000  37.7553000
  17.0935000  37.9353000  37.7553000  15.8963120  38.8619270  37.7553000
  66.3463000  27.5473000  40.9473000  67.3035000  27.5473000  40.9473000
  66.1063120  28.4739270  40.9473000   3.8953000  23.2053000  47.3653000
   4.8525000  23.2053000  47.3653000   3.6553120  24.1319270  47.3653000
   9.1333000  38.6983000  53.8633000  10.0905000  38.6983000  53.8633000
   8.8933120  39.6249270  53.8633000   5.3573000  34.6503000  65.6973000
   6.3145000  34.6503000  65.6973000   5.1173120  35.5769270  65.6973000
  13.4383000  34.9163000  43.2203000  14.3955000  34.9163000  43.2203000
  13.1983120  35.8429270  43.2203000  14.0313000  23.6503000  53.6313000
  14.9885000  23.6503000  53.6313000  13.7913120  24.5769270  53.6313000
  61.9183000  36.5993000  13.3873000  62.8755000  36.5993000  13.3873000
  61.6783120  37.5259270  13.3873000   4.0753000  32.0433000  64.6393000
   5.0325000  32.0433000  64.6393000   3.8353120  32.9699270  64.6393000
  63.7483000  21.7693000  15.7823000  64.7055000  21.7693000  15.7823000
  63.5083120  22.6959270  15.7823000   2.3313000  31.0173000   3.3283000
   3.2885000  31.0173000   3.3283000   2.0913120  31.9439270   3.3283000
  15.5053000  35.2813000  39.2833000  16.4625000  35.2813000  39.2833000
  15.2653120  36.2079270  39.2833000  15.3783000  19.4453000  20.3673000
  16.3355000  19.4453000  20.3673000  15.1383120  20.3719270  20.3673000
  11.8813000  51.7063000  31.0693000  12.8385000  51.7063000  31.0693000
  11.6413120  52.6329270  31.0693000  50.7543000  53.0373000  22.7993000
  51.7115000  53.0373000  22.7993000  50.5143120  53.9639270  22.7993000
  61.0893000  29.2523000  25.4273000  62.0465000  29.2523000  25.4273000
  60.8493120  30.1789270  25.4273000  11.0263000  40.2283000  58.0523000
  11.9835000  40.2283000  58.0523000  10.7863120  41.1549270  58.0523000
   3.9363000  47.1633000  55.5803000   4.8935000  47.1633000  55.5803000
   3.6963120  48.0899270  55.5803000   3.7423000  38.7253000  56.0963000
   4.6995000  38.7253000  56.0963000   3.5023120  39.6519270  56.0963000
  11.6243000  40.1593000   7.3013000  12.5815000  40.1593000   7.3013000
  11.3843120  41.0859270   7.3013000  11.8483000  36.4393000  13.6793000
  12.8055000  36.4393000  13.6793000  11.6083120  37.3659270  13.6793000
  21.4403000  39.8923000  65.6633000  22.3975000  39.8923000  65.6633000
  21.2003120  40.8189270  65.6633000   9.0003000  47.3933000   3.9403000
   9.9575000  47.3933000   3.9403000   8.7603120  48.3199270   3.9403000
  59.4913000  29.9613000  13.9603000  60.4485000  29.9613000  13.9603000
  59.2513120  30.8879270  13.9603000   7.6513000  36.9773000   9.3083000
   8.6085000  36.9773000   9.3083000   7.4113120  37.9039270   9.3083000
  12.0863000  45.5623000  11.6503000  13.0435000  45.5623000  11.6503000
  11.8463120  46.4889270  11.6503000  11.2513000  46.6093000  30.2743000
  12.2085000  46.6093000  30.2743000  11.0113120  47.5359270  30.2743000
   3.0533000  25.8973000  25.4823000   4.0105000  25.8973000  25.4823000
   2.8133120  26.8239270  25.4823000  18.2363000  44.4793000  22.2633000
  19.1935000  44.4793000  22.2633000  17.9963120  45.4059270  22.2633000
  64.5963000  55.3573000  25.1983000  65.5535000  55.3573000  25.1983000
  64.3563120  56.2839270  25.1983000   5.3693000  47.1773000  44.1843000
   6.3265000  47.1773000  44.1843000   5.1293120  48.1039270  44.1843000
   3.2033000  26.0553000  56.2003000   4.1605000  26.0553000  56.2003000
   2.9633120  26.9819270  56.2003000   7.9793000  52.0613000  51.9493000
   8.9365000  52.0613000  51.9493000   7.7393120  52.9879270  51.9493000
  59.3943000  25.2003000  53.8733000  60.3515000  25.2003000  53.8733000
  59.1543120  26.1269270  53.8733000  60.6773000  28.6833000  58.8493000
  61.6345000  28.6833000  58.8493000  60.4373120  29.6099270  58.8493000
  59.2163000  40.3823000   2.0463000  60.1735000  40.3823000   2.0463000
  58.9763120  41.3089270   2.0463000  56.1613000  39.8403000   5.0073000
  57.1185000  39.8403000   5.0073000  55.9213120  40.7669270   5.0073000
  60.5343000  35.7743000  17.2053000  61.4915000  35.7743000  17.2053000
  60.2943120  36.7009270  17.2053000   8.3483000  39.5453000  29.1453000
   9.3055000  39.5453000  29.1453000   8.1083120  40.4719270  29.1453000
   5.0513000  55.7513000  37.3243000   6.0085000  55.7513000  37.3243000
   4.8113120  56.6779270  37.3243000   9.4223000  42.7773000  39.1193000
  10.3795000  42.7773000  39.1193000   9.1823120  43.7039270  39.1193000
   6.9873000  47.8143000  28.1073000   7.9445000  47.8143000  28.1073000
   6.7473120  48.7409270  28.1073000  65.9553000  23.1053000  52.5193000
  66.9125000  23.1053000  52.5193000  65.7153120  24.0319270  52.5193000
  52.5563000  35.3753000  45.9773000  53.5135000  35.3753000  45.9773000
  52.3163120  36.3019270  45.9773000   2.6073000  43.0843000  54.6513000
   3.5645000  43.0843000  54.6513000   2.3673120  44.0109270  54.6513000
   9.8503000  34.6413000  17.5693000  10.8075000  34.6413000  17.5693000
   9.6103120  35.5679270  17.5693000  66.4773000  58.7223000  12.2103000
  67.4345000  58.7223000  12.2103000  66.2373120  59.6489270  12.2103000
  51.8653000  43.0513000   8.3463000  52.8225000  43.0513000   8.3463000
  51.6253120  43.9779270   8.3463000  60.4313000  36.1693000  25.2163000
  61.3885000  36.1693000  25.2163000  60.1913120  37.0959270  25.2163000
  58.3743000  48.3083000  12.7883000  59.3315000  48.3083000  12.7883000
  58.1343120  49.2349270  12.7883000  52.3953000  38.3413000   8.7233000
  53.3525000  38.3413000   8.7233000  52.1553120  39.2679270   8.7233000
  62.5303000  49.5443000  24.0953000  63.4875000  49.5443000  24.0953000
  62.2903120  50.4709270  24.0953000  11.6723000  46.6333000  21.0083000
  12.6295000  46.6333000  21.0083000  11.4323120  47.5599270  21.0083000
   3.9443000  52.0913000  23.0833000   4.9015000  52.0913000  23.0833000
   3.7043120  53.0179270  23.0833000  58.1413000  36.4963000  30.3763000
  59.0985000  36.4963000  30.3763000  57.9013120  37.4229270  30.3763000
  16.0273000  53.3443000  27.0463000  16.9845000  53.3443000  27.0463000
  15.7873120  54.2709270  27.0463000   4.6523000  49.6843000  37.0653000
   5.6095000  49.6843000  37.0653000   4.4123120  50.6109270  37.0653000
   6.2903000  58.0953000  38.5633000   7.2475000  58.0953000  38.5633000
   6.0503120  59.0219270  38.5633000  53.6563000  34.5663000  49.3973000
  54.6135000  34.5663000  49.3973000  53.4163120  35.4929270  49.3973000
   3.7753000  53.7863000  40.5613000   4.7325000  53.7863000  40.5613000
   3.5353120  54.7129270  40.5613000   6.9793000  49.8353000  52.9803000
   7.9365000  49.8353000  52.9803000   6.7393120  50.7619270  52.9803000
   4.2573000  33.4463000  61.9623000   5.2145000  33.4463000  61.9623000
   4.0173120  34.3729270  61.9623000   3.1993000  47.1713000  61.3983000
   4.1565000  47.1713000  61.3983000   2.9593120  48.0979270  61.3983000
  25.1123000  47.2513000   7.0363000  26.0695000  47.2513000   7.0363000
  24.8723120  48.1779270   7.0363000   9.0853000  53.9903000  19.5883000
  10.0425000  53.9903000  19.5883000   8.8453120  54.9169270  19.5883000
  63.8403000  50.2463000   5.9463000  64.7975000  50.2463000   5.9463000
  63.6003120  51.1729270   5.9463000  58.2603000  36.9933000  22.8033000
  59.2175000  36.9933000  22.8033000  58.0203120  37.9199270  22.8033000
  59.9613000  50.2413000  13.5133000  60.9185000  50.2413000  13.5133000
  59.7213120  51.1679270  13.5133000  14.0483000  46.4493000  15.3743000
  15.0055000  46.4493000  15.3743000  13.8083120  47.3759270  15.3743000
   4.4963000  50.3613000  33.5573000   5.4535000  50.3613000  33.5573000
   4.2563120  51.2879270  33.5573000   7.7883000  64.0073000  28.4893000
   8.7455000  64.0073000  28.4893000   7.5483120  64.9339270  28.4893000
   6.6593000  39.5373000  45.5933000   7.6165000  39.5373000  45.5933000
   6.4193120  40.4639270  45.5933000   2.5243000  44.1073000  48.9943000
   3.4815000  44.1073000  48.9943000   2.2843120  45.0339270  48.9943000
   2.3683000  54.6653000  42.8323000   3.3255000  54.6653000  42.8323000
   2.1283120  55.5919270  42.8323000   9.5373000  48.8293000  46.9303000
  10.4945000  48.8293000  46.9303000   9.2973120  49.7559270  46.9303000
  66.0163000  62.1523000  10.7613000  66.9735000  62.1523000  10.7613000
  65.7763120  63.0789270  10.7613000  10.3723000  60.2233000   3.1443000
  11.3295000  60.2233000   3.1443000  10.1323120  61.1499270   3.1443000
   4.9393000  36.9293000  53.1553000   5.8965000  36.9293000  53.1553000
   4.6993120  37.8559270  53.1553000  63.5213000  42.1173000   7.7923000
  64.4785000  42.1173000   7.7923000  63.2813120  43.0439270   7.7923000
   5.4093000  47.2333000   7.9783000   6.3665000  47.2333000   7.9783000
   5.1693120  48.1599270   7.9783000  66.3503000  46.1043000  16.8613000
  67.3075000  46.1043000  16.8613000  66.1103120  47.0309270  16.8613000
  57.5543000  37.6993000  20.3223000  58.5115000  37.6993000  20.3223000
  57.3143120  38.6259270  20.3223000  55.4643000  55.2603000   8.9443000
  56.4215000  55.2603000   8.9443000  55.2243120  56.1869270   8.9443000
  65.2863000  51.2613000  24.7163000  66.2435000  51.2613000  24.7163000
  65.0463120  52.1879270  24.7163000   3.3723000  49.0993000   7.0853000
   4.3295000  49.0993000   7.0853000   3.1323120  50.0259270   7.0853000
   4.4973000  56.2623000  43.7933000   5.4545000  56.2623000  43.7933000
   4.2573120  57.1889270  43.7933000  13.9393000  66.2763000  41.3763000
  14.8965000  66.2763000  41.3763000  13.6993120  67.2029270  41.3763000
   7.7473000  59.6113000  45.4393000   8.7045000  59.6113000  45.4393000
   7.5073120  60.5379270  45.4393000   3.9113000  57.4273000  56.3833000
   4.8685000  57.4273000  56.3833000   3.6713120  58.3539270  56.3833000
   7.7753000  66.1653000  57.2243000   8.7325000  66.1653000  57.2243000
   7.5353120  67.0919270  57.2243000  49.5053000  57.8943000  64.5263000
  50.4625000  57.8943000  64.5263000  49.2653120  58.8209270  64.5263000
  13.1383000  59.5313000  61.4073000  14.0955000  59.5313000  61.4073000
  12.8983120  60.4579270  61.4073000   4.1713000  50.5583000  66.5223000
   5.1285000  50.5583000  66.5223000   3.9313120  51.4849270  66.5223000
  58.4053000   2.6583000  66.1503000  59.3625000   2.6583000  66.1503000
  58.1653120   3.5849270  66.1503000  44.2373000  46.4853000  10.4613000
  45.1945000  46.4853000  10.4613000  43.9973120  47.4119270  10.4613000
  13.8403000  63.0253000  15.9073000  14.7975000  63.0253000  15.9073000
  13.6003120  63.9519270  15.9073000  66.9243000  51.7653000  27.9623000
  67.8815000  51.7653000  27.9623000  66.6843120  52.6919270  27.9623000
  16.2003000  61.2263000   6.2363000  17.1575000  61.2263000   6.2363000
  15.9603120  62.1529270   6.2363000   8.1313000   4.4393000  29.8043000
   9.0885000   4.4393000  29.8043000   7.8913120   5.3659270  29.8043000
  14.4603000  65.7193000  36.0723000  15.4175000  65.7193000  36.0723000
  14.2203120  66.6459270  36.0723000  15.3123000  35.6023000  45.1833000
  16.2695000  35.6023000  45.1833000  15.0723120  36.5289270  45.1833000
   6.5393000  46.0263000  30.0763000   7.4965000  46.0263000  30.0763000
   6.2993120  46.9529270  30.0763000   7.8973000  46.0123000  41.1283000
   8.8545000  46.0123000  41.1283000   7.6573120  46.9389270  41.1283000
   7.7493000  54.2473000  40.7473000   8.7065000  54.2473000  40.7473000
   7.5093120  55.1739270  40.7473000   5.7943000  58.6003000  42.4313000
   6.7515000  58.6003000  42.4313000   5.5543120  59.5269270  42.4313000
  64.2013000  64.7473000   7.2183000  65.1585000  64.7473000   7.2183000
  63.9613120  65.6739270   7.2183000  20.9893000  57.0753000   4.1943000
  21.9465000  57.0753000   4.1943000  20.7493120  58.0019270   4.1943000
   6.2703000  17.7973000  63.3023000   7.2275000  17.7973000  63.3023000
   6.0303120  18.7239270  63.3023000   8.6013000  57.1073000  61.6663000
   9.5585000  57.1073000  61.6663000   8.3613120  58.0339270  61.6663000
  62.7683000  56.5653000  14.2163000  63.7255000  56.5653000  14.2163000
  62.5283120  57.4919270  14.2163000  64.2443000  60.7473000  12.1153000
  65.2015000  60.7473000  12.1153000  64.0043120  61.6739270  12.1153000
   6.7323000  54.7223000  12.6503000   7.6895000  54.7223000  12.6503000
   6.4923120  55.6489270  12.6503000  65.7533000  55.7743000  18.3873000
  66.7105000  55.7743000  18.3873000  65.5133120  56.7009270  18.3873000
  15.1633000  60.1583000  23.0923000  16.1205000  60.1583000  23.0923000
  14.9233120  61.0849270  23.0923000   9.3833000  52.3083000  30.5913000
  10.3405000  52.3083000  30.5913000   9.1433120  53.2349270  30.5913000
   3.1883000  60.8863000  37.0053000   4.1455000  60.8863000  37.0053000
   2.9483120  61.8129270  37.0053000   7.3293000  61.0943000  36.0313000
   8.2865000  61.0943000  36.0313000   7.0893120  62.0209270  36.0313000
   3.1123000  48.1153000  46.8793000   4.0695000  48.1153000  46.8793000
   2.8723120  49.0419270  46.8793000  15.7433000  66.5773000  22.7393000
  16.7005000  66.5773000  22.7393000  15.5033120  67.5039270  22.7393000
   8.7143000  53.2183000  38.4803000   9.6715000  53.2183000  38.4803000
   8.4743120  54.1449270  38.4803000   9.5423000  52.1863000  46.8583000
  10.4995000  52.1863000  46.8583000   9.3023120  53.1129270  46.8583000
   5.4823000  57.1403000  65.6743000   6.4395000  57.1403000  65.6743000
   5.2423120  58.0669270  65.6743000   6.4643000   6.8343000  59.0913000
   7.4215000   6.8343000  59.0913000   6.2243120   7.7609270  59.0913000
   3.2853000  55.0853000  13.6243000   4.2425000  55.0853000  13.6243000
   3.0453120  56.0119270  13.6243000  22.1013000  43.6533000  60.5623000
  23.0585000  43.6533000  60.5623000  21.8613120  44.5799270  60.5623000
  13.4303000  51.2873000   6.0703000  14.3875000  51.2873000   6.0703000
  13.1903120  52.2139270   6.0703000  20.2003000  66.3363000   7.4853000
  21.1575000  66.3363000   7.4853000  19.9603120  67.2629270   7.4853000
  66.5793000  62.5773000  24.6753000  67.5365000  62.5773000  24.6753000
  66.3393120  63.5039270  24.6753000  65.1663000  62.1813000  19.9603000
  66.1235000  62.1813000  19.9603000  64.9263120  63.1079270  19.9603000
  62.6163000   5.9723000  21.6833000  63.5735000   5.9723000  21.6833000
  62.3763120   6.8989270  21.6833000  64.2653000   6.3333000  23.9143000
  65.2225000   6.3333000  23.9143000  64.0253120   7.2599270  23.9143000
   5.5843000  49.9123000  26.7053000   6.5415000  49.9123000  26.7053000
   5.3443120  50.8389270  26.7053000  11.1053000   8.5033000  33.6463000
  12.0625000   8.5033000  33.6463000  10.8653120   9.4299270  33.6463000
  62.6703000   8.6283000  24.0933000  63.6275000   8.6283000  24.0933000
  62.4303120   9.5549270  24.0933000  65.1193000  10.2483000  58.3933000
  66.0765000  10.2483000  58.3933000  64.8793120  11.1749270  58.3933000
   5.5623000  13.3203000  59.1073000   6.5195000  13.3203000  59.1073000
   5.3223120  14.2469270  59.1073000   3.7353000  58.5973000  53.1743000
   4.6925000  58.5973000  53.1743000   3.4953120  59.5239270  53.1743000
   7.1523000  65.6143000  65.6363000   8.1095000  65.6143000  65.6363000
   6.9123120  66.5409270  65.6363000  67.0003000  57.5513000   5.5973000
  67.9575000  57.5513000   5.5973000  66.7603120  58.4779270   5.5973000
  62.0153000   2.9843000  61.4343000  62.9725000   2.9843000  61.4343000
  61.7753120   3.9109270  61.4343000   6.6613000  60.8843000  66.0683000
   7.6185000  60.8843000  66.0683000   6.4213120  61.8109270  66.0683000
  17.1803000   8.3343000   4.2463000  18.1375000   8.3343000   4.2463000
  16.9403120   9.2609270   4.2463000   2.2903000  54.9913000   7.0163000
   3.2475000  54.9913000   7.0163000   2.0503120  55.9179270   7.0163000
  59.2793000  67.1263000   9.6433000  60.2365000  67.1263000   9.6433000
  59.0393120  68.0529270   9.6433000   6.6673000  57.9843000  13.1713000
   7.6245000  57.9843000  13.1713000   6.4273120  58.9109270  13.1713000
  64.6593000   3.6853000  33.8733000  65.6165000   3.6853000  33.8733000
  64.4193120   4.6119270  33.8733000  59.4673000   9.6433000  24.0473000
  60.4245000   9.6433000  24.0473000  59.2273120  10.5699270  24.0473000
   4.3693000  62.5573000  27.9443000   5.3265000  62.5573000  27.9443000
   4.1293120  63.4839270  27.9443000   9.3373000   5.5633000  35.8403000
  10.2945000   5.5633000  35.8403000   9.0973120   6.4899270  35.8403000
   4.2713000  56.4143000  30.8903000   5.2285000  56.4143000  30.8903000
   4.0313120  57.3409270  30.8903000  57.1333000   5.2583000  49.1763000
  58.0905000   5.2583000  49.1763000  56.8933120   6.1849270  49.1763000
  61.7813000  21.1303000  64.7043000  62.7385000  21.1303000  64.7043000
  61.5413120  22.0569270  64.7043000  13.5623000  27.8873000  52.0333000
  14.5195000  27.8873000  52.0333000  13.3223120  28.8139270  52.0333000
  45.0243000   9.3213000  49.2003000  45.9815000   9.3213000  49.2003000
  44.7843120  10.2479270  49.2003000  60.6983000  66.1783000   3.7763000
  61.6555000  66.1783000   3.7763000  60.4583120  67.1049270   3.7763000
  66.0783000   5.9173000  58.3193000  67.0355000   5.9173000  58.3193000
  65.8383120   6.8439270  58.3193000  66.4623000   4.1573000  60.3933000
  67.4195000   4.1573000  60.3933000  66.2223120   5.0839270  60.3933000
  49.6743000  17.0433000  49.1663000  50.6315000  17.0433000  49.1663000
  49.4343120  17.9699270  49.1663000  11.7013000  14.6413000  11.9363000
  12.6585000  14.6413000  11.9363000  11.4613120  15.5679270  11.9363000
  66.4253000  17.5373000   8.6853000  67.3825000  17.5373000   8.6853000
  66.1853120  18.4639270   8.6853000   6.8783000  50.0543000  13.7053000
   7.8355000  50.0543000  13.7053000   6.6383120  50.9809270  13.7053000
  63.7533000   5.4673000   1.7683000  64.7105000   5.4673000   1.7683000
  63.5133120   6.3939270   1.7683000  15.8443000  64.4973000  33.4613000
  16.8015000  64.4973000  33.4613000  15.6043120  65.4239270  33.4613000
   8.8263000   3.8393000  21.5753000   9.7835000   3.8393000  21.5753000
   8.5863120   4.7659270  21.5753000  66.7443000   5.1403000  32.3103000
  67.7015000   5.1403000  32.3103000  66.5043120   6.0669270  32.3103000
  12.6613000  21.0903000  40.8093000  13.6185000  21.0903000  40.8093000
  12.4213120  22.0169270  40.8093000  61.0053000   6.4333000  41.9263000
  61.9625000   6.4333000  41.9263000  60.7653120   7.3599270  41.9263000
  61.6743000  10.5863000  40.2313000  62.6315000  10.5863000  40.2313000
  61.4343120  11.5129270  40.2313000  17.3433000  62.7193000  51.7303000
  18.3005000  62.7193000  51.7303000  17.1033120  63.6459270  51.7303000
  11.7233000  16.5453000  50.4783000  12.6805000  16.5453000  50.4783000
  11.4833120  17.4719270  50.4783000  63.3253000  12.3153000  43.5373000
  64.2825000  12.3153000  43.5373000  63.0853120  13.2419270  43.5373000
  58.1003000  10.7623000  49.2943000  59.0575000  10.7623000  49.2943000
  57.8603120  11.6889270  49.2943000   5.9393000  58.9523000   2.6213000
   6.8965000  58.9523000   2.6213000   5.6993120  59.8789270   2.6213000
  10.9743000   8.0613000  61.0783000  11.9315000   8.0613000  61.0783000
  10.7343120   8.9879270  61.0783000   3.6903000   4.7423000  54.3083000
   4.6475000   4.7423000  54.3083000   3.4503120   5.6689270  54.3083000
   6.9693000  17.6243000  66.0103000   7.9265000  17.6243000  66.0103000
   6.7293120  18.5509270  66.0103000  15.6573000   3.6843000   4.7373000
  16.6145000   3.6843000   4.7373000  15.4173120   4.6109270   4.7373000
  10.5893000  12.3463000  10.5723000  11.5465000  12.3463000  10.5723000
  10.3493120  13.2729270  10.5723000  59.8233000   7.1173000  13.5043000
  60.7805000   7.1173000  13.5043000  59.5833120   8.0439270  13.5043000
  11.4303000  54.1323000   5.0763000  12.3875000  54.1323000   5.0763000
  11.1903120  55.0589270   5.0763000  10.8443000  13.7323000  14.4793000
  11.8015000  13.7323000  14.4793000  10.6043120  14.6589270  14.4793000
   4.8913000  60.8663000  21.5553000   5.8485000  60.8663000  21.5553000
   4.6513120  61.7929270  21.5553000  11.1123000  66.2263000  38.5603000
  12.0695000  66.2263000  38.5603000  10.8723120  67.1529270  38.5603000
   2.6813000  60.6603000  11.9803000   3.6385000  60.6603000  11.9803000
   2.4413120  61.5869270  11.9803000  66.2003000  10.8493000  34.4123000
  67.1575000  10.8493000  34.4123000  65.9603120  11.7759270  34.4123000
  66.3913000   7.2093000  30.0163000  67.3485000   7.2093000  30.0163000
  66.1513120   8.1359270  30.0163000   7.1883000  67.0513000  30.9423000
   8.1455000  67.0513000  30.9423000   6.9483120  67.9779270  30.9423000
  62.6433000  21.9493000   2.7883000  63.6005000  21.9493000   2.7883000
  62.4033120  22.8759270   2.7883000  10.1353000  18.9233000  50.1813000
  11.0925000  18.9233000  50.1813000   9.8953120  19.8499270  50.1813000
   3.5633000  59.1113000  39.5293000   4.5205000  59.1113000  39.5293000
   3.3233120  60.0379270  39.5293000   6.5963000  64.1563000  38.2923000
   7.5535000  64.1563000  38.2923000   6.3563120  65.0829270  38.2923000
   8.0113000  61.8303000  63.1183000   8.9685000  61.8303000  63.1183000
   7.7713120  62.7569270  63.1183000  12.1123000  61.3773000   8.7073000
  13.0695000  61.3773000   8.7073000  11.8723120  62.3039270   8.7073000
  12.0483000   2.4053000   3.7983000  13.0055000   2.4053000   3.7983000
  11.8083120   3.3319270   3.7983000   6.3843000   9.8903000   9.5223000
   7.3415000   9.8903000   9.5223000   6.1443120  10.8169270   9.5223000
   5.1693000   6.4523000  11.5603000   6.1265000   6.4523000  11.5603000
   4.9293120   7.3789270  11.5603000  19.5623000  18.3063000  62.7453000
  20.5195000  18.3063000  62.7453000  19.3223120  19.2329270  62.7453000
  52.2043000   5.0323000  21.2053000  53.1615000   5.0323000  21.2053000
  51.9643120   5.9589270  21.2053000   5.0423000   9.2303000  21.0703000
   5.9995000   9.2303000  21.0703000   4.8023120  10.1569270  21.0703000
   4.6573000   6.8093000  34.3583000   5.6145000   6.8093000  34.3583000
   4.4173120   7.7359270  34.3583000   3.6063000  10.0303000  30.4073000
   4.5635000  10.0303000  30.4073000   3.3663120  10.9569270  30.4073000
  65.7193000  21.0843000  11.9383000  66.6765000  21.0843000  11.9383000
  65.4793120  22.0109270  11.9383000  11.4663000  14.8583000  48.1893000
  12.4235000  14.8583000  48.1893000  11.2263120  15.7849270  48.1893000
   2.5033000  19.6673000  38.8353000   3.4605000  19.6673000  38.8353000
   2.2633120  20.5939270  38.8353000  11.7443000   9.6403000  26.6933000
  12.7015000   9.6403000  26.6933000  11.5043120  10.5669270  26.6933000
   5.9253000  65.1473000  41.6323000   6.8825000  65.1473000  41.6323000
   5.6853120  66.0739270  41.6323000  22.2413000  19.9273000  55.4813000
  23.1985000  19.9273000  55.4813000  22.0013120  20.8539270  55.4813000
  11.6933000   5.9503000  34.5503000  12.6505000   5.9503000  34.5503000
  11.4533120   6.8769270  34.5503000  62.4673000   8.5503000  42.6433000
  63.4245000   8.5503000  42.6433000  62.2273120   9.4769270  42.6433000
  22.5313000  17.9833000  50.1173000  23.4885000  17.9833000  50.1173000
  22.2913120  18.9099270  50.1173000   2.6633000   6.2393000  56.4643000
   3.6205000   6.2393000  56.4643000   2.4233120   7.1659270  56.4643000
   3.6183000  12.4723000  63.4963000   4.5755000  12.4723000  63.4963000
   3.3783120  13.3989270  63.4963000   4.8853000  12.0903000  14.9033000
   5.8425000  12.0903000  14.9033000   4.6453120  13.0169270  14.9033000
  57.0263000  11.9923000  64.7143000  57.9835000  11.9923000  64.7143000
  56.7863120  12.9189270  64.7143000  66.8283000  17.8833000  66.4313000
  67.7855000  17.8833000  66.4313000  66.5883120  18.8099270  66.4313000
   4.1443000   7.5713000  17.9983000   5.1015000   7.5713000  17.9983000
   3.9043120   8.4979270  17.9983000   8.1483000  24.0363000   4.0643000
   9.1055000  24.0363000   4.0643000   7.9083120  24.9629270   4.0643000
  33.5703000  14.5213000   8.7973000  34.5275000  14.5213000   8.7973000
  33.3303120  15.4479270   8.7973000   5.7833000   5.6703000  21.1633000
   6.7405000   5.6703000  21.1633000   5.5433120   6.5969270  21.1633000
  56.8513000   2.6713000  28.2513000  57.8085000   2.6713000  28.2513000
  56.6113120   3.5979270  28.2513000   4.1103000  22.2373000  23.3763000
   5.0675000  22.2373000  23.3763000   3.8703120  23.1639270  23.3763000
  22.3793000  15.3813000  12.8113000  23.3365000  15.3813000  12.8113000
  22.1393120  16.3079270  12.8113000  66.9493000  27.2653000  21.4293000
  67.9065000  27.2653000  21.4293000  66.7093120  28.1919270  21.4293000
  13.2583000   7.3133000  36.5913000  14.2155000   7.3133000  36.5913000
  13.0183120   8.2399270  36.5913000   3.5533000  11.2833000  26.2603000
   4.5105000  11.2833000  26.2603000   3.3133120  12.2099270  26.2603000
   5.8933000   3.6353000  34.5063000   6.8505000   3.6353000  34.5063000
   5.6533120   4.5619270  34.5063000  16.2923000  12.2973000  21.8823000
  17.2495000  12.2973000  21.8823000  16.0523120  13.2239270  21.8823000
  12.2553000  11.5073000  55.2373000  13.2125000  11.5073000  55.2373000
  12.0153120  12.4339270  55.2373000  64.1663000  12.3983000  47.3543000
  65.1235000  12.3983000  47.3543000  63.9263120  13.3249270  47.3543000
   4.6853000  64.5433000  50.8473000   5.6425000  64.5433000  50.8473000
   4.4453120  65.4699270  50.8473000  13.0473000  14.1783000  58.1983000
  14.0045000  14.1783000  58.1983000  12.8073120  15.1049270  58.1983000
  11.9663000  21.8553000  64.4343000  12.9235000  21.8553000  64.4343000
  11.7263120  22.7819270  64.4343000  13.4103000  21.2443000  66.7353000
  14.3675000  21.2443000  66.7353000  13.1703120  22.1709270  66.7353000
   9.7313000   7.2213000  58.4233000  10.6885000   7.2213000  58.4233000
   9.4913120   8.1479270  58.4233000   3.0133000  16.6583000  62.7633000
   3.9705000  16.6583000  62.7633000   2.7733120  17.5849270  62.7633000
  11.6583000  15.7613000  64.3383000  12.6155000  15.7613000  64.3383000
  11.4183120  16.6879270  64.3383000  27.8903000  18.3593000  18.5523000
  28.8475000  18.3593000  18.5523000  27.6503120  19.2859270  18.5523000
  10.6423000  30.2023000   7.3243000  11.5995000  30.2023000   7.3243000
  10.4023120  31.1289270   7.3243000  62.1983000  17.7743000  12.8593000
  63.1555000  17.7743000  12.8593000  61.9583120  18.7009270  12.8593000
  64.7203000  34.5433000  25.4013000  65.6775000  34.5433000  25.4013000
  64.4803120  35.4699270  25.4013000  64.7583000  23.7713000  18.6773000
  65.7155000  23.7713000  18.6773000  64.5183120  24.6979270  18.6773000
   7.3393000  16.5693000  20.8353000   8.2965000  16.5693000  20.8353000
   7.0993120  17.4959270  20.8353000  18.0493000   9.1193000  24.5263000
  19.0065000   9.1193000  24.5263000  17.8093120  10.0459270  24.5263000
  24.6383000  20.2063000  18.5333000  25.5955000  20.2063000  18.5333000
  24.3983120  21.1329270  18.5333000  55.5003000  14.0083000  44.7993000
  56.4575000  14.0083000  44.7993000  55.2603120  14.9349270  44.7993000
  67.1513000  65.9923000  28.7603000  68.1085000  65.9923000  28.7603000
  66.9113120  66.9189270  28.7603000  11.8713000   2.6063000  40.8563000
  12.8285000   2.6063000  40.8563000  11.6313120   3.5329270  40.8563000
   9.7133000  22.3763000  55.7133000  10.6705000  22.3763000  55.7133000
   9.4733120  23.3029270  55.7133000   2.5083000  22.4123000  39.1693000
   3.4655000  22.4123000  39.1693000   2.2683120  23.3389270  39.1693000
   3.7733000  15.0193000  50.3983000   4.7305000  15.0193000  50.3983000
   3.5333120  15.9459270  50.3983000  65.1063000  25.9283000  54.5613000
  66.0635000  25.9283000  54.5613000  64.8663120  26.8549270  54.5613000
   7.2243000  14.8623000   6.3343000   8.1815000  14.8623000   6.3343000
   6.9843120  15.7889270   6.3343000  10.7353000  18.7723000  57.4633000
  11.6925000  18.7723000  57.4633000  10.4953120  19.6989270  57.4633000
   4.2903000  60.4143000  57.0133000   5.2475000  60.4143000  57.0133000
   4.0503120  61.3409270  57.0133000  66.6553000  16.4043000  57.9583000
  67.6125000  16.4043000  57.9583000  66.4153120  17.3309270  57.9583000
  60.7683000  31.4823000  16.9993000  61.7255000  31.4823000  16.9993000
  60.5283120  32.4089270  16.9993000  29.6153000  11.6333000  20.9183000
  30.5725000  11.6333000  20.9183000  29.3753120  12.5599270  20.9183000
   6.3183000   3.1353000  22.0753000   7.2755000   3.1353000  22.0753000
   6.0783120   4.0619270  22.0753000   6.3603000  27.0313000  16.9453000
   7.3175000  27.0313000  16.9453000   6.1203120  27.9579270  16.9453000
  12.7323000   2.2523000  29.4093000  13.6895000   2.2523000  29.4093000
  12.4923120   3.1789270  29.4093000   8.3463000  14.7573000  31.4363000
   9.3035000  14.7573000  31.4363000   8.1063120  15.6839270  31.4363000
   6.9263000  15.5093000   9.6993000   7.8835000  15.5093000   9.6993000
   6.6863120  16.4359270   9.6993000   3.2543000   9.5193000  33.5833000
   4.2115000   9.5193000  33.5833000   3.0143120  10.4459270  33.5833000
   5.1143000  28.8523000  46.1143000   6.0715000  28.8523000  46.1143000
   4.8743120  29.7789270  46.1143000  12.1563000   8.1513000  20.5733000
  13.1135000   8.1513000  20.5733000  11.9163120   9.0779270  20.5733000
  66.8193000  17.1433000  50.6923000  67.7765000  17.1433000  50.6923000
  66.5793120  18.0699270  50.6923000  66.1033000  19.0403000  57.2963000
  67.0605000  19.0403000  57.2963000  65.8633120  19.9669270  57.2963000
  61.7373000  14.3613000  48.7043000  62.6945000  14.3613000  48.7043000
  61.4973120  15.2879270  48.7043000   3.4443000  23.7073000   2.7803000
   4.4015000  23.7073000   2.7803000   3.2043120  24.6339270   2.7803000
  62.0373000  21.2813000  32.3053000  62.9945000  21.2813000  32.3053000
  61.7973120  22.2079270  32.3053000   5.5433000  32.8123000  56.3453000
   6.5005000  32.8123000  56.3453000   5.3033120  33.7389270  56.3453000
  66.3813000  11.5343000  49.7723000  67.3385000  11.5343000  49.7723000
  66.1413120  12.4609270  49.7723000  11.3963000  23.3123000   4.7453000
  12.3535000  23.3123000   4.7453000  11.1563120  24.2389270   4.7453000
  64.9003000  23.8093000  58.4693000  65.8575000  23.8093000  58.4693000
  64.6603120  24.7359270  58.4693000   2.5213000  35.8093000  14.6683000
   3.4785000  35.8093000  14.6683000   2.2813120  36.7359270  14.6683000
   8.2183000  14.1883000  62.6193000   9.1755000  14.1883000  62.6193000
   7.9783120  15.1149270  62.6193000  61.6383000  31.2693000  12.9403000
  62.5955000  31.2693000  12.9403000  61.3983120  32.1959270  12.9403000
   6.1573000  31.1883000  22.8653000   7.1145000  31.1883000  22.8653000
   5.9173120  32.1149270  22.8653000  64.0863000  17.6153000  19.1463000
  65.0435000  17.6153000  19.1463000  63.8463120  18.5419270  19.1463000
   4.1103000  12.3363000   4.3693000   5.0675000  12.3363000   4.3693000
   3.8703120  13.2629270   4.3693000   4.3483000  29.4003000  23.8083000
   5.3055000  29.4003000  23.8083000   4.1083120  30.3269270  23.8083000
  65.8163000  26.7103000  37.9483000  66.7735000  26.7103000  37.9483000
  65.5763120  27.6369270  37.9483000   4.3853000  29.8123000  39.5653000
   5.3425000  29.8123000  39.5653000   4.1453120  30.7389270  39.5653000
   9.8893000   9.6553000  35.8503000  10.8465000   9.6553000  35.8503000
   9.6493120  10.5819270  35.8503000  15.1513000  11.5343000  31.1983000
  16.1085000  11.5343000  31.1983000  14.9113120  12.4609270  31.1983000
   6.9203000  11.6463000  51.8413000   7.8775000  11.6463000  51.8413000
   6.6803120  12.5729270  51.8413000  66.5043000   3.7723000  49.2783000
  67.4615000   3.7723000  49.2783000  66.2643120   4.6989270  49.2783000
  66.9653000  20.1663000  53.4703000  67.9225000  20.1663000  53.4703000
  66.7253120  21.0929270  53.4703000   2.5893000  25.4333000   4.6333000
   3.5465000  25.4333000   4.6333000   2.3493120  26.3599270   4.6333000
  15.1203000  16.5233000  50.3923000  16.0775000  16.5233000  50.3923000
  14.8803120  17.4499270  50.3923000   5.3773000  21.4063000  56.0443000
   6.3345000  21.4063000  56.0443000   5.1373120  22.3329270  56.0443000
  17.8393000  25.4853000  50.6603000  18.7965000  25.4853000  50.6603000
  17.5993120  26.4119270  50.6603000  16.5603000  41.9473000   3.2693000
  17.5175000  41.9473000   3.2693000  16.3203120  42.8739270   3.2693000
  28.2213000  33.8823000  61.5383000  29.1785000  33.8823000  61.5383000
  27.9813120  34.8089270  61.5383000  25.7253000  32.6963000  60.9043000
  26.6825000  32.6963000  60.9043000  25.4853120  33.6229270  60.9043000
   3.8493000  30.0973000   9.0713000   4.8065000  30.0973000   9.0713000
   3.6093120  31.0239270   9.0713000  14.9863000  26.2593000  14.8373000
  15.9435000  26.2593000  14.8373000  14.7463120  27.1859270  14.8373000
   2.7613000  29.7863000  11.7603000   3.7185000  29.7863000  11.7603000
   2.5213120  30.7129270  11.7603000   4.4763000   7.9503000   9.2853000
   5.4335000   7.9503000   9.2853000   4.2363120   8.8769270   9.2853000
   8.6773000  21.2233000  19.0803000   9.6345000  21.2233000  19.0803000
   8.4373120  22.1499270  19.0803000  59.4393000  33.3803000  18.7243000
  60.3965000  33.3803000  18.7243000  59.1993120  34.3069270  18.7243000
  60.3803000   6.8233000  23.7503000  61.3375000   6.8233000  23.7503000
  60.1403120   7.7499270  23.7503000  15.1023000  26.2263000  38.5303000
  16.0595000  26.2263000  38.5303000  14.8623120  27.1529270  38.5303000
   4.6003000  16.8083000  36.1193000   5.5575000  16.8083000  36.1193000
   4.3603120  17.7349270  36.1193000   4.8513000  37.0513000  42.3953000
   5.8085000  37.0513000  42.3953000   4.6113120  37.9779270  42.3953000
  24.8903000  22.3943000  47.3693000  25.8475000  22.3943000  47.3693000
  24.6503120  23.3209270  47.3693000   6.9453000  22.6553000  29.1323000
   7.9025000  22.6553000  29.1323000   6.7053120  23.5819270  29.1323000
  15.2483000  25.2203000  63.3143000  16.2055000  25.2203000  63.3143000
  15.0083120  26.1469270  63.3143000  15.0183000  21.8533000  62.2623000
  15.9755000  21.8533000  62.2623000  14.7783120  22.7799270  62.2623000
  64.3133000  15.3893000  53.4803000  65.2705000  15.3893000  53.4803000
  64.0733120  16.3159270  53.4803000   3.1953000  24.1763000  52.6013000
   4.1525000  24.1763000  52.6013000   2.9553120  25.1029270  52.6013000
  11.1933000  32.7073000  65.3773000  12.1505000  32.7073000  65.3773000
  10.9533120  33.6339270  65.3773000   9.5503000  25.7253000  66.1403000
  10.5075000  25.7253000  66.1403000   9.3103120  26.6519270  66.1403000
   4.1323000  46.1173000  64.9753000   5.0895000  46.1173000  64.9753000
   3.8923120  47.0439270  64.9753000  11.1053000  40.1783000  19.7683000
  12.0625000  40.1783000  19.7683000  10.8653120  41.1049270  19.7683000
  17.9583000  24.1683000   5.5273000  18.9155000  24.1683000   5.5273000
  17.7183120  25.0949270   5.5273000  15.3063000  23.9853000   4.4933000
  16.2635000  23.9853000   4.4933000  15.0663120  24.9119270   4.4933000
  11.2913000  30.3063000  31.8963000  12.2485000  30.3063000  31.8963000
  11.0513120  31.2329270  31.8963000   4.7713000  35.7343000  16.4943000
   5.7285000  35.7343000  16.4943000   4.5313120  36.6609270  16.4943000
  62.1833000  19.4583000  19.9043000  63.1405000  19.4583000  19.9043000
  61.9433120  20.3849270  19.9043000  10.1553000  19.9303000  32.7373000
  11.1125000  19.9303000  32.7373000   9.9153120  20.8569270  32.7373000
   6.9633000  39.5053000  22.2573000   7.9205000  39.5053000  22.2573000
   6.7233120  40.4319270  22.2573000  66.5623000  29.8443000  37.9243000
  67.5195000  29.8443000  37.9243000  66.3223120  30.7709270  37.9243000
  64.9923000  25.5013000  24.6283000  65.9495000  25.5013000  24.6283000
  64.7523120  26.4279270  24.6283000  12.2043000  23.0023000  42.7543000
  13.1615000  23.0023000  42.7543000  11.9643120  23.9289270  42.7543000
  17.0923000  28.7333000  33.1473000  18.0495000  28.7333000  33.1473000
  16.8523120  29.6599270  33.1473000  51.9663000  11.1833000  38.2043000
  52.9235000  11.1833000  38.2043000  51.7263120  12.1099270  38.2043000
   5.0373000  20.7393000  44.9323000   5.9945000  20.7393000  44.9323000
   4.7973120  21.6659270  44.9323000   9.4963000  32.5823000  57.4053000
  10.4535000  32.5823000  57.4053000   9.2563120  33.5089270  57.4053000
  67.0313000  21.3353000  56.1153000  67.9885000  21.3353000  56.1153000
  66.7913120  22.2619270  56.1153000   3.8673000  34.8623000  58.9343000
   4.8245000  34.8623000  58.9343000   3.6273120  35.7889270  58.9343000
  13.1183000  32.3663000  62.7583000  14.0755000  32.3663000  62.7583000
  12.8783120  33.2929270  62.7583000   9.9473000  25.2303000   9.3823000
  10.9045000  25.2303000   9.3823000   9.7073120  26.1569270   9.3823000
  12.6953000  16.5153000   7.4633000  13.6525000  16.5153000   7.4633000
  12.4553120  17.4419270   7.4633000  21.4253000  27.3173000  19.1943000
  22.3825000  27.3173000  19.1943000  21.1853120  28.2439270  19.1943000
   8.7503000  35.9223000  24.7933000   9.7075000  35.9223000  24.7933000
   8.5103120  36.8489270  24.7933000   8.7633000  36.5203000  37.0873000
   9.7205000  36.5203000  37.0873000   8.5233120  37.4469270  37.0873000
   3.8523000  27.2173000  19.9393000   4.8095000  27.2173000  19.9393000
   3.6123120  28.1439270  19.9393000   3.4493000  27.4323000  28.0773000
   4.4065000  27.4323000  28.0773000   3.2093120  28.3589270  28.0773000
  25.0973000  23.3843000  19.8143000  26.0545000  23.3843000  19.8143000
  24.8573120  24.3109270  19.8143000   3.5203000  36.3823000  36.1533000
   4.4775000  36.3823000  36.1533000   3.2803120  37.3089270  36.1533000
  16.4663000  30.9423000  34.8203000  17.4235000  30.9423000  34.8203000
  16.2263120  31.8689270  34.8203000  17.1843000  19.0563000  51.3143000
  18.1415000  19.0563000  51.3143000  16.9443120  19.9829270  51.3143000
  10.4123000  35.7483000  54.9103000  11.3695000  35.7483000  54.9103000
  10.1723120  36.6749270  54.9103000  61.2503000  24.4263000  58.2253000
  62.2075000  24.4263000  58.2253000  61.0103120  25.3529270  58.2253000
  47.5633000  11.8073000  42.9763000  48.5205000  11.8073000  42.9763000
  47.3233120  12.7339270  42.9763000   6.1783000  30.4503000  65.4263000
   7.1355000  30.4503000  65.4263000   5.9383120  31.3769270  65.4263000
   2.4263000  23.7463000  57.7193000   3.3835000  23.7463000  57.7193000
   2.1863120  24.6729270  57.7193000  15.2263000  27.8113000  64.9223000
  16.1835000  27.8113000  64.9223000  14.9863120  28.7379270  64.9223000
   7.3233000  42.8493000  12.7113000   8.2805000  42.8493000  12.7113000
   7.0833120  43.7759270  12.7113000  66.1823000  48.7933000   5.2613000
  67.1395000  48.7933000   5.2613000  65.9423120  49.7199270   5.2613000
  66.2013000  32.4603000  66.4533000  67.1585000  32.4603000  66.4533000
  65.9613120  33.3869270  66.4533000  57.3153000  31.6803000  13.8053000
  58.2725000  31.6803000  13.8053000  57.0753120  32.6069270  13.8053000
  10.8523000  39.3933000  12.6063000  11.8095000  39.3933000  12.6063000
  10.6123120  40.3199270  12.6063000  63.8253000  42.8003000  24.6803000
  64.7825000  42.8003000  24.6803000  63.5853120  43.7269270  24.6803000
  18.2733000  18.9353000  22.7513000  19.2305000  18.9353000  22.7513000
  18.0333120  19.8619270  22.7513000  56.2243000  31.4113000  23.4473000
  57.1815000  31.4113000  23.4473000  55.9843120  32.3379270  23.4473000
  13.6973000  38.3003000  34.1313000  14.6545000  38.3003000  34.1313000
  13.4573120  39.2269270  34.1313000   5.5563000  25.0833000  27.8123000
   6.5135000  25.0833000  27.8123000   5.3163120  26.0099270  27.8123000
  58.1733000  27.6333000  52.5223000  59.1305000  27.6333000  52.5223000
  57.9333120  28.5599270  52.5223000  61.5933000  44.3473000  26.2143000
  62.5505000  44.3473000  26.2143000  61.3533120  45.2739270  26.2143000
   3.3913000  31.8653000  38.1033000   4.3485000  31.8653000  38.1033000
   3.1513120  32.7919270  38.1033000  29.6953000  41.7803000  50.2863000
  30.6525000  41.7803000  50.2863000  29.4553120  42.7069270  50.2863000
   6.0013000  26.1753000  54.1193000   6.9585000  26.1753000  54.1193000
   5.7613120  27.1019270  54.1193000  66.5003000  25.9213000  60.9183000
  67.4575000  25.9213000  60.9183000  66.2603120  26.8479270  60.9183000
   8.9203000  32.3993000  51.2293000   9.8775000  32.3993000  51.2293000
   8.6803120  33.3259270  51.2293000   5.5273000  40.0283000  57.8363000
   6.4845000  40.0283000  57.8363000   5.2873120  40.9549270  57.8363000
  47.5893000  39.8813000   6.4593000  48.5465000  39.8813000   6.4593000
  47.3493120  40.8079270   6.4593000   5.8003000  44.4163000  55.5773000
   6.7575000  44.4163000  55.5773000   5.5603120  45.3429270  55.5773000
   6.9803000  37.4933000   3.6413000   7.9375000  37.4933000   3.6413000
   6.7403120  38.4199270   3.6413000   8.7573000  42.4343000   6.8943000
   9.7145000  42.4343000   6.8943000   8.5173120  43.3609270   6.8943000
  23.7213000  33.9103000  13.8653000  24.6785000  33.9103000  13.8653000
  23.4813120  34.8369270  13.8653000   5.9733000  46.3053000  19.2953000
   6.9305000  46.3053000  19.2953000   5.7333120  47.2319270  19.2953000
   9.2523000  31.5073000  33.7163000  10.2095000  31.5073000  33.7163000
   9.0123120  32.4339270  33.7163000  16.9503000  45.4593000  19.4413000
  17.9075000  45.4593000  19.4413000  16.7103120  46.3859270  19.4413000
  65.7163000  37.9363000  25.2823000  66.6735000  37.9363000  25.2823000
  65.4763120  38.8629270  25.2823000   9.2013000  32.8813000  21.8453000
  10.1585000  32.8813000  21.8453000   8.9613120  33.8079270  21.8453000
  63.4883000  34.1573000  22.9143000  64.4455000  34.1573000  22.9143000
  63.2483120  35.0839270  22.9143000   3.9233000  38.2653000  27.1003000
   4.8805000  38.2653000  27.1003000   3.6833120  39.1919270  27.1003000
  10.9123000  40.3233000  40.2363000  11.8695000  40.3233000  40.2363000
  10.6723120  41.2499270  40.2363000  11.8383000  35.2033000  45.7083000
  12.7955000  35.2033000  45.7083000  11.5983120  36.1299270  45.7083000
  60.0623000  48.2343000   5.3923000  61.0195000  48.2343000   5.3923000
  59.8223120  49.1609270   5.3923000  58.9443000  32.8673000  21.4533000
  59.9015000  32.8673000  21.4533000  58.7043120  33.7939270  21.4533000
  63.9363000  53.0453000   4.2743000  64.8935000  53.0453000   4.2743000
  63.6963120  53.9719270   4.2743000  62.7953000  31.0793000   7.6923000
  63.7525000  31.0793000   7.6923000  62.5553120  32.0059270   7.6923000
  60.7193000  35.1283000   9.9843000  61.6765000  35.1283000   9.9843000
  60.4793120  36.0549270   9.9843000  13.2033000  35.5603000  21.6943000
  14.1605000  35.5603000  21.6943000  12.9633120  36.4869270  21.6943000
  13.7163000  37.0873000  36.6453000  14.6735000  37.0873000  36.6453000
  13.4763120  38.0139270  36.6453000   8.5663000  38.8813000  24.3973000
   9.5235000  38.8813000  24.3973000   8.3263120  39.8079270  24.3973000
  15.3433000  36.4573000  41.7993000  16.3005000  36.4573000  41.7993000
  15.1033120  37.3839270  41.7993000  20.4033000  36.8533000  27.6243000
  21.3605000  36.8533000  27.6243000  20.1633120  37.7799270  27.6243000
   4.7763000  42.4743000  40.0883000   5.7335000  42.4743000  40.0883000
   4.5363120  43.4009270  40.0883000  20.7583000  46.7003000  35.0913000
  21.7155000  46.7003000  35.0913000  20.5183120  47.6269270  35.0913000
   7.8973000  37.0643000  41.3353000   8.8545000  37.0643000  41.3353000
   7.6573120  37.9909270  41.3353000  17.7763000  39.4783000  32.9483000
  18.7335000  39.4783000  32.9483000  17.5363120  40.4049270  32.9483000
   7.8063000  38.7393000  36.0283000   8.7635000  38.7393000  36.0283000
   7.5663120  39.6659270  36.0283000   3.5543000  30.8393000  48.1893000
   4.5115000  30.8393000  48.1893000   3.3143120  31.7659270  48.1893000
  12.5293000  36.7763000  52.6383000  13.4865000  36.7763000  52.6383000
  12.2893120  37.7029270  52.6383000  12.9863000  30.5803000  47.4543000
  13.9435000  30.5803000  47.4543000  12.7463120  31.5069270  47.4543000
   9.6353000  45.5913000  56.2013000  10.5925000  45.5913000  56.2013000
   9.3953120  46.5179270  56.2013000   4.4793000  52.6743000  12.5843000
   5.4365000  52.6743000  12.5843000   4.2393120  53.6009270  12.5843000
  66.4013000  37.5443000   7.4523000  67.3585000  37.5443000   7.4523000
  66.1613120  38.4709270   7.4523000   5.6483000  50.3983000   7.7893000
   6.6055000  50.3983000   7.7893000   5.4083120  51.3249270   7.7893000
  59.2263000  39.6603000   5.5093000  60.1835000  39.6603000   5.5093000
  58.9863120  40.5869270   5.5093000   5.7173000  34.2573000  21.8443000
   6.6745000  34.2573000  21.8443000   5.4773120  35.1839270  21.8443000
   5.6263000  43.4853000  30.7273000   6.5835000  43.4853000  30.7273000
   5.3863120  44.4119270  30.7273000  12.0343000  42.9103000  41.2673000
  12.9915000  42.9103000  41.2673000  11.7943120  43.8369270  41.2673000
   7.6413000  43.3633000  37.0953000   8.5985000  43.3633000  37.0953000
   7.4013120  44.2899270  37.0953000  49.2983000  52.2843000  66.3493000
  50.2555000  52.2843000  66.3493000  49.0583120  53.2109270  66.3493000
  12.5503000  55.4753000  55.3743000  13.5075000  55.4753000  55.3743000
  12.3103120  56.4019270  55.3743000   3.9643000  38.1293000  46.0983000
   4.9215000  38.1293000  46.0983000   3.7243120  39.0559270  46.0983000
   8.6933000  53.6483000  57.1333000   9.6505000  53.6483000  57.1333000
   8.4533120  54.5749270  57.1333000  66.8983000  51.4363000   7.4543000
  67.8555000  51.4363000   7.4543000  66.6583120  52.3629270   7.4543000
   9.2443000  45.5623000   5.9293000  10.2015000  45.5623000   5.9293000
   9.0043120  46.4889270   5.9293000   8.1003000  34.5873000  32.3453000
   9.0575000  34.5873000  32.3453000   7.8603120  35.5139270  32.3453000
   5.8283000  35.5253000   7.3873000   6.7855000  35.5253000   7.3873000
   5.5883120  36.4519270   7.3873000  10.2353000  52.1313000  10.8763000
  11.1925000  52.1313000  10.8763000   9.9953120  53.0579270  10.8763000
  13.3793000  36.5973000  17.6913000  14.3365000  36.5973000  17.6913000
  13.1393120  37.5239270  17.6913000  16.6743000  58.4503000  29.4813000
  17.6315000  58.4503000  29.4813000  16.4343120  59.3769270  29.4813000
  13.6503000  56.1113000  12.2413000  14.6075000  56.1113000  12.2413000
  13.4103120  57.0379270  12.2413000  12.4163000  57.1423000  26.9223000
  13.3735000  57.1423000  26.9223000  12.1763120  58.0689270  26.9223000
   5.2063000  44.4673000   7.2353000   6.1635000  44.4673000   7.2353000
   4.9663120  45.3939270   7.2353000  21.1663000  41.1813000  32.7763000
  22.1235000  41.1813000  32.7763000  20.9263120  42.1079270  32.7763000
  10.1023000  37.6503000  42.9383000  11.0595000  37.6503000  42.9383000
   9.8623120  38.5769270  42.9383000   7.3883000  49.2663000  43.4293000
   8.3455000  49.2663000  43.4293000   7.1483120  50.1929270  43.4293000
  13.1273000  54.2893000  44.5663000  14.0845000  54.2893000  44.5663000
  12.8873120  55.2159270  44.5663000   5.1443000  51.0783000  59.7003000
   6.1015000  51.0783000  59.7003000   4.9043120  52.0049270  59.7003000
   5.7493000  51.3253000  55.2083000   6.7065000  51.3253000  55.2083000
   5.5093120  52.2519270  55.2083000  22.9633000  53.1293000  61.9963000
  23.9205000  53.1293000  61.9963000  22.7233120  54.0559270  61.9963000
  12.8613000  56.0753000  65.5123000  13.8185000  56.0753000  65.5123000
  12.6213120  57.0019270  65.5123000  19.0563000  56.2323000  17.8053000
  20.0135000  56.2323000  17.8053000  18.8163120  57.1589270  17.8053000
  65.3393000   4.8493000  19.8303000  66.2965000   4.8493000  19.8303000
  65.0993120   5.7759270  19.8303000   8.3693000  38.8333000  15.4023000
   9.3265000  38.8333000  15.4023000   8.1293120  39.7599270  15.4023000
  66.5923000  45.8653000   6.9933000  67.5495000  45.8653000   6.9933000
  66.3523120  46.7919270   6.9933000   3.2323000  49.2353000  25.5283000
   4.1895000  49.2353000  25.5283000   2.9923120  50.1619270  25.5283000
   8.2273000  51.7153000  27.9083000   9.1845000  51.7153000  27.9083000
   7.9873120  52.6419270  27.9083000   9.4263000  48.0463000  19.7153000
  10.3835000  48.0463000  19.7153000   9.1863120  48.9729270  19.7153000
   5.0623000  55.2833000  15.7813000   6.0195000  55.2833000  15.7813000
   4.8223120  56.2099270  15.7813000  12.8713000  55.1413000  30.7603000
  13.8285000  55.1413000  30.7603000  12.6313120  56.0679270  30.7603000
   4.3793000  59.7463000  29.5613000   5.3365000  59.7463000  29.5613000
   4.1393120  60.6729270  29.5613000   5.0483000  55.2413000  51.2393000
   6.0055000  55.2413000  51.2393000   4.8083120  56.1679270  51.2393000
  22.7603000  40.1983000  63.3163000  23.7175000  40.1983000  63.3163000
  22.5203120  41.1249270  63.3163000   4.4713000  53.2943000  61.7623000
   5.4285000  53.2943000  61.7623000   4.2313120  54.2209270  61.7623000
  11.6513000  56.6093000  61.3473000  12.6085000  56.6093000  61.3473000
  11.4113120  57.5359270  61.3473000  11.1813000  51.5763000  60.5133000
  12.1385000  51.5763000  60.5133000  10.9413120  52.5029270  60.5133000
  65.3153000  49.0903000   2.4613000  66.2725000  49.0903000   2.4613000
  65.0753120  50.0169270   2.4613000  13.1463000  49.6723000  67.0043000
  14.1035000  49.6723000  67.0043000  12.9063120  50.5989270  67.0043000
   3.5313000  41.2973000   9.5043000   4.4885000  41.2973000   9.5043000
   3.2913120  42.2239270   9.5043000  63.8503000  46.5773000  17.8083000
  64.8075000  46.5773000  17.8083000  63.6103120  47.5039270  17.8083000
   7.7383000  60.9543000   6.8723000   8.6955000  60.9543000   6.8723000
   7.4983120  61.8809270   6.8723000   7.8593000  63.0303000  22.5183000
   8.8165000  63.0303000  22.5183000   7.6193120  63.9569270  22.5183000
   8.8593000  55.4333000  22.0433000   9.8165000  55.4333000  22.0433000
   8.6193120  56.3599270  22.0433000  65.8883000  38.8063000   4.9443000
  66.8455000  38.8063000   4.9443000  65.6483120  39.7329270   4.9443000
   8.1093000  45.7173000  21.6003000   9.0665000  45.7173000  21.6003000
   7.8693120  46.6439270  21.6003000  13.8673000  60.5533000  25.4803000
  14.8245000  60.5533000  25.4803000  13.6273120  61.4799270  25.4803000
  22.5253000  39.3933000  27.7013000  23.4825000  39.3933000  27.7013000
  22.2853120  40.3199270  27.7013000   5.2533000  53.5113000  42.7983000
   6.2105000  53.5113000  42.7983000   5.0133120  54.4379270  42.7983000
   7.8583000  45.5743000  49.0373000   8.8155000  45.5743000  49.0373000
   7.6183120  46.5009270  49.0373000   8.6423000  51.2803000  55.6783000
   9.5995000  51.2803000  55.6783000   8.4023120  52.2069270  55.6783000
  11.9323000  42.8893000  44.1773000  12.8895000  42.8893000  44.1773000
  11.6923120  43.8159270  44.1773000  11.5803000  44.7743000  54.3673000
  12.5375000  44.7743000  54.3673000  11.3403120  45.7009270  54.3673000
   7.2803000  44.5323000  57.8823000   8.2375000  44.5323000  57.8823000
   7.0403120  45.4589270  57.8823000  11.0913000  59.9613000  54.6203000
  12.0485000  59.9613000  54.6203000  10.8513120  60.8879270  54.6203000
   8.1743000  58.6713000   4.1643000   9.1315000  58.6713000   4.1643000
   7.9343120  59.5979270   4.1643000  65.5743000  60.7573000   5.6813000
  66.5315000  60.7573000   5.6813000  65.3343120  61.6839270   5.6813000
  12.7983000  56.9213000  16.5423000  13.7555000  56.9213000  16.5423000
  12.5583120  57.8479270  16.5423000  13.4883000  60.1773000  13.0383000
  14.4455000  60.1773000  13.0383000  13.2483120  61.1039270  13.0383000
  61.0723000   3.1393000  16.2073000  62.0295000   3.1393000  16.2073000
  60.8323120   4.0659270  16.2073000   9.2483000  45.7823000  28.4653000
  10.2055000  45.7823000  28.4653000   9.0083120  46.7089270  28.4653000
   6.1933000  57.8953000   9.9743000   7.1505000  57.8953000   9.9743000
   5.9533120  58.8219270   9.9743000   6.2073000  62.0513000  33.5683000
   7.1645000  62.0513000  33.5683000   5.9673120  62.9779270  33.5683000
   9.8383000  47.4153000  22.7263000  10.7955000  47.4153000  22.7263000
   9.5983120  48.3419270  22.7263000  12.1493000  59.0743000  34.5193000
  13.1065000  59.0743000  34.5193000  11.9093120  60.0009270  34.5193000
  20.7783000  51.7033000  40.5203000  21.7355000  51.7033000  40.5203000
  20.5383120  52.6299270  40.5203000   3.0403000  58.3023000  50.5573000
   3.9975000  58.3023000  50.5573000   2.8003120  59.2289270  50.5573000
  20.3503000  45.6293000  37.6513000  21.3075000  45.6293000  37.6513000
  20.1103120  46.5559270  37.6513000   5.9303000  62.0083000  51.2543000
   6.8875000  62.0083000  51.2543000   5.6903120  62.9349270  51.2543000
  13.1563000  66.0723000  60.7813000  14.1135000  66.0723000  60.7813000
  12.9163120  66.9989270  60.7813000  55.2883000  57.4713000  61.5673000
  56.2455000  57.4713000  61.5673000  55.0483120  58.3979270  61.5673000
  29.6523000  47.5223000   5.4433000  30.6095000  47.5223000   5.4433000
  29.4123120  48.4489270   5.4433000   7.5683000  55.6873000  63.8783000
   8.5255000  55.6873000  63.8783000   7.3283120  56.6139270  63.8783000
  18.8553000  49.8443000  49.8453000  19.8125000  49.8443000  49.8453000
  18.6153120  50.7709270  49.8453000   2.7673000  58.0573000  59.5013000
   3.7245000  58.0573000  59.5013000   2.5273120  58.9839270  59.5013000
   7.5493000   4.1983000  64.1403000   8.5065000   4.1983000  64.1403000
   7.3093120   5.1249270  64.1403000   2.5133000   6.2343000  12.3243000
   3.4705000   6.2343000  12.3243000   2.2733120   7.1609270  12.3243000
  66.4413000  46.1833000   4.2223000  67.3985000  46.1833000   4.2223000
  66.2013120  47.1099270   4.2223000   3.0313000  66.0773000  12.5893000
   3.9885000  66.0773000  12.5893000   2.7913120  67.0039270  12.5893000
  64.2963000   3.8673000  25.1093000  65.2535000   3.8673000  25.1093000
  64.0563120   4.7939270  25.1093000  63.6303000  54.6423000  21.3593000
  64.5875000  54.6423000  21.3593000  63.3903120  55.5689270  21.3593000
   5.9443000  59.3833000  25.6953000   6.9015000  59.3833000  25.6953000
   5.7043120  60.3099270  25.6953000  11.9063000  60.5883000  23.2883000
  12.8635000  60.5883000  23.2883000  11.6663120  61.5149270  23.2883000
   5.7833000  62.1163000  30.4453000   6.7405000  62.1163000  30.4453000
   5.5433120  63.0429270  30.4453000  12.5933000  59.2873000  31.7603000
  13.5505000  59.2873000  31.7603000  12.3533120  60.2139270  31.7603000
   6.6793000  56.8743000  34.9913000   7.6365000  56.8743000  34.9913000
   6.4393120  57.8009270  34.9913000  15.6283000  66.7253000  30.1293000
  16.5855000  66.7253000  30.1293000  15.3883120  67.6519270  30.1293000
  10.1423000  59.8393000  47.4713000  11.0995000  59.8393000  47.4713000
   9.9023120  60.7659270  47.4713000   6.2693000  58.9963000  47.5033000
   7.2265000  58.9963000  47.5033000   6.0293120  59.9229270  47.5033000
  17.4873000   4.7493000  46.7793000  18.4445000   4.7493000  46.7793000
  17.2473120   5.6759270  46.7793000   5.9033000  10.6283000  60.6793000
   6.8605000  10.6283000  60.6793000   5.6633120  11.5549270  60.6793000
   8.0883000  37.8513000  59.5583000   9.0455000  37.8513000  59.5583000
   7.8483120  38.7779270  59.5583000   9.2493000  55.9453000  55.5333000
  10.2065000  55.9453000  55.5333000   9.0093120  56.8719270  55.5333000
  16.2733000  65.8393000  60.8993000  17.2305000  65.8393000  60.8993000
  16.0333120  66.7659270  60.8993000   5.8023000  60.4553000  12.1663000
   6.7595000  60.4553000  12.1663000   5.5623120  61.3819270  12.1663000
  67.1703000  55.2983000  24.1873000  68.1275000  55.2983000  24.1873000
  66.9303120  56.2249270  24.1873000  57.2523000  66.8063000  16.6413000
  58.2095000  66.8063000  16.6413000  57.0123120  67.7329270  16.6413000
   2.8283000  59.2153000   7.3853000   3.7855000  59.2153000   7.3853000
   2.5883120  60.1419270   7.3853000  11.9853000  58.6523000  20.9253000
  12.9425000  58.6523000  20.9253000  11.7453120  59.5789270  20.9253000
  60.4043000  16.1853000  21.2913000  61.3615000  16.1853000  21.2913000
  60.1643120  17.1119270  21.2913000   7.1223000   7.1533000  17.7913000
   8.0795000   7.1533000  17.7913000   6.8823120   8.0799270  17.7913000
  12.1563000  67.1773000  36.2143000  13.1135000  67.1773000  36.2143000
  11.9163120  68.1039270  36.2143000  17.7313000  64.0543000  29.6373000
  18.6885000  64.0543000  29.6373000  17.4913120  64.9809270  29.6373000
   3.6553000   7.3503000  31.2863000   4.6125000   7.3503000  31.2863000
   3.4153120   8.2769270  31.2863000   4.4473000   4.3133000  42.8973000
   5.4045000   4.3133000  42.8973000   4.2073120   5.2399270  42.8973000
   8.8193000  19.5093000  65.2563000   9.7765000  19.5093000  65.2563000
   8.5793120  20.4359270  65.2563000  14.7563000  64.6133000  49.1193000
  15.7135000  64.6133000  49.1193000  14.5163120  65.5399270  49.1193000
  61.5583000   3.3013000  48.0793000  62.5155000   3.3013000  48.0793000
  61.3183120   4.2279270  48.0793000   7.1133000  56.8483000  52.1163000
   8.0705000  56.8483000  52.1163000   6.8733120  57.7749270  52.1163000
   2.5053000  10.0343000  58.8083000   3.4625000  10.0343000  58.8083000
   2.2653120  10.9609270  58.8083000  14.6073000  52.7093000  52.0643000
  15.5645000  52.7093000  52.0643000  14.3673120  53.6359270  52.0643000
  13.7943000  66.8223000  10.7993000  14.7515000  66.8223000  10.7993000
  13.5543120  67.7489270  10.7993000  10.8813000  66.1363000  63.0083000
  11.8385000  66.1363000  63.0083000  10.6413120  67.0629270  63.0083000
  17.0943000  54.9943000  14.7143000  18.0515000  54.9943000  14.7143000
  16.8543120  55.9209270  14.7143000  55.9373000   9.4743000  22.4623000
  56.8945000   9.4743000  22.4623000  55.6973120  10.4009270  22.4623000
  12.4703000   8.4863000  17.6283000  13.4275000   8.4863000  17.6283000
  12.2303120   9.4129270  17.6283000   9.7293000  66.2333000  34.0693000
  10.6865000  66.2333000  34.0693000   9.4893120  67.1599270  34.0693000
  16.5873000  59.3483000  34.8123000  17.5445000  59.3483000  34.8123000
  16.3473120  60.2749270  34.8123000  63.9193000  65.3213000  25.4293000
  64.8765000  65.3213000  25.4293000  63.6793120  66.2479270  25.4293000
  15.0143000  60.3673000  38.0633000  15.9715000  60.3673000  38.0633000
  14.7743120  61.2939270  38.0633000   8.9943000  64.7463000  31.7803000
   9.9515000  64.7463000  31.7803000   8.7543120  65.6729270  31.7803000
  12.5923000  62.9393000  47.7603000  13.5495000  62.9393000  47.7603000
  12.3523120  63.8659270  47.7603000   1.8803000  49.1923000  43.2583000
   2.8375000  49.1923000  43.2583000   1.6403120  50.1189270  43.2583000
   2.8813000  56.8123000  40.6773000   3.8385000  56.8123000  40.6773000
   2.6413120  57.7389270  40.6773000  57.3703000   8.0983000  59.6603000
  58.3275000   8.0983000  59.6603000  57.1303120   9.0249270  59.6603000
  10.7123000  50.0023000   2.9533000  11.6695000  50.0023000   2.9533000
  10.4723120  50.9289270   2.9533000   4.7703000  58.1723000  62.9783000
   5.7275000  58.1723000  62.9783000   4.5303120  59.0989270  62.9783000
   8.7913000  56.7443000   7.9803000   9.7485000  56.7443000   7.9803000
   8.5513120  57.6709270   7.9803000  16.0173000  17.3673000  60.4603000
  16.9745000  17.3673000  60.4603000  15.7773120  18.2939270  60.4603000
  28.6633000  13.8593000   2.4243000  29.6205000  13.8593000   2.4243000
  28.4233120  14.7859270   2.4243000   3.9553000   3.4713000  26.6233000
   4.9125000   3.4713000  26.6233000   3.7153120   4.3979270  26.6233000
  55.1963000  16.0983000  38.2723000  56.1535000  16.0983000  38.2723000
  54.9563120  17.0249270  38.2723000  13.5293000  21.3793000  11.7033000
  14.4865000  21.3793000  11.7033000  13.2893120  22.3059270  11.7033000
   9.6303000  12.3683000  30.6953000  10.5875000  12.3683000  30.6953000
   9.3903120  13.2949270  30.6953000   6.4133000   8.3973000  39.2793000
   7.3705000   8.3973000  39.2793000   6.1733120   9.3239270  39.2793000
  12.2133000   8.2093000  56.6143000  13.1705000   8.2093000  56.6143000
  11.9733120   9.1359270  56.6143000  12.6593000  10.1813000  32.0603000
  13.6165000  10.1813000  32.0603000  12.4193120  11.1079270  32.0603000
   5.1713000  66.1863000  46.5133000   6.1285000  66.1863000  46.5133000
   4.9313120  67.1129270  46.5133000   8.8513000  14.0883000  46.6463000
   9.8085000  14.0883000  46.6463000   8.6113120  15.0149270  46.6463000
  11.0083000  63.7393000  51.6843000  11.9655000  63.7393000  51.6843000
  10.7683120  64.6659270  51.6843000   6.8573000  59.5203000  61.8623000
   7.8145000  59.5203000  61.8623000   6.6173120  60.4469270  61.8623000
  12.0853000  59.0963000  38.7063000  13.0425000  59.0963000  38.7063000
  11.8453120  60.0229270  38.7063000  13.0203000   7.0563000  58.8693000
  13.9775000   7.0563000  58.8693000  12.7803120   7.9829270  58.8693000
  13.8143000  66.8733000  57.4063000  14.7715000  66.8733000  57.4063000
  13.5743120  67.7999270  57.4063000  21.8383000  63.4343000   6.1843000
  22.7955000  63.4343000   6.1843000  21.5983120  64.3609270   6.1843000
   8.7933000   3.9893000  15.1563000   9.7505000   3.9893000  15.1563000
   8.5533120   4.9159270  15.1563000  19.5783000   7.5363000   7.6213000
  20.5355000   7.5363000   7.6213000  19.3383120   8.4629270   7.6213000
   5.7943000   9.4643000  14.5213000   6.7515000   9.4643000  14.5213000
   5.5543120  10.3909270  14.5213000   9.1553000  67.1113000  19.3573000
  10.1125000  67.1113000  19.3573000   8.9153120  68.0379270  19.3573000
   7.2443000  59.3513000  22.1053000   8.2015000  59.3513000  22.1053000
   7.0043120  60.2779270  22.1053000  12.8153000  11.6453000  28.6273000
  13.7725000  11.6453000  28.6273000  12.5753120  12.5719270  28.6273000
  23.8993000   4.6513000  21.5883000  24.8565000   4.6513000  21.5883000
  23.6593120   5.5779270  21.5883000  13.1073000  62.4973000  21.6123000
  14.0645000  62.4973000  21.6123000  12.8673120  63.4239270  21.6123000
   6.7713000  66.7273000  35.9183000   7.7285000  66.7273000  35.9183000
   6.5313120  67.6539270  35.9183000  18.3983000  54.1053000  23.9013000
  19.3555000  54.1053000  23.9013000  18.1583120  55.0319270  23.9013000
  22.7413000   9.0653000  32.3213000  23.6985000   9.0653000  32.3213000
  22.5013120   9.9919270  32.3213000  14.2873000  14.7813000  48.4693000
  15.2445000  14.7813000  48.4693000  14.0473120  15.7079270  48.4693000
  64.7323000   4.3993000  42.0963000  65.6895000   4.3993000  42.0963000
  64.4923120   5.3259270  42.0963000   4.8453000   7.4843000  54.1803000
   5.8025000   7.4843000  54.1803000   4.6053120   8.4109270  54.1803000
  20.6343000  57.7573000  51.7783000  21.5915000  57.7573000  51.7783000
  20.3943120  58.6839270  51.7783000  14.2403000  15.2943000  61.4363000
  15.1975000  15.2943000  61.4363000  14.0003120  16.2209270  61.4363000
   7.1683000  52.9733000  61.6493000   8.1255000  52.9733000  61.6493000
   6.9283120  53.8999270  61.6493000   7.5443000  67.0343000  63.0523000
   8.5015000  67.0343000  63.0523000   7.3043120  67.9609270  63.0523000
  14.2593000  11.2163000   3.9603000  15.2165000  11.2163000   3.9603000
  14.0193120  12.1429270   3.9603000  11.0763000  65.5333000  22.1033000
  12.0335000  65.5333000  22.1033000  10.8363120  66.4599270  22.1033000
   8.3993000  64.3023000   3.9443000   9.3565000  64.3023000   3.9443000
   8.1593120  65.2289270   3.9443000  12.9433000  11.3753000   9.6733000
  13.9005000  11.3753000   9.6733000  12.7033120  12.3019270   9.6733000
   3.6043000   4.9713000  17.1433000   4.5615000   4.9713000  17.1433000
   3.3643120   5.8979270  17.1433000  17.8993000  14.3583000  18.6533000
  18.8565000  14.3583000  18.6533000  17.6593120  15.2849270  18.6533000
   3.6653000  13.3893000  19.6383000   4.6225000  13.3893000  19.6383000
   3.4253120  14.3159270  19.6383000  17.5753000  64.5833000  26.7343000
  18.5325000  64.5833000  26.7343000  17.3353120  65.5099270  26.7343000
  10.9863000  15.6693000  19.0853000  11.9435000  15.6693000  19.0853000
  10.7463120  16.5959270  19.0853000   5.2243000  11.6333000  24.1643000
   6.1815000  11.6333000  24.1643000   4.9843120  12.5599270  24.1643000
   5.8603000  65.9753000  28.6723000   6.8175000  65.9753000  28.6723000
   5.6203120  66.9019270  28.6723000   7.1703000  64.5203000  25.6283000
   8.1275000  64.5203000  25.6283000   6.9303120  65.4469270  25.6283000
   4.6903000   5.9083000  28.7043000   5.6475000   5.9083000  28.7043000
   4.4503120   6.8349270  28.7043000   7.7193000  14.8793000  52.3543000
   8.6765000  14.8793000  52.3543000   7.4793120  15.8059270  52.3543000
  66.2603000   5.2533000  54.4673000  67.2175000   5.2533000  54.4673000
  66.0203120   6.1799270  54.4673000  64.8153000   9.2223000  49.0913000
  65.7725000   9.2223000  49.0913000  64.5753120  10.1489270  49.0913000
   2.5163000   4.7033000  35.2063000   3.4735000   4.7033000  35.2063000
   2.2763120   5.6299270  35.2063000  12.4333000  14.1993000  37.2483000
  13.3905000  14.1993000  37.2483000  12.1933120  15.1259270  37.2483000
  20.2073000  17.8993000   5.5853000  21.1645000  17.8993000   5.5853000
  19.9673120  18.8259270   5.5853000  13.8973000  59.8623000  58.4243000
  14.8545000  59.8623000  58.4243000  13.6573120  60.7889270  58.4243000
   3.8393000  19.0293000  66.2393000   4.7965000  19.0293000  66.2393000
   3.5993120  19.9559270  66.2393000  13.5253000   5.9323000  63.1233000
  14.4825000   5.9323000  63.1233000  13.2853120   6.8589270  63.1233000
  17.1963000   5.0393000   9.1523000  18.1535000   5.0393000   9.1523000
  16.9563120   5.9659270   9.1523000  14.9003000   6.3003000   8.3043000
  15.8575000   6.3003000   8.3043000  14.6603120   7.2269270   8.3043000
   7.4743000   6.1913000  26.1633000   8.4315000   6.1913000  26.1633000
   7.2343120   7.1179270  26.1633000  18.0873000  21.2603000  17.6153000
  19.0445000  21.2603000  17.6153000  17.8473120  22.1869270  17.6153000
  12.0613000  15.8313000  16.0653000  13.0185000  15.8313000  16.0653000
  11.8213120  16.7579270  16.0653000  17.7743000  19.5623000  13.1553000
  18.7315000  19.5623000  13.1553000  17.5343120  20.4889270  13.1553000
  17.1643000   3.3173000  19.9913000  18.1215000   3.3173000  19.9913000
  16.9243120   4.2439270  19.9913000   4.8213000  13.8673000  44.4413000
   5.7785000  13.8673000  44.4413000   4.5813120  14.7939270  44.4413000
   8.8243000  64.2733000  35.9183000   9.7815000  64.2733000  35.9183000
   8.5843120  65.1999270  35.9183000  66.9973000  21.9133000  22.5483000
  67.9545000  21.9133000  22.5483000  66.7573120  22.8399270  22.5483000
  10.7473000  14.9503000  53.3543000  11.7045000  14.9503000  53.3543000
  10.5073120  15.8769270  53.3543000   4.8743000   3.9683000  47.4313000
   5.8315000   3.9683000  47.4313000   4.6343120   4.8949270  47.4313000
   7.6033000  10.7213000  54.6023000   8.5605000  10.7213000  54.6023000
   7.3633120  11.6479270  54.6023000   3.9083000  17.1443000  57.1623000
   4.8655000  17.1443000  57.1623000   3.6683120  18.0709270  57.1623000
   9.0693000  17.1273000  46.7753000  10.0265000  17.1273000  46.7753000
   8.8293120  18.0539270  46.7753000  13.5353000  17.2673000  47.3433000
  14.4925000  17.2673000  47.3433000  13.2953120  18.1939270  47.3433000
  16.8213000   6.5493000  54.8163000  17.7785000   6.5493000  54.8163000
  16.5813120   7.4759270  54.8163000   9.5963000  21.5163000   3.7403000
  10.5535000  21.5163000   3.7403000   9.3563120  22.4429270   3.7403000
  10.7993000  17.5453000  54.8673000  11.7565000  17.5453000  54.8673000
  10.5593120  18.4719270  54.8673000   7.8113000  32.4273000  61.9143000
   8.7685000  32.4273000  61.9143000   7.5713120  33.3539270  61.9143000
  62.8713000  19.4813000  66.9073000  63.8285000  19.4813000  66.9073000
  62.6313120  20.4079270  66.9073000  11.1913000  66.8543000  12.6473000
  12.1485000  66.8543000  12.6473000  10.9513120  67.7809270  12.6473000
   6.3423000  61.6623000   9.6943000   7.2995000  61.6623000   9.6943000
   6.1023120  62.5889270   9.6943000  15.4293000  28.1973000   8.2743000
  16.3865000  28.1973000   8.2743000  15.1893120  29.1239270   8.2743000
  65.8313000  10.5393000  28.3273000  66.7885000  10.5393000  28.3273000
  65.5913120  11.4659270  28.3273000  16.7933000  13.0143000  11.5513000
  17.7505000  13.0143000  11.5513000  16.5533120  13.9409270  11.5513000
  21.2963000  21.5783000  26.1583000  22.2535000  21.5783000  26.1583000
  21.0563120  22.5049270  26.1583000  12.0403000  13.2133000  22.7043000
  12.9975000  13.2133000  22.7043000  11.8003120  14.1399270  22.7043000
  13.2393000   7.8403000  23.4473000  14.1965000   7.8403000  23.4473000
  12.9993120   8.7669270  23.4473000  59.9003000  14.4163000  24.2713000
  60.8575000  14.4163000  24.2713000  59.6603120  15.3429270  24.2713000
  10.0843000  17.0493000  26.8953000  11.0415000  17.0493000  26.8953000
   9.8443120  17.9759270  26.8953000   5.3133000  24.3313000  44.8903000
   6.2705000  24.3313000  44.8903000   5.0733120  25.2579270  44.8903000
  54.7393000  22.8193000  49.0433000  55.6965000  22.8193000  49.0433000
  54.4993120  23.7459270  49.0433000  13.1993000   9.0803000  54.3073000
  14.1565000   9.0803000  54.3073000  12.9593120  10.0069270  54.3073000
   6.4883000  21.9213000  49.4303000   7.4455000  21.9213000  49.4303000
   6.2483120  22.8479270  49.4303000   3.3413000  12.1443000  48.1493000
   4.2985000  12.1443000  48.1493000   3.1013120  13.0709270  48.1493000
  65.2433000  14.5213000  50.7963000  66.2005000  14.5213000  50.7963000
  65.0033120  15.4479270  50.7963000  32.6343000  30.4993000   4.4763000
  33.5915000  30.4993000   4.4763000  32.3943120  31.4259270   4.4763000
   4.6563000  21.8153000  59.9123000   5.6135000  21.8153000  59.9123000
   4.4163120  22.7419270  59.9123000  15.6783000  28.2273000   4.0313000
  16.6355000  28.2273000   4.0313000  15.4383120  29.1539270   4.0313000
  12.9313000  34.6253000   3.0813000  13.8885000  34.6253000   3.0813000
  12.6913120  35.5519270   3.0813000  26.2153000  38.1653000   9.6293000
  27.1725000  38.1653000   9.6293000  25.9753120  39.0919270   9.6293000
  16.1013000  36.7623000  17.4043000  17.0585000  36.7623000  17.4043000
  15.8613120  37.6889270  17.4043000  22.7743000   5.0353000  16.9183000
  23.7315000   5.0353000  16.9183000  22.5343120   5.9619270  16.9183000
  19.0763000  14.4903000  32.0623000  20.0335000  14.4903000  32.0623000
  18.8363120  15.4169270  32.0623000   8.5663000  18.4243000  18.9293000
   9.5235000  18.4243000  18.9293000   8.3263120  19.3509270  18.9293000
   7.5463000  19.2813000  25.7693000   8.5035000  19.2813000  25.7693000
   7.3063120  20.2079270  25.7693000  65.3813000  21.0213000  30.2283000
  66.3385000  21.0213000  30.2283000  65.1413120  21.9479270  30.2283000
  26.4803000  23.0653000  30.6993000  27.4375000  23.0653000  30.6993000
  26.2403120  23.9919270  30.6993000   6.1203000  28.8283000  51.0443000
   7.0775000  28.8283000  51.0443000   5.8803120  29.7549270  51.0443000
  64.7913000  22.0083000  37.7793000  65.7485000  22.0083000  37.7793000
  64.5513120  22.9349270  37.7793000  65.7343000   9.2093000  42.0463000
  66.6915000   9.2093000  42.0463000  65.4943120  10.1359270  42.0463000
   7.8933000  18.4693000  53.7403000   8.8505000  18.4693000  53.7403000
   7.6533120  19.3959270  53.7403000  66.2293000  19.4063000  41.7493000
  67.1865000  19.4063000  41.7493000  65.9893120  20.3329270  41.7493000
  26.0363000  16.7993000  47.6883000  26.9935000  16.7993000  47.6883000
  25.7963120  17.7259270  47.6883000  63.4693000  27.8193000  62.1043000
  64.4265000  27.8193000  62.1043000  63.2293120  28.7459270  62.1043000
  11.3903000  25.1573000  61.8633000  12.3475000  25.1573000  61.8633000
  11.1503120  26.0839270  61.8633000  16.3693000  19.8753000   4.9583000
  17.3265000  19.8753000   4.9583000  16.1293120  20.8019270   4.9583000
  18.5913000  14.8233000  64.9173000  19.5485000  14.8233000  64.9173000
  18.3513120  15.7499270  64.9173000  21.3553000  22.3763000  60.0153000
  22.3125000  22.3763000  60.0153000  21.1153120  23.3029270  60.0153000
  66.2413000  12.0763000   5.2733000  67.1985000  12.0763000   5.2733000
  66.0013120  13.0029270   5.2733000   6.5193000  21.9043000   7.2203000
   7.4765000  21.9043000   7.2203000   6.2793120  22.8309270   7.2203000
  11.0163000  24.1683000  30.1493000  11.9735000  24.1683000  30.1493000
  10.7763120  25.0949270  30.1493000   3.3813000  19.1203000  16.1003000
   4.3385000  19.1203000  16.1003000   3.1413120  20.0469270  16.1003000
  12.8533000  17.5523000  21.8953000  13.8105000  17.5523000  21.8953000
  12.6133120  18.4789270  21.8953000  24.3443000  25.4303000  24.9743000
  25.3015000  25.4303000  24.9743000  24.1043120  26.3569270  24.9743000
  11.5503000  19.8253000  18.1843000  12.5075000  19.8253000  18.1843000
  11.3103120  20.7519270  18.1843000   4.1353000  21.3853000  12.5833000
   5.0925000  21.3853000  12.5833000   3.8953120  22.3119270  12.5833000
  13.9653000  13.1193000  33.7103000  14.9225000  13.1193000  33.7103000
  13.7253120  14.0459270  33.7103000   8.8633000  19.4763000  42.4633000
   9.8205000  19.4763000  42.4633000   8.6233120  20.4029270  42.4633000
   8.7533000  27.1083000  34.5483000   9.7105000  27.1083000  34.5483000
   8.5133120  28.0349270  34.5483000   6.1663000  30.1083000  58.7903000
   7.1235000  30.1083000  58.7903000   5.9263120  31.0349270  58.7903000
  18.9533000  24.1273000  59.7063000  19.9105000  24.1273000  59.7063000
  18.7133120  25.0539270  59.7063000  16.9243000  16.9833000   3.1983000
  17.8815000  16.9833000   3.1983000  16.6843120  17.9099270   3.1983000
  66.3623000  28.4223000  59.8683000  67.3195000  28.4223000  59.8683000
  66.1223120  29.3489270  59.8683000  64.7793000  20.9863000  59.9513000
  65.7365000  20.9863000  59.9513000  64.5393120  21.9129270  59.9513000
  17.4953000  22.8323000  63.3413000  18.4525000  22.8323000  63.3413000
  17.2553120  23.7589270  63.3413000  58.8733000  24.6723000  56.8113000
  59.8305000  24.6723000  56.8113000  58.6333120  25.5989270  56.8113000
   9.6953000  11.3663000   6.0673000  10.6525000  11.3663000   6.0673000
[truncated: 2,875,033 more chars]
