# Supplementary material for: Allostery in the dengue virus NS3 helicase: Insights into the NTPase cycle from molecular simulations
Source: PLoS Comput Biol. 2018 Apr 16;14(4):e1006103. doi: 10.1371/journal.pcbi.1006103 (PMC5919694; doi:10.1371/journal.pcbi.1006103)
Supplement: S2 File — Unzipping this file will create a directory containing the parameters and starting structures used for the reported unbiased simulations. Configuration files to run simulation in the AMBER software packages are also provided. Additionally, the structure prep file for inorganic phosphate, Pi, as well as the frcmod.phosaa10 files are included. It is necessary to load these files into leap to obtain the Pi parameters and structure used in the reported simulations. (ZIP) [file pcbi.1006103.s002.zip › Prmtop_Config_files/ssRNA/ssRNA.inpcrd]

default_name
 86499
  46.5653000  20.2133000  32.6413000  46.4384230  19.9830239  33.6164801
  47.3885263  20.7910654  32.5486395  46.4767364  19.3689464  32.0941958
  45.4233000  21.0813000  32.2163000  45.8282907  22.0293397  31.8623192
  44.9007230  20.5826105  31.4000149  44.4353000  21.3543000  33.3443000
  44.5243000  20.7473000  34.4203000  43.4963000  22.2713000  33.1073000
  43.5183257  22.8042983  32.2496713  42.4563000  22.5773000  34.0863000
  42.1921120  21.6743333  34.6367135  42.9423000  23.6243000  35.0753000
  42.2231912  23.6979493  35.8911171  43.9089764  23.3124845  35.4707843
  43.0743000  24.8853000  34.4483000  43.3816481  25.5306714  35.0891063
  41.1663000  23.0553000  33.4333000  41.1393000  23.3653000  32.2383000
  40.0923000  23.0943000  34.2183000  40.0803102  22.5989574  35.0984087
  38.8883000  23.7823000  33.8013000  38.7353624  23.6683578  32.7281148
  37.6623000  23.2373000  34.5293000  37.7965964  23.3527566  35.6048158
  36.7765671  23.7882660  34.2130503  37.5370420  22.1811560  34.2906171
  39.1003000  25.2883000  34.0553000  40.1003000  25.6883000  34.6823000
  38.1863000  26.1143000  33.5463000  37.3989029  25.7263359  33.0467113
  38.3113000  27.5823000  33.6233000  39.1298765  27.9104719  32.9827261
  37.0213000  28.2753000  33.1643000  36.2019325  27.5933408  33.3916054
  36.9197537  29.1780022  33.7667260  36.9803000  28.6383000  31.7093000
  36.9111833  27.6988739  31.1608455  36.0654838  29.2124064  31.5622786
  38.3843000  29.5883000  31.0853000  38.3313000  31.0763000  32.0843000
  38.4365783  30.8120512  33.1365300  39.1462666  31.7390883  31.7933674
  37.3787874  31.5836180  31.9311677  38.6713000  28.1293000  34.9903000
  39.4293000  29.0883000  35.0853000  38.1213000  27.5273000  36.0423000
  37.6207998  26.6579324  35.9248311  38.2203000  28.0953000  37.3893000
  38.4357766  29.1545614  37.2491777  37.2308470  27.9818288  37.8322519
  39.2533000  27.5013000  38.3293000  39.6243000  28.1303000  39.3263000
  39.7223000  26.2963000  38.0273000  39.4202287  25.8204381  37.1892023
  40.6083000  25.5893000  38.9413000  40.5564001  26.0477193  39.9288512
  40.2053000  24.1183000  39.0633000  40.6386840  23.7517445  39.9938453
  39.1179598  24.0972557  39.1364337  40.6543000  23.2283000  37.9083000
  40.5240015  23.7865503  36.9812187  41.7132532  23.0194442  38.0602757
  39.8903000  21.9243000  37.8233000  39.6613000  21.4673000  36.6873000
  39.5273000  21.3443000  38.8763000  42.0663000  25.7193000  38.5303000
  42.3663000  25.9063000  37.3433000  42.9783000  25.6373000  39.5113000
  42.7563000  25.4733000  40.9583000  42.1017898  24.6185588  41.1289874
  42.2885530  26.3736816  41.3565771  44.1323000  25.2593000  41.4993000
  44.3020036  24.1888307  41.6150374  44.2075358  25.7458080  42.4717973
  45.0693000  25.8473000  40.5493000  45.9843434  25.2551990  40.5638292
  45.3089600  26.8906221  40.7545843  44.3933000  25.7263000  39.1823000
  44.5497704  26.6087626  38.5619170  44.8703000  24.4863000  38.4313000
  44.2903000  23.3993000  38.5793000  45.9033000  24.6633000  37.6123000
  46.2889201  25.5881746  37.4857952  46.4313000  23.5803000  36.8013000
  45.6085748  23.0199506  36.3571930  47.3203000  24.1283000  35.6703000
  46.8696181  25.0667416  35.3473258  48.3202158  24.3209075  36.0591070
  47.4113000  23.1763000  34.4873000  47.2833000  23.6343000  33.3413000
  47.5793000  21.9583000  34.6973000  47.1783000  22.5333000  37.6353000
  47.9433000  22.8593000  38.5383000  46.9323000  21.2683000  37.3103000
  46.1915467  21.0918848  36.6467779  47.6463000  20.1183000  37.8783000
  47.6015754  20.1315501  38.9673011  46.9673000  18.8343000  37.3743000
  46.0121180  18.7569708  37.8936716  46.7906876  19.0426668  36.3190790
  47.7293000  17.5183000  37.5123000  47.4213000  16.6233000  38.5303000
  46.6346917  16.8877002  39.2370102  48.0923000  15.4133000  38.6583000
  47.8473753  14.7381080  39.4781960  49.0813000  15.0733000  37.7553000
  49.7363000  13.8593000  37.8933000  49.4223912  13.3466773  38.6418178
  49.3983000  15.9353000  36.7153000  50.1706000  15.6712870  35.9928386
  48.7173000  17.1523000  36.5983000  48.9556095  17.8338681  35.7817379
  49.1313000  20.1213000  37.4883000  49.9803000  19.6543000  38.2453000
  49.4093000  20.6323000  36.2913000  48.6454977  21.0123779  35.7507020
  50.7443000  20.6543000  35.7103000  51.3822448  19.9195724  36.2015241
  50.6593000  20.3083000  34.2093000  50.0956002  19.3781691  34.1372008
  50.0944809  21.1123498  33.7375126  52.0053000  20.1453000  33.4983000
  51.8498373  20.2954332  32.4299404  52.6616718  20.9260298  33.8826647
  52.6463000  18.7833000  33.7313000  52.1503000  17.9983000  34.5783000
  53.6503000  18.4833000  33.0453000  51.3643000  22.0323000  35.8963000
  50.7513000  23.0503000  35.5603000  52.5653000  22.0573000  36.4653000
  52.9415233  21.2100668  36.8662380  53.3513000  23.2813000  36.5723000
  52.8957510  24.0800946  35.9870637  53.4823000  23.7583000  38.0473000
  54.1168884  23.0589245  38.5916075  54.0943000  25.1443000  38.1033000
  53.4599887  25.8443693  37.5595601  54.1788972  25.4629833  39.1422344
  55.0846281  25.1234055  37.6484205  52.1123000  23.7693000  38.7393000
  51.6925126  22.7634095  38.7312465  52.2277427  24.1060291  39.7695360
  51.4423535  24.4462830  38.2092372  54.7153000  22.9793000  35.9633000
  55.2973000  21.9393000  36.2373000  55.2013000  23.8833000  35.1233000
  54.6378800  24.6871547  34.8856556  56.5043000  23.7413000  34.4883000
  56.5743410  22.7973645  33.9477639  56.6743000  24.8883000  33.4923000
  55.7247129  24.9904809  32.9669976  56.8818949  25.8028793  34.0477720
  57.7763000  24.6463000  32.4943000  58.6253000  23.7513000  32.7113000
  57.8023000  25.3853000  31.4833000  57.6123000  23.7453000  35.5513000
  57.7033000  24.6803000  36.3603000  58.4333000  22.6963000  35.5563000
  58.2768437  21.9288343  34.9186347  59.4953000  22.5613000  36.5603000
  59.0909132  22.7652545  37.5517500  60.0743000  21.1453000  36.5503000
  60.7756600  21.0864720  37.3826056  59.2422070  20.4640668  36.7281836
  60.7793000  20.7563000  35.2683000  60.0674493  20.8671490  34.4503258
  61.6222936  21.4287372  35.1092742  61.2763000  19.3263000  35.3143000
  60.7243000  18.4893000  34.5683000  62.2053000  19.0403000  36.1043000
  60.6143000  23.6013000  36.4483000  61.3403000  23.8403000  37.4163000
  60.7453000  24.2243000  35.2813000  60.1724722  23.9655611  34.4907168
  61.8733000  25.1013000  35.0533000  62.7501400  24.6884213  35.5520805
  62.1893000  25.2613000  33.5553000  63.2637624  25.4187745  33.4613241
  61.9139198  24.3316889  33.0572146  61.4603000  26.4033000  32.9183000
  60.2123000  26.3733000  32.9213000  62.1343000  27.3343000  32.4103000
  61.7753000  26.4353000  35.8373000  62.7923000  27.0443000  36.1553000
  60.5593000  26.8283000  36.2153000  59.7491121  26.3595037  35.8359256
  60.3483000  28.0323000  37.0373000  60.9670618  28.8731818  36.7240096
  58.8413000  28.4803000  37.0863000  58.7645342  29.3810664  37.6952559
  58.3023000  28.7693000  35.6723000  58.3783146  27.8688041  35.0628499
  57.2585664  29.0768509  35.7365910  58.8881244  29.5670075  35.2156035
  57.9713000  27.4703000  37.8523000  57.7791406  26.6372906  37.1760819
  58.5600153  27.1207466  38.7004310  56.6403000  28.0373000  38.3543000
  56.0507968  28.3866552  37.5066345  56.0896960  27.2592919  38.8831080
  56.8316717  28.8701132  39.0309823  60.9423000  27.9373000  38.4623000
  61.1503000  28.9553000  39.1113000  61.2153000  26.7173000  38.9173000
  60.9701984  25.9288407  38.3356158  61.7533000  26.4523000  40.2613000
  61.5438165  27.2935146  40.9220374  61.0913000  25.1843000  40.8503000
  61.3844194  24.3030094  40.2797676  61.3954554  25.0612781  41.8897494
  59.5703000  25.2213000  40.8433000  58.8753000  26.0233000  41.7403000
  59.4364727  26.6100874  42.4675315  57.4743000  26.0853000  41.7203000
  56.9456251  26.7287587  42.4235528  56.7633000  25.3283000  40.8063000
  55.6744458  25.3717507  40.7816343  57.4483000  24.5063000  39.9133000
  56.8935639  23.8982515  39.1987057  58.8393000  24.4613000  39.9333000
  59.3741443  23.8238837  39.2292106  63.2953000  26.3463000  40.2913000
  63.8903000  26.2213000  41.3573000  63.9283000  26.3833000  39.1193000
  63.4012335  26.4633800  38.2614612  65.3883000  26.2643000  39.0303000
  65.7259903  25.4486933  39.6697139  65.8323000  25.9763000  37.5953000
  65.1843570  26.5404846  36.9245058  66.8592725  26.3248460  37.4860150
  65.7603000  24.5213000  37.2513000  66.3675700  23.9605772  37.9618730
  64.7232669  24.1931998  37.3221145  66.2603000  24.2823000  35.8793000
  65.7730444  23.3949014  35.4753141  66.0158079  25.1445882  35.2589920
  67.7093000  24.0773000  35.8473000  68.2831558  24.5511818  36.5301067
  68.3033000  23.2903000  34.9563000  67.5583000  22.6553000  34.0613000
  66.5555318  22.7758305  34.0666174  67.9972031  22.0541589  33.3785899
  69.6243000  23.1363000  34.9523000  70.1884024  23.6225892  35.6345106
  70.0573292  22.5337688  34.2670697  66.0993000  27.5063000  39.5163000
  65.8413000  28.6003000  39.0163000  66.9993000  27.3293000  40.4803000
  67.0929317  26.4264751  40.9232894  67.8303000  28.4203000  40.9583000
  67.2072822  29.1925382  41.4095165  68.8143000  27.9113000  42.0093000
  69.1550264  26.9255693  41.6925355  69.6602503  28.5983617  42.0296541
  68.2053000  27.8143000  43.4033000  67.9681316  28.8219603  43.7445810
  67.2884549  27.2285768  43.3367758  69.1603000  27.1533000  44.3943000
  69.3278825  26.1197367  44.0913777  70.1081378  27.6915018  44.3878393
  68.5693000  27.1813000  45.8013000  68.5369972  28.2192844  46.1324275
  67.5550417  26.7855841  45.7484955  69.3683000  26.3743000  46.7713000
  70.3080497  26.7410832  46.8207002  68.9391564  26.4237415  47.6842575
  69.3979978  25.4123626  46.4648796  68.5533000  29.0323000  39.7633000
  68.9643000  28.3113000  38.8453000  68.6883000  30.3573000  39.7763000
  68.3296679  30.8546806  40.5788553  69.2053000  31.1403000  38.6453000
  69.5257137  32.1131429  39.0181416  70.3903000  30.4723000  37.9373000
  70.0756360  29.4630210  37.6718915  70.5821919  31.0432079  37.0288168
  71.6403000  30.4053000  38.7573000  71.7920978  31.3715196  39.2384216
  71.5147353  29.6362294  39.5194456  72.8503000  30.0723000  37.8953000
  72.7155606  29.0925842  37.4369319  72.9633346  30.8253092  37.1153642
  74.0913000  30.0563000  38.7653000  74.3496514  31.0912296  38.9895227
  73.8387307  29.5369449  39.6897340  75.2483000  29.3863000  38.1223000
  75.4827702  29.8676520  37.2658984  76.0404962  29.4079699  38.7484434
  75.0092598  28.4271767  37.9148359  68.1403000  31.5233000  37.6103000
  68.4113000  32.3333000  36.7213000  66.9303000  30.9753000  37.7283000
  66.7621204  30.2513927  38.4122394  65.8373000  31.3363000  36.8113000
  66.2524741  31.7655516  35.8994487  64.9993000  30.0953000  36.4353000
  65.6844103  29.4101663  35.9359855  64.6712332  29.6574146  37.3780240
  63.7713000  30.3473000  35.5293000  63.0849797  29.5109784  35.6620834
  63.2931578  31.2663498  35.8681651  64.1333000  30.4773000  34.0563000
  63.2867311  30.8937023  33.5103795  64.9933725  31.1386425  33.9514155
  64.4683000  29.1803000  33.4803000  63.7037113  28.5410823  33.3162750
  65.7003000  28.7903000  33.1653000  66.7243000  29.6113000  33.3403000
  66.5677612  30.5363581  33.7142829  67.6572003  29.3086975  33.0989946
  65.9053000  27.5763000  32.6703000  65.1237546  26.9512148  32.5340824
  66.8419330  27.2829595  32.4320380  64.9303000  32.4403000  37.3743000
  64.3823000  32.2983000  38.4583000  64.8083000  33.5383000  36.6303000
  65.4340339  33.6543237  35.8460202  63.8193000  34.5803000  36.8863000
  63.3583001  34.4015347  37.8577017  64.4493000  35.9883000  36.8913000
  65.4045209  35.7809489  37.3736462  64.6175297  36.2283578  35.8414566
  63.7673000  37.1893000  37.5923000  63.5498904  36.9195861  38.6257836
  64.6793000  38.4113000  37.5673000  64.8967928  38.6819135  36.5340701
  64.1837734  39.2453576  38.0641924  65.6101142  38.1812952  38.0857430
  62.4213000  37.5843000  37.0183000  61.7315285  36.7439661  37.0967461
  62.0235990  38.4332642  37.5743530  62.5394062  37.8601413  35.9704157
  62.8003000  34.4753000  35.7693000  63.1333000  34.6803000  34.5943000
  61.5703000  34.1123000  36.1273000  61.3860175  33.8990098  37.0971694
  60.4663000  33.9983000  35.1683000  60.8678029  33.8935073  34.1603749
  59.5483000  32.7703000  35.4703000  59.1403814  32.8877457  36.4742468
  58.4043000  32.6533000  34.4673000  58.8114671  32.5353533  33.4631072
  57.7910825  31.7866575  34.7142700  57.7920033  33.5541964  34.5070366
  60.3213000  31.5723000  35.4253000  59.7555620  30.8192836  35.6110607
  59.6063000  35.2523000  35.2073000  59.0533000  35.6073000  36.2483000
  59.4903000  35.9193000  34.0703000  60.0913242  35.7085107  33.2864396
  58.5563000  37.0303000  33.9453000  58.2470145  37.3709291  34.9334363
  59.1523000  38.2243000  33.1493000  59.4952670  37.8711765  32.1767889
  58.0883000  39.3083000  32.9523000  57.7451585  39.6622692  33.9244422
  58.5160014  40.1406464  32.3933978  57.2454666  38.8945107  32.3986671
  60.3803000  38.7773000  33.8903000  59.9983562  39.3505804  34.7350303
  60.9331686  37.9131274  34.2585956  61.3043000  39.6533000  33.0603000
  60.7522178  40.5179808  32.6920171  62.1372502  39.9905158  33.6772107
  61.6870286  39.0805280  32.2155806  57.2713000  36.5203000  33.3033000
  57.2703000  36.1133000  32.1433000  56.1933000  36.5223000  34.0783000
  56.2884577  36.8157253  35.0400411  54.8803000  36.0943000  33.6133000
  54.9909566  35.5097760  32.6999621  54.1763000  35.2313000  34.6643000
  54.2467540  35.7743210  35.6067774  53.1315660  35.1661008  34.3603591
  54.7333000  33.8473000  34.8413000  54.6921112  33.3264164  33.8846995
  55.7703100  33.9244703  35.1680371  53.7933000  32.9133000  36.0663000
  54.8143000  31.4383000  36.2053000  55.8138906  31.7177494  36.5382048
  54.3691634  30.7544382  36.9279943  54.8792474  30.9478856  35.2340242
  53.9973000  37.2913000  33.2903000  53.4123000  37.9113000  34.1913000
  53.9123000  37.6093000  32.0023000  54.4939004  37.1120449  31.3430749
  53.0583000  38.6763000  31.5013000  52.8143267  39.3627302  32.3120958
  53.7723000  39.4683000  30.3813000  54.4651501  40.1633986  30.8555319
  54.3321192  38.7499574  29.7823957  52.7993000  40.2523000  29.4693000
  51.6673000  40.5873000  29.8923000  53.1793000  40.5413000  28.3113000
  51.7623000  38.0443000  31.0053000  51.7503000  37.3863000  29.9653000
  50.6903000  38.2103000  31.7753000  50.8057226  38.5534189  32.7181926
  49.3403000  37.8503000  31.3263000  49.3847871  37.4984944  30.2955950
  48.7373000  36.7423000  32.1963000  48.7073692  37.2428050  33.1641317
  47.7201848  36.5379261  31.8619231  49.5063000  35.4233000  32.3273000
  50.2278065  35.3575668  31.5129239  50.2453000  35.3443000  33.6743000
  49.5243537  35.4095056  34.4892132  50.7822592  34.3979971  33.7397704
  50.9536237  36.1693463  33.7496427  48.6013000  34.2123000  32.1023000
  48.1725064  34.2594970  31.1012966  49.1854038  33.2976564  32.2040398
  47.7996806  34.2149073  32.8408787  48.4603000  39.1043000  31.3403000
  48.8423000  40.1033000  31.9253000  47.3003000  39.0763000  30.6933000
  47.0364972  38.2877338  30.1200019  46.4343000  40.2633000  30.6863000
  47.0553443  41.1588761  30.7049155  45.5383000  40.3113000  29.4333000
  45.1195904  41.3068085  29.2858407  46.1415982  40.0394933  28.5671289
  44.3803000  39.3593000  29.4653000  44.3293000  38.2233000  28.6853000
  45.0549844  37.9342098  28.0450589  43.1943000  37.5873000  28.9103000
  42.9690208  36.6542933  28.3937278  42.4993000  38.2763000  29.7983000
  43.2183000  39.3903000  30.1593000  42.8082547  40.0917752  30.8858649
  45.6153000  40.3753000  31.9843000  45.4093000  39.3603000  32.6683000
  45.1483000  41.6023000  32.3333000  45.2683000  42.9083000  31.6433000
  44.5928666  42.9313110  30.7881039  46.2935934  43.0453019  31.2996388
  44.8823000  43.9013000  32.7143000  44.4331137  44.7840734  32.2592816
  45.7635917  44.1955286  33.2842612  43.9093000  43.1803000  33.5763000
  42.9180636  43.2454708  33.1276328  43.8716939  43.5626348  34.5963517
  44.3863000  41.7163000  33.5813000  45.0618438  41.5067291  34.4106485
  43.1953000  40.7393000  33.6303000  42.4453000  40.6243000  32.6563000
  43.0623000  40.0253000  34.7493000  43.7458656  40.1455234  35.4830464
  41.9663000  39.0693000  34.9673000  41.8787669  38.9653657  36.0487966
  41.0720739  39.5543161  34.5758687  42.0923000  37.6813000  34.3433000
  41.1043000  36.9453000  34.2683000  43.2963000  37.3043000  33.9113000
  44.0674120  37.9559020  33.9413087  43.5113000  35.9963000  33.2663000
  42.5894767  35.7825486  32.7253275  44.6603000  36.0873000  32.2583000
  45.5918623  36.2919581  32.7859427  44.7479017  35.1434144  31.7202422
  44.4602322  36.8913995  31.5501361  43.7293000  34.8343000  34.2643000
  44.2063000  33.7503000  33.8873000  43.3623000  35.0633000  35.5293000
  43.0162392  35.9800214  35.7741739  43.4383000  34.0423000  36.5843000
  42.7154180  34.3138014  37.3536035  43.1524343  33.0899611  36.1377234
  44.8073000  33.8973000  37.2223000  45.1363000  32.8263000  37.7423000
  45.5873000  34.9783000  37.1903000  45.2684025  35.7713314  36.6522434
  46.9233000  35.0393000  37.7943000  47.5737795  34.2830955  37.3548339
  47.5373000  36.4293000  37.5333000  47.7503745  36.4644515  36.4649074
  46.7545174  37.1496003  37.7710368  48.8043000  36.7763000  38.3173000
  48.5118302  37.0690257  39.3257017  49.4302892  35.8852715  38.3653394
  49.5933000  37.9223000  37.6593000  50.5364874  38.0274866  38.1954271
  49.7929933  37.6382907  36.6260717  48.8443000  39.2483000  37.6853000
  49.5476808  40.0370407  37.4183840  48.0514715  39.2013009  36.9387659
  48.2543000  39.5413000  39.0153000  48.9888327  39.5853192  39.7071263
  47.7704133  40.4271827  38.9811610  47.6021816  38.8107733  39.2626285
  46.9143000  34.6803000  39.2943000  47.8203000  33.9903000  39.7833000
  45.8683000  35.1343000  39.9913000  45.1511470  35.6310932  39.4823919
  45.7143000  34.9843000  41.4383000  46.6863898  34.8511831  41.9130847
  45.0363000  36.2463000  42.0403000  44.1281612  36.4448833  41.4711350
  44.6823000  36.0693000  43.5213000  45.5900590  35.8711303  44.0912140
  44.2112016  36.9788321  43.8940153  43.9935752  35.2319029  43.6332141
  45.9213000  37.3583000  41.9113000  45.5074415  38.1412862  42.2817782
  44.8873000  33.7583000  41.7813000  45.2603000  32.9753000  42.6553000
  43.7563000  33.5843000  41.1033000  43.3988415  34.3012077  40.4881853
  42.8823000  32.4663000  41.4443000  43.0149267  32.2356609  42.5013312
  41.3903000  32.7593000  41.1873000  40.8421225  31.9897403  41.7307875
  41.1992256  33.7309657  41.6427738  40.9293000  32.7803000  39.7323000
  41.0583186  33.7956129  39.3573403  41.5711220  32.1017332  39.1704160
  39.4433000  32.3493000  39.5613000  39.1205761  32.7011861  38.5814406
  39.4237744  31.2596357  39.5800080  38.4823000  32.9043000  40.6543000
  37.4803454  32.5819670  40.3709468  38.7693581  32.4189059  41.5870858
  38.4943000  34.4013000  40.8423000  38.2279156  34.8512563  39.9781945
  37.8404730  34.6545482  41.5692632  39.4225439  34.7001355  41.1052822
  43.3353000  31.1023000  40.8873000  42.9483000  30.0653000  41.4253000
  44.1783000  31.1033000  39.8563000  44.5198255  31.9732447  39.4733432
  44.6283000  29.8473000  39.2413000  44.1557218  29.0040148  39.7449259
  44.2563000  29.8013000  37.7553000  44.5014640  30.7826830  37.3492443
  44.9026818  29.0494866  37.3024565  42.8343000  29.4803000  37.4523000
  42.5454973  28.5840881  38.0013884  42.2055896  30.3146587  37.7632193
  42.6573000  29.2413000  35.9683000  41.5925461  29.1455324  35.7556346
  43.0597455  30.0977130  35.4272882  43.3383000  28.0323000  35.5053000
  42.9655608  27.1518413  35.8308109  44.3923000  28.0143000  34.6953000
  44.9223000  26.8553000  34.3293000  44.5228091  25.9915449  34.6675812
  45.7230600  26.8415644  33.7139185  44.9203000  29.1463000  34.2413000
  44.5183165  30.0321047  34.5130708  45.7211086  29.1155563  33.6265975
  46.1243000  29.6473000  39.3343000  46.5953000  28.6283000  39.8413000
  46.8653000  30.6203000  38.8153000  46.4141997  31.4479388  38.4525028
  48.2903000  30.4613000  38.5953000  48.5272299  29.4718776  38.2041393
  48.8063000  31.5353000  37.6203000  48.4637628  32.5140561  37.9561647
  50.3223000  31.5203000  37.5703000  50.6655961  30.5419416  37.2340511
  50.6710562  32.2853103  36.8765932  50.7211532  31.7228526  38.5642757
  48.1773000  31.2773000  36.2373000  48.7961499  30.5193156  35.7571071
  47.1841299  30.8692709  36.4249828  48.0643000  32.4763000  35.3363000
  49.0571878  32.8846290  35.1477763  47.6085351  32.1798498  34.3915805
  47.4451692  33.2345857  35.8156535  49.0623000  30.3953000  39.9113000
  49.8243000  29.4523000  40.1373000  48.8303000  31.3733000  40.7823000
  48.2690536  32.1632727  40.4976159  49.4733000  31.4153000  42.1033000
  50.5564441  31.4449231  41.9848914  49.0293000  32.6663000  42.8823000
  49.2429833  33.4557693  42.1617607  47.9521072  32.5938597  43.0323267
  49.7113000  32.9953000  44.2193000  49.3593895  32.2681628  44.9511000
  51.2413000  32.9563000  44.1563000  51.5940010  33.6835490  43.4249931
  51.6521142  33.1988055  45.1363630  51.5680579  31.9587536  43.8626491
  49.2363000  34.3533000  44.7193000  48.1558659  34.3310528  44.8616612
  49.7225591  34.5823257  45.6675619  49.4900559  35.1197600  43.9870119
  49.2783000  30.1343000  42.9493000  50.2573000  29.5813000  43.4423000
  48.0243000  29.6693000  43.1453000  46.6973000  30.2223000  42.8063000
  46.6640593  30.4328913  41.7373535  46.5462875  31.1470799  43.3631450
  45.7323000  29.1453000  43.2123000  45.3839829  28.6495381  42.3062126
  44.8890890  29.6221796  43.7119823  46.4083000  28.2063000  44.1093000
  46.1383174  27.1670915  43.9215391  46.1450872  28.4701634  45.1336021
  47.9243000  28.4033000  43.8873000  48.3946024  28.5803719  44.8545432
  48.5723000  27.1773000  43.2193000  49.0733000  26.3143000  43.9303000
  48.5833000  27.1003000  41.8863000  48.0422725  27.7455403  41.3285783
  49.3543000  26.0453000  41.1893000  48.9747746  25.0683244  41.4885965
  49.2403000  26.1693000  39.6663000  49.6533791  27.1299773  39.3587873
  49.8107308  25.3641405  39.2032374  47.8953000  26.0853000  39.2593000
  47.8445088  26.1649271  38.3039573  50.8353000  26.0813000  41.5683000
  51.4293000  25.0463000  41.8863000  51.4163000  27.2773000  41.5143000
  50.8792836  28.0656129  41.1822225  52.8203000  27.4843000  41.8323000
  53.4537945  26.8168466  41.2480999  53.2343000  28.9603000  41.5623000
  52.5766046  29.6133680  42.1359195  54.6813000  29.2183000  41.9633000
  55.3396756  28.5658779  41.3897256  54.9350652  30.2587798  41.7605544
  54.8058740  29.0150871  43.0269188  53.0273000  29.3023000  40.0733000
  53.7597524  28.7249263  39.5091600  52.0228860  28.9727241  39.8075335
  53.1823000  30.7933000  39.7373000  54.1866873  31.1235110  40.0023788
  53.0205243  30.9444938  38.6700286  52.4498219  31.3713092  40.3007545
  53.1043000  27.0753000  43.2813000  54.0433000  26.3253000  43.5453000
  52.2623000  27.5453000  44.2003000  51.5073711  28.1518242  43.9134026
  52.4673000  27.3223000  45.6323000  53.5034574  27.5079144  45.9151856
  51.5393000  28.2233000  46.5133000  50.5047180  28.0541741  46.2147440
  51.7013000  27.8963000  48.0063000  52.7355969  28.0656408  48.3057237
  51.0440474  28.5382896  48.5927886  51.4393099  26.8527297  48.1807245
  51.8363000  29.6793000  46.2533000  51.6604728  29.9043059  45.2013688
  51.1859904  30.2991571  46.8705311  52.8773409  29.8879592  46.4998684
  52.3293000  25.8553000  46.0093000  53.1443000  25.3413000  46.7713000
  51.3183000  25.1783000  45.4643000  50.5947422  25.6624460  44.9522785
  51.1653000  23.7353000  45.6893000  51.0989250  23.5458776  46.7606602
  49.8983000  23.1813000  45.0123000  49.9606636  23.4364032  43.9544095
  49.9200687  22.0974704  45.1260517  48.5883000  23.7303000  45.5943000
  48.5478686  23.4342067  46.6425342  48.6313288  24.8172907  45.5257309
  47.3283000  23.2193000  44.8673000  46.5875532  24.0177887  44.8247690
  47.5940111  22.9165779  43.8544543  46.7413000  22.0713000  45.5613000
  46.9768029  21.1582999  45.1992659  45.9313000  22.1473000  46.6183000
  45.5853000  23.3283000  47.1303000  45.9390448  24.1783960  46.7152079
  44.9709634  23.3676876  47.9310114  45.4653000  21.0343000  47.1673000
  45.7259615  20.1375563  46.7825839  44.8517427  21.0881847  47.9677640
  52.4213000  22.9793000  45.2423000  52.9273000  22.1133000  45.9633000
  52.9413000  23.3413000  44.0733000  52.4538790  24.0101261  43.4943425
  54.1303000  22.6883000  43.5273000  54.0634884  21.6088551  43.6630724
  54.2393000  22.9883000  42.0243000  53.2745136  22.7260846  41.5901001
  54.3956197  24.0636051  41.9383742  55.3443000  22.2553000  41.2823000
  55.3122919  22.5704512  40.2393446  56.2825795  22.5812466  41.7311759
  55.2473000  20.7473000  41.3563000  54.1153000  20.1953000  41.3203000
  56.3233000  20.1133000  41.4323000  55.4183000  23.0423000  44.3113000
  56.2913000  22.1923000  44.4853000  55.5193000  24.2873000  44.7833000
  54.8630343  24.9935894  44.4823518  56.6083000  24.6873000  45.6913000
  57.5570354  24.5126101  45.1838713  56.5073000  26.1713000  46.0403000
  55.5664163  26.3603157  46.5571278  57.3390171  26.4503687  46.6871907
  56.5443065  26.7634535  45.1259237  56.6063000  23.8463000  46.9673000
  57.6703000  23.3993000  47.4323000  55.4163000  23.6393000  47.5293000
  54.6081907  24.1290974  47.1727090  55.2563000  22.8193000  48.7323000
  55.9249613  23.1839668  49.5120496  53.8123000  22.8783000  49.2563000
  53.2401556  22.7482176  48.3376985  53.6369061  22.0287893  49.9163520
  53.3673000  24.1733000  49.9583000  53.8069067  25.0213842  49.4333238
  51.8563000  24.3083000  49.9603000  51.4159723  23.4607550  50.4855408
  51.5743011  25.2332061  50.4634163  51.4914073  24.3280753  48.9333810
  53.9213000  24.2903000  51.3713000  55.0107339  24.2851111  51.3365678
  53.5770712  25.2215695  51.8211277  53.5733549  23.4481168  51.9694310
  55.7213000  21.3733000  48.5143000  56.4443000  20.8273000  49.3503000
  55.3303000  20.7673000  47.3883000  54.6706052  21.2264550  46.7766802
  55.7893000  19.4043000  47.0303000  55.5626553  18.7250722  47.8521156
  55.1023000  18.8813000  45.7563000  55.4882579  19.4771265  44.9291806
  55.4194066  17.8453892  45.6361654  53.5863000  18.9483000  45.7633000
  53.2386866  18.8002275  46.7857189  53.2825553  19.9359285  45.4162681
  52.9733000  17.8783000  44.8563000  53.7285143  17.5851521  44.1270438
  52.7164225  17.0202552  45.4774863  51.7163000  18.3733000  44.1213000
  52.0729630  18.8674905  43.2176032  51.1568967  17.4783816  43.8487416
  50.8243000  19.3073000  44.8823000  51.3423448  20.1368079  45.1345814
  50.0362374  19.5649359  44.3055148  50.4933571  18.8494142  45.7195076
  57.3003000  19.3473000  46.8403000  57.9243000  18.3133000  47.0433000
  57.8843000  20.4723000  46.4463000  57.3140611  21.2769199  46.2283234
  59.3183000  20.5653000  46.2303000  59.7298187  19.5807131  46.0081735
  59.6043000  21.4963000  45.0423000  58.9282235  22.3479114  45.1183127
  60.6342569  21.8415602  45.1322116  59.4143000  20.8193000  43.7003000
  60.2606774  20.1520155  43.5375808  58.4951883  20.2351068  43.7456205
  59.3263000  21.8113000  42.5573000  58.3228887  21.8080201  42.1315607
  59.5679018  22.8142971  42.9090454  60.2783000  21.4393000  41.5143000
  61.2170633  21.7934899  41.6299385  60.0103000  20.6863000  40.4503000
  58.7923000  20.2113000  40.2363000  58.0500640  20.4208614  40.8884271
  58.6115381  19.6417831  39.4220057  60.9783000  20.4093000  39.5903000
  61.9083414  20.7701824  39.7480558  60.7821409  19.8384141  38.7805410
  60.0603000  21.0243000  47.4833000  61.2873000  21.1483000  47.4693000
  59.3053000  21.2923000  48.5513000  58.3006392  21.2927917  48.4475895
  59.8723000  21.6613000  49.8593000  59.0713504  21.8629624  50.5705744
  60.7313000  20.5113000  50.4013000  61.0162669  19.8911833  49.5513892
  61.6240940  20.9539396  50.8429890  60.0353000  19.6673000  51.4233000
  60.2741276  20.0474961  52.4165337  58.9595267  19.7306149  51.2595776
  60.4773000  18.2243000  51.3163000  61.2717296  18.1318060  50.5757425
  60.8392441  17.8727753  52.2824917  59.3533000  17.3863000  50.9043000
  58.5294008  17.8679655  50.5737127  59.3423000  16.0603000  50.9333000
  60.4083000  15.3913000  51.3463000  61.2334551  15.8939452  51.6405225
  60.3910644  14.3816220  51.3650873  58.2613000  15.4013000  50.5493000
  57.4478430  15.9109711  50.2352567  58.2544887  14.3915779  50.5719641
  60.6853000  22.9463000  49.8073000  61.6763000  23.0963000  50.5153000
  60.2623000  23.8683000  48.9543000  59.4571182  23.6938665  48.3700445
  60.9833000  25.1223000  48.7803000  62.0477055  24.9666604  48.9561310
  60.7943000  25.6483000  47.3523000  59.7144036  25.7822581  47.2892266
  61.2850979  26.6189059  47.2805955  61.2663000  24.7503000  46.2003000
  60.8046181  23.7678196  46.2987015  60.8713000  25.3643000  44.8663000
  61.3330100  26.3466724  44.7669668  61.2102500  24.7203710  44.0547773
  59.7871131  25.4665789  44.8196280  62.7733000  24.4873000  46.2463000
  63.0280052  23.9934389  47.1840238  63.0566563  23.8474331  45.4106082
  63.3100508  25.4334531  46.1770765  60.5293000  26.1533000  49.8123000
  59.3333000  26.2943000  50.0813000  61.4993000  26.8513000  50.3973000
  62.4595112  26.5953739  50.2167576  61.2393000  27.9363000  51.3253000
  60.4465025  27.6544680  52.0182228  62.5143000  28.2513000  52.1363000
  62.8795587  27.2837585  52.4806091  63.2161490  28.6678945  51.4138340
  62.3853000  29.2083000  53.3373000  63.3926783  29.5299968  53.6014986
  61.8059727  30.0685412  53.0019390  61.7073000  28.5823000  54.5693000
  61.6259027  27.5033149  54.4379053  62.2944149  28.7957545  55.4625148
  60.3673000  29.1343000  54.7473000  59.6423130  28.7437534  54.1625210
  60.0363000  30.0863000  55.6213000  58.7853000  30.5153000  55.6693000
  58.0949600  30.1202601  55.0468258  58.5266611  31.2357702  56.3281841
  60.9313000  30.6003000  56.4563000  61.8852070  30.2690268  56.4358145
  60.6541784  31.3202502  57.1082004  60.7743000  29.0833000  50.4283000
  61.5433000  29.6163000  49.6203000  59.4873000  29.4163000  50.5383000
  58.9267885  29.0123397  51.2750104  58.8273000  30.2653000  49.5543000
  59.5357482  30.5949666  48.7943524  57.6573000  29.5003000  48.8493000
  56.8992863  29.2692909  49.5977319  57.0223000  30.3393000  47.7143000
  57.7796538  30.5703201  46.9652042  56.2147421  29.7724920  47.2509664
  56.6246570  31.2668141  48.1262445  58.1563000  28.2693000  48.3123000
  57.4420825  27.7964705  47.8787957  58.3403000  31.5813000  50.1403000
  57.7843000  31.6233000  51.2413000  58.5853000  32.6613000  49.4043000
  59.1637644  32.5861478  48.5797817  58.0493000  33.9723000  49.7563000
  57.5302253  33.9181968  50.7132396  59.1863000  34.9913000  49.8733000
  59.7747578  34.6083122  50.7070488  59.7676765  34.9165896  48.9543224
  58.8273000  36.4613000  50.1333000  58.1362356  36.7826241  49.3540172
  58.1733000  36.6723000  51.5223000  58.8639968  36.3516103  52.3021685
  57.9385077  37.7281153  51.6573086  57.2567409  36.0857939  51.5857852
  60.0973000  37.3083000  50.0103000  60.5105136  37.2009693  49.0073872
  59.8554599  38.3553250  50.1929288  60.8311080  36.9722970  50.7429164
  57.0643000  34.4463000  48.6973000  57.3853000  34.4323000  47.5213000
  55.8783000  34.8863000  49.1253000  55.6283188  34.7806897  50.0981593
  54.8913000  35.4693000  48.2143000  55.2789830  35.4412177  47.1959619
  53.5073000  34.7113000  48.2713000  53.0797733  34.8453906  49.2649503
  52.5373000  35.2453000  47.2253000  52.9639635  35.1111250  46.2312899
  51.5948280  34.7017914  47.2919758  52.3579956  36.3056545  47.4030566
  53.6903000  33.2003000  48.0503000  53.9641969  33.0481361  47.0063041
  54.5062582  32.8672773  48.6917106  52.4333000  32.3963000  48.3683000
  51.6169707  32.7284634  47.7269157  52.6245529  31.3375954  48.1931825
  52.1590306  32.5476066  49.4123223  54.7193000  36.9503000  48.5723000
  54.5113000  37.2843000  49.7313000  54.7913000  37.8183000  47.5653000
  54.9641386  37.4670083  46.6342681  54.7403000  39.2653000  47.7613000
  54.5500744  39.4957067  48.8095491  56.0903000  39.8963000  47.3543000
  56.2202356  39.6140450  46.3095282  55.9750338  40.9777936  47.4263095
  57.3313000  39.4553000  48.1653000  57.3780022  38.3673633  48.2133983
  58.5793000  39.9873000  47.4663000  58.5335348  41.0752769  47.4182319
  59.4655265  39.6857565  48.0246681  58.6314481  39.5813704  46.4560514
  57.2883000  39.9503000  49.5943000  56.4025645  39.5534195  50.0903422
  58.1808541  39.6149954  50.1225227  57.2504567  41.0396215  49.6010411
  53.5723000  39.9583000  47.0373000  53.4653000  39.8903000  45.8113000
  52.7413000  40.6513000  47.8153000  52.9000535  40.5968411  48.8112573
  51.6133000  41.4703000  47.3303000  51.4127345  41.2582176  46.2801125
  50.3443000  41.1443000  48.1513000  50.5265896  41.3602197  49.2040342
  49.5137068  41.7533500  47.7945461  50.0967341  40.0891860  48.0349182
  51.9273000  42.9683000  47.4603000  52.4883000  43.3943000  48.4713000
  51.5703000  43.7873000  46.4493000  50.8883000  43.4963000  45.1763000
  50.0366318  42.8411429  45.3594141  51.5825237  43.0066020  44.4934030
  50.4703000  44.8753000  44.6883000  49.4900601  45.1341051  45.0886108
  50.4335189  44.8927288  43.5990596  51.5343000  45.8003000  45.2033000
  51.1469253  46.8128422  45.3164291  52.4194127  45.8193943  44.5674458
  51.8923000  45.2183000  46.5863000  52.9571739  45.2899519  46.8076774
  51.0853000  45.9413000  47.6943000  51.5973000  46.8973000  48.3123000
  49.8593000  45.4743000  47.9303000  49.6093936  44.5897003  47.5118153
  48.8823000  46.1323000  48.7943000  49.3953674  46.8313115  49.4547876
  47.8323000  46.9093000  47.9743000  47.1436980  47.3953787  48.6654259
  48.4933000  47.9713000  47.0773000  49.1817427  47.4858943  46.3855431
  47.7251531  48.5003749  46.5132706  49.0417426  48.6807284  47.6969956
  47.1153000  45.9833000  47.1513000  46.4579885  46.4560543  46.6355042
  48.1163000  45.0813000  49.5843000  48.1313000  43.9113000  49.2413000
  47.4023000  45.5163000  50.6173000  47.4859245  46.4732751  50.9292375
  46.5503000  44.6153000  51.3773000  47.1029605  43.7120738  51.6358498
  46.0853000  45.2863000  52.6633000  45.6915447  46.2655798  52.3911472
  45.2825587  44.6737817  53.0738212  47.1863000  45.4533000  53.7123000
  47.4928712  44.4720181  54.0745164  48.0415371  45.9573552  53.2621889
  46.6693000  46.2743000  54.8643000  45.7054793  45.8818241  55.1885088
  47.3769619  46.2278498  55.6920417  46.4983000  47.6693000  54.4733000
  46.9321198  47.9586943  53.6083430  45.8063000  48.5693000  55.1693000
  45.1953000  48.2343000  56.3103000  45.2567987  47.2862160  56.6530166
  44.6750115  48.9308378  56.8243376  45.7343000  49.8143000  54.7293000
  46.2028005  50.0716979  53.8723556  45.2111444  50.5020154  55.2522287
  45.3463000  44.1163000  50.5733000  44.8213000  43.0413000  50.8773000
  44.9303000  44.9003000  49.5623000  45.2858606  45.8445138  49.5160800
  43.8873000  44.4963000  48.5963000  42.9839033  44.1925848  49.1251958
  43.5163000  45.6513000  47.5863000  44.4386861  46.0676068  47.1813409
  42.6503000  45.1333000  46.4463000  41.7274615  44.7172284  46.8504715
  42.4123724  45.9531725  45.7685832  43.1901736  44.3581076  45.9025033
  42.7743000  46.7963000  48.2953000  43.4089284  47.2113264  49.0783083
  42.5328371  47.5758556  47.5727432  41.8543904  46.4145493  48.7381696
  44.2743000  43.2073000  47.8563000  43.5113000  42.2433000  47.8533000
  45.4643000  43.2003000  47.2533000  45.9801417  44.0656184  47.1809763
  46.0193000  42.0043000  46.6113000  45.3105586  41.5741358  45.9036676
  47.3353000  42.3183000  45.8633000  48.0151205  42.8347381  46.5409688
  47.9933000  41.0193000  45.3693000  47.3142126  40.5025005  44.6911705
  48.9187335  41.2568817  44.8446780  48.2140527  40.3763841  46.2213734
  47.0623000  43.2573000  44.6953000  46.6327570  44.1869641  45.0685552
  47.9958370  43.4720530  44.1752140  46.3626798  42.7857383  44.0051827
  46.2463000  40.8483000  47.6043000  45.9053000  39.7093000  47.3113000
  46.7973000  41.1573000  48.7773000  47.1687883  42.0855346  48.9203954
  46.9623000  40.1683000  49.8503000  47.6487322  39.4083197  49.4770173
  47.5793000  40.8173000  51.0923000  46.8993896  41.5743708  51.4830246
  47.7507830  40.0561231  51.8534199  48.5275801  41.2840729  50.8258660
  45.6503000  39.4653000  50.2193000  45.6233000  38.2423000  50.3663000
  44.5813000  40.2493000  50.3813000  44.7062344  41.2514957  50.3715824
  43.2443000  39.7183000  50.6633000  43.3175068  39.1172279  51.5696401
  42.2473000  40.8643000  50.9123000  42.1563627  41.4698277  50.0105425
  41.2730086  40.4493042  51.1704376  42.6055170  41.4864420  51.7324946
  42.7453000  38.7923000  49.5433000  42.1823000  37.7223000  49.8103000
  42.9573000  39.2093000  48.2963000  43.3265788  40.1349291  48.1321560
  42.5643000  38.4063000  47.1423000  41.5349862  38.0710236  47.2695875
  42.6603000  39.2143000  45.8363000  43.6759637  39.6042219  45.7693120
  42.4819940  38.5230205  45.0126255  41.6573000  40.3793000  45.7543000
  41.8831047  41.1084867  46.5323744  41.7844710  40.8419235  44.7755732
  40.2283000  39.9063000  45.9063000  39.8443000  38.9253000  45.2313000
  39.4883000  40.4913000  46.7203000  43.3763000  37.1093000  47.0613000
  42.8283000  36.0633000  46.7223000  44.6593000  37.1773000  47.4083000
  45.0692184  38.0634098  47.6669034  45.5233000  35.9883000  47.3913000
  45.4739289  35.5175509  46.4094360  46.9783000  36.3583000  47.6833000
  46.9552612  37.0682040  48.5101039  47.4701725  35.4408360  48.0064429
  47.7513000  36.9653000  46.5123000  47.9413926  36.2246358  45.7355232
  47.2188590  37.8136215  46.0822310  49.3163000  37.5303000  47.1843000
  50.2643000  37.8643000  45.7133000  49.7583410  38.6254574  45.1193775
  51.2555262  38.2215101  45.9925351  50.3598531  36.9505650  45.1267344
  45.0693000  34.9463000  48.4073000  45.0143000  33.7743000  48.0923000
  44.7453000  35.3833000  49.6203000  44.9067988  36.3496287  49.8657107
  44.2753000  34.4653000  50.6713000  44.9969499  33.6585692  50.7997754
  44.1143000  35.1963000  52.0093000  45.0909017  35.6199093  52.2436148
  43.4023933  36.0023270  51.8315098  43.6263000  34.3283000  53.2033000
  44.1872379  33.3944531  53.1661575  43.8701955  34.8617431  54.1220234
  42.1243000  34.0233000  53.1733000  41.3423000  34.8603000  52.6543000
  41.7293000  32.9483000  53.6793000  42.9873000  33.7183000  50.2743000
  42.8163000  32.5413000  50.6313000  42.0933000  34.3953000  49.5533000
  42.2130572  35.3862086  49.3988407  40.8803000  33.7483000  49.0263000
  40.3105789  33.3322275  49.8572035  39.9823000  34.7373000  48.2603000
  40.6010073  35.1937422  47.4876674  39.1918979  34.1503617  47.7924667
  39.3583000  35.8333000  49.1273000  39.2394357  35.4195144  50.1286759
  40.0508752  36.6742688  49.1620878  38.0033000  36.3113000  48.6103000
  37.5833000  37.4233000  48.9893000  37.3503000  35.5763000  47.8383000
  41.2193000  32.5653000  48.1243000  40.5853000  31.5193000  48.2173000
  42.2343000  32.7363000  47.2793000  42.7074121  33.6283512  47.2567382
  42.6603000  31.7013000  46.3373000  41.7735071  31.2063535  45.9414142
  43.4133000  32.3343000  45.1893000  44.3089116  32.8261839  45.5688129
  43.6984150  31.5642042  44.4725280  42.7762481  33.0695450  44.6976915
  43.5243000  30.6353000  47.0043000  43.5593000  29.4843000  46.5693000
  44.2323000  31.0273000  48.0583000  44.1679649  31.9777444  48.3938826
  45.1953000  30.1263000  48.7013000  45.4223948  29.2900145  48.0401240
  46.4933000  30.8753000  49.0053000  46.1807894  31.6854431  49.6641661
  47.1694942  30.2106816  49.5430210  47.2123000  31.4573000  47.7883000
  46.4804975  31.9640209  47.1591737  48.2823000  32.4403000  48.2083000
  49.0147692  31.9341638  48.8371194  48.7778249  32.8389744  47.3230799
  47.8265213  33.2571902  48.7678146  47.7963000  30.3363000  46.9553000
  46.9956797  29.6769481  46.6200960  48.3079190  30.7553446  46.0888424
  48.5064040  29.7682905  47.5563129  44.6553000  29.4593000  49.9643000
  45.3743000  28.7143000  50.6443000  43.3853000  29.7173000  50.2543000
  42.8572300  30.3108957  49.6306931  42.7373000  29.2443000  51.4733000
  43.2578191  29.6431423  52.3439801  41.2753000  29.7023000  51.5243000
  41.2634886  30.7632600  51.2746532  40.7379896  29.1433056  50.7581911
  40.5953000  29.4893000  52.8843000  40.4840874  28.4182637  53.0534562
  41.2303627  29.9152729  53.6610526  39.2203000  30.1573000  52.9273000
  38.6168985  29.7847480  52.0995255  38.7334979  29.9107312  53.8708714
  39.3193000  31.6123000  52.8173000  40.2492967  32.0059551  52.8328306
  38.2833000  32.4373000  52.7083000  38.4953000  33.7373000  52.6323000
  39.4398197  34.0941613  52.6574525  37.7120891  34.3695935  52.5493220
  37.0403000  31.9753000  52.6833000  36.8728381  30.9813711  52.7478128
  36.2669364  32.6195404  52.5998630  42.8253000  27.7313000  51.6063000
  42.4233000  26.9913000  50.7003000  43.3673000  27.2883000  52.7393000
  43.6813228  27.9566174  53.4283870  43.5283000  25.8663000  53.0303000
  43.1366155  25.6758299  54.0295015  42.9497270  25.3007230  52.2999061
  44.9763000  25.4123000  52.9723000  45.3373000  24.4233000  53.5983000
  45.7993000  26.1363000  52.2103000  45.4198888  26.8688697  51.6276440
  47.2273000  25.8573000  52.1273000  47.3954519  24.7807687  52.0972243
  47.8123000  26.4793000  50.8573000  47.5281214  27.5281361  50.9426493
  48.8990781  26.3960017  50.8659433  47.2683000  25.9093000  49.5473000
  46.1862130  25.8061541  49.6282295  47.6013000  26.8233000  48.3933000
  48.6833043  26.9265723  48.3114443  47.2061654  26.4013591  47.4692138
  47.1552609  27.8029875  48.5646534  47.7763000  24.4933000  49.3013000
  47.4577399  23.8454487  50.1179441  47.3699546  24.1190741  48.3616513
  48.8649727  24.5014120  49.2481503  47.9683000  26.3583000  53.3823000
  47.5393000  27.3393000  54.0013000  49.0503000  25.6593000  53.7803000
  49.5473000  24.4133000  53.1653000  49.6993225  24.5729565  52.0978267
  48.8142264  23.6202306  53.3127555  50.8363000  24.1483000  53.9003000
  51.6673292  24.5597614  53.3274221  50.9707540  23.0725101  54.0129925
  50.7123000  24.8023000  55.2123000  51.6987197  25.1077017  55.5613056
  50.2407883  24.1703054  55.9648684  49.8433000  26.0433000  54.9503000
  49.1552095  26.2434252  55.7716279  50.7053000  27.2823000  54.6943000
  51.8873000  27.1643000  54.3733000  50.1053000  28.4613000  54.8393000
  49.1274505  28.4941417  55.0899615  50.7933000  29.7293000  54.5443000
  51.8552045  29.5914817  54.3406727  50.1283000  30.4623000  53.3483000
  49.0539500  30.5061807  53.5270374  50.6913000  31.9233000  53.1733000
  51.7655969  31.8802059  52.9940526  50.2010869  32.4030971  52.3261951
  50.4972871  32.4988369  54.0784052  50.2973000  29.6113000  52.0683000
  51.3696516  29.5343711  51.8887316  49.8963826  28.6243662  52.2992251
  49.6263000  30.1473000  50.8483000  50.0270559  31.1340861  50.6164644
  49.8071368  29.4758826  50.0088978  48.5537865  30.2240834  51.0269590
  50.8563000  30.6233000  55.7873000  49.8453000  30.8313000  56.4643000
  52.0553000  31.1203000  56.0883000  52.8694126  30.7492325  55.6196542
  52.2543000  32.1273000  57.1333000  51.5427393  31.9684167  57.9435695
  53.6813000  32.0253000  57.7043000  53.7415784  31.0521273  58.1915377
  54.3513081  32.0428031  56.8447171  54.0963000  33.1253000  58.7013000
  55.1751708  33.0455497  58.8346361  53.8577266  34.0829019  58.2385005
  53.4113000  33.0323000  60.0533000  52.3412769  33.1972547  59.9270482
  53.5783751  32.0408594  60.4742879  53.9363000  34.0383000  60.9923000
  53.5113977  34.9537890  60.9543885  54.9153000  33.8243000  61.8813000
  55.3143000  34.8023000  62.6933000  54.8760050  35.7105788  62.6382800
  56.0532419  34.6309441  63.3601595  55.4973000  32.6343000  61.9723000
  55.2003511  31.8826682  61.3665187  56.2342642  32.4862397  62.6468818
  51.9593000  33.5373000  56.5883000  52.7513000  34.1023000  55.8223000
  50.8083000  34.0933000  56.9653000  50.1239408  33.5589572  57.4812744
  50.4553000  35.4573000  56.5453000  50.8784319  35.6510544  55.5596440
  48.9323000  35.6493000  56.4723000  48.5379373  35.2735453  57.4164323
  48.6822810  36.7052214  56.3692441  48.3223000  34.8733000  55.3273000
  47.8543000  33.5583000  55.5033000  47.9182414  33.1027995  56.4914954
  47.3123000  32.8353000  54.4323000  46.9347396  31.8226079  54.5737383
  47.2633000  33.4313000  53.1633000  46.7413000  32.7463000  52.0773000
  46.4376153  31.8635810  52.3013144  47.7333000  34.7183000  52.9753000
  47.6859503  35.1763155  51.9873322  48.2663000  35.4283000  54.0463000
  48.6501654  36.4370986  53.8944026  51.1193000  36.4723000  57.4673000
  50.9373000  36.4323000  58.6893000  51.9283000  37.3473000  56.8803000
  52.1644707  37.2258688  55.9058375  52.6053000  38.4103000  57.6333000
  52.3304765  38.3471832  58.6861948  54.1263000  38.2723000  57.5153000
  54.3906194  38.4448362  56.4720044  54.5744556  39.0480316  58.1361841
  54.6523000  36.8953000  57.9563000  54.1822005  36.6369543  58.9051756
  54.3721936  36.1611545  57.2008711  56.1693000  36.8563000  58.1363000
  56.7963000  37.8673000  58.4763000  56.7663000  35.6843000  57.9063000
  57.7675471  35.6020297  58.0104019  56.2138997  34.8854171  57.6292776
  52.0933000  39.7983000  57.2143000  52.8613000  40.6873000  56.8363000
  50.7703000  39.9453000  57.2793000  50.2282240  39.1246719  57.5091316
  50.0543000  41.1923000  56.9853000  50.6613861  42.0606141  57.2413786
  49.6403000  41.2983000  55.4833000  50.5436726  41.4168979  54.8850085
  48.8663000  40.0313000  55.0093000  47.9625000  39.9122960  55.6068643
  48.5951123  40.1421691  53.9594122  49.4992029  39.1520673  55.1296511
  48.8393000  42.4753000  55.2733000  48.5899224  42.5317312  54.3479748
  48.8103000  41.2983000  57.8883000  48.0993000  40.3043000  58.0853000
  48.5503000  42.4953000  58.4563000  49.4103000  43.6923000  58.4833000
  49.9177056  43.8047134  57.5251753  50.1510921  43.5974694  59.2772353
  48.4303000  44.7903000  58.7463000  47.9915119  45.1340736  57.8096123
  48.9260219  45.6246554  59.2424978  47.4013000  44.1753000  59.6373000
  46.4368290  44.6665121  59.5084383  47.6998863  44.2310862  60.6841208
  47.3023000  42.7103000  59.1993000  47.3144442  42.0204227  60.0431128
  46.0223000  42.4933000  58.3803000  44.9393000  42.4053000  58.9663000
  46.1573000  42.4083000  57.0573000  47.0844021  42.5250881  56.6739704
  45.0433000  42.2003000  56.1293000  44.2537288  42.9094562  56.3778437
  45.4983000  42.4623000  54.7213000  46.2826986  41.7539796  54.4546520
  44.6563292  42.3450421  54.0390713  45.8863798  43.4781913  54.6474213
  44.4563000  40.7923000  56.2143000  43.2993000  40.5703000  55.8413000
  45.2703000  39.8413000  56.6603000  46.2172968  40.0698787  56.9268487
  44.8423000  38.4573000  56.7593000  43.7635127  38.3741852  56.6273569
  45.5403000  37.5493000  55.7153000  46.6201120  37.6160969  55.8481285
  45.0973000  36.1103000  55.8953000  44.0175812  36.0426261  55.7621514
  45.5940981  35.4815227  55.1564284  45.3613278  35.7708919  56.8968953
  45.2463000  38.0183000  54.2943000  45.6082893  39.0383489  54.1655905
  45.7489464  37.3625223  53.5833838  44.1712258  37.9897277  54.1168180
  45.1473000  37.9213000  58.1493000  46.2313000  38.1523000  58.7063000
  44.1733000  37.2143000  58.7083000  43.2244992  37.3011107  58.3731281
  44.4153000  36.3993000  59.8783000  45.4874045  36.3512314  60.0690368
  43.7273000  36.9743000  61.1093000  42.9300782  37.6362083  60.7710486
  43.2968601  36.1460108  61.6721130  44.6863000  37.7503000  62.0023000
  44.3573715  37.6258342  63.0340050  45.6791871  37.3165992  61.8832167
  44.7363000  39.2293000  61.6623000  45.0963712  39.3456853  60.6400954
  43.7320273  39.6453018  61.7427871  45.6653000  39.9633000  62.6123000
  45.4692262  39.6091647  63.6243493  46.6930058  39.7257680  62.3375300
  45.4653000  41.4333000  62.5553000  44.5131835  41.6536476  62.8102917
  46.0993110  41.8845247  63.1991371  45.6473522  41.7617129  61.6176961
  44.0133000  34.9603000  59.6163000  42.9703000  34.6893000  59.0113000
  44.8813000  34.0463000  60.0403000  45.7618548  34.3589381  60.4236798
  44.6553000  32.6083000  59.9063000  43.6037877  32.3820533  60.0830300
  45.0283000  32.1343000  58.4963000  45.7394406  31.3119744  58.5747789
  44.1280849  31.7882438  57.9884044  45.6103000  33.1923000  57.7563000
  45.8380185  32.8805801  56.8773377  45.4343000  31.8443000  60.9743000
  46.2503000  32.4273000  61.6943000  45.1803000  30.5443000  61.0863000
  44.4251266  30.1166026  60.5696885  45.8693000  29.7433000  62.0983000
  46.1062011  30.3729288  62.9559390  45.0013000  28.5713000  62.5753000
  44.5372711  28.1211289  61.6977338  45.6533345  27.8416457  63.0554622
  43.9093000  29.0103000  63.5633000  43.6513000  30.2313000  63.6743000
  43.3083000  28.1353000  64.2333000  47.2693000  29.3163000  61.6383000
  47.4243000  28.4223000  60.7973000  48.2783000  29.9953000  62.1833000
  48.0799446  30.7802729  62.7870980  49.6683000  29.7033000  61.8653000
  49.7074772  28.9801039  61.0507132  50.4253000  30.9703000  61.4343000
  51.4017814  30.7076723  61.0273480  49.8491292  31.5044964  60.6788124
  50.6723000  31.9393000  62.5493000  51.9223000  32.1433000  63.0943000
  52.7629663  31.6705697  62.7944567  51.8393000  33.0443000  64.0573000
  52.7265900  33.3453311  64.6142521  50.5793000  33.4323000  64.1573000
  49.8283000  32.7553000  63.2253000  48.7563755  32.9387587  63.1516654
  50.3963000  29.0213000  63.0163000  50.3843000  29.4933000  64.1533000
  51.0173000  27.8963000  62.6943000  50.8385356  27.4931322  61.7856755
  51.9573000  27.2253000  63.5713000  51.9307108  27.6978510  64.5531797
  51.6023000  25.7513000  63.7303000  50.9201550  25.6462218  64.5739451
  50.9333000  25.2003000  62.4583000  51.6150696  25.3046182  61.6142576
  50.6915254  24.1471283  62.6013856  50.0188731  25.7584051  62.2571964
  52.8053000  25.0203000  63.9713000  52.5984102  24.0884871  64.0738751
  53.3443000  27.3293000  62.9373000  53.6383000  26.6073000  61.9763000
  54.1863000  28.2043000  63.4903000  53.9144387  28.6167744  64.3712402
  55.4783000  28.6033000  62.9003000  55.2128631  29.3596712  62.1616898
  56.0148605  29.0734888  63.7243902  56.3833000  27.5683000  62.2463000
  57.6053000  27.7233000  62.2493000  55.7823000  26.5213000  61.6843000
  54.7984674  26.3833602  61.8663586  56.4873000  25.5193000  60.8793000
  57.5627108  25.6708212  60.9722092  56.1503000  24.0943000  61.3443000
  55.1010136  24.1036857  61.6392733  56.2776353  23.4462189  60.4771918
  57.0063000  23.5653000  62.5103000  57.4237704  22.6018487  62.2177581
  57.8162383  24.2728420  62.6877442  56.1893000  23.3983000  63.7863000
  56.8264340  22.9738977  64.5622136  55.8290480  24.3757557  64.1070777
  55.0353000  22.5133000  63.5893000  55.0650911  21.8978602  62.7890215
  53.9733000  22.4603000  64.3933000  53.8983000  23.2453000  65.4623000
  54.6508348  23.8868559  65.6677200  53.0890877  23.1969830  66.0647454
  52.9743000  21.6283000  64.1193000  53.0228932  21.0377437  63.3013868
  52.1708893  21.5902208  64.7301845  56.2013000  25.6473000  59.3763000
  56.7143000  24.8563000  58.5833000  55.3803000  26.6253000  58.9883000
  54.8944127  27.1732307  59.6838464  55.1173000  26.9093000  57.5663000
  54.6858891  26.0261207  57.0951545  54.1383000  28.0813000  57.4013000
  54.5040276  28.8892030  58.0350470  54.1878090  28.3887781  56.3567397
  52.6953000  27.7623000  57.7683000  52.0511115  28.3700394  57.1328672
  52.5345812  26.7076195  57.5448773  52.3623000  28.0273000  59.2283000
  53.2533000  28.4483000  60.0013000  51.1903000  27.8163000  59.5993000
  56.4033000  27.2243000  56.8113000  57.3003000  27.8883000  57.3393000
  56.4963000  26.7333000  55.5823000  55.8467787  26.0268854  55.2673399
  57.6373000  27.0623000  54.7213000  58.3851572  27.6477567  55.2561357
  58.3123000  25.8153000  54.0883000  59.1063301  26.1449854  53.4182820
  58.9143000  24.8963000  55.1943000  58.1207394  24.5658181  55.8644820
  59.3827447  24.0280901  54.7307574  59.6609361  25.4515063  55.7620849
  57.3383000  25.0543000  53.1773000  56.5614540  24.6292146  53.8128418
  56.8933441  25.7800972  52.4966149  58.0033000  23.9373000  52.3683000
  58.4481105  23.2108243  53.0483563  57.2558680  23.4430605  51.7476778
  58.7800027  24.3617071  51.7321307  57.2843000  28.1213000  53.6683000
  58.1593000  28.5693000  52.9233000  56.0103000  28.5163000  53.6183000
  55.3252646  28.0532986  54.1983479  55.5483000  29.5753000  52.6993000
  56.3556037  29.9370553  52.0625167  54.3843000  29.0933000  51.7973000
  53.5324792  28.8440650  52.4300579  53.9753000  30.1813000  50.7943000
  54.8265367  30.4307508  50.1608402  53.1566458  29.8155918  50.1744910
  53.6519248  31.0711133  51.3344504  54.7583000  27.8023000  51.0653000
  54.9823616  27.0229068  51.7936164  53.9247693  27.4846830  50.4388452
  55.6345121  27.9785597  50.4413724  55.1143000  30.8103000  53.4893000
  54.2713000  30.7173000  54.3813000  55.7193000  31.9583000  53.1723000
  56.4322758  31.9479002  52.4569982  55.3873000  33.2453000  53.8093000
  54.7134291  33.0730051  54.6485328  56.6533000  33.9473000  54.3313000
  57.3761559  33.9511115  53.5154789  56.3942477  34.9736462  54.5913105
  57.2583000  33.2573000  55.5393000  56.4813000  32.7213000  56.3503000
  58.5053000  33.2603000  55.6923000  54.7243000  34.1563000  52.7913000
  55.0983000  34.1543000  51.6213000  53.7593000  34.9513000  53.2433000
  53.4083675  34.8346626  54.1831625  53.1263000  35.9433000  52.3893000
  53.7294513  36.0918823  51.4936265  51.7183000  35.4873000  51.9643000
  51.9042464  34.4595791  51.6523498  51.0611355  35.4892398  52.8339155
  51.0463000  36.2613000  50.8103000  51.8145699  36.6373680  50.1347002
  50.0883000  35.3253000  50.0323000  49.3194281  34.9491764  50.7071821
  49.6183769  35.8794969  49.2198107  50.6519750  34.4876089  49.6216365
  50.3193000  37.5413000  51.2813000  51.0350598  38.2125371  51.7558819
  49.8679292  38.0399047  50.4235361  49.5414698  37.2754544  51.9971249
  53.0873000  37.3023000  53.1073000  52.6033000  37.4063000  54.2433000
  53.5963000  38.3313000  52.4313000  54.0349610  38.1596096  51.5378806
  53.6013000  39.7023000  52.9573000  52.7010841  39.8619978  53.5507704
  54.8323000  39.9663000  53.8483000  54.7173709  40.9651802  54.2691668
  54.8128085  39.2297177  54.6515226  56.1823000  39.8753000  53.0983000
  56.1689235  38.9485645  52.5246422  56.2280866  40.7238882  52.4157286
  57.6493000  39.8923000  54.1723000  57.5523000  38.2423000  54.8953000
  57.5983161  37.4947585  54.1033636  58.3866648  38.0959986  55.5812533
  56.6132265  38.1378077  55.4387368  53.5573000  40.7143000  51.8233000
  53.6593000  40.3553000  50.6613000  53.4173000  41.9883000  52.1853000
  53.1832419  42.2312076  53.1373042  53.4533000  43.0493000  51.1923000
  52.9925212  42.7090448  50.2649336  52.6843000  44.2673000  51.7013000
  52.9126338  44.4918996  52.7431819  52.8652554  45.1523099  51.0912896
  50.9083000  43.9673000  51.6323000  50.5481837  45.1525389  52.1164729
  54.8743000  43.3923000  50.7503000  55.8303000  43.1963000  51.5023000
  55.0113000  43.9033000  49.5233000  54.2059132  44.0269070  48.9264979
  56.3423000  44.2823000  48.9943000  56.9019482  43.3739263  48.7712522
  56.2513000  45.1253000  47.7213000  55.6252472  45.9978591  47.9078416
  57.2464011  45.4508536  47.4181686  55.6543000  44.4123000  46.5413000
  55.6613000  44.9543000  45.2753000  56.0577590  45.8521362  45.0369512
  55.0743000  44.1203000  44.4403000  54.9761320  44.3720573  43.3843264
  54.6903000  43.0533000  45.1153000  55.0433000  43.2103000  46.4333000
  54.8119441  42.4281542  47.1563654  57.1363000  45.0803000  50.0233000
  58.2903000  44.7613000  50.3043000  56.5123000  46.1293000  50.5683000
  55.5619798  46.3440472  50.3020775  57.2083000  47.0553000  51.4593000
  58.1342912  47.3169676  50.9472751  56.3923000  48.3403000  51.6873000
  55.4660995  48.0956978  52.2073216  56.9734167  49.0381857  52.2900928
  56.1586936  48.7983100  50.7261787  57.5963000  46.4093000  52.7943000
  58.5843000  46.7903000  53.4063000  56.8173000  45.4343000  53.2363000
  55.9717507  45.1928892  52.7394433  57.1253000  44.7133000  54.4763000
  57.2599001  45.4198216  55.2953294  56.0053000  43.7623000  54.8373000
  55.9880461  42.9521404  54.1082979  56.2053000  43.1723000  56.2633000
  56.2221947  43.9818851  56.9929480  55.3849343  42.4927750  56.4942651
  57.1490625  42.6283875  56.3029506  54.7713000  44.4853000  54.7843000
  54.0464010  43.8980679  55.0107512  58.4263000  43.9563000  54.3343000
  59.2683000  43.9633000  55.2583000  58.6073000  43.3313000  53.1723000
  57.8770230  43.3369979  52.4746164  59.8123000  42.5583000  52.9043000
  59.9657056  41.8383658  53.7082034  59.7043000  41.7913000  51.5693000
  58.8229179  41.1503221  51.5489978  59.6404959  42.5215608  50.7626103
  60.8993000  40.8993000  51.2563000  61.3703000  39.9693000  52.1863000
  60.8733278  39.8965120  53.1536781  62.4613000  39.1383000  51.8943000
  62.8246975  38.4282237  52.6371557  63.0793000  39.2223000  50.6533000
  63.9255527  38.5787398  50.4129116  62.6063000  40.1453000  49.7043000
  63.0883753  40.2180524  48.7294099  61.5203000  40.9683000  50.0093000
  61.1477678  41.6758897  49.2686000  61.0263000  43.4843000  52.9213000
  62.0273000  43.1943000  53.5873000  60.9313000  44.5973000  52.1983000
  60.1307453  44.7578785  51.6038035  62.0393000  45.5563000  52.1463000
  62.9701714  45.0787706  51.8404514  61.7253000  46.6943000  51.1633000
  60.7544180  47.1178953  51.4203124  62.7873000  47.7853000  51.2243000
  63.7584490  47.3625309  50.9669375  62.5371840  48.5764645  50.5174763
  62.8270353  48.1984447  52.2321855  61.6293000  46.1453000  49.8343000
  61.4330806  46.8485592  49.2109825  62.3883000  46.0703000  53.5563000
  63.5703000  46.1463000  53.9303000  61.3633000  46.3723000  54.3443000
  60.4312615  46.4039904  53.9564866  61.5453000  46.7503000  55.7553000
  62.1634659  47.6469328  55.8002419  60.1973000  47.0453000  56.4473000
  59.5536897  46.1716633  56.3442230  60.3983000  47.3623000  57.9453000
  61.0414755  48.2361620  58.0491748  59.4321214  47.5659938  58.4069349
  60.8633765  46.5088060  58.4386077  59.5953000  48.1773000  55.8223000
  58.7556168  48.3682337  56.2466544  62.3123000  45.6983000  56.5553000
  63.2123000  46.0393000  57.3293000  61.9503000  44.4273000  56.3713000
  61.1436325  44.2195183  55.8001488  62.6233000  43.3173000  57.0543000
  62.6753022  43.5234636  58.1233611  61.8613000  42.0043000  56.8453000
  61.5260366  41.9777764  55.8084807  62.5585396  41.1853631  57.0222160
  60.6533000  41.8563000  57.7763000  60.9372993  42.2107886  58.7671497
  59.8427551  42.4734616  57.3887040  60.1933000  40.4223000  57.8683000
  59.2440025  40.3926891  58.4031424  60.0536120  40.0339443  56.8594559
  61.1553000  39.5683000  58.5713000  61.7793140  40.0164260  59.2269592
  61.2533000  38.2523000  58.3993000  60.4503000  37.6313000  57.5403000
  59.7664043  38.1613917  57.0193495  60.5279897  36.6324004  57.4127716
  62.1553000  37.5543000  59.0853000  62.7655281  38.0263804  59.7371142
  62.2254249  36.5557402  58.9509141  64.0913000  43.1883000  56.6133000
  64.9803000  42.9843000  57.4403000  64.3333000  43.3333000  55.3083000
  63.5635322  43.3321278  54.6544227  65.6953000  43.3873000  54.7763000
  66.2244046  42.4740164  55.0484406  65.6983000  43.5193000  53.2403000
  65.0242061  44.3614660  53.0839250  66.7079542  43.8026640  52.9429733
  65.2303000  42.3233000  52.3913000  64.2836677  41.9631231  52.7941160
  65.0443000  42.7143000  50.9303000  65.9906865  43.0741671  50.5266330
  64.7135934  41.8459258  50.3605105  64.2953827  43.5028934  50.8571989
  66.1983000  41.1553000  52.5053000  66.2644833  40.8378220  53.5459377
  65.8411557  40.3258400  51.8949352  67.1838290  41.4641648  52.1568260
  66.5453000  44.4993000  55.4063000  67.7333000  44.2983000  55.6523000
  65.9343000  45.6563000  55.6643000  64.9636400  45.7691379  55.4089844
  66.6443000  46.8103000  56.2253000  67.6597876  46.8410828  55.8304121
  65.9323000  48.1293000  55.8583000  64.8901401  47.8823957  56.0608836
  66.2617203  48.9064282  56.5479768  66.0663000  48.6343000  54.4193000
  66.0392997  47.7789309  53.7442329  64.9343000  49.5933000  54.0693000
  64.9609354  50.4492107  54.7436932  65.0533097  49.9371287  53.0418180
  63.9780492  49.0802829  54.1717611  67.4193000  49.2723000  54.1763000
  68.2051871  48.5392102  54.3581245  67.4781062  49.6188981  53.1445477
  67.5491236  50.1183196  54.8512042  66.8463000  46.7493000  57.7323000
  67.6883000  47.4603000  58.2663000  66.0743000  45.9053000  58.4083000
  65.4517145  45.2937401  57.8998897  66.0493000  45.8613000  59.8583000
  66.4979729  46.7643635  60.2721456  64.6003000  45.7703000  60.3403000
  64.2059209  44.7856314  60.0893179  64.5788547  45.9048639  61.4217494
  63.7993000  46.7753000  59.7203000  62.8950492  46.7026766  60.0343958
  66.8723000  44.6793000  60.3663000  67.6703000  44.1093000  59.6163000
  66.7113000  44.3273000  61.6383000  66.2428386  44.9457091  62.2849943
  67.2983000  43.0823000  62.1633000  67.2246009  42.3018506  61.4059584
  68.7833000  43.2703000  62.5343000  69.1635281  42.3245728  62.9204682
  69.3315691  43.5403621  61.6317661  68.9553000  44.2853000  63.5143000
  69.8883995  44.3755644  63.7211271  66.5133000  42.5223000  63.3583000
  66.7183000  42.9943000  64.4773000  65.6003000  41.5543000  63.1733000
  65.4611161  41.0413681  64.0321528  65.0973000  40.9563000  61.9033000
  64.7609508  39.9307719  62.0558142  63.9273000  41.7763000  61.1993000
  63.2426944  41.0634788  60.7396246  63.1533000  42.6613000  62.1983000
  63.8372040  43.3747340  62.6580682  62.3658766  43.2009144  61.6721063
  62.7092139  42.0343904  62.9715222  64.4303000  42.5603000  60.1073000
  63.7073604  43.0437469  59.7008055  66.0743000  40.3433000  60.8623000
  66.5733000  41.0423000  59.9743000  66.3193000  39.0393000  60.9753000
  66.0983402  38.5528104  61.8323904  67.0023000  38.3023000  59.9183000
  67.5077398  39.0086676  59.2597602  68.0423000  37.3283000  60.4823000
  68.5074190  37.8143223  61.3399397  67.5050295  36.4404484  60.8157066
  69.1273000  36.9213000  59.4743000  69.8025642  36.2247816  59.9712721
  68.6382515  36.4192983  58.6394779  69.9293000  38.1273000  58.9493000
  70.5899548  37.7866164  58.1520742  69.2313068  38.8642325  58.5520150
  70.7383000  38.7613000  59.9893000  71.5252860  38.2287500  60.3315614
  70.5123000  39.9683000  60.5093000  69.4943000  40.7163000  60.0863000
  68.8826906  40.3681979  59.3618286  69.3387898  41.6280628  60.4920152
  71.3163000  40.4333000  61.4613000  72.0907664  39.8706257  61.7833241
  71.1486875  41.3469520  61.8578410  65.9933000  37.5793000  59.0213000
  65.0113000  37.0003000  59.4933000  66.2563000  37.6323000  57.7253000
  67.0967722  38.1066015  57.4274008  65.3363000  37.1593000  56.7083000
  64.3071445  37.0415927  57.0475391  65.3533000  38.1493000  55.4973000
  66.3583611  38.5653378  55.4275576  64.9853000  37.4943000  54.1803000
  63.9801160  37.0784040  54.2491231  65.0168304  38.2370743  53.3831848
  65.6940257  36.6958751  53.9604655  64.4473000  39.3513000  55.7883000
  64.8042736  39.8688765  56.6786856  64.4657673  40.0347983  54.9394251
  63.4267848  39.0060495  55.9539852  65.6513000  35.7003000  56.3273000
  66.8313000  35.3363000  56.2073000  64.6013000  34.8613000  56.1583000
  63.1623000  35.1503000  56.3213000  62.7764044  35.6230704  55.4181538
  63.0138320  35.8163415  57.1712676  62.5803000  33.7933000  56.5523000
  61.5348099  33.7752154  56.2445298  62.6526613  33.5279633  57.6070330
  63.4123000  32.8773000  55.7133000  63.0308999  32.8982342  54.6924206
  63.4316609  31.8483155  56.0723482  64.8273000  33.4733000  55.7543000
  65.4744137  33.0061156  56.4966482  65.4743000  33.3693000  54.3813000
  65.2993000  34.2493000  53.5313000  66.2163000  32.2943000  54.1693000
  66.4017230  31.6456723  54.9209647  66.8383000  32.0533000  52.8873000
  67.1342651  33.0005162  52.4364282  68.0763000  31.1853000  53.0513000
  68.3611172  31.1494489  54.1028194  67.8401065  30.1791657  52.7048806
  69.2383000  31.7053000  52.2573000  69.7623000  32.7923000  52.5473000
  69.6703000  30.9363000  51.2553000  70.4498593  31.2400961  50.6895305
  69.2156166  30.0541946  51.0675398  65.8703000  31.4123000  51.8983000
  65.9093000  30.2043000  51.6663000  65.0073000  32.2333000  51.3103000
  64.9712072  33.2011039  51.5969222  64.0343000  31.7653000  50.3163000
  63.4365108  30.9540666  50.7318088  63.0993000  32.9083000  49.9213000
  63.7319270  33.6921413  49.5047966  62.4040587  32.5592172  49.1578337
  62.3263000  33.4563000  51.0903000  62.5983000  34.7273000  51.6003000
  63.3739585  35.3295501  51.1272797  61.8983000  35.2283000  52.6933000
  62.1071001  36.2255714  53.0805390  60.9113000  34.4493000  53.2793000
  60.2093000  34.9323000  54.3563000  60.4832984  35.8144927  54.6175674
  60.6363000  33.1823000  52.8043000  59.8683243  32.5702219  53.2772421
  61.3463000  32.6883000  51.7153000  61.1393371  31.6865458  51.3387964
  64.6873000  31.1513000  49.0723000  65.5303000  31.7823000  48.4233000
  64.3043000  29.9123000  48.7893000  63.7093256  29.4613735  49.4695720
  64.6263000  29.1893000  47.5663000  65.6907802  29.2698767  47.3460990
  64.2713000  27.6963000  47.7483000  63.2347255  27.5934268  48.0692825
  64.3956040  27.2334268  46.7693225  65.1613000  26.9733000  48.7433000
  64.6833000  26.4573000  49.7533000  66.4493000  26.8853000  48.4423000
  67.0811492  26.4134729  49.0733670  66.7928441  27.2904845  47.5832867
  63.7883000  29.6923000  46.3803000  64.2053000  29.6153000  45.2253000
  62.5763000  30.1453000  46.6813000  62.2792214  30.1157212  47.6461672
  61.6243000  30.6363000  45.6733000  62.1677887  30.8999686  44.7659973
  60.5673000  29.5743000  45.3223000  61.1338135  28.8222193  44.7731767
  60.2008176  29.1436871  46.2541601  59.3673000  30.0443000  44.4643000
  58.9440284  30.9302700  44.9375856  59.7633000  30.3743000  43.0353000
  60.1862579  29.4886269  42.5611813  58.8833886  30.6981691  42.4794534
  60.5047952  31.1732212  43.0384767  58.2663000  28.9973000  44.4523000
  57.9206545  28.8210830  45.4709148  57.4345520  29.3509152  43.8429948
  58.6527217  28.0677239  44.0343700  60.9153000  31.9113000  46.1273000
  60.3553000  31.9753000  47.2293000  60.9183000  32.9073000  45.2503000
  61.4659282  32.8208561  44.4060665  60.2603000  34.1783000  45.5193000
  59.5896858  34.0973094  46.3747626  61.2743000  35.3273000  45.7643000
  61.9183474  35.4216250  44.8899968  60.5263000  36.6843000  46.0113000
  59.8823627  36.5908901  46.8857827  61.2557917  37.4762602  46.1808338
  59.9203829  36.9297742  45.1391153  62.1903000  34.9643000  46.9343000
  61.5584661  34.9062172  47.8205918  62.6011861  33.9785027  46.7164106
  63.3383000  35.9523000  47.1883000  62.9281540  36.9382857  47.4067312
  63.9318196  35.6102690  48.0361493  63.9708730  36.0105729  46.3025486
  59.2643000  34.5373000  44.4183000  59.6183000  34.6483000  43.2433000
  58.0103000  34.7143000  44.8153000  57.7606917  34.5762285  45.7841815
  56.9583000  35.0723000  43.8763000  57.3106012  35.0658972  42.8448243
  55.7393000  34.1123000  43.9913000  55.3596164  34.1528588  45.0122283
  54.6223000  34.5113000  43.0133000  55.0011245  34.4705283  41.9920603
  53.7843274  33.8220231  43.1172218  54.2883424  35.5246543  43.2362058
  56.1763000  32.6553000  43.7563000  56.9198716  32.3736935  44.5018878
  55.3110092  31.9978195  43.8405073  56.6079356  32.5611092  42.7598465
  56.5323000  36.5113000  44.1613000  55.9603000  36.7973000  45.2213000
  56.8303000  37.4203000  43.2343000  57.4290649  37.1964826  42.4523245
  56.3753000  38.7933000  43.3833000  55.9688909  38.9200121  44.3867315
  57.4983000  39.8123000  43.1783000  58.2299695  39.6746198  43.9744175
  57.9674329  39.6100825  42.2154280  56.9813000  41.2613000  43.2023000
  56.2386576  41.3347657  42.4078279  56.4941820  41.3967838  44.1679408
  58.2183000  42.5503000  42.9773000  58.6963000  42.9133000  44.6543000
  59.0997068  42.0143278  45.1203589  59.4563175  43.6946281  44.6549978
  57.8258041  43.2534009  45.2152541  55.2143000  39.0743000  42.4413000
  55.3753000  39.0603000  41.2053000  54.0393000  39.2893000  43.0303000
  53.9239061  39.1779143  44.0274844  52.8773000  39.6473000  42.2393000
  52.9395219  39.1587415  41.2669121  51.5863000  39.2173000  42.9173000
  51.7217778  38.1988607  43.2813418  51.4191129  39.8853718  43.7621837
  50.3763000  39.2673000  41.9803000  50.5353000  39.2763000  40.7453000
  49.2473000  39.2943000  42.4953000  52.9023000  41.1593000  42.0243000
  53.3843000  41.9133000  42.8843000  52.3903000  41.5883000  40.8753000
  52.0738084  40.9138791  40.1933257  52.3723000  43.0113000  40.5083000
  52.0242900  43.1156664  39.4806348  51.4363000  43.8143000  41.4283000
  51.8916409  43.8454376  42.4181456  51.3672442  44.8260623  41.0287148
  50.0163000  43.2023000  41.5323000  50.1175932  42.1869661  41.9156244
  49.4700070  43.8097230  42.2538958  49.2583000  43.1733000  40.2203000
  49.7493000  43.7383000  39.2153000  48.1643000  42.5643000  40.1853000
  53.7773000  43.5673000  40.4943000  54.0653000  44.6003000  41.0893000
  54.6543000  42.8573000  39.7983000  54.3364370  42.0278234  39.3176432
  56.0853000  43.1583000  39.7893000  56.3450494  43.3223158  40.8351146
  56.8583000  41.9373000  39.2783000  56.6155919  41.7657681  38.2296010
  57.9288207  42.1163953  39.3783526  56.5809605  41.0602306  39.8630489
  56.4993000  44.4223000  39.0063000  57.6933000  44.6813000  38.8533000
  55.5303000  45.1973000  38.5143000  54.5767016  44.8732836  38.5902135
  55.7713000  46.5103000  37.9143000  56.7673009  46.5556344  37.4738159
  54.7393000  46.7413000  36.8123000  54.9886435  47.6862816  36.3296647
  54.7017596  45.9502152  36.0633838  53.3513000  46.8883000  37.3493000
  52.5983000  45.8093000  37.7593000  52.8960832  44.8459626  37.7009402
  51.4443000  46.2363000  38.2323000  50.6997992  45.5309785  38.6015412
  51.4253000  47.5563000  38.1543000  52.6093000  47.9893000  37.6143000
  52.7887907  49.0558600  37.4788969  55.6013000  47.6813000  38.9253000
  55.9153000  48.8333000  38.6033000  55.0733000  47.3903000  40.1193000
  54.8627627  46.4228896  40.3190259  54.7363000  48.3993000  41.1313000
  53.9648577  49.0780475  40.7675998  54.1993000  47.6633000  42.3673000
  53.3917132  47.0075416  42.0419023  54.9836537  47.0682810  42.8351052
  53.6263000  48.5513000  43.4493000  53.8623000  48.2463000  44.7863000
  54.4791158  47.3812043  45.0297084  53.3183000  49.0353000  45.8173000
  53.5164064  48.7883393  46.8603077  52.5133000  50.1503000  45.4963000
  52.0863050  50.7659937  46.2879417  52.2663000  50.4613000  44.1643000
  51.6440217  51.3192380  43.9097176  52.8233000  49.6633000  43.1393000
  52.6322278  49.9070120  42.0942183  55.9813000  49.2443000  41.4513000
  57.0323000  48.6973000  41.8103000  55.8743000  50.5583000  41.2493000
  54.9766793  50.9361966  40.9817731  57.0253000  51.4693000  41.3033000
  57.9434226  50.8968246  41.1713078  56.9483000  52.5433000  40.1923000
  57.7361542  53.2769515  40.3630091  57.1253000  51.9133000  38.7883000
  56.3374795  51.1798271  38.6166726  57.0662856  52.6934476  38.0293625
  58.0968625  51.4226782  38.7295030  55.6733000  53.1883000  40.2433000
  55.6242065  53.8550360  39.5543492  57.2583000  52.1813000  42.6563000
  58.1383000  53.0393000  42.7563000  56.4813000  51.8403000  43.6873000
  55.6480746  51.2888033  43.5400378  56.8243000  52.2313000  45.0623000
  56.5995980  53.2866389  45.2167925  56.0063000  51.4023000  46.0673000
  54.9520551  51.5059986  45.8105638  56.3063067  50.3604426  45.9549200
  56.2233000  51.8413000  47.5153000  55.5413000  52.7713000  47.9893000
  57.0763000  51.2533000  48.1923000  58.3213000  51.9473000  45.2873000
  58.7983000  50.8823000  44.9033000  59.0623000  52.8873000  45.9103000
  58.6363000  54.1653000  46.5143000  57.6771640  54.0277100  47.0135268
  58.5339371  54.9184810  45.7330579  59.7373000  54.4813000  47.4673000
  59.5346001  54.0185039  48.4331321  59.8194428  55.5609748  47.5924250
  60.9823000  53.9173000  46.8383000  61.7278416  53.6297150  47.5796242
  61.4162807  54.6421691  46.1495874  60.5083000  52.6733000  46.0623000
  60.9344319  52.6836331  45.0591035  60.8973000  51.3673000  46.7693000
  61.8803000  50.7493000  46.3613000  60.1253000  50.9313000  47.7733000
  59.3654558  51.5045970  48.1110376  60.3863000  49.6483000  48.4493000
  61.4233262  49.6285437  48.7843904  59.4763000  49.4403000  49.6623000
  58.4327222  49.5588402  49.3707648  59.6266316  48.4427377  50.0750590
  59.7443000  50.5713000  51.0003000  58.8050398  50.0692678  51.7969506
  60.2303000  48.4593000  47.5293000  60.9383000  47.4593000  47.6813000
  59.3053000  48.5663000  46.5773000  58.7341939  49.3974691  46.5216665
  59.0373000  47.4823000  45.6463000  59.0413534  46.5263376  46.1699589
  57.6653000  47.6823000  45.0063000  56.9009602  47.7559111  45.7799054
  57.6634856  48.5925569  44.4066926  57.3923000  46.5803000  44.1833000
  56.5314026  46.6924154  43.7735615  60.1313000  47.3893000  44.5923000
  60.5733000  46.2853000  44.2173000  60.5723000  48.5493000  44.1153000
  60.0449144  49.3936495  44.2857044  61.7503000  48.6263000  43.2253000
  61.5935122  47.9770586  42.3639044  62.0083000  50.0893000  42.7113000
  62.1927508  50.7403636  43.5658135  63.1963000  50.1163000  41.7973000
  63.0123938  49.4657827  40.9422522  63.3639463  51.1352904  41.4485108
  64.0775572  49.7674837  42.3356443  60.7913000  50.6243000  41.9473000
  59.9230772  50.6330902  42.6062491  60.9951324  51.6379331  41.6021913
  60.5893097  49.9827384  41.0895707  63.0053000  48.0313000  43.8903000
  63.7083000  47.1873000  43.2893000  63.2773000  48.4763000  45.1233000
  62.7499451  49.2593895  45.4821412  64.3793000  47.9413000  45.9433000
  65.2937456  48.1396671  45.3842481  64.4593000  48.6663000  47.2803000
  63.5544739  48.4698414  47.8554467  65.3268444  48.3102760  47.8359203
  64.5539169  49.7383903  47.1077623  64.2943000  46.4263000  46.1623000
  65.3053000  45.7253000  46.0343000  63.0993000  45.9253000  46.4893000
  62.3409501  46.5493989  46.7248956  62.8823000  44.4803000  46.6343000
  63.5500944  44.1721160  47.4387703  61.4483000  44.1683000  47.0453000
  60.7683884  44.4629813  46.2459358  61.3476166  43.0990505  47.2314950
  61.2018156  44.7194037  47.9528403  63.2673000  43.6823000  45.3913000
  63.9013000  42.6393000  45.5163000  62.8773000  44.1603000  44.2063000
  62.3107488  44.9958903  44.1761691  63.2043000  43.4873000  42.9283000
  62.8869681  42.4461544  42.9867423  62.5063000  44.1483000  41.7223000
  62.6927044  45.2200963  41.7901625  62.9776448  43.7543594  40.8218862
  61.0233000  43.9003000  41.6613000  60.8460201  42.8360856  41.8166076
  60.5466431  44.4679368  42.4604800  60.4393000  44.3203000  40.3253000
  61.0733258  43.9055092  39.5416809  59.4408866  43.8894497  40.2502130
  60.3403000  45.7803000  40.1303000  61.0381159  46.2095426  39.5396198
  59.3973000  46.5563000  40.6693000  58.4823000  46.0583000  41.5183000
  58.5018258  45.0774857  41.7585543  57.7792647  46.6671054  41.9122504
  59.3733000  47.8443000  40.3643000  60.0635230  48.2232951  39.7318010
  58.6648793  48.4420180  40.7655130  64.6833000  43.4693000  42.6653000
  65.1923000  42.5433000  42.0353000  65.3723000  44.5173000  43.1253000
  64.8837959  45.3257101  43.4829818  66.8243000  44.5333000  43.1283000
  67.1876850  44.4719475  42.1024899  67.1737333  45.4606775  43.5821355
  67.3733000  43.3603000  43.9173000  68.1993000  42.5893000  43.4113000
  66.8903000  43.2043000  45.1513000  66.2350119  43.8760011  45.5248163
  67.3613000  42.1343000  46.0283000  68.4485184  42.1678569  46.0985088
  66.7713000  42.2923000  47.4433000  67.2457838  43.1691628  47.8838405
  65.6991492  42.4667943  47.3530538  67.0113000  41.1003000  48.3213000
  68.1593000  41.0083000  49.1013000  68.8868672  41.8197852  49.0858994
  68.3823000  39.8873000  49.8993000  69.2816244  39.8177469  50.5112476
  67.4523000  38.8603000  49.9153000  67.6603000  37.7603000  50.6963000
  68.4811639  37.8022168  51.1923092  66.3123000  38.9273000  49.1473000
  65.5836101  38.1167163  49.1553981  66.0973000  40.0433000  48.3573000
  65.1986362  40.1121794  47.7443081  67.0453000  40.7553000  45.4293000
  67.9043000  39.8583000  45.4073000  65.8103000  40.5943000  44.9533000
  65.1589077  41.3632061  45.0209084  65.3283000  39.3233000  44.4183000
  65.5494479  38.5334116  45.1361225  63.7813000  39.3403000  44.1163000
  63.5771454  40.1219818  43.3845932  63.3153000  38.0003000  43.5693000
  63.5187140  37.2181327  44.3006944  62.2444337  38.0411516  43.3701085
  63.8482195  37.7796514  42.6444161  62.9543000  39.6613000  45.3723000
  62.8627985  38.7392355  45.9463429  63.5139996  40.3954487  45.9518356
  61.5403000  40.2183000  45.0603000  60.9798018  39.4844632  44.4811410
  61.0152489  40.4216495  45.9936111  61.6310031  41.1406758  44.4866314
  66.1043000  38.9163000  43.1633000  66.5483000  37.7773000  43.0633000
  66.2883000  39.8393000  42.2203000  65.8072758  40.7258608  42.2725020
  67.0543000  39.5333000  41.0053000  66.7065643  38.5855856  40.5941838
  66.8913000  40.6213000  39.9353000  67.4987143  40.3452103  39.0733710
  65.8418288  40.6572202  39.6430331  67.2933000  41.8943000  40.4073000
  67.1765675  42.5451310  39.7113170  68.5343000  39.2233000  41.2983000
  69.1583000  38.4163000  40.6013000  69.0793000  39.8313000  42.3443000
  68.6285454  40.6411806  42.7455643  70.4343000  39.4803000  42.8133000
  71.0971641  39.3499654  41.9578918  71.0073000  40.5883000  43.7153000
  70.2780077  40.7975894  44.4978797  72.3573000  40.1823000  44.3623000
  73.0872815  39.9732906  43.5802886  72.7200897  40.9970778  44.9888938
  72.2145533  39.2908183  44.9730245  71.2103000  41.7553000  42.9053000
  71.5682624  42.4624550  43.4469595  70.5063000  38.0683000  43.4313000
  71.4433000  37.3083000  43.1383000  69.5183000  37.7023000  44.2453000
  68.8217678  38.3722093  44.5388367  69.4563000  36.3363000  44.8053000
  70.3620600  36.1332566  45.3766768  68.2473000  36.1823000  45.7333000
  67.3565595  36.4541267  45.1669160  68.1847924  35.1344612  46.0269437
  68.3433000  37.0663000  46.9973000  68.3802427  38.1128704  46.6949319
  67.4607860  36.8978937  47.6144794  69.5953000  36.7243000  47.7973000
  70.4500555  36.6244119  47.1283349  69.7964543  37.5071474  48.5285909
  69.4053000  35.4653000  48.5023000  68.4649047  35.0988162  48.5403218
  70.3713000  34.7973000  49.1223000  71.6243000  35.2313000  49.0803000
  71.8461554  36.0761002  48.5731581  72.3505666  34.7148990  49.5556593
  70.0833000  33.6693000  49.7523000  69.1336556  33.3254215  49.7571253
  70.8145279  33.1577200  50.2252592  69.4243000  35.2863000  43.6863000
  70.1433000  34.2883000  43.7313000  68.5963000  35.5443000  42.6753000
  67.9218116  36.2875358  42.7882832  68.5223000  34.7183000  41.4713000
  68.3544862  33.6726968  41.7294698  67.3783000  35.1863000  40.5133000
  67.5150005  36.2478508  40.3070909  67.3893000  34.4083000  39.2013000
  67.2521783  33.3466416  39.4066776  66.5802668  34.7616193  38.5619791
  68.3433291  34.5599023  38.6963774  66.0323000  35.0263000  41.1873000
  66.0058263  35.6294620  42.0948223  65.2446184  35.3556418  40.5096635
  65.8759003  33.9784240  41.4434168  69.8713000  34.6253000  40.7433000
  70.3473000  33.5313000  40.4513000  70.4893000  35.7683000  40.4753000
  70.0193316  36.6421886  40.6638410  71.7693000  35.8083000  39.7813000
  71.7135074  35.2099908  38.8718977  72.1313000  37.2433000  39.4003000
  71.9460289  37.8760291  40.2683021  73.1930779  37.2658295  39.1549019
  71.3223000  37.7613000  38.2103000  71.2636303  36.9488720  37.4859938
  70.3184005  38.0212816  38.5460002  71.9673000  38.9713000  37.5613000
  72.3553000  38.8643000  36.3723000  72.1073000  40.0123000  38.2453000
  72.9233000  35.1243000  40.5253000  73.7983000  34.5353000  39.8853000
  72.9063000  35.1913000  41.8583000  72.1684081  35.7131490  42.3091752
  73.9033000  34.5273000  42.7023000  74.9032264  34.7451277  42.3270700
  73.8073000  35.0133000  44.1413000  72.7916237  34.7889206  44.4671140
  74.5129413  34.4081999  44.7105313  74.0983000  36.4773000  44.3733000
  75.1707583  36.6719090  44.3811299  73.6219169  37.1008965  43.6168024
  73.4073000  36.8813000  46.0003000  74.6613000  36.1463000  47.0403000
  75.6243552  36.6135241  46.8345688  74.4005226  36.2985648  48.0876353
  74.7248844  35.0779177  46.8338600  73.6953000  33.0213000  42.7213000
  74.5423000  32.2793000  43.2223000  72.5563000  32.5773000  42.1983000
  71.9060735  33.2275644  41.7806147  72.2063000  31.1533000  42.2073000
  71.4636730  30.9790962  41.4286747  73.1058451  30.5789927  41.9857393
  71.6433000  30.6943000  43.5373000  71.6453000  29.5003000  43.8343000
  71.1533000  31.6413000  44.3373000  71.2701782  32.6167083  44.1027421
  70.5693000  31.3053000  45.6363000  70.9135688  30.3199639  45.9504511
  70.9843000  32.3303000  46.6973000  70.7723644  33.3206063  46.2942168
  70.3654378  32.1568481  47.5776545  72.4603000  32.2443000  47.0873000
  73.0394882  32.5478575  46.2152365  72.6398500  32.9439722  47.9035841
  72.8853000  30.8403000  47.5173000  73.9493000  30.3823000  47.0483000
  72.1563000  30.1883000  48.3073000  69.0523000  31.1113000  45.6143000
  68.4813000  30.5503000  46.5473000  68.4023000  31.5743000  44.5513000
  68.8987502  32.0595876  43.8177248  66.9483000  31.4823000  44.4593000
  66.6637665  30.5458131  44.9390210  66.2893000  32.6383000  45.2143000
  66.5575289  33.5824134  44.7401659  65.2063477  32.5163954  45.1929956
  66.6338464  32.6408645  46.2484085  66.4433000  31.4273000  43.0143000
  67.1453000  31.8093000  42.0763000  65.2323000  30.9113000  42.8543000
  64.8457452  30.3305634  43.5846559  64.4363000  31.1353000  41.6573000
  65.0311399  31.5397299  40.8383365  63.7963000  29.8373000  41.1973000
  63.1899441  29.4248152  42.0037049  63.1643121  30.0304343  40.3304721
  64.5746052  29.1236356  40.9270716  63.3673000  32.1633000  41.9943000
  62.8983000  32.2243000  43.1383000  62.9783000  32.9743000  41.0073000
  63.4179566  32.9280788  40.0991893  61.9613000  33.9933000  41.2313000
  61.3875168  33.6922272  42.1077857  62.5803000  35.3563000  41.5003000
  63.1506872  35.6754335  40.6279971  61.7913612  36.0806440  41.7027887
  63.2430939  35.2910157  42.3631682  61.0073000  34.0893000  40.0683000
  61.3693000  33.8243000  38.9213000  59.7913000  34.5023000  40.3913000
  59.6030956  34.6746966  41.3685195  58.7153000  34.6943000  39.4403000
  59.0787870  34.6551140  38.4134403  57.5843000  33.6083000  39.6403000
  57.2117287  33.6789573  40.6622093  56.4143000  33.8253000  38.6483000
  56.7860353  33.7543216  37.6261084  55.6528918  33.0625383  38.8112506
  55.9796083  34.8119354  38.8085904  58.1653000  32.1973000  39.4933000
  58.3288418  32.0327342  38.4282775  59.1238811  32.1950921  40.0121612
  57.2863000  31.0873000  40.0483000  56.3276466  31.0885834  39.5295690
  57.7776582  30.1256643  39.9002353  57.1226840  31.2509428  41.1134529
  58.1503000  36.0923000  39.6373000  57.6733000  36.4193000  40.7303000
  58.2393000  36.9123000  38.5873000  58.7459350  36.5880865  37.7759395
  57.6393000  38.2543000  38.5443000  57.4087554  38.5838810  39.5573769
  58.6053000  39.2693000  37.9043000  59.0502897  38.8737279  36.9912796
  58.0461437  40.1757100  37.6722114  59.7463000  39.6833000  38.7953000
  59.9523000  39.0733000  40.0403000  59.2695429  38.2912937  40.3725782
  61.0213000  39.4593000  40.8533000  61.1649602  38.9927750  41.8278855
  61.9083000  40.4473000  40.4133000  62.7495406  40.7447189  41.0393640
  61.7163000  41.0483000  39.1793000  62.4026751  41.8240088  38.8397927
  60.6453000  40.6613000  38.3713000  60.5035790  41.1251630  37.3951616
  56.3663000  38.1773000  37.7103000  56.4103000  37.8363000  36.5143000
  55.2313000  38.4723000  38.3313000  55.2430508  38.7840398  39.2919141
  53.9493000  38.3643000  37.6583000  54.0887294  37.9037039  36.6802868
  52.9683000  37.5013000  38.4733000  52.8305841  38.0098094  39.4275283
  52.0274954  37.5017247  37.9228579  53.4103000  36.0623000  38.7233000
  53.7425185  35.6412433  37.7743832  54.2453557  36.0822104  39.4235768
  52.0853000  35.0263000  39.4043000  51.6073000  35.9783000  40.8453000
  51.2684082  36.9660281  40.5328186  50.7995508  35.4661899  41.3681625
  52.4627823  36.0825679  41.5126676  53.3613000  39.7553000  37.4983000
  53.2183000  40.4963000  38.4793000  53.0193000  40.1163000  36.2673000
  53.3124692  39.5663727  35.4724848  52.3563000  41.3903000  36.0193000
  51.4677911  41.4677211  36.6459236  53.2933000  42.6243000  36.3183000
  53.4638831  42.6691044  37.3939367  54.6383000  42.5153000  35.5923000
  54.4685412  42.4709142  34.5165159  55.2502989  43.3860928  35.8274093
  55.1541768  41.6112443  35.9158041  52.6483000  43.8343000  35.9093000
  53.2226666  44.5811356  36.0935279  51.7523000  41.4543000  34.6283000
  52.3573000  40.9873000  33.6583000  50.5423000  42.0143000  34.5533000
  50.0430312  42.2047675  35.4103602  49.8793000  42.3093000  33.2853000
  49.9946220  41.4447363  32.6315955  48.3993000  42.5513000  33.5123000
  48.2674117  43.4196220  34.1578404  47.9093422  42.7326380  32.5556610
  47.9560345  41.6758010  33.9867643  50.5033000  43.5113000  32.5763000
  50.2873000  43.7213000  31.3883000  51.2963000  44.2913000  33.3093000
  51.4917046  44.0535514  34.2712730  51.8743000  45.5183000  32.7683000
  51.7418340  45.5428934  31.6866591  51.1873000  46.7763000  33.3833000
  51.6990232  47.6679655  33.0211229  49.7023000  46.8403000  32.9853000
  49.1897839  45.9491249  33.3475621  49.2452698  47.7261624  33.4262879
  49.6184188  46.8910110  31.8997159  51.2813000  46.7293000  34.8193000
  50.8573379  47.5051811  35.1932852  53.3793000  45.5633000  33.0513000
  53.8303000  46.3693000  33.8753000  54.1713000  44.7023000  32.3723000
  53.8003000  43.6913000  31.3603000  53.1387403  44.1491491  30.6249000
  53.2818151  42.8682216  31.8520462  55.1063000  43.2713000  30.7733000
  55.3392224  43.8863352  29.9040602  55.0610341  42.2238821  30.4750249
  56.1023000  43.4713000  31.8643000  57.0837085  43.6719342  31.4345533
  56.1689214  42.6168351  32.5377620  55.6063000  44.7053000  32.6313000
  55.7448155  44.6224011  33.7092794  56.3153000  45.9643000  32.1213000
  55.7773000  46.6593000  31.2563000  57.5113000  46.2673000  32.6743000
  58.0823000  45.6553000  33.8913000  57.9020356  44.5805412  33.8689738
  57.5991071  46.0860855  34.7682535  59.5493000  45.9983000  33.8163000
  60.1105994  45.0659313  33.7552203  59.8197637  46.5253388  34.7312759
  59.7903000  46.8743000  32.5923000  60.2637019  46.2416293  31.8414888
  60.4090996  47.7543247  32.7676372  58.3973000  47.3013000  32.1113000
  58.0678940  48.2770562  32.4683573  58.3623000  47.2803000  30.5893000
  58.5683000  46.2193000  29.9773000  58.0783000  48.4313000  29.9843000
  57.9639927  49.2773202  30.5240064  57.9233000  48.5093000  28.5283000
  58.4545009  49.3927527  28.1741304  58.3689327  47.6172490  28.0881230
  56.4693000  48.6003000  28.0963000  56.1793000  48.7373000  26.9053000
  55.5583000  48.5193000  29.0703000  55.8710096  48.2610623  29.9953002
  54.1233000  48.7213000  28.8533000  53.7926964  48.1070823  28.0157219
  53.3173000  48.3323000  30.0923000  53.6631906  48.9200455  30.9426024
  52.2626134  48.5404988  29.9123294  53.4853000  46.9523000  30.3723000
  52.9751896  46.7194857  31.1515206  53.8193000  50.1563000  28.4653000
  54.3133000  51.1123000  29.0723000  52.9963000  50.2913000  27.4403000
  52.5351407  49.4680761  27.0801143  52.7043000  51.5573000  26.8293000
  52.9670627  52.3825222  27.4911634  53.4743000  51.7103000  25.4733000
  52.8956283  52.3538810  24.8106969  54.8573000  52.3243000  25.7003000
  55.4367638  51.6810013  26.3624851  55.3736467  52.4210719  24.7452492
  54.7481011  53.3088440  26.1551052  53.5983000  50.3483000  24.7673000
  54.3849402  49.8002742  25.2859190  52.6460298  49.8372614  24.9091464
  53.9243000  50.4153000  23.2693000  54.8767274  50.9258313  23.1266824
  53.9902475  49.4049099  22.8657385  53.1378174  50.9628208  22.7499100
  51.2093000  51.5793000  26.5583000  50.6293000  52.6333000  26.3583000
  50.5983000  50.3933000  26.5523000  51.1105435  49.5621258  26.8108641
  49.2053000  50.2463000  26.1303000  48.9563758  51.0136890  25.3973266
  48.9883000  48.8813000  25.4973000  49.8371655  48.6592001  24.8506176
  48.9443986  48.1483942  26.3029189  47.7153000  48.8203000  24.6933000
  46.9873000  49.8433000  24.6453000  47.4513000  47.7523000  24.1003000
  48.2163000  50.4273000  27.2743000  48.0843000  49.5373000  28.1123000
  47.4893000  51.5573000  27.2953000  47.4793000  52.6733000  26.3343000
  46.7924986  52.4496683  25.5179710  48.4820385  52.8230895  25.9340781
  47.0233000  53.8203000  27.1673000  46.4374304  54.4943477  26.5423875
  47.8992539  54.3465730  27.5465662  46.1993000  53.2633000  28.2983000
  45.1404044  53.3873078  28.0714494  46.4286436  53.7585660  29.2418108
  46.5413000  51.7683000  28.3943000  47.0570824  51.5189849  29.3216126
  45.2673000  50.9263000  28.2773000  44.4923000  50.8643000  29.2383000
  45.0763000  50.2723000  27.1253000  45.7866860  50.3224913  26.4091073
  43.8333000  49.5523000  26.8233000  43.2110238  49.5073280  27.7170836
  43.0433000  50.2613000  25.7093000  43.5700237  50.1449098  24.7621386
  42.0433150  49.8362402  25.6229628  42.8653000  51.7413000  25.9243000
  41.8713000  52.2243000  26.7753000  41.2297423  51.5096820  27.2908819
  41.6893000  53.5983000  26.9733000  40.9106248  53.9594632  27.6451086
  42.5123000  54.5083000  26.3043000  42.3767433  55.5805235  26.4459372
  43.5153000  54.0363000  25.4483000  44.1640139  54.7390744  24.9254438
  43.6843000  52.6543000  25.2643000  44.4639139  52.2844708  24.5983207
  44.0803000  48.0883000  26.4483000  43.7423000  47.6653000  25.3443000
  44.6553000  47.2973000  27.3723000  45.0293000  47.5833000  28.7723000
  44.1506196  47.9441758  29.3068929  45.8015031  48.3525185  28.7825139
  45.5333000  46.2453000  29.3083000  44.7386334  45.7507690  29.8669083
  46.3884454  46.4110103  29.9635616  45.9313000  45.4483000  28.0983000
  45.7744053  44.3866217  28.2888841  46.9668498  45.6144727  27.8014449
  44.9793000  45.9273000  26.9803000  45.4476620  45.9714685  25.9970480
  43.7593000  45.0003000  26.9233000  42.6113000  45.4253000  27.1743000
  44.0403000  43.7333000  26.6053000  44.9997800  43.5071286  26.3854275
  43.0463000  42.6793000  26.5133000  42.2820216  42.9443950  25.7827507
  43.7163000  41.3803000  26.0693000  44.6142273  41.6483169  25.5125301
  43.9971329  40.8323066  26.9687088  42.8383000  40.5203000  25.2153000
  42.1012724  40.0294682  25.8508904  42.3279757  41.1606008  24.4957959
  43.6123000  39.4523000  24.4533000  44.4333000  38.7323000  25.0263000
  43.3443000  39.3443000  23.1543000  43.8271048  38.6533220  22.5979275
  42.6593200  39.9538032  22.7307322  42.3203000  42.4583000  27.8273000
  42.9303000  42.5373000  28.8943000  41.0223000  42.1723000  27.7273000
  40.6228440  42.1380739  26.8002817  40.1473000  41.9153000  28.8683000
  40.7427179  41.7745227  29.7703856  39.2073000  43.0963000  29.0843000
  38.3982895  42.7982631  29.7512147  39.7602180  43.9224993  29.5312637
  38.6663000  43.5083000  27.8403000  38.0750004  44.2517551  27.9790054
  39.3233000  40.6533000  28.6143000  39.2143000  40.1893000  27.4813000
  38.7353000  40.1043000  29.6703000  38.8947860  40.4826223  30.5930870
  37.9373000  38.8823000  29.5493000  38.4231343  38.1958871  28.8558294
  37.7923000  38.1843000  30.9103000  37.5555058  38.9382411  31.6610334
  36.9805950  37.4588395  30.8560595  39.0633000  37.4613000  31.3313000
  39.8383000  37.0023000  30.4893000  39.2783000  37.3483000  32.6343000
  40.1073217  36.8771591  32.9672400  38.6121190  37.7338563  33.2882496
  36.5833000  39.1533000  28.9183000  35.9573000  38.2613000  28.3573000
  36.1543000  40.4053000  29.0023000  36.7375795  41.0899221  29.4618400
  34.8853000  40.8363000  28.4673000  34.5010791  40.1141791  27.7468731
  33.8973000  40.9473000  29.6183000  34.1239458  40.1735920  30.3518577
  34.0052042  41.9284446  30.0806981  32.5763000  40.7873000  29.1613000
  31.9702839  40.8607808  29.9022082  35.1103000  42.2013000  27.7933000
  35.9963000  42.9553000  28.2273000  34.3383000  42.5153000  26.7243000
  33.3163000  41.6743000  26.0683000  32.4244563  41.6338906  26.6936657
  33.7094146  40.6669107  25.9314547  33.0753000  42.3733000  24.7693000
  32.0451112  42.2120253  24.4518091  33.7540016  41.9823776  24.0112465
  33.3443000  43.8143000  25.0313000  32.4597797  44.2770347  25.4690207
  33.6397458  44.3676404  24.1398821  34.4893000  43.8133000  26.0493000
  35.4711247  43.8312726  25.5762297  34.3643000  45.0013000  27.0113000
  33.5513000  44.9693000  27.9463000  35.1853000  46.0263000  26.7853000
  35.8656334  45.9485732  26.0428686  35.1673000  47.2463000  27.5803000
  34.3609910  47.2450765  28.3137599  36.5263000  47.4883000  28.3033000
  37.3284558  47.4562180  27.5659960  36.5323000  48.8743000  29.0173000
  35.7306514  48.9069720  29.7551297  37.4902992  49.0227494  29.5155981
  36.3801486  49.6635331  28.2810526  36.8533000  46.3483000  29.2803000
  36.0797834  46.3587546  30.0481956  36.7898853  45.4190732  28.7140706
  38.2433000  46.4503000  29.9483000  38.3073047  47.3791193  30.5151316
  38.3868815  45.6043806  30.6205380  39.0174069  46.4394402  29.1810058
  34.8533000  48.4283000  26.6603000  35.4923000  48.5863000  25.6213000
  33.8713000  49.2433000  27.0483000  33.2722464  48.9742040  27.8156471
  33.5863000  50.4903000  26.3553000  33.8421930  50.3931946  25.3002225
  32.0973000  50.8393000  26.4683000  31.5381226  50.0289175  26.0006462
  31.8542179  50.8823620  27.5299764  31.7233000  52.1623000  25.8073000
  32.2979756  52.9547894  26.2866844  32.0152972  52.0850700  24.7599833
  30.2373000  52.4873000  25.8973000  29.5193000  51.8503000  26.6963000
  29.7843000  53.3973000  25.1753000  34.4683000  51.6103000  26.9253000
  34.2423000  52.0763000  28.0413000  35.4863000  52.0153000  26.1643000
  35.6880906  51.5299822  25.3018346  36.3853000  53.1023000  26.5793000
  36.4502190  53.1243187  27.6671419  37.8043000  52.9033000  26.0043000
  37.7279497  52.9302427  24.9173115  38.4202944  53.7353160  26.3454748
  38.4463000  51.5813000  26.4383000  38.4533000  51.2903000  27.6583000
  38.9473000  50.8273000  25.5613000  35.8173000  54.4653000  26.1703000
  35.6263000  54.7153000  24.9733000  35.5503000  55.3143000  27.1713000
  35.7960553  55.0203478  28.1058030  34.8853000  56.6183000  27.0013000
  34.7985918  56.8739653  25.9452621  33.4553000  56.6333000  27.6643000
  33.5712000  56.4373765  28.7302651  32.7423000  57.9853000  27.4653000
  32.6256167  58.1817108  26.3995099  31.7605481  57.9519054  27.9376862
  33.3358160  58.7797190  27.9177780  32.5663000  55.5053000  27.1243000
  32.2717165  55.7839222  26.1125238  33.1769198  54.6030851  27.0889284
  31.3193000  55.2423000  27.9623000  30.7079089  56.1439896  27.9977498
  30.7444660  54.4315421  27.5147102  31.6131126  54.9631546  28.9741556
  35.7503000  57.7373000  27.6073000  36.1193000  57.6853000  28.7803000
  36.0503000  58.7573000  26.8043000  35.8551006  58.7044170  25.8147547
  36.7653000  59.9343000  27.3103000  37.2085371  59.7025005  28.2787570
  37.8793000  60.3553000  26.3513000  38.4995463  59.4766790  26.1740462
  37.4029886  60.6573292  25.4185590  38.7473000  61.4923000  26.8683000
  38.1578917  62.4087832  26.8407811  39.0222857  61.2685929  27.8990459
  40.0023000  61.6743000  26.0393000  39.9213000  61.5183000  24.8063000
  41.0703000  61.9723000  26.6143000  35.8013000  61.0893000  27.5923000
  35.0533000  61.5163000  26.7143000  35.8253000  61.5583000  28.8363000
  36.5389534  61.1998497  29.4546134  34.9303000  62.6003000  29.3403000
  34.5701584  63.2088062  28.5107716  33.7173000  61.9753000  30.0553000
  34.1213866  61.1343427  30.6188637  33.3688365  62.7419142  30.7473808
  32.5543000  61.4993000  29.1993000  32.3239550  62.2569834  28.4503288
  32.8295670  60.5693135  28.7018512  31.3153000  61.2603000  30.0863000
  31.4997758  60.3637992  30.6782070  31.2128136  62.1186784  30.7502145
  30.0523000  61.0843000  29.3423000  29.8043602  60.1354614  29.1007828
  29.2313000  62.0693000  28.9763000  29.5043000  63.3343000  29.2633000
  30.3483213  63.5635175  29.7684608  28.8670289  64.0631026  28.9754944
  28.1193000  61.7923000  28.3103000  27.8966973  60.8340574  28.0815661
  27.4996836  62.5407442  28.0346090  35.7043000  63.4013000  30.3753000
  36.5943000  62.8673000  31.0373000  35.3473000  64.6683000  30.5463000
  34.7599537  65.1434730  29.8759761  35.8443000  65.4263000  31.6913000
  36.9331537  65.3817944  31.7140147  35.4153000  66.8973000  31.6033000
  35.7540558  67.2892900  30.6442966  34.3267081  66.9329286  31.6457054
  35.9893000  67.7343000  32.7193000  35.4095507  67.5383215  33.6212889
  37.0168139  67.4029121  32.8692885  35.9763000  69.2183000  32.4243000
  35.0543000  69.6853000  31.7103000  36.8893000  69.9203000  32.9233000
  35.3123000  64.7643000  32.9703000  34.1483000  64.3603000  33.0383000
  36.1953000  64.6403000  33.9553000  37.1317427  64.9845500  33.7982451
  35.8933000  64.0223000  35.2383000  34.8388245  63.7500116  35.2834624
  36.7713000  62.7483000  35.4743000  37.8118492  62.9956308  35.2640973
  36.6473000  62.2643000  36.8993000  35.6070303  62.0163181  37.1101189
  37.2667620  61.3781941  37.0378063  36.9784718  63.0485250  37.5800463
  36.3753000  61.6113000  34.5173000  35.4770879  61.1412799  34.9177958
  36.1498032  62.0588127  33.5493212  37.4643000  60.5623000  34.3493000
  37.6900256  60.1139846  35.3168542  37.1214723  59.7887601  33.6621287
  38.3627421  61.0315184  33.9483815  36.1593000  65.0473000  36.3483000
  37.2573000  65.6023000  36.4203000  35.1683000  65.2833000  37.2273000
  33.8103000  64.7073000  37.1993000  33.8857226  63.6226903  37.1216245
  33.2766539  65.0968928  36.3323869  33.2013000  65.1483000  38.4873000
  33.1512115  64.2825733  39.1476843  32.1923317  65.5030691  38.2770066
  34.0413000  66.2423000  39.0803000  34.1879751  66.0693849  40.1464547
  33.5668323  67.2123403  38.9319698  35.3923000  66.2043000  38.3553000
  35.6414102  67.1769039  37.9309370  36.5073000  65.7643000  39.3133000
  36.6093000  64.5773000  39.6753000  37.3583000  66.7123000  39.7013000
  37.4192237  67.5819011  39.1912200  38.3453000  66.4513000  40.7443000
  38.4104370  65.3753592  40.9061880  39.7533000  66.9823000  40.3713000
  40.1951007  67.3494363  41.2976489  40.3188955  66.1209136  40.0160321
  39.7923000  68.0983000  39.3053000  39.1387365  67.7910904  38.4888578
  39.3817362  68.9874619  39.7837639  41.2063000  68.4183000  38.7443000
  41.2843000  69.2723000  37.8353000  42.2293000  67.8503000  39.2003000
  37.8553000  66.9393000  42.1183000  38.4433000  66.6023000  43.1513000
  36.7663000  67.7113000  42.1073000  36.3950295  67.9657620  41.2031393
  36.1033000  68.2453000  43.3103000  36.4706073  67.7334625  44.1997982
  36.4053000  69.7513000  43.4483000  36.7455001  70.0893532  42.4694828
  35.4592526  70.2353819  43.6907025  37.4503000  70.1163000  44.5053000
  37.3665977  71.1867937  44.6927511  37.2021148  69.5683043  45.4142592
  38.8563000  69.7893000  44.0923000  38.9351393  68.7117339  43.9483045
  39.0700802  70.2975858  43.1520644  39.8503000  70.2043000  45.0873000
  39.5501109  70.8680587  45.7868786  41.1153000  69.7773000  45.1153000
  41.5533000  68.9043000  44.2213000  40.9260467  68.5565323  43.5101665
  42.5126321  68.5901809  44.2546275  41.9483000  70.2093000  46.0513000
  41.6243685  70.8653679  46.7475352  42.9031786  69.8804480  46.0640277
  34.5753000  68.0123000  43.2533000  34.0643000  67.5093000  42.2453000
  33.8603000  68.3783000  44.3253000  34.3556396  68.7061949  45.1421372
  32.3843000  68.3673000  44.3593000  32.0310797  67.3365111  44.3308588
  31.8433000  69.0383000  45.6373000  32.2411528  70.0525815  45.6696326
  30.7572088  69.0770882  45.5536256  32.2003000  68.3543000  46.8223000
  31.8367834  68.8170886  47.5807736  31.8113000  69.1543000  43.1953000
  32.3583000  70.1923000  42.8213000  30.6893000  68.6933000  42.6493000
  30.3428970  67.7811261  42.9101506  29.9783000  69.4333000  41.6043000
  30.4054372  70.4315031  41.5081561  30.0943000  68.7163000  40.2483000
  29.6160038  69.3244979  39.4805583  31.1350902  68.5409364  39.9760807
  29.4123000  67.3783000  40.2233000  28.1763000  67.0943000  39.7123000
  27.6275883  67.9204836  39.2601542  27.8863000  65.7643000  39.8913000
  27.0359851  65.3051902  39.5975615  28.9363000  65.1603000  40.5313000
  29.1073000  63.8263000  40.9293000  28.3077752  63.1148583  40.7226373
  30.2813000  63.4993000  41.5593000  30.4481938  62.4709175  41.8797309
  31.2783000  64.4593000  41.8033000  32.2047535  64.1900207  42.3105199
  31.1123000  65.7833000  41.4043000  31.9203830  66.4879728  41.6006131
  29.9183000  66.1483000  40.7593000  28.5083000  69.6593000  41.9853000
  27.9673000  68.9543000  42.8343000  27.8623000  70.6443000  41.3723000
  28.3506045  71.3121070  40.7929108  26.4363000  70.8603000  41.6303000
  26.1026064  70.1673296  42.4026599  26.1573000  72.2883000  42.1013000
  25.0788577  72.4265869  42.1783595  26.6123052  72.4307273  43.0814963
  26.7093000  73.3253000  41.1593000  27.9233000  73.5023000  41.0573000
  25.8213000  74.0223000  40.4623000  26.1356987  74.7311648  39.8151803
  24.8349736  73.8408364  40.5820166  25.5593000  70.4973000  40.4353000
  24.3813000  70.1373000  40.6043000  26.1443000  70.5893000  39.2393000
  27.1214765  70.8430213  39.2101311  25.4543000  70.3293000  37.9693000
  24.7795171  69.4782120  38.0610418  24.6393000  71.5593000  37.4633000
  24.5696969  71.5012602  36.3770739  23.2293000  71.5933000  38.0643000
  23.2980953  71.6518121  39.1505519  22.6939543  72.4646775  37.6871989
  22.6919592  70.6876157  37.7830504  25.3363000  72.7773000  37.7703000
  24.8257545  73.5264453  37.4545075  26.4843000  69.9943000  36.9013000
  27.6883000  70.0623000  37.1573000  26.0063000  69.6223000  35.7133000
  25.0107079  69.4950567  35.6005842  26.8723000  69.3883000  34.5543000
  26.2585391  69.5846077  33.6751754  27.6660682  70.1327454  34.6162067
  27.4973000  68.0083000  34.4233000  28.2233000  67.7433000  33.4523000
  27.2373000  67.1293000  35.3923000  26.6739038  67.4081824  36.1828117
  27.7993000  65.7743000  35.3823000  28.1838404  65.5426690  34.3890352
  28.9473000  65.6583000  36.3913000  28.6025291  65.9996826  37.3673585
  29.2873792  64.6255160  36.4674801  30.1533000  66.4833000  36.0493000
  31.0953000  66.0183000  35.1393000  30.9434570  65.0505025  34.6613758
  32.2303000  66.7793000  34.8343000  32.9659260  66.4004018  34.1247993
  32.4203000  68.0263000  35.4403000  33.2988953  68.6249286  35.1998547
  31.4833000  68.5013000  36.3523000  31.6220463  69.4711161  36.8301142
  30.3573000  67.7263000  36.6553000  29.6227720  68.0898556  37.3739068
  26.7463000  64.7043000  35.6763000  26.9923000  63.7843000  36.4633000
  25.5783000  64.8333000  35.0423000  25.4226637  65.6349647  34.4479849
  24.4673000  63.8993000  35.2553000  24.2107665  63.8711608  36.3143080
  23.2363000  64.3313000  34.4673000  23.5466130  64.5350520  33.4424633
  22.5260692  63.5044803  34.4737476  22.5783000  65.5673000  35.0513000
  23.1603000  66.1753000  35.9753000  21.4773000  65.9323000  34.5853000
  24.8073000  62.4483000  34.9323000  24.2843000  61.5333000  35.5713000
  25.6843000  62.2443000  33.9513000  26.0028990  63.0312877  33.4042677
  26.1223000  60.8983000  33.5563000  25.2512379  60.3005950  33.2877880
  27.0763000  60.9463000  32.3503000  27.2733488  59.9299029  32.0094071
  26.6285254  61.5205948  31.5392615  28.4293000  61.5793000  32.6363000
  28.7743000  62.8883000  32.4433000  28.0014262  63.5475491  32.0481337
  30.0903000  63.0933000  32.8103000  30.5790859  63.9759780  32.7648307
  30.6253000  61.9083000  33.2463000  31.9173000  61.6173000  33.7173000
  32.6470174  62.4261944  33.7533696  32.1823000  60.3243000  34.1053000
  33.1694386  60.0690006  34.4906305  31.2063000  59.3203000  34.0163000
  31.4283548  58.2937979  34.3079925  29.9073000  59.6093000  33.5463000
  29.1777356  58.8002170  33.5113530  29.6103000  60.9263000  33.1513000
  26.7553000  60.1013000  34.7093000  26.7223000  58.8663000  34.7043000
  27.3223000  60.8003000  35.6883000  27.4353441  61.8006158  35.6065152
  27.9053000  60.1283000  36.8523000  28.5061612  59.2718524  36.5464201
  28.7753000  61.0913000  37.7143000  28.1566978  61.9295538  38.0348655
  29.3393000  60.3673000  38.9513000  29.9584305  59.5291418  38.6315049
  29.9427069  61.0618605  39.5357541  28.5164554  59.9978162  39.5632703
  29.9053000  61.6983000  36.8733000  30.6379500  60.9113041  36.6945203
  29.4723799  62.0134503  35.9239002  30.5853000  62.8803000  37.5353000
  31.0188926  62.5657947  38.4846070  31.3733496  63.2583194  36.8840102
  29.8533214  63.6679404  37.7139890  26.8293000  59.4463000  37.6983000
  26.9373000  58.2553000  38.0183000  25.7843000  60.2043000  38.0233000
  25.7491998  61.1555209  37.6855928  24.7413000  59.7573000  38.9493000
  25.1327535  58.9527082  39.5717913  24.2943000  60.9153000  39.8643000
  23.3876405  60.6247669  40.3950158  25.3923000  61.2353000  40.8723000
  26.2992011  61.5263851  40.3423005  25.0689126  62.0542140  41.5148727
  25.5949674  60.3544226  41.4814646  24.0423000  62.0803000  39.0703000
  23.7639897  62.8014567  39.6395774  23.5303000  59.1083000  38.2703000
  22.7263000  58.4573000  38.9393000  23.4103000  59.2713000  36.9513000
  24.0769128  59.8468548  36.4568677  22.3143000  58.6513000  36.1813000
  21.3849140  58.7256691  36.7459326  22.1253000  59.3503000  34.8353000
  23.1148428  59.5188110  34.4104373  21.5614296  58.6797347  34.1868462
  21.3933000  60.6743000  34.9523000  20.8463000  60.9883000  36.0343000
  21.3673000  61.4033000  33.9403000  22.5783000  57.1763000  35.9213000
  21.6483000  56.3803000  35.7763000  23.8583000  56.8313000  35.8393000
  24.5564164  57.5591860  35.8932881  24.3053000  55.4583000  35.6293000
  23.9723259  55.0904619  34.6587731  25.8373000  55.4253000  35.6663000
  26.1896868  56.1339021  34.9167629  26.1156522  55.7788989  36.6590678
  26.4643000  54.0823000  35.4193000  26.5653000  53.5633000  34.1263000
  26.1778634  54.1459463  33.2905275  27.1493000  52.3233000  33.8973000
  27.2242266  51.9171600  32.8885691  27.6453000  51.6013000  34.9753000
  28.2203000  50.3803000  34.7833000  28.2316326  50.1117690  33.8616914
  27.5623000  52.1023000  36.2593000  27.9571572  51.5315785  37.0998148
  26.9733000  53.3373000  36.4763000  26.9039890  53.7378989  37.4876440
  23.6973000  54.5563000  36.7033000  23.6603000  54.9213000  37.8803000
  23.2043000  53.3963000  36.2873000  23.2939139  53.1327183  35.3164275
  22.4073000  52.5403000  37.1683000  22.0877207  53.1062102  38.0433508
  21.1633000  52.0283000  36.4353000  21.4898385  51.6985309  35.4490322
  20.7926214  51.1726132  36.9996558  20.0333000  53.0723000  36.2813000
  20.4842858  54.0133885  35.9665539  19.3442774  52.7248083  35.5114952
  19.2433000  53.3153000  37.5723000  18.0573000  52.9623000  37.6713000
  19.8953000  53.9243000  38.5633000  19.4222554  54.1091612  39.4363158
  20.8592074  54.1979269  38.4363662  23.1883000  51.3843000  37.8073000
  22.6773000  50.7163000  38.7143000  24.4203000  51.1643000  37.3533000
  24.7937631  51.7387926  36.6112872  25.2693000  50.0973000  37.9033000
  24.5968355  49.3271396  38.2811145  25.8469925  49.6975364  37.0698975
  26.2243000  50.5103000  39.0153000  26.0393000  51.5493000  39.6673000
  27.2543000  49.6893000  39.2263000  27.3163909  48.8345234  38.6918834
  28.2643000  49.9393000  40.2543000  27.8806113  50.6530232  40.9833276
  28.6193000  48.6453000  40.9793000  28.8361195  47.8946289  40.2193122
  29.5171913  48.8365240  41.5669432  27.5153000  48.1373000  41.8923000
  27.3867854  48.8519260  42.7052542  26.5933587  48.0759116  41.3140632
  27.8443000  46.7683000  42.4683000  27.5241812  46.0026452  41.7616206
  28.9219685  46.6980000  42.6159074  27.1353000  46.5583000  43.7993000
  27.2866996  45.5186753  44.0897467  27.6114670  47.2121617  44.5299360
  25.6623000  46.8543000  43.7473000  25.2208134  46.2482257  43.0706440
  25.2547299  46.6958158  44.6577226  25.5218002  47.8177099  43.4785991
  29.5303000  50.5863000  39.6883000  30.0643000  50.1473000  38.6663000
  30.0023000  51.6253000  40.3693000  29.4910762  51.9568772  41.1747850
  31.1693000  52.3893000  39.9253000  31.5844319  51.9400240  39.0231272
  30.7973000  53.8593000  39.6193000  30.4579878  54.3272120  40.5434352
  31.9903000  54.6413000  39.0593000  32.3298984  54.1742214  38.1348487
  31.6890255  55.6691368  38.8571012  32.8017464  54.6375552  39.7870646
  29.7353000  53.8843000  38.6643000  29.5004023  54.7947693  38.4707306
  32.3573000  52.3253000  40.8903000  32.2003000  52.3803000  42.1023000
  33.5463000  52.1833000  40.3233000  33.5963778  51.9982272  39.3316652
  34.7843000  52.2913000  41.0643000  34.6082555  52.4006165  42.1344203
  35.6883000  51.0673000  40.8373000  35.9213768  50.9884638  39.7754341
  36.9823000  51.2103000  41.6323000  36.7500429  51.2887311  42.6943763
  37.6122316  50.3371766  41.4621762  37.5105785  52.1073221  41.3092292
  34.9623000  49.8073000  41.2053000  34.0691824  49.7085372  40.5883000
  35.6145255  48.9498746  41.0393984  34.6748895  49.8466068  42.2559907
  35.4823000  53.5623000  40.5413000  35.8343000  53.6423000  39.3713000
  35.6543000  54.5403000  41.4203000  35.4114116  54.3819664  42.3877890
  36.1893000  55.8443000  41.0463000  36.2863439  55.9162284  39.9630143
  35.2373000  56.9463000  41.5273000  34.2443523  56.7079189  41.1460802
  35.2108907  56.9731881  42.6166483  35.5513000  58.3523000  41.0673000
  36.7833000  58.8933000  40.8093000  37.6446446  58.2370857  40.9340723
  36.6533000  60.2133000  40.4303000  37.4115931  60.8286457  40.1725390
  35.3273000  60.5513000  40.4503000  34.7033000  61.7663000  40.1433000
  35.3217630  62.6088965  39.8340537  33.3363000  61.8173000  40.2533000
  32.8146531  62.7478919  40.0297310  32.5873000  60.6933000  40.6493000
  31.5017565  60.7449947  40.7331004  33.2083000  59.4843000  40.9453000
  32.5831199  58.6398286  41.2353319  34.6013000  59.4033000  40.8493000
  37.5463000  55.9943000  41.7173000  37.6393000  55.9673000  42.9473000
  38.5973000  56.1503000  40.9163000  38.4972062  56.1009771  39.9124834
  39.9483000  56.3033000  41.4753000  40.0015061  55.7948082  42.4379549
  41.0123000  55.6993000  40.5403000  40.7791453  55.9447768  39.5042116
  42.0048984  56.0756001  40.7877805  41.0883000  54.2023000  40.6203000
  40.3673000  53.4083000  39.7283000  39.7615737  53.8887001  38.9599178
  40.4143000  52.0193000  39.8103000  39.8443837  51.4099166  39.1089099
  41.1973000  51.4043000  40.7983000  41.2394055  50.3177057  40.8733984
  41.9333000  52.2023000  41.6983000  42.5470796  51.7383528  42.4703931
  41.8733000  53.5853000  41.5973000  42.4441570  54.2073743  42.2866807
  40.2603000  57.7623000  41.7813000  40.1013000  58.6093000  40.9203000
  40.7023000  58.0433000  43.0113000  40.7371013  57.3105422  43.7055292
  41.0623000  59.4083000  43.4203000  40.9943318  60.1054212  42.5851344
  40.1603000  59.9273000  44.5753000  40.4774518  60.9338701  44.8479365
  38.7093000  59.9553000  44.1433000  38.3912721  58.9489331  43.8709308
  38.0923074  60.3211212  44.9640286  38.5983298  60.6160303  43.2835194
  40.3443000  59.0603000  45.8163000  41.3864105  59.0959941  46.1338433
  39.7075952  59.4334064  46.6184835  40.0705988  58.0309232  45.5848441
  42.5443000  59.4883000  43.8173000  43.1003000  58.5163000  44.3463000
  43.2103000  60.6213000  43.5103000  42.7173000  61.8003000  42.7863000
  41.7683000  62.1207906  43.2161663  42.5729951  61.5481660  41.7357270
  43.8133000  62.8103000  42.9883000  43.6322087  63.3743459  43.9032629
  43.8459865  63.4947376  42.1406101  45.0343000  62.0383000  43.0763000
  45.7972403  62.5797774  43.6356061  45.4247189  61.7725663  42.0939262
  44.6283000  60.7653000  43.8423000  45.1311498  59.8690598  43.4789905
  44.9193000  60.9433000  45.3373000  46.0693000  60.7593000  45.7583000
  43.8943000  61.3003000  46.1163000  42.9836434  61.4286471  45.6987704
  44.0483000  61.5783000  47.5503000  44.8061445  60.9172618  47.9707752
  44.4793000  63.0273000  47.7843000  44.7399983  63.1549678  48.8349363
  45.3503393  63.2430155  47.1655453  43.4293000  63.9163000  47.4473000
  43.7143163  64.8203447  47.5991837  42.7843000  61.2993000  48.3563000
  41.6823000  61.2213000  47.8133000  42.9653000  61.1663000  49.6663000
  43.9065149  61.1146078  50.0289869  41.8533000  60.9113000  50.5833000
  41.1509452  60.2196899  50.1180341  42.3573000  60.3123000  51.9253000
  43.0954964  60.9931043  52.3491774  41.2113000  60.1143000  52.9253000
  40.4728810  59.4332002  52.5022857  41.6045845  59.6937431  53.8508052
  40.7408615  61.0750456  53.1344765  43.0333000  58.9563000  51.6513000
  42.2326943  58.2188580  51.5937612  43.5165239  59.0438821  50.6782000
  44.0603000  58.5123000  52.6913000  43.5776791  58.4240424  53.6646383
  44.4755738  57.5465243  52.4033345  44.8615080  59.2490681  52.7490787
  40.9793000  62.1633000  50.7353000  39.7563000  62.0523000  50.8273000
  41.6053000  63.3433000  50.7143000  42.6150142  63.3585021  50.6957122
  40.8893000  64.6273000  50.7593000  40.3021177  64.6843963  51.6758457
  41.8703000  65.8093000  50.7303000  42.7621513  65.5055018  51.2783941
  42.1297931  65.9912931  49.6873993  41.3063000  67.0893000  51.3453000
  40.2600461  67.1623030  51.0484427  41.3698166  66.9881096  52.4287335
  42.0543000  68.3603000  50.9043000  42.0892018  69.0509622  51.7468358
  43.0694328  68.0831316  50.6200774  41.3583000  69.0373000  49.7173000
  42.0004345  68.9238487  48.8438627  40.4146402  68.5202010  49.5434782
  41.0923000  70.4983000  49.9573000  41.9666271  70.9777157  50.1179627
  40.6347367  70.8944412  49.1487161  40.4969508  70.6036246  50.7663520
  39.9073000  64.7593000  49.5913000  38.7393000  65.1153000  49.7843000
  40.3923000  64.4773000  48.3823000  41.3717066  64.2557908  48.2736920
  39.5503000  64.5173000  47.1803000  39.0323995  65.4741061  47.1139655
  40.3953000  64.3363000  45.9343000  40.9131037  63.3783225  45.9818239
  39.7539042  64.3587250  45.0532729  41.1271711  65.1415575  45.8708625
  38.4903000  63.4313000  47.2643000  37.3363000  63.6623000  46.9213000
  38.8993000  62.2543000  47.7373000  39.8795297  62.1384095  47.9513526
  38.0023000  61.1223000  47.9623000  37.6046221  60.8067538  46.9977369
  38.5832335  60.3097397  48.3986043  36.8473000  61.4553000  48.8873000
  35.6933000  61.1573000  48.5713000  37.1573000  62.0903000  50.0193000
  38.1284389  62.2569811  50.2411242  36.1353000  62.5333000  50.9823000
  35.5615190  61.6742895  51.3301154  36.7903000  63.2113000  52.1973000
  37.4110499  64.0311567  51.8359084  36.0035219  63.6075907  52.8391988
  37.6603000  62.2673000  53.0193000  37.5553000  61.0443000  52.9163000
  38.5263000  62.8433000  53.8483000  39.1307684  62.2707029  54.4200082
  38.5754788  63.8506555  53.9023100  35.1393000  63.5103000  50.3533000
  33.9273000  63.4103000  50.5683000  35.6773000  64.4553000  49.5803000
  36.6792744  64.4502332  49.4533314  34.9043000  65.5193000  48.9453000
  34.2586063  66.0045807  49.6772026  35.8603000  66.5723000  48.3583000
  36.6550513  66.7537599  49.0818620  36.2861483  66.1418689  47.4519434
  35.1703000  67.8913000  48.0193000  34.2223000  68.2903000  48.7313000
  35.5933000  68.5453000  47.0383000  34.0033000  64.9483000  47.8563000
  32.8333000  65.3083000  47.7613000  34.5503000  64.0593000  47.0263000
  35.5459360  63.8919814  47.0548102  33.7683000  63.4113000  45.9743000
  33.1710107  64.1497238  45.4394401  34.6723000  62.6413000  44.9613000
  35.4177494  62.0736251  45.5182118  33.8363000  61.6803000  44.0973000
  33.0908825  62.2473391  43.5396980  34.4897396  61.1561001  43.3999250
  33.3353841  60.9559190  44.7395263  35.4373000  63.6323000  44.0713000
  34.7193013  64.0338876  43.3562433  35.7892384  64.4336234  44.7210074
  36.6293000  63.0263000  43.3143000  36.2780576  62.2251575  42.6639929
  37.1086047  63.7983670  42.7124040  37.3479940  62.6248910  44.0287576
  32.6773000  62.5143000  46.5753000  31.5213000  62.5433000  46.1233000
  33.0453000  61.7533000  47.6073000  34.0108623  61.7690604  47.9031723
  32.1323000  60.8183000  48.2673000  31.7262267  60.1702876  47.4905867
  32.8873000  59.9603000  49.2703000  33.2921712  60.5940687  50.0592972
  32.2082661  59.2274724  49.7061633  33.7034368  59.4434478  48.7654398
  30.9473000  61.5243000  48.9283000  29.8193000  61.0563000  48.8183000
  31.2053000  62.6543000  49.5903000  32.1633989  62.9435347  49.7262750
  30.1463000  63.4473000  50.2143000  29.5304983  62.7993387  50.8380256
  30.7273000  64.5703000  51.0943000  31.3142820  64.1371254  51.9041834
  31.3733368  65.1828488  50.4653958  29.6433000  65.4653000  51.7003000
  29.5913000  66.6693000  51.4243000  28.7533000  64.8733000  52.5113000
  28.0187573  65.4213944  52.9357282  28.8219483  63.8822732  52.6936572
  29.1793000  64.0203000  49.1753000  27.9743000  64.0853000  49.4093000
  29.7233000  64.4193000  48.0283000  30.7296630  64.4298912  47.9433258
  28.9313000  64.8993000  46.9063000  28.3144307  65.7420130  47.2183997
  29.8563000  65.3623000  45.7673000  30.5472272  66.1230391  46.1306111
  30.4212457  64.5165735  45.3752757  28.9923000  66.1043000  44.3333000
  30.0891763  66.3521811  43.6231482  27.9703000  63.8143000  46.4163000
  26.7873000  64.0843000  46.1793000  28.4773000  62.5903000  46.2803000
  29.4649936  62.4435577  46.4320475  27.6683000  61.4563000  45.8253000
  27.0925524  61.7451116  44.9459811  28.5603000  60.2683000  45.4573000
  29.1887155  60.1910693  46.3445590  27.9401227  59.3758878  45.3731529
  29.4473000  60.3933000  44.2123000  29.8918336  61.3882866  44.1901097
  30.5553000  59.3413000  44.2423000  30.1115115  58.3459718  44.2640335
  31.1768775  59.4420556  43.3525863  31.1689460  59.4844375  45.1317103
  28.6413000  60.3213000  42.8963000  27.9138280  61.1326010  42.8703282
  29.3198533  60.4151466  42.0484442  28.1207334  59.3652805  42.8402992
  26.6183000  61.0453000  46.8543000  25.4793000  60.7623000  46.4943000
  27.0013000  61.0373000  48.1313000  27.9723913  61.1936232  48.3607428
  26.0813000  60.6883000  49.2123000  25.6324793  59.7152468  49.0127340
  26.8163000  60.6213000  50.5453000  27.4056308  61.5318693  50.6532444
  26.0721584  60.5743554  51.3403783  27.7263000  59.4193000  50.6363000
  27.1731990  58.5425735  50.2993569  28.5805573  59.5838347  49.9795848
  28.2103000  59.1963000  52.0403000  28.6600366  60.1140220  52.4192752
  27.3689543  58.9159719  52.6740610  29.2073000  58.1323000  52.0893000
  28.8694716  57.1821923  52.0321449  30.5153000  58.3343000  52.1963000
  31.0043000  59.5713000  52.2653000  30.3761906  60.3616951  52.2360717
  32.0009714  59.7132402  52.3465320  31.3343000  57.2923000  52.2413000
  30.9584382  56.3560348  52.1940201  32.3301616  57.4397481  52.3226476
  24.8693000  61.6093000  49.3043000  23.7613000  61.1413000  49.5923000
  25.0663000  62.9053000  49.0473000  26.0024308  63.2753428  48.9646755
  23.9413000  63.8513000  49.0563000  23.2113537  63.5227371  49.7961136
  24.3823000  65.2863000  49.4033000  23.4751060  65.8138213  49.6979514
  25.0445131  65.1945887  50.2642082  25.0903000  66.0693000  48.2973000
  26.0144802  65.5534381  48.0367655  24.4397022  66.1115208  47.4237773
  25.4143000  67.4943000  48.7623000  25.5051016  68.1313775  47.8825351
  24.5921529  67.8490505  49.3838510  26.7213000  67.5433000  49.5663000
  26.6402894  66.8067544  50.3656988  27.5296638  67.2597990  48.8923012
  27.0113000  68.8863000  50.1543000  26.2625790  69.1489954  50.7792062
  27.8804673  68.8486078  50.6673569  27.0868286  69.5688677  49.4136949
  23.1173000  63.7883000  47.7633000  22.1203000  64.4963000  47.6103000
  23.5363000  62.9223000  46.8433000  24.4597042  62.5211491  46.9239343
  22.7383000  62.5903000  45.6683000  21.9694004  63.3478580  45.5166478
  23.6293000  62.5353000  44.4133000  24.1393917  63.4934231  44.3137719
  24.3665172  61.7444368  44.5516701  22.8733000  62.2773000  43.2383000
  23.4606276  62.2503442  42.4794064  21.9923000  61.2643000  45.9033000
  21.4123000  60.6933000  44.9813000  22.0093000  60.7873000  47.1483000
  22.5212378  61.2872398  47.8610967  21.3113000  59.5593000  47.5283000
  21.1614990  59.5790033  48.6077770  20.3430827  59.5552331  47.0276623
  22.0643000  58.2953000  47.1573000  21.4803000  57.2113000  47.0813000
  23.3663000  58.4403000  46.9213000  23.7766650  59.3595666  47.0028407
  24.2253000  57.3323000  46.5103000  23.6403364  56.5875558  45.9706031
  25.3403000  57.8433000  45.5873000  25.2305315  58.9264766  45.5345873
  26.2848908  57.5975381  46.0725313  25.3273000  57.2683000  44.1923000
  26.2791515  57.5362622  43.7337417  25.2686359  56.1852242  44.3000375
  24.1933000  57.7493000  43.3163000  23.3318621  57.9914973  43.9386859
  24.5084996  58.6388924  42.7709799  23.8123000  56.6543000  42.3253000
  24.7347341  56.3027331  41.8631132  23.3616736  55.8437898  42.8981074
  22.8653000  57.0993000  41.2663000  23.2828416  57.8500455  40.7351315
  22.6603000  56.3250303  40.6510103  22.0103211  57.4247096  41.6943405
  24.8363000  56.6343000  47.7113000  25.1623000  57.2843000  48.7053000
  24.9723000  55.3143000  47.6193000  24.5704602  54.8280018  46.8305426
  25.6493000  54.5283000  48.6443000  25.5839926  55.0459496  49.6013125
  25.0123000  53.1493000  48.7913000  25.1834877  52.6212295  47.8532512
  25.5432774  52.6408108  49.5960371  23.5243000  53.1663000  49.0983000
  23.3896507  53.4588776  50.1396303  23.0461647  53.9008762  48.4503135
  22.8943000  51.8053000  48.8703000  23.4805777  51.0515178  49.3958377
  21.8783757  51.8150629  49.2651441  22.8423000  51.4533000  47.4513000
  23.0922882  52.1751523  46.7905924  22.4763000  50.2643000  46.9833000
  22.1363000  49.2903000  47.8173000  22.1556764  49.4532272  48.8138838
  21.8596322  48.3903026  47.4518423  22.4653000  50.0403000  45.6783000
  22.7357071  50.7753232  45.0405533  22.1865518  49.1354528  45.3266615
  27.1213000  54.4103000  48.2573000  27.4713000  53.8283000  47.2293000
  27.9783000  54.9873000  49.0883000  27.6407449  55.3943923  49.9487834
  29.3903000  55.1173000  48.7723000  29.6570873  54.5844267  47.8596283
  29.7973000  56.6053000  48.6143000  29.6598911  57.1092420  49.5709925
  31.2653000  56.7313000  48.1753000  31.4033952  56.2279592  47.2183890
  31.5250013  57.7848469  48.0718850  31.9097778  56.2705509  48.9239390
  28.8773000  57.3073000  47.6303000  27.8507102  57.2581077  47.9933367
  29.1777453  58.3504443  47.5319018  28.9423454  56.8177906  46.6585745
  30.2673000  54.4503000  49.8243000  30.0863000  54.6593000  51.0263000
  31.2163000  53.6423000  49.3473000  31.2125779  53.4171078  48.3627321
  32.2513000  53.0573000  50.1843000  32.0514242  53.2420222  51.2397746
  32.3983000  51.5303000  49.9453000  32.5261708  51.3513273  48.8777241
  33.6073000  50.9773000  50.7033000  33.4799285  51.1555002  51.7710649
  33.6915682  49.9058256  50.5218002  34.5127304  51.4761439  50.3576850
  31.1173000  50.7843000  50.3433000  31.0511588  50.8045596  51.4311031
  30.2750099  51.3302694  49.9183714  31.0823000  49.3543000  49.8643000
  31.9240858  48.8075418  50.2892142  30.1495514  48.8873574  50.1805972
  31.1479392  49.3332517  48.7764819  33.5493000  53.7593000  49.8483000
  33.9313000  53.8413000  48.6823000  34.2193000  54.2693000  50.8733000
  33.7915532  54.2707915  51.7882480  35.5193000  54.9053000  50.7183000
  35.6867367  55.1592777  49.6716102  35.5813000  56.1833000  51.5453000
  35.1145823  55.9631694  52.5054127  36.6360741  56.4115370  51.6984654
  34.8893000  57.3833000  50.9073000  35.5292095  57.7729005  50.1155752
  33.9362290  57.0690580  50.4818476  34.6293000  58.4963000  51.9153000
  33.6523000  58.4713000  52.6443000  35.5063000  59.4813000  51.9443000
  35.3821797  60.2449264  52.5935844  36.2978222  59.4672624  51.3170864
  36.6573000  53.9503000  51.0903000  36.6673000  53.3683000  52.1843000
  37.6103000  53.7953000  50.1703000  37.5626436  54.3174362  49.3070492
  38.6843000  52.8343000  50.3343000  38.6572246  52.4018410  51.3344727
  38.5183000  51.7113000  49.3123000  37.4347485  51.6678414  49.2021786
  38.9597456  52.1142944  48.4008060  39.0593000  50.3103000  49.5613000
  40.1471687  50.3769262  49.5470392  38.5913000  49.6793000  50.9223000
  37.5034861  49.6119179  50.9371142  39.0180577  48.6817608  51.0266751
  38.9272799  50.3059257  51.7484708  38.5993000  49.4333000  48.4063000
  38.9886938  49.8317060  47.4694198  38.9692141  48.4181762  48.5504819
  37.5099652  49.4208151  48.3703436  40.0423000  53.5163000  50.2113000
  40.3253000  54.2173000  49.2273000  40.8673000  53.3103000  51.2313000
  40.5326570  52.7516756  52.0033441  42.2303000  53.8273000  51.2913000
  42.7275690  53.6717290  50.3338971  42.2193000  55.3243000  51.5983000
  43.2162572  55.7279027  51.4214369  41.5064232  55.8149698  50.9356162
  41.8473000  55.5573000  52.9493000  41.8461447  56.5015309  53.1225817
  42.9623000  53.0943000  52.4123000  42.3543000  52.2773000  53.1043000
  44.2443000  53.4153000  52.6143000  44.7285087  53.9852693  51.9354949
  45.0283000  52.8093000  53.7033000  45.0548112  51.7285737  53.5639192
  46.4783000  53.3383000  53.7353000  47.0309351  52.6515283  54.3764228
  46.8470038  53.2563222  52.7128338  46.6753000  54.7763000  54.2363000
  46.0500537  55.4360287  53.6346971  46.3546920  54.8220892  55.2770766
  48.1523000  55.2283000  54.1313000  48.7900477  54.4682573  54.5826446
  48.4150101  55.3446688  53.0798528  48.3843000  56.5073000  54.8193000
  48.6928727  56.4472928  55.7791341  48.2203000  57.7183000  54.2763000
  48.4623000  58.8073000  55.0023000  48.7687462  58.7141106  55.9601656
  48.3383772  59.7218521  54.5920109  47.8193000  57.8593000  53.0193000
  47.6328930  57.0411820  52.4571297  47.7023311  58.7840910  52.6304830
  44.3353000  52.9013000  55.0863000  44.3013000  51.9183000  55.8273000
  43.7383000  54.0563000  55.4003000  43.8084042  54.8464640  54.7751395
  43.1073000  54.2593000  56.7113000  43.7179315  53.7970547  57.4869015
  42.9653000  55.7693000  57.0273000  43.9725803  56.1844347  56.9934051
  42.3698403  56.1955763  56.2199486  42.3133000  56.1123000  58.3833000
  41.3182512  55.6674258  58.3914063  42.9209892  55.6562656  59.1648680
  42.2003000  57.6263000  58.6393000  43.2046285  58.0489423  58.6110735
  41.6015363  58.0599524  57.8383462  41.5503000  57.9433000  59.9923000
  40.5491761  57.5127500  60.0141681  42.1523263  57.5023278  60.7867854
  41.4633000  59.3873000  60.1923000  40.9051303  59.7960541  59.4564560
  41.0337101  59.5780664  61.0862579  42.3908934  59.7863957  60.1724978
  41.7743000  53.5283000  56.9163000  41.4113000  53.2303000  58.0593000
  41.0573000  53.2193000  55.8283000  41.4154132  53.4338125  54.9086051
  39.7033000  52.6253000  55.9343000  39.4198579  52.5389481  56.9832533
  38.6283000  53.4733000  55.1973000  37.6460142  53.0872721  55.4696917
  38.7123000  54.9503000  55.5623000  39.6942119  55.3371733  55.2897608
  37.9423902  55.5026017  55.0235043  38.5604739  55.0691864  56.6351073
  38.8063000  53.3263000  53.7853000  38.1454955  53.8475300  53.3235025
  39.5873000  51.1863000  55.4163000  38.4913000  50.6103000  55.4423000
  40.7013000  50.6173000  54.9413000  41.5474288  51.1660700  54.8863740
  40.7113000  49.2593000  54.3703000  40.0978361  49.2350060  53.4696496
  42.1513000  48.8323000  53.9993000  42.5038088  49.4475467  53.1714665
  42.8252134  48.9459345  54.8484337  42.2633000  47.3963000  53.5483000
  42.1173000  47.0603000  52.1983000  41.9362619  47.8442830  51.4629798
  42.2023000  45.7313000  51.7923000  42.0847229  45.4738069  50.7396967
  42.4373000  44.7323000  52.7303000  42.5105212  43.6917815  52.4139777
  42.5803000  45.0653000  54.0863000  42.7631161  44.2863626  54.8265263
  42.4893000  46.3753000  54.4783000  42.5933705  46.6376191  55.5311333
  40.0303000  48.1893000  55.2543000  39.2313000  47.3793000  54.7643000
  40.3373000  48.1953000  56.5473000  40.9379796  48.9120708  56.9287747
  39.9653000  47.0723000  57.4073000  40.2556499  46.1359257  56.9308555
  40.6643000  47.1673000  58.7653000  40.5082866  48.1722003  59.1576448
  40.2043095  46.4408093  59.4351657  42.1603000  46.8883000  58.6633000
  42.5463000  46.0383000  57.8283000  42.9533000  47.5073000  59.4063000
  38.4573000  46.8693000  57.5383000  37.9733000  45.7463000  57.4473000
  37.7303000  47.9693000  57.7143000  38.1936141  48.8657819  57.7562476
  36.2823000  47.9283000  57.9053000  35.9953374  46.9625981  58.3214388
  35.7723000  49.0523000  58.8573000  34.6900396  48.9662830  58.9543242
  36.4133000  48.9323000  60.2263000  37.4956068  49.0186911  60.1301327
  36.0418991  49.7273190  60.8729106  36.1638092  47.9645078  60.6613095
  36.0763000  50.3413000  58.2983000  35.7599120  51.0288682  58.8888496
  35.5463000  48.0363000  56.5783000  34.4823000  47.4433000  56.4123000
  36.1143000  48.7893000  55.6343000  36.9390162  49.3295195  55.8536294
  35.4103000  49.0753000  54.3853000  34.3556374  48.8254613  54.5009136
  35.5243000  50.5593000  54.0013000  36.3553989  50.9797809  54.5674887
  35.7514426  50.6040566  52.9361694  34.2263000  51.3823000  54.2923000
  34.3362847  52.3454332  53.7939239  33.4047671  50.8296502  53.8364919
  33.9293000  51.6063000  55.7693000  33.7133000  52.7693000  56.1633000
  33.8963000  50.6353000  56.5483000  35.6563000  48.1073000  53.2043000
  34.7713000  47.9423000  52.3663000  36.8163000  47.4533000  53.1523000
  37.5905748  47.7473795  53.7303269  37.0713000  46.4523000  52.0963000
  36.8062314  46.8879875  51.1329650  38.5443000  45.9983000  52.0433000
  39.1930303  46.8720083  52.1056059  38.7042201  45.3647146  52.9157077
  38.8713000  45.2113000  50.7763000  39.1753000  43.8453000  50.8373000
  39.1914672  43.3502841  51.8082775  39.4563000  43.1153000  49.6733000
  39.6976822  42.0540395  49.7329881  39.4223000  43.7513000  48.4393000
  39.7003000  43.0363000  47.2913000  39.9025871  42.1138226  47.4636804
  39.1133000  45.1053000  48.3523000  39.0833875  45.6060661  47.3846022
  38.8393000  45.8253000  49.5223000  38.5951381  46.8860491  49.4648850
  36.0933000  45.2563000  52.0723000  35.5983000  44.9033000  50.9973000
  35.8153000  44.6273000  53.2373000  36.4253000  44.8283000  54.5653000
  36.5895986  45.8927890  54.7325403  37.3790001  44.3024683  54.6106441
  35.4213000  44.2563000  55.4893000  34.7071410  45.0288221  55.7744063
  35.9211539  43.8774627  56.3807762  34.7543000  43.1453000  54.7373000
  33.7182485  43.0373029  55.0582873  35.2770487  42.1986545  54.8740326
  34.8023000  43.5613000  53.2613000  35.1653031  42.7594703  52.6183411
  33.4103000  44.0053000  52.7883000  32.6613000  43.1873000  52.2513000
  33.0773000  45.2833000  52.9793000  33.6946103  45.8735549  53.5183979
  31.7983000  45.8523000  52.5093000  30.9769588  45.2140864  52.8351545
  31.5753000  47.2633000  53.0703000  32.4762116  47.8339592  52.8448989
  30.7320048  47.6858657  52.5240478  31.2933000  47.3283000  54.5733000
  30.3609401  46.8030788  54.7805404  32.1099480  46.8421485  55.1070085
  31.1743000  48.7783000  55.0373000  31.9584405  49.3584357  54.5508174
  30.1993711  49.1567209  54.7300367  31.3133000  48.9033000  56.5423000
  30.4843008  48.3707994  57.0084588  32.2545009  48.4405812  56.8391693
  31.2993000  50.3283000  56.9833000  30.4270658  50.7571311  56.7086893
  31.3937097  50.3707201  57.9879827  32.0676456  50.8218043  56.5517938
  31.6683000  45.8823000  50.9813000  30.5493000  45.8333000  50.4523000
  32.8023000  45.9583000  50.2803000  33.6779801  46.0744374  50.7699895
  32.8143000  46.0023000  48.8113000  32.0458568  46.6880911  48.4545300
  34.2013000  46.4533000  48.2253000  34.1061609  46.5399568  47.1429233
  34.6493000  47.7973000  48.8073000  34.7451140  47.7112919  49.8896686
  35.6118906  48.0765809  48.3789070  33.9101793  48.5618851  48.5681123
  35.2093000  45.4633000  48.4963000  36.0489048  45.7535861  48.1324346
  32.3723000  44.6663000  48.1883000  31.9893000  44.6163000  47.0113000
  32.4343000  43.5993000  48.9843000  32.7957529  43.7126336  49.9205727
  32.0673000  42.2513000  48.5393000  32.3339174  42.1298229  47.4894154
  32.8013000  41.1773000  49.3603000  32.1942682  41.0065170  50.2493697
  32.8072052  40.2765709  48.7464986  34.2323000  41.5183000  49.7783000
  34.2084708  42.4941574  50.2633106  34.5526156  40.7637829  50.4967733
  35.2073000  41.5553000  48.6153000  34.6875212  41.9686582  47.7509714
  36.0349249  42.2100046  48.8882438  35.7443000  40.1783000  48.2713000
  36.1186677  39.6982482  49.1754569  34.9448792  39.5732075  47.8436453
  36.8493000  40.3073000  47.2853000  37.5903513  40.8675999  47.6815407
  37.2057548  39.3902238  47.0572402  36.5025115  40.7517173  46.4472486
  30.5523000  42.0173000  48.6083000  30.0453000  41.0333000  48.0563000
  29.8473000  42.9143000  49.3033000  30.3431150  43.6067892  49.8461862
  28.3823000  42.9193000  49.3423000  28.0155582  41.8932239  49.3700046
  27.8633000  43.6613000  50.5883000  28.0241766  44.6991839  50.2967266
  26.7935802  43.4538551  50.6159812  28.4673000  43.4213000  51.9803000
  29.5477547  43.3154199  51.8827917  28.1523000  44.5903000  52.9143000
  27.0719582  44.6965201  53.0126756  28.5889839  44.4005048  53.8948028
  28.5710940  45.5083696  52.5021589  27.9743000  42.1333000  52.5883000
  28.2522233  41.2978365  51.9457591  28.4242157  41.9997105  53.5720840
  26.8894189  42.1695532  52.6873840  27.8343000  43.5843000  48.0763000
  28.5913000  44.1533000  47.2873000  26.5173000  43.5083000  47.8883000
  25.9613389  42.9529212  48.5227769  25.8403000  44.1643000  46.7593000
  26.5464918  44.3136998  45.9425552  24.6563000  43.3063000  46.2403000
  25.0517085  42.3710528  45.8439858  23.6633000  43.0053000  47.3553000
  23.2670871  43.9401171  47.7518249  22.8450711  42.4027258  46.9609588
  24.1661022  42.4573444  48.1521909  23.9723000  44.0073000  45.1903000
  23.2408792  43.4729071  44.8724193  25.3333000  45.5573000  47.1643000
  24.6903000  46.2653000  46.3783000  25.6753000  45.9373000  48.3913000
  26.4521928  45.4558839  48.8211551  25.0023000  46.9803000  49.1533000
  23.9207908  46.9291950  49.0275016  25.3363000  46.7493000  50.6383000
  25.7645674  45.7542324  50.7588266  26.0843192  47.4996702  50.8942530
  24.1413000  46.8973000  51.5523000  23.0753000  46.3393000  51.2293000
  24.2783000  47.5393000  52.6183000  25.4193000  48.4033000  48.7653000
  25.1173000  49.3513000  49.4943000  26.1143000  48.5573000  47.6333000
  26.3017218  47.7576217  47.0455185  26.7323000  49.8473000  47.2763000
  26.2333490  50.6526486  47.8153368  28.2323000  49.8623000  47.6443000
  28.6628776  50.8202600  47.3527271  28.3539842  49.7216814  48.7183202
  29.0643000  48.7893000  46.9693000  29.2603000  47.5083000  47.4123000
  28.7613703  47.2284694  48.3401274  30.0833000  46.8253000  46.5463000
  30.3780029  45.8651070  46.6525029  30.4333000  47.6553000  45.5143000
  31.2403000  47.4093000  44.3903000  31.6799468  46.4189136  44.2722149
  31.4253000  48.4433000  43.5033000  32.0514633  48.2919279  42.6240356
  30.8213000  49.7023000  43.7043000  30.9665643  50.5143212  42.9918259
  30.0183000  49.9463000  44.8233000  29.5758579  50.9361596  44.9352090
  29.8133000  48.9073000  45.7473000  26.5573000  50.2983000  45.8253000
  26.2703000  49.4963000  44.9433000  26.7393000  51.5993000  45.6053000
  26.8683926  52.2068020  46.4017771  26.7153000  52.2023000  44.2663000
  26.3507346  51.4712779  43.5446367  25.7983000  53.4243000  44.2293000
  26.2088707  54.1639805  44.9166163  25.8102999  53.8248843  43.2156490
  24.3703000  53.1013000  44.6283000  23.8393000  52.0563000  44.1873000
  23.7783000  53.9033000  45.3823000  28.1203000  52.6123000  43.8013000
  28.4943000  52.3753000  42.6513000  28.8893000  53.2303000  44.6983000
  28.5438660  53.3588388  45.6386470  30.2143000  53.7443000  44.3723000
  30.5061467  53.4071999  43.3776703  30.2163000  55.2863000  44.3903000
  29.5624079  55.6140862  45.1984340  31.2215293  55.6732105  44.5573761
  29.7013000  55.9463000  43.1183000  30.5853000  56.4383000  42.1673000
  31.6569920  56.3279811  42.3328476  30.1193000  57.0663000  41.0133000
  30.8256571  57.4480827  40.2761417  28.7533000  57.2053000  40.8033000
  28.3848118  57.6902089  39.8993201  27.8593000  56.7263000  41.7453000
  26.7862403  56.8329468  41.5863360  28.3353000  56.1053000  42.9013000
  27.6341885  55.7366237  43.6500459  31.2753000  53.2533000  45.3623000
  31.0703000  53.3153000  46.5723000  32.4023000  52.7643000  44.8413000
  32.4095162  52.4262576  43.8895781  33.6443000  52.6703000  45.6243000
  33.4149889  52.7953075  46.6825480  34.4163000  51.3253000  45.4363000
  34.4777541  51.1091222  44.3697215  35.8513000  51.4013000  46.0333000
  35.7906435  51.6170047  47.1000208  36.3583858  50.4480306  45.8841626
  36.4114833  52.1921793  45.5344953  33.6813000  50.1773000  46.0803000
  32.6949650  50.0768783  45.6273531  34.2442341  49.2557941  45.9318689
  33.5725347  50.3680414  47.1479557  34.5073000  53.8503000  45.1683000
  34.8553000  53.9543000  43.9953000  34.8053000  54.7653000  46.0853000
  34.3792356  54.7308322  47.0003850  35.7313000  55.8513000  45.7953000
  35.9153838  55.9466317  44.7251952  35.2393000  57.2163000  46.3363000
  34.9685303  57.1056458  47.3863184  36.3453000  58.2773000  46.2013000
  36.6162934  58.3888526  45.1514336  35.9836181  59.2308880  46.5859513
  37.2206548  57.9648961  46.7707379  33.9623000  57.6583000  45.6243000
  33.1804125  56.9161322  45.7853619  33.6377070  58.6195743  46.0226600
  34.1561930  57.7550585  44.5560565  37.0313000  55.4443000  46.4513000
  37.1143000  55.3573000  47.6833000  38.0423000  55.1643000  45.6333000
  37.9466071  55.2788364  44.6343888  39.2593000  54.5483000  46.1443000
  39.3691784  54.6544142  47.2235431  39.2843000  53.0243000  45.7863000
  38.4128547  52.5504026  46.2380794  39.2593000  52.7973000  44.2583000
  40.1307463  53.2705497  43.8058448  39.2776606  51.7277411  44.0490016
  38.3518301  53.2332319  43.8404935  40.4313000  52.3863000  46.3783000
  40.4322203  51.4538708  46.1498808  40.5383000  55.2703000  45.6973000
  40.5933000  55.8603000  44.6183000  41.5603000  55.2313000  46.5523000
  41.3968271  54.9377293  47.5047664  42.9203000  55.5483000  46.1533000
  42.9257713  56.4777945  45.5839941  43.8353000  55.7213000  47.3933000
  44.8408627  55.9696357  47.0537808  43.3123000  56.8433000  48.3163000
  42.3068913  56.5954321  48.6566154  43.9726129  56.9431658  49.1777597
  43.2876838  57.7844473  47.7669947  43.8683000  54.4893000  48.1383000
  44.4344500  54.5948846  48.9063667  43.4303000  54.3523000  45.3453000
  42.7223000  53.3433000  45.2003000  44.6593000  54.4373000  44.8553000
  45.1400531  55.3255096  44.8475932  45.2993000  53.2923000  44.1903000
  44.6157686  52.8511954  43.4648272  46.5543000  53.7503000  43.4603000
  46.9852306  52.8923386  42.9442572  46.2554111  54.5010896  42.7288080
  47.5753000  54.3383000  44.3923000  48.4253000  55.1233000  43.9103000
  47.5243000  54.0253000  45.6063000  45.6033000  52.0833000  45.1013000
  46.2443000  51.1153000  44.6803000  45.1123000  52.1053000  46.3343000
  44.7853387  52.9588395  46.7640278  45.1383000  50.8893000  47.1423000
  46.1492986  50.4952543  47.2457844  44.5123000  51.0853000  48.5513000
  44.9562438  51.9732038  49.0014568  42.9583000  51.2573000  48.4823000
  42.5135761  50.3695306  48.0326482  42.5620315  51.3914781  49.4888129
  42.7154206  52.1308552  47.8773124  44.9223000  49.9223000  49.4773000
  44.4538756  49.0221199  49.0793614  46.0059731  49.8292795  49.4058912
  44.5253000  50.0983000  50.9293000  43.4416497  50.1909305  51.0015598
  44.8545707  49.2326418  51.5040311  44.9937458  50.9980920  51.3280891
  44.4493000  49.7453000  46.3743000  44.8173000  48.5683000  46.5383000
  43.4753000  50.1103000  45.5233000  43.2785887  51.0940627  45.4066166
  42.6983000  49.1503000  44.7403000  42.8163216  48.1485620  45.1534478
  41.2103000  49.5243000  44.7783000  41.0889561  50.5064084  44.3213120
  40.6532620  48.7849986  44.2027636  40.7213000  49.5573000  46.0963000
  39.7908539  49.7934675  46.0865643  43.0873000  49.1003000  43.2663000
  42.3913000  48.4763000  42.4673000  44.1693000  49.7573000  42.8903000
  44.6871467  50.3135220  43.5555453  44.5873000  49.7893000  41.4773000
  43.7886510  50.1987363  40.8587365  45.8273000  50.6733000  41.3233000
  45.5374484  51.6688014  41.6595474  46.5792932  50.2666083  41.9994716
  46.3933000  50.7593000  39.9433000  46.9320011  49.8307296  39.7544643
  45.5720904  50.8532710  39.2327485  47.3303000  51.9233000  39.7823000
  46.8783000  53.0853000  39.9383000  48.5173000  51.6733000  39.4823000
  44.8213000  48.4003000  40.8873000  44.4533000  48.1243000  39.7343000
  45.4353000  47.5353000  41.6853000  45.6376097  47.8245911  42.6315985
  45.8143000  46.1913000  41.2793000  45.6681392  46.0754771  40.2053720
  47.3023000  45.9243000  41.6073000  47.4224150  46.1537232  42.6660902
  47.4584987  44.8574916  41.4472315  48.3293000  46.7183000  40.7933000
  48.5998960  46.1125223  39.9284809  47.8426540  47.6338279  40.4570169
  49.8443000  47.1493000  41.7233000  49.1743000  48.3493000  42.8593000
  48.3986879  47.8822895  43.4662811  49.9684652  48.7196892  43.5075393
  48.7455925  49.1805264  42.2995020  44.9743000  45.1743000  42.0343000
  44.6553000  45.3883000  43.1983000  44.6263000  44.0803000  41.3603000
  44.7074122  44.0815831  40.3535634  44.1293000  42.8703000  42.0143000
  44.3680419  42.0472584  41.3407244  44.7082874  42.7676286  42.9320862
  42.6513000  42.8173000  42.3543000  42.0463000  41.7453000  42.2903000
  42.0693000  43.9683000  42.7053000  42.6016185  44.8263596  42.6836196
  40.7133000  44.0073000  43.2513000  40.7551702  43.4174880  44.1669789
  40.3193000  45.4273000  43.6073000  40.2642779  46.0280855  42.6994843
  39.3464055  45.4225970  44.0987818  41.0635359  45.8536207  44.2799536
  39.6673000  43.3473000  42.3413000  39.6813000  43.5203000  41.1223000
  38.7913000  42.5633000  42.9603000  38.9307431  42.3516105  43.9379720
  37.6843000  41.9233000  42.2673000  37.7328393  42.1631322  41.2051213
  37.7383000  40.4013000  42.4283000  38.0167912  40.1836831  43.4594085
  36.7549837  39.9790327  42.2212265  38.7563000  39.7453000  41.4993000
  38.6233000  39.8023000  40.2743000  39.7673000  39.1013000  42.0823000
  40.4691269  38.6494018  41.5136817  39.8268933  39.0681803  43.0899966
  36.3653000  42.4983000  42.7663000  35.5823000  41.8153000  43.4403000
  36.1593000  43.7813000  42.4563000  36.8807973  44.2852547  41.9607492
  34.9173000  44.4693000  42.7483000  34.6713771  44.3320213  43.8012842
  35.0183000  45.9783000  42.4593000  35.2511906  46.1650223  41.4109699
  34.0551646  46.4269965  42.7024907  36.0583000  46.7183000  43.2723000
  37.1613000  47.2993000  42.6453000  37.2715769  47.1906433  41.5663502
  38.1173000  48.0123000  43.3783000  38.9769250  48.4551529  42.8752823
  37.9673000  48.1543000  44.7513000  38.7058254  48.7095156  45.3295869
  36.8703000  47.5853000  45.3883000  36.7524015  47.6911010  46.4667277
  35.9153000  46.8753000  44.6443000  35.0494708  46.4398753  45.1431437
  33.9093000  43.8693000  41.7973000  34.2753000  43.3113000  40.7563000
  32.6363000  43.9693000  42.1073000  32.2802448  44.2394672  43.0130228
  31.6943000  43.4653000  41.1173000  32.2473147  42.9921896  40.3058566
  30.7393000  42.4433000  41.7153000  30.8768392  42.4201612  42.7963397
  29.7154496  42.7387348  41.4860651  31.0063000  41.0723000  41.1453000
  30.2526565  40.3931933  41.5439682  30.9011369  41.1355240  40.0622277
  32.4013000  40.5463000  41.4923000  32.7506288  39.9453589  40.6526940
  33.0597766  41.4050943  41.6226083  32.4503000  39.7253000  42.7123000
  33.3172023  39.7642173  43.2290835  31.4623000  38.9603000  43.1823000
  30.2933000  38.8773000  42.5483000  30.1459343  39.3999340  41.6966915
  29.5599186  38.2921342  42.9222416  31.6503000  38.2613000  44.2973000
  32.5363275  38.3138213  44.7792718  30.9062465  37.6809117  44.6573452
  31.0243000  44.6143000  40.4153000  29.8133000  44.7983000  40.4913000
  31.8613000  45.3953000  39.7343000  32.8252021  45.1168188  39.6183677
  31.4513000  46.6803000  39.2123000  30.5281620  46.9786750  39.7091781
  32.5273000  47.7183000  39.5183000  33.4553729  47.4380633  39.0200550
  32.2032500  48.6950466  39.1590538  32.6929129  47.7642442  40.5946646
  31.1573000  46.6213000  37.7163000  31.5493000  45.6723000  37.0443000
  30.4693000  47.6433000  37.2113000  30.1280062  48.3657480  37.8291080
  30.1853000  47.7623000  35.7823000  30.4803580  46.8382563  35.2851249
  29.1155975  47.9217272  35.6465835  30.9383000  48.9183000  35.1603000
  31.0223000  49.0353000  33.9403000  31.4853000  49.7933000  35.9953000
  31.4166625  49.6788029  36.9964387  32.1333000  50.9883000  35.4813000
  32.5793455  50.7782288  34.5091823  31.1163000  52.1183000  35.3183000
  30.3977951  51.7975002  34.5640206  30.6092127  52.2347421  36.2761119
  31.7283000  53.4513000  34.9023000  32.4142777  53.7710078  35.6867249
  32.2823166  53.2977866  33.9762324  30.6673000  54.5243000  34.6873000
  31.1127926  55.3766981  34.1744132  29.8586050  54.1176327  34.0800656
  30.1103000  54.9833000  35.9663000  30.3778289  54.4682362  36.7928815
  29.2753000  56.0133000  36.1013000  28.8883000  56.7143000  35.0443000
  29.2285321  56.4670409  34.1260380  28.2550917  57.4922515  35.1623608
  28.8363000  56.3523000  37.3043000  29.1363733  55.8285937  38.1141073
  28.2035432  57.1329051  37.4061492  33.2943000  51.4663000  36.3393000
  33.2213000  51.4463000  37.5733000  34.3513000  51.9073000  35.6583000
  34.4105948  51.7030634  34.6709445  35.4783000  52.5893000  36.2943000
  35.3479778  52.6853195  37.3722126  36.8223000  51.8533000  36.0193000
  36.8068607  51.5099735  34.9848979  38.0603000  52.7523000  36.2453000
  38.0766766  53.0956618  37.2796768  38.9662483  52.1828802  36.0376484
  38.0117330  53.6128592  35.5780813  36.9153000  50.5953000  36.8813000
  36.0865078  49.9287204  36.6428105  37.8586777  50.0868184  36.6823412
  36.8671546  50.8715873  37.9346035  35.5113000  54.0413000  35.8313000
  35.3363000  54.3233000  34.6393000  35.6823000  54.9543000  36.7903000
  35.5739218  54.6791707  37.7560419  35.9523000  56.3613000  36.4963000
  35.8391798  56.5192724  35.4237574  34.9963000  57.3243000  37.2673000
  34.9518832  57.0137960  38.3111941  35.4993000  58.7783000  37.1853000
  35.5435453  59.0896908  36.1416627  34.8167693  59.4306865  37.7299508
  36.4939431  58.8446295  37.6261908  33.5743000  57.2613000  36.6833000
  33.6251121  57.6937095  35.6840298  33.3111052  56.2061600  36.6090872
  32.4793000  58.0173000  37.5273000  32.7415866  59.0726629  37.6015613
  31.5101935  57.9178276  37.0383858  32.4275814  57.5851144  38.5266201
  37.4263000  56.6113000  36.8433000  37.8423000  56.3783000  37.9733000
  38.2193000  57.0363000  35.8593000  37.8484867  57.2021782  34.9345940
  39.6523000  57.2023000  36.0693000  39.8783103  57.1685172  37.1350754
  40.4323000  56.0653000  35.3613000  40.0280944  55.1214549  35.7271873
  40.2507573  56.1465931  34.2896033  41.9333000  56.1123000  35.6273000
  42.3653000  56.9203000  36.4683000  42.6923000  55.3453000  34.9853000
  40.1083000  58.5793000  35.5773000  40.2963000  58.7773000  34.3803000
  40.2903000  59.5333000  36.5063000  40.0703000  59.3953000  37.9583000
  40.9330946  58.9172708  38.4221684  39.1794052  58.7956272  38.1448420
  39.9013000  60.8143000  38.3883000  40.2041415  60.9217171  39.4298602
  38.8573630  61.1091568  38.2817339  40.7643000  61.6033000  37.4933000
  41.7610497  61.5597071  37.9322631  40.4755757  62.6447437  37.3514096
  40.7553000  60.8723000  36.1513000  40.0939371  61.2913430  35.3929463
  42.1813000  60.8073000  35.6033000  42.6733000  61.7763000  35.0383000
  42.8403000  59.6643000  35.8073000  42.4171402  58.9459272  36.3773663
  44.1833000  59.4273000  35.2763000  44.5718545  58.4820645  35.6553177
  44.1423000  59.3613000  33.7413000  43.4998242  60.1802643  33.4178474
  45.1615934  59.5435787  33.4008363  43.6343000  58.0513000  33.1463000
  44.1498073  57.2134559  33.6157363  42.5622898  57.9623425  33.3223189
  43.9043000  58.0383000  31.6523000  43.2595113  58.7802963  31.1813562
  44.9476126  58.3092791  31.4905329  43.6553000  56.7363000  31.0283000
  43.3931716  55.9794375  31.6435619  43.7763000  56.4843000  29.7283000
  44.1213000  57.4443000  28.8853000  44.2946224  58.3773850  29.2308600
  44.2096900  57.2394642  27.9002471  43.5243000  55.2713000  29.2593000
  43.2397127  54.5375156  29.8922854  43.6179175  55.0858447  28.2708968
  45.1963000  60.4903000  35.7023000  46.0663000  60.8373000  34.9293000
  45.0663000  61.0343000  36.9063000  44.1975433  60.9666947  37.4169767
  46.0843000  61.9743000  37.3873000  47.0507597  61.6639238  36.9901584
  45.8223000  63.4413000  36.9623000  46.5000248  64.0449212  37.5659802
  46.1200776  63.4988644  35.9153450  44.4103000  63.9643000  37.1143000
  44.2068150  64.6651915  36.3047039  43.7169166  63.1256603  37.0510148
  44.2333000  64.6673000  38.4483000  45.2187031  64.8141696  38.8904640
  43.7698413  65.6366450  38.2647907  43.3993000  63.9193000  39.3963000
  43.8700993  63.2895422  40.0302184  42.0713000  64.0163000  39.4653000
  41.3993000  63.3063000  40.3623000  41.8967542  62.6928674  40.9918553
  40.3933800  63.3825120  40.4114552  41.4053000  64.8203000  38.6323000
  41.9107097  65.3597236  37.9440534  40.3993045  64.8851900  38.6944381
  46.4383000  61.8273000  38.8683000  45.6543000  61.3013000  39.6613000
  47.6393000  62.2793000  39.2163000  48.1755745  62.7925034  38.5313684
  48.2223000  62.0783000  40.5483000  47.4418630  62.0488392  41.3086614
  48.9703000  60.7433000  40.5633000  49.5110147  60.6161547  41.5011491
  48.2772717  59.9128373  40.4286019  50.2273000  60.5833000  39.2223000
  50.6328309  59.3616320  39.5569194  49.2083000  63.1963000  40.8903000
  49.7033000  63.8913000  40.0093000  49.5223000  63.3393000  42.1743000
  48.9487870  62.9252237  42.8952181  50.6633000  64.1473000  42.5793000
  50.7951516  64.9651574  41.8709049  50.4633000  64.7413000  43.9843000
  50.1989052  63.8545462  44.5603749  51.4358888  65.1094374  44.3108669
  49.4023000  65.8313000  44.2063000  48.4544981  65.4989103  43.7828741
  49.2263000  66.0993000  45.6993000  50.1736374  66.4321973  46.1233639
  48.4723090  66.8730942  45.8436638  48.9071468  65.1841779  46.1980917
  49.7123000  67.1483000  43.4753000  49.7703603  66.9640679  42.4025526
  48.9218320  67.8711902  43.6770213  50.6647444  67.5444413  43.8274656
  51.9213000  63.2723000  42.5183000  51.8523000  62.0543000  42.6893000
  53.0533000  63.8973000  42.2253000  53.0301964  64.8883375  42.0318825
  54.3173000  63.1983000  42.0853000  54.2244034  62.1750406  42.4491813
  54.7273000  63.1573000  40.5903000  54.0486961  62.4498849  40.1136870
  54.5397543  64.1581834  40.2015083  56.1723000  62.7573000  40.2913000
  56.8213251  63.5563820  40.6495390  56.3864741  61.8414696  40.8421957
  56.4283000  62.5223000  38.7773000  57.4126429  62.0642744  38.6804461
  55.6679246  61.8266599  38.4223160  56.3773000  63.8093000  37.9373000
  55.3494618  64.1714542  37.9150866  57.0157378  64.5580381  38.4062218
  56.8513000  63.5563000  36.5283000  56.2595775  62.8628445  36.0934626
  56.8079342  64.4154919  35.9991416  57.8038436  63.2211192  36.5486354
  55.3623000  63.8773000  42.9713000  55.6093000  65.0773000  42.8263000
  55.9413000  63.1303000  43.9383000  55.5343000  61.8183000  44.4763000
  55.4323032  61.1116487  43.6526855  54.5759733  61.9235175  44.9848648
  56.6323000  61.4543000  45.4073000  57.2407497  60.6910673  44.9221569
  56.1812761  61.0398032  46.3088937  57.4423000  62.6813000  45.7273000
  58.4990589  62.4159624  45.6963870  57.2050870  63.1137495  46.6993170
  57.1253000  63.6873000  44.6163000  56.8641870  64.6639486  45.0238239
  58.2913000  63.8353000  43.6593000  58.5923000  62.9153000  42.8893000
  58.9193000  65.0023000  43.6963000  58.5909635  65.7205419  44.3259213
  60.0393000  65.3133000  42.8173000  60.4704085  64.4181845  42.3689554
  59.6293000  66.2973000  41.6733000  59.1965297  67.1915324  42.1218060
  60.8333000  66.6873000  40.8233000  61.2663585  65.7935751  40.3740594
  60.5167370  67.3719340  40.0364298  61.5788570  67.1756261  41.4508222
  58.5333000  65.7043000  40.8133000  57.6573292  65.5009601  41.4292790
  58.2672643  66.4092529  40.0256668  58.8851672  64.7751722  40.3649565
  61.1933000  65.9053000  43.6233000  61.0103000  66.8413000  44.3943000
  62.3833000  65.3463000  43.4463000  62.4694465  64.4641788  42.9620063
  63.5823000  65.9313000  44.0363000  63.3149129  66.4272706  44.9693683
  64.6633000  64.8773000  44.3093000  64.9550252  64.4195186  43.3640842
  65.8973000  65.5183000  44.9713000  65.6064330  65.9759173  45.9168598
  66.6505112  64.7522435  45.1555036  66.3095622  66.2810538  44.3107354
  64.1013000  63.7873000  45.2203000  64.1726599  64.1602707  46.2420149
  63.0522728  63.6604480  44.9528116  64.8113000  62.4563000  45.1193000
  65.8603514  62.5822727  45.3871094  64.3461824  61.7432357  45.7999644
  64.7399662  62.0824510  44.0979047  64.1043000  67.0603000  43.1453000
  64.5273000  66.8303000  42.0013000  64.0523000  68.2833000  43.6733000
  63.5675992  68.4268358  44.5476923  64.6433000  69.4473000  43.0073000
  64.5702798  69.3266768  41.9264590  63.9123000  70.7353000  43.4073000
  64.1100698  70.8115037  44.4764957  64.4359023  71.5350816  42.8835729
  62.4103000  70.8613000  43.1573000  61.8570196  70.2106004  43.8344792
  62.0173000  72.3133000  43.4133000  62.5698686  72.9646109  42.7361288
  60.9477586  72.4362385  43.2428064  62.2531369  72.5777556  44.4440980
  62.0483000  70.4573000  41.7513000  62.3395711  69.4203009  41.5842867
  60.9724675  70.5594059  41.6089620  62.5706607  71.0995705  41.0422676
  66.1293000  69.5783000  43.3483000  66.5183000  69.3913000  44.4983000
  66.9393000  69.9133000  42.3443000  66.5447530  69.9794043  41.4169046
  68.3953000  70.0633000  42.4953000  68.6574246  69.9649768  43.5487336
  69.1573000  68.9693000  41.6883000  70.2185461  69.2174084  41.6710008
  68.9653000  67.5913000  42.3333000  67.9042662  67.3422821  42.3505349
  69.5047777  66.8407855  41.7555535  69.3501928  67.6099995  43.3529119
  68.6543000  68.9123000  40.3473000  69.1278735  68.2367985  39.8563558
  68.8663000  71.4843000  42.1343000  70.0573000  71.8223000  42.2373000
  67.8993000  72.3083000  41.7293000  66.9724936  71.9121344  41.6646304
  68.0633000  73.7443000  41.4633000  68.9424025  73.9372625  40.8484476
  66.8143000  74.2103000  40.6953000  66.2382516  73.3402070  40.3803307
  66.2357135  74.7864931  41.4173382  67.1243000  75.0813000  39.4813000
  66.8973000  74.5843000  38.3513000  67.5383000  76.2623000  39.6433000
  68.0733000  74.4433000  42.8213000  67.0133000  74.6133000  43.4313000
  69.2463000  74.8353000  43.3083000  70.0754944  74.7897304  42.7334440
  69.3773000  75.3413000  44.6793000  70.2943829  75.9242503  44.7643120
  68.5218541  75.9742732  44.9152168  69.4293000  74.1883000  45.6723000
  69.6033000  73.0343000  45.2653000  69.2433000  74.4783000  46.9783000
  68.9103000  75.7913000  47.5583000  67.8666436  76.0278712  47.3511388
  69.5499129  76.5570955  47.1194929  69.1763000  75.5933000  49.0193000
  68.5319992  76.2494451  49.6044915  70.2197485  75.8194124  49.2388218
  68.8783000  74.1693000  49.2823000  67.7981449  74.0878509  49.4036676
  69.3746417  73.7371032  50.1511789  69.3173000  73.4333000  48.0083000
  70.3348416  73.0443582  48.0461364  68.3503000  72.2963000  47.6883000
  67.1903000  72.5483000  47.3473000  68.8413000  71.0623000  47.7603000
  69.8051470  70.9223420  48.0277137  68.0493000  69.8983000  47.4063000
  67.6853490  69.9988106  46.3837852  68.8883000  68.6233000  47.5033000
  69.8681685  68.8336753  47.0746986  68.9996823  68.3750851  48.5588015
  68.2593000  67.4553000  46.7743000  67.3261314  67.2098945  47.2813240
  68.0449231  67.7751471  45.7545748  69.1523000  66.2333000  46.7423000
  68.7113000  65.1713000  47.2113000  70.2953000  66.3353000  46.2483000
  66.8113000  69.7863000  48.2963000  66.8923000  69.9523000  49.5283000
  65.6703000  69.5323000  47.6653000  65.6599265  69.4456467  46.6590779
  64.3913000  69.4693000  48.3823000  64.5247026  68.9327813  49.3216884
  63.8643000  70.8873000  48.6943000  63.0258574  70.7562709  49.3783647
  64.6737427  71.4062583  49.2077051  63.4103000  71.7193000  47.4793000
  64.1775259  71.6665471  46.7068478  62.4785682  71.3050302  47.0941267
  63.1923000  73.1723000  47.8793000  62.5908506  73.2123860  48.7874578
  64.1563856  73.6471577  48.0613675  62.4973000  73.9113000  46.8233000
  63.0754802  74.2562192  46.0704137  61.1793000  74.1373000  46.7713000
  60.3583000  73.7163000  47.7353000  60.7310890  73.2136860  48.5280847
  59.3678534  73.9021837  47.6677548  60.6793000  74.8193000  45.7473000
  61.2946960  75.1588397  45.0219720  59.6859474  74.9952964  45.6985710
  63.3633000  68.6583000  47.6163000  63.4963000  68.4663000  46.4123000
  62.3323000  68.1823000  48.3143000  62.3209411  68.2506409  49.3219209
  61.2543000  67.4443000  47.6573000  61.4899385  67.2897740  46.6043539
  60.9933000  66.0663000  48.3133000  60.7108784  66.2274161  49.3536744
  59.8683000  65.2973000  47.5883000  60.1502200  65.1353911  46.5479118
  59.7125774  64.3350000  48.0759778  58.9465459  65.8777047  47.6283180
  62.2813000  65.2233000  48.3053000  63.0597914  65.7430247  48.8638154
  62.0861672  64.2563469  48.7690073  62.6112520  65.0727678  47.2774028
  59.9883000  68.2923000  47.6033000  59.5883000  68.9143000  48.6103000
  59.3833000  68.3353000  46.4163000  59.8152726  67.8820668  45.6237858
  58.1153000  69.0413000  46.2073000  57.7344056  69.4789714  47.1300472
  58.2453000  70.1513000  45.1213000  57.2673588  70.6018403  44.9517572
  59.2333000  71.2323000  45.5843000  60.2116545  70.7825707  45.7536123
  59.3158033  72.0023762  44.8173081  58.8745944  71.6801963  46.5110245
  58.6443000  69.5503000  43.7643000  59.7239257  69.6723755  43.6770840
  58.4019423  68.4886847  43.8126233  57.9683000  70.1673000  42.5593000
  58.2105869  71.2288888  42.5100434  58.3180652  69.6728957  41.6530285
  56.8886026  70.0451997  42.6455840  57.0703000  68.0243000  45.7843000
  57.4123000  66.9323000  45.3463000  55.7913000  68.3573000  45.9273000
  55.5091099  69.1459386  46.4916733  54.7473000  67.5283000  45.3213000
  55.1753652  66.5681058  45.0333999  53.5863000  67.2763000  46.2903000
  53.4319102  68.2648056  46.7228735  52.6872326  66.9697619  45.7556859
  53.8833000  66.2713000  47.4073000  54.8989710  66.4369407  47.7665721
  52.8993000  66.4353000  48.5673000  51.8833829  66.2693397  48.2088751
  53.1319385  65.7100777  49.3470645  52.9805390  67.4434903  48.9735671
  53.9203000  64.8493000  46.8963000  54.6985165  64.7549588  46.1389506
  54.1339848  64.1712107  47.7225172  52.9551192  64.5948009  46.4584013
  54.2833000  68.2203000  44.0473000  53.6193000  69.2653000  44.1143000
  54.6823000  67.6613000  42.9003000  55.2539506  66.8291613  42.9296261
  54.3843000  68.2483000  41.6023000  54.2858160  69.3269450  41.7244683
  55.5083000  67.9723000  40.6233000  55.6131496  66.8963858  40.4836034
  55.2808251  68.4419507  39.6663341  56.4402741  68.3798256  41.0150224
  53.0533000  67.7313000  41.0603000  52.6383000  66.6153000  41.3683000
  52.3883000  68.5543000  40.2603000  52.7309653  69.4918671  40.1065220
  51.1623000  68.1473000  39.5853000  51.3152947  68.3136605  38.5189905
  51.0349270  67.0809063  39.7715254  49.9093000  68.8773000  40.0233000
  49.9923000  69.9833000  40.5693000  48.7313000  68.2463000  39.8263000
  47.4173000  68.8573000  40.1093000  47.4018983  69.8817381  39.7372925
  47.2380278  68.8589960  41.1844547  46.4643000  67.9613000  39.3713000
  46.3500669  68.3044007  38.3430336  45.4923487  67.9636584  39.8646625
  47.0943000  66.5903000  39.4283000  46.7783326  65.9636137  38.5943169
  46.8608812  66.0890069  40.3676192  48.5983000  66.8563000  39.3383000
  49.1447111  66.2217114  40.0360324  49.1263000  66.6263000  37.9193000
  49.0673000  67.5133000  37.0643000  49.7163000  65.4553000  37.7093000
  49.8728715  64.8221868  38.4805019  50.2213000  65.0803000  36.3933000
  49.8666367  65.7621330  35.6203725  51.7633000  65.0043000  36.3443000
  52.0618894  64.5818594  35.3848790  52.3893000  66.3943000  36.5073000
  52.0915179  66.8172185  37.4667615  53.4754334  66.3109682  36.4689494
  52.0466393  67.0443483  35.7022410  52.2903000  64.0213000  37.3903000
  52.9092443  64.5826704  38.0902086  51.4311896  63.6066068  37.9176124
  53.1013000  62.8993000  36.7903000  53.9609008  63.3132184  36.2631778
  53.4468586  62.2358312  37.5830784  52.4828462  62.3371560  36.0905794
  49.5753000  63.7373000  36.0133000  49.0873000  63.0163000  36.9003000
  49.5373000  63.4163000  34.7013000  49.9353000  64.2443000  33.5373000
  51.0150097  64.1876970  33.3990131  49.6452894  65.2809866  33.7083958
  49.1723000  63.6143000  32.4003000  49.6717119  63.7914423  31.4477731
  48.1533444  63.9984393  32.3526779  49.1793000  62.1443000  32.7633000
  50.1308451  61.6792763  32.5055910  48.3673135  61.6011869  32.2797655
  48.9863000  62.1283000  34.2853000  47.9298589  62.1288330  34.5536843
  49.6773000  60.9123000  34.9273000  50.8933000  60.9263000  35.1833000
  48.8963000  59.8743000  35.2033000  47.8924950  59.9530722  35.1241176
  49.4613000  58.6023000  35.6883000  50.2445324  58.7574861  36.4302996
  48.3863000  57.6383000  36.2903000  48.8783194  56.7217120  36.6156961
  47.6783000  58.2903000  37.4853000  47.1856243  59.2067705  37.1605641
  46.9351815  57.6019199  37.8878025  48.4104352  58.5260347  38.2576398
  47.3943000  57.1873000  35.2303000  47.9244827  56.6624088  34.4356318
  46.6602795  56.5186034  35.6799203  46.8858607  58.0570615  34.8142408
  50.1853000  57.9273000  34.5363000  50.0663000  58.3613000  33.3963000
  50.9623000  56.8943000  34.8373000  51.1163098  56.6415474  35.8029586
  51.6163000  56.0943000  33.7963000  52.0787769  56.7443508  33.0535697
  52.6973000  55.1873000  34.3943000  53.1279426  54.5880238  33.5921060
  53.8183000  56.0143000  35.0813000  53.3884647  56.6135247  35.8839650
  54.5676964  55.3389452  35.4940954  54.2865311  56.6716143  34.3486349
  52.0923000  54.3123000  35.3513000  52.7633171  53.7402702  35.7309291
  50.5893000  55.2093000  33.0823000  49.5313000  54.9363000  33.6503000
  50.9063000  54.7573000  31.8443000  52.0743000  55.2433000  31.0783000
  52.9888978  54.9252612  31.5787622  52.0454568  56.3319608  31.0326405
  51.9053000  54.6083000  29.7263000  52.8875001  54.3479885  29.3318130
  51.4230292  55.3212576  29.0575641  51.0693000  53.4163000  29.9123000
  51.7018698  52.5765592  30.2000324  50.4876169  53.1469911  29.0307009
  50.1283000  53.7813000  31.0693000  49.2084681  54.2687117  30.7461325
  49.7843000  52.5263000  31.8723000  48.6713000  52.0173000  31.7753000
  50.7473000  52.0563000  32.6623000  51.6573301  52.4932213  32.6299844
  50.5713000  50.8773000  33.5193000  50.2328063  50.0616860  32.8803203
  51.9043000  50.4693000  34.1733000  52.2514695  51.2723974  34.8233831
  51.7586141  49.5634673  34.7618092  52.6477515  50.2828138  33.3983148
  49.5043000  51.0963000  34.5823000  48.6723000  50.2353000  34.7713000
  49.5363000  52.2413000  35.2723000  50.3260545  52.8668042  35.2006644
  48.4843000  52.5633000  36.2283000  48.3852022  51.7371177  36.9323608
  48.7753000  53.8333000  37.0083000  49.0813336  54.6255946  36.3251368
  47.8837829  54.1468372  37.5514314  49.8203000  53.5733000  37.9273000
  50.0129745  54.3702746  38.4266073  47.1133000  52.6573000  35.5853000
  46.1513000  52.1063000  36.1183000  47.0363000  53.3603000  34.4543000
  47.8459093  53.8746120  34.1378899  45.7883000  53.4833000  33.6863000
  45.0387386  53.9429487  34.3304894  46.0033000  54.3773000  32.4773000
  46.7447671  53.9257886  31.8181611  45.0626081  54.4939767  31.9391685
  46.3570315  55.3545912  32.8057435  45.2433000  52.1123000  33.2633000
  44.0663000  51.8343000  33.4323000  46.1083000  51.2563000  32.7183000
  47.0400555  51.5665199  32.4823028  45.7143000  49.8893000  32.3483000
  44.8612770  50.0086779  31.6803180  46.8263000  49.1903000  31.5933000
  47.6843313  49.0553947  32.2518460  46.4765206  48.2170051  31.2491318
  47.1192493  49.7948678  30.7349424  45.2633000  49.0253000  33.5273000
  44.3443000  48.2203000  33.3803000  45.9413000  49.1553000  34.6703000
  46.7629703  49.7424492  34.6848996  45.5753000  48.4403000  35.8983000
  45.5012408  47.3736978  35.6862291  46.6303000  48.6513000  37.0123000
  46.8270426  49.7230798  37.0383694  46.1481663  48.3482150  37.9417012
  47.9613000  47.8883000  36.8513000  48.4159241  48.1864194  35.9065553
  48.6125936  48.1797846  37.6752875  47.8113000  46.3743000  36.8623000
  46.7883000  45.8313000  37.2803000  48.8313000  45.6883000  36.3933000
  48.7914406  44.6792623  36.3744413  49.6494518  46.1738969  36.0542946
  44.1973000  48.8823000  36.4103000  43.3953000  48.0553000  36.8533000
  43.9283000  50.1893000  36.3633000  44.6253916  50.8416542  36.0337600
  42.6463000  50.7263000  36.8583000  42.4330397  50.3191504  37.8466564
  42.7063000  52.2493000  36.9603000  43.0402923  52.6251091  35.9931827
  41.6930375  52.6003292  37.1556907  43.6503000  52.7643000  38.0653000
  43.2509009  52.4638705  39.0339709  44.6329804  52.3147120  37.9227803
  43.7743000  54.2783000  38.0163000  44.0591995  54.5755992  37.0070703
  42.8088498  54.7187297  38.2653520  44.7783000  54.7853000  38.9563000
  45.4243587  54.1168465  39.3511132  44.8963000  56.0643000  39.3043000
  44.0743000  56.9743000  38.8043000  43.3528972  56.6960814  38.1544751
  44.1725875  57.9423430  39.0750986  45.8343000  56.4313000  40.1713000
  46.4547261  55.7373509  40.5632263  45.9224155  57.4024708  40.4342859
  41.4733000  50.2873000  35.9643000  40.4123000  49.8673000  36.4683000
  41.6743000  50.4093000  34.6503000  42.4961545  50.9085974  34.3415014
  40.7393000  49.9033000  33.6293000  39.7681543  50.3857812  33.7396950
  41.2833000  50.2083000  32.2203000  41.4021940  51.2900549  32.1589006
  42.2611496  49.7314347  32.1531461  40.3973000  49.7243000  31.0623000
  40.3342468  48.6362730  31.0802577  39.3980190  50.1473767  31.1649924
  41.0003000  50.1713000  29.7533000  40.9769005  51.2609529  29.7388799
  42.0355063  49.8303983  29.7380250  40.3223000  49.6703000  28.5513000
  39.6345031  50.2836170  28.1379272  40.5433000  48.4883000  27.9813000
  41.3943000  47.6303000  28.5263000  41.8773689  47.8753716  29.3787578
  41.5556702  46.7354911  28.0865542  39.9063000  48.1623000  26.8493000
  39.2593247  48.8156548  26.4313879  40.0757682  47.2645706  26.4186481
  40.5113000  48.4023000  33.8053000  39.4013000  47.9073000  33.5973000
  41.5703000  47.6833000  34.1863000  42.4676009  48.1361826  34.2855363
  41.4813000  46.2473000  34.4693000  41.0931253  45.7779835  33.5653301
  42.5003853  45.9040128  34.6473970  40.6093000  45.8443000  35.6503000
  40.3693000  44.6513000  35.8743000  40.1193000  46.8173000  36.4193000
  40.4447751  47.7701405  36.3401784  39.1753000  46.4933000  37.4893000
  39.5286015  45.6074655  38.0171014  39.0283000  47.6413000  38.5003000
  38.6763781  48.5038169  37.9343364  38.2571963  47.3308091  39.2053493
  40.3153000  48.0233000  39.2773000  40.9642804  48.5861996  38.6064279
  40.0305820  48.6533230  40.1199795  41.0643000  46.7843000  39.7943000
  41.4918049  47.0117211  40.7708337  40.3584976  45.9592566  39.8904552
  42.1473000  46.3743000  38.8903000  42.6487520  47.1263044  38.4395955
  42.5253000  45.1233000  38.6453000  41.8883000  44.1063000  39.2103000
  41.1111092  44.2830886  39.8306388  42.1833697  43.1597818  39.0175908
  43.5383000  44.8903000  37.8013000  44.0090081  45.6650901  37.3560650
  43.8270945  43.9408174  37.6137387  37.8183000  46.0743000  36.9093000
  37.0543000  45.3993000  37.5903000  37.5273000  46.4703000  35.6583000
  38.0487172  47.2294809  35.2437304  36.3113000  45.9873000  34.9583000
  35.8682748  45.1883843  35.5529104  35.2503000  47.1143000  34.7263000
  34.4619198  46.7375119  34.0746959  34.6373000  47.5483000  36.0793000
  35.4250633  47.9256625  36.7313177  33.8998531  48.3328403  35.9096849
  34.1545945  46.6925270  36.5512609  35.8513000  48.3533000  34.0483000
  35.1208512  49.1541183  34.1633446  36.7544898  48.6033314  34.6049255
  36.1893000  48.1893000  32.5933000  35.2864582  47.9396968  32.0359180
  36.6068635  49.1201655  32.2095951  36.9200956  47.3889078  32.4774988
  36.6363000  45.1683000  33.6883000  37.8063000  44.9423000  33.3793000
  35.6023000  44.7093000  32.9803000  34.6660774  44.9845376  33.2407436
  35.7693000  43.8153000  31.8313000  34.8032581  43.7108517  31.3373842
  36.4806726  44.2729481  31.1438362  36.2773000  42.4343000  32.2233000
  36.8733000  41.7283000  31.4073000  36.0433000  42.0403000  33.4733000
  35.5020679  42.6269130  34.0922122  36.6083000  40.7933000  34.0113000
  37.4664568  40.4947187  33.4092075  37.0673000  40.9723000  35.4643000
  36.1699978  41.1728136  36.0497420  37.4963434  40.0189948  35.7728952
  38.0883000  42.0903000  35.6963000  39.0404708  41.7898737  35.2590178
  37.7326474  42.9955849  35.2042913  38.2773000  42.3633000  37.1943000
  38.8091063  43.3079896  37.3076249  37.2933699  42.4431320  37.6564773
  39.0343000  41.3133000  37.8803000  38.5015396  40.6715855  38.4499211
  40.3603000  41.1593000  37.8163000  41.1133000  41.9753000  37.0783000
  40.6798273  42.7238868  36.5569372  42.1137606  41.8411383  37.0439670
  40.9433000  40.1703000  38.4833000  40.3819597  39.5384888  39.0363025
  41.9454385  40.0543417  38.4346095  35.6473000  39.6163000  33.9423000
  36.0803000  38.4703000  34.0293000  34.3553000  39.9003000  33.7903000
  34.0763827  40.8707944  33.7692017  33.3113000  38.8783000  33.7503000
  33.7261989  37.8989535  33.9887085  32.2333000  39.2213000  34.7903000
  32.7110447  39.3265894  35.7643500  31.7722435  40.1678202  34.5081184
  31.1443000  38.1613000  34.8943000  31.1753000  37.1343000  34.2123000
  30.1723000  38.4113000  35.7593000  29.4202112  37.7471604  35.8749751
  30.1879276  39.2648588  36.2990166  32.7023000  38.6943000  32.3403000
  31.9843000  39.5703000  31.8633000  32.9783000  37.5403000  31.6813000
  33.7573000  36.4093000  32.2313000  33.1318150  35.8368513  32.9162608
  34.6253125  36.7931062  32.7673467  34.1383000  35.6293000  31.0133000
  34.2534446  34.5768024  31.2723164  35.0781981  36.0093540  30.6129851
  33.0313000  35.8313000  30.0473000  32.2313364  35.1137933  30.2298964
  33.3714450  35.7407091  29.0157021  32.5233000  37.2573000  30.3083000
  32.9837307  38.0039186  29.6612587  31.0023000  37.2893000  30.1223000
  30.5353000  37.5173000  29.0043000  30.2473000  37.0563000  31.1973000
  30.6903268  36.7788616  32.0615074  28.7823000  37.0823000  31.1443000
  28.5052810  36.6573741  30.1795214  28.1883000  36.2053000  32.2553000
  28.4495106  36.6231782  33.2275381  27.1035225  36.1740904  32.1533986
  28.5894747  35.1949985  32.1749948  28.2003000  38.5043000  31.1983000
  27.0243000  38.7133000  30.8943000  29.0343000  39.4723000  31.5743000
  29.9770225  39.2206687  31.8351743  28.6383000  40.8753000  31.6763000
  27.5847737  41.0025804  31.4273399  28.8583000  41.3293000  33.1293000
  28.2707874  40.6386956  33.7342742  29.9190859  41.1664017  33.3198190
  28.4913000  42.7623000  33.4943000  29.0402198  43.4622595  32.8643441
  27.4209009  42.8957799  33.3376765  28.8123000  43.0663000  34.9563000
  28.1593000  42.5523000  35.8613000  29.8323000  43.8863000  35.1903000
  30.0827772  44.1172231  36.1411087  30.3520175  44.2745505  34.4161833
  29.4703000  41.7003000  30.6663000  30.6453000  41.9933000  30.9113000
  28.8533000  42.0633000  29.5393000  27.8632745  41.8909647  29.4380607
  29.5953000  42.5713000  28.3753000  30.6636608  42.4228908  28.5323957
  29.1813000  41.8373000  27.0903000  28.0917932  41.8109325  27.0708318
  29.5449879  42.4285069  26.2498802  29.7263000  40.4153000  26.9853000
  30.7490480  40.4311984  27.3619093  29.1170313  39.7689736  27.6170856
  29.7193000  39.8823000  25.5573000  28.8513000  40.2963000  24.7493000
  30.5863000  39.0313000  25.2453000  29.5633000  44.0823000  28.1353000
  30.2013000  44.5623000  27.1953000  28.8483000  44.8293000  28.9763000
  28.3053833  44.4018823  29.7129512  28.6983000  46.2743000  28.7483000
  29.2091307  46.5560870  27.8275681  27.2163000  46.6523000  28.6223000
  27.1557282  47.7405894  28.6298198  26.8501354  46.2751333  27.6674341
  26.3683000  46.0923000  29.7443000  26.9183000  45.4393000  30.6603000
  25.1423000  46.3053000  29.6953000  29.4153000  47.1943000  29.7483000
  29.0113000  48.3553000  29.9293000  30.4893000  46.6843000  30.3593000
  30.7041878  45.7066853  30.2244224  31.3323000  47.4613000  31.2713000
  30.7237921  47.8523881  32.0866940  32.4523000  46.5863000  31.8683000
  32.9608227  46.0674284  31.0557262  33.1486963  47.2694171  32.3545954
  31.9383000  45.5493000  32.9023000  30.7073000  45.3643000  33.0713000
  32.7923000  44.8883000  33.5363000  31.9413000  48.6883000  30.5893000
  32.2133000  48.6723000  29.3863000  32.1403000  49.7533000  31.3673000
  31.8946859  49.7039263  32.3457351  32.6653000  51.0103000  30.8493000
  32.9476739  50.8881094  29.8036262  31.6103000  52.1163000  30.9453000
  31.4754980  52.3185046  32.0078634  32.0413626  52.9925384  30.4610569
  30.2533000  51.7983000  30.3103000  30.3893157  51.5438800  29.2591715
  29.8277997  50.9447680  30.8380639  29.2813000  52.9623000  30.4063000
  29.4183000  53.8473000  31.2583000  28.3033000  52.9803000  29.5143000
  27.6256441  53.7291060  29.5274688  28.2393058  52.2451454  28.8246959
  33.9223000  51.4403000  31.6043000  34.0323000  51.2413000  32.8213000
  34.8783000  52.0033000  30.8693000  34.8285879  51.9498342  29.8619423
  36.0183000  52.6733000  31.4673000  35.9215589  52.6530713  32.5528096
  37.3423000  51.9833000  31.0773000  37.3373183  51.0064312  31.5608306
  37.3124924  51.8528374  29.9955463  38.6143000  52.7363000  31.4643000
  39.0113000  52.8283000  32.8023000  38.3845872  52.3613784  33.5621123
  40.1953000  53.5073000  33.1803000  40.4995938  53.5729896  34.2249014
  40.9783000  54.1163000  32.1783000  42.1233000  54.7793000  32.5343000
  42.2877276  54.7627407  33.4799686  40.6043000  54.0373000  30.8363000
  41.2182945  54.4981990  30.0625537  39.4213000  53.3543000  30.4843000
  39.1155507  53.2966457  29.4396501  35.9603000  54.1113000  30.9603000
  36.1773000  54.3663000  29.7653000  35.6373000  55.0253000  31.8763000
  35.4236358  54.7107323  32.8119784  35.5433000  56.4453000  31.5893000
  35.5297353  56.6332384  30.5157105  34.2923000  57.0823000  32.2153000
  34.3615877  57.0038183  33.3002604  34.1793000  58.5543000  31.8173000
  34.1095008  58.6335632  30.7324284  33.2872551  58.9863870  32.2707945
  35.0604781  59.0937841  32.1645516  33.0313000  56.3103000  31.8033000
  33.1096718  55.2775690  32.1430449  32.1556643  56.7756642  32.2558460
  32.9317862  56.3286445  30.7180068  36.8023000  57.0923000  32.1303000
  37.1283000  56.9293000  33.3063000  37.5133000  57.8063000  31.2563000
  37.1582565  57.9446404  30.3209362  38.8173000  58.3683000  31.5913000
  38.9241336  58.4314025  32.6742145  39.9473000  57.4823000  31.0363000
  40.9150071  57.8167577  31.4101720  39.7816330  56.4468146  31.3336626
  40.0403000  57.4893000  29.5333000  39.2293000  56.6513000  28.7583000
  38.5199310  55.9865506  29.2512540  39.3233000  56.6623000  27.3703000
  38.7023577  55.9951631  26.7724207  40.2163000  57.5313000  26.7443000
  40.2842945  57.5445617  25.6565037  41.0083000  58.3683000  27.4923000
  41.6967663  59.0525122  26.9963483  40.9323000  58.3433000  28.8823000
  41.5737968  58.9954359  29.4750061  38.9353000  59.7733000  31.0343000
  38.1203000  60.1893000  30.2253000  39.9553000  60.4913000  31.4933000
  40.5595803  60.0802942  32.1904506  40.2473000  61.8363000  31.0373000
  39.6736914  62.0494722  30.1352856  39.8773000  62.8683000  32.1083000
  38.8304848  62.7392480  32.3832958  40.5047234  62.7138865  32.9861362
  40.0773000  64.1863000  31.6083000  39.8429599  64.8246062  32.2859796
  41.7273000  61.9623000  30.7403000  42.5593000  61.7333000  31.6083000
  42.0503000  62.3293000  29.5143000  41.3438727  62.3975065  28.7956849
  43.4303000  62.6463000  29.1603000  43.4129551  63.2840292  28.2765015
  43.8743660  63.1920169  29.9928250  44.2753000  61.4183000  28.8673000
  43.8833000  60.2803000  29.1473000  45.4403000  61.6543000  28.2853000
  45.6745785  62.5941789  27.9992222  46.4013000  60.6013000  28.0353000
  45.8820284  59.6775057  27.7802307  47.3173000  60.9853000  26.8703000
  47.6123622  62.0241377  27.0181300  48.2015049  60.3487597  26.9034389
  46.6483000  60.8413000  25.5373000  46.9663000  61.6523000  24.6483000
  45.7993000  59.9333000  25.3763000  47.2623000  60.3493000  29.2673000
  47.4393000  61.2503000  30.0853000  47.8163000  59.1263000  29.3863000
  47.5903000  57.9243000  28.5603000  48.2446583  57.9536395  27.6890626
  46.5509985  57.8984581  28.2327583  47.9213000  56.8073000  29.4863000
  48.3503656  55.9844785  28.9144901  47.0096674  56.4698641  29.9794169
  48.9033000  57.3513000  30.4873000  49.8878303  57.0437981  30.1348207
  48.7577259  57.0002566  31.5089048  48.7853000  58.8843000  30.4373000
  48.4297872  59.3376266  31.3626129  50.1343000  59.4903000  30.0603000
  50.3243000  59.9323000  28.9313000  51.0553000  59.5043000  31.0143000
  50.8136050  59.1949501  31.9448834  52.3983000  59.9923000  30.7803000
  52.5438841  60.1732038  29.7153219  52.6363000  61.3083000  31.5393000
  51.8191712  61.9283500  31.1706026  52.4867191  61.1037600  32.5994363
  53.9653000  62.0463000  31.3443000  54.7726299  61.3379470  31.5301908
  54.1133000  62.6313000  29.9333000  53.3065314  63.3401404  29.7468366
  55.0721877  63.1429052  29.8502616  54.0664502  61.8269556  29.1991776
  54.0943000  63.1393000  32.4083000  54.0692547  62.6868222  33.3996304
  55.0381592  63.6678011  32.2744434  53.2674695  63.8426434  32.3095151
  53.3953000  58.9193000  31.2223000  53.5183000  58.6203000  32.4053000
  54.1013000  58.3633000  30.2433000  53.9505835  58.6904238  29.2997037
  55.0373000  57.2573000  30.4533000  54.5848530  56.4817462  31.0712865
  55.3953000  56.6513000  29.0903000  54.4517836  56.4255513  28.5933960
  55.9217024  57.4270354  28.5342109  56.2573000  55.3893000  29.1443000
  57.1304353  55.5802257  29.7682254  55.6732761  54.5767155  29.5764164
  56.7103000  54.9993000  27.7433000  57.3167512  54.0968952  27.8206400
  55.8235976  54.7903452  27.1448051  57.5263000  56.1053000  27.0753000
  56.9751343  57.0413786  27.1651543  58.4787346  56.1934502  27.5979825
  57.7753000  55.8123000  25.6363000  56.8928845  55.7310059  25.1517034
  58.3154635  56.5620621  25.2286479  58.2863851  54.9451638  25.5528384
  56.3113000  57.6753000  31.2063000  56.7563000  56.9883000  32.1243000
  56.8963000  58.7973000  30.7973000  56.5189419  59.2887008  29.9996626
  58.1313000  59.2943000  31.3953000  58.8665722  58.4918564  31.4549504
  58.7153000  60.4363000  30.5323000  58.8398854  60.0648233  29.5151556
  58.0159184  61.2723386  30.5301037  60.0613000  60.9303000  31.0373000
  60.4633000  60.6403000  32.1653000  60.7653000  61.6943000  30.2003000
  61.6669485  62.0504277  30.4836776  60.3933918  61.9130596  29.2871027
  57.9363000  59.7363000  32.8623000  57.3493000  60.7953000  33.1333000
  58.4203000  58.9213000  33.7993000  58.7219297  57.9896731  33.5519335
  58.4043000  59.2923000  35.2143000  58.0320756  60.3116643  35.3164985
  57.4983000  58.3543000  36.0293000  57.3549731  58.7848798  37.0203387
  56.5408022  58.3120020  35.5101576  58.0673000  56.9403000  36.1653000
  58.9773000  56.5803000  35.3933000  57.6103000  56.1973000  37.0673000
  59.8213000  59.3753000  35.8053000  60.0233000  59.1233000  36.9893000
  60.7863000  59.7553000  34.9703000  60.5542766  59.9709148  34.0112511
  62.1933000  59.7383000  35.3543000  62.4314375  58.7876097  35.8313511
  63.0873000  59.9083000  34.1373000  62.8217058  60.8425635  33.6426176
  64.1225869  59.9579515  34.4746660  62.9273000  58.7503000  33.1563000
  62.9446354  57.8287086  33.7380814  61.9580551  58.8531567  32.6683616
  64.0093000  58.7053000  32.1153000  64.6233000  59.7603000  31.8223000
  64.2383000  57.6013000  31.5803000  62.5313000  60.7423000  36.4443000
  63.5193000  60.5553000  37.1623000  61.6953000  61.7733000  36.5883000
  60.9712780  61.9222717  35.9000421  61.8613000  62.7773000  37.6583000
  62.9061056  62.8144310  37.9666857  61.4433000  64.1753000  37.1673000
  61.6360219  64.8727594  37.9824736  62.0586089  64.4424214  36.3081486
  59.9713000  64.2433000  36.7783000  59.2773000  63.1943000  36.8153000
  59.5213000  65.3433000  36.4193000  61.1323000  62.4333000  38.9693000
  61.1943000  63.1903000  39.9433000  60.4473000  61.2933000  38.9953000
  60.4032727  60.7059760  38.1748054  59.7583000  60.8473000  40.2043000
  59.1161167  61.6423038  40.5833366  58.8983000  59.6353000  39.8943000
  58.4019118  59.7196009  38.9275573  59.5511454  58.7624382  39.8920449
  57.8283000  59.3663000  40.9023000  58.0963000  59.1143000  42.2323000
  59.0196406  59.1078983  42.6415687  56.9613000  58.8863000  42.8713000
  56.9605613  58.6746656  43.9405564  55.9673000  58.9693000  42.0023000
  56.4833000  59.2583000  40.7603000  55.8176121  59.3552003  39.9026456
  60.7923000  60.4583000  41.2493000  61.7753000  59.7903000  40.9193000
  60.5373000  60.8593000  42.5023000  59.7254769  61.4375375  42.6656526
  61.4333000  60.5863000  43.6283000  62.4046805  60.9894912  43.3420206
  60.9523000  61.3153000  44.9163000  59.9848016  60.9159962  45.2206082
  61.6770229  61.1585987  45.7152504  60.8576904  62.3826414  44.7164735
  61.6193000  59.0963000  43.8973000  62.6313000  58.7053000  44.4833000
  60.6743000  58.2613000  43.4553000  59.7875770  58.6055649  43.1157366
  60.8003000  56.8153000  43.7483000  61.0726903  56.7110544  44.7985550
  59.5233000  55.9983000  43.4883000  59.6716078  54.9494347  43.7451767
  58.7302667  56.4152424  44.1090715  59.0203000  56.0273000  42.0703000
  57.6793000  55.9323000  41.7683000  56.9415802  55.8518747  42.4534285
  57.5213000  55.9633000  40.4573000  56.5254184  55.9178324  40.0165602
  58.7143000  56.0513000  39.8963000  59.6673000  56.1023000  40.8833000
  60.7213396  56.1881838  40.6192437  62.0643000  56.1333000  43.1973000
  62.5733000  55.2073000  43.8223000  62.6003000  56.6313000  42.0823000
  62.1386299  57.3736829  41.5765059  63.8093000  56.0323000  41.4933000
  63.7071520  54.9471188  41.4864699  64.0303000  56.5133000  40.0523000
  64.0936608  57.6012184  40.0295347  64.9418689  56.0879177  39.6325477
  62.9073000  56.1273000  39.1243000  62.1343000  56.9713000  38.3903000
  62.3539145  58.0355805  38.4750130  61.2033000  56.2603000  37.6703000
  60.4889508  56.6618394  37.0799012  61.3733000  54.9233000  37.9163000
  60.6683000  53.8193000  37.4283000  59.8509120  53.9890321  36.7274673
  61.0583000  52.5723000  37.8713000  60.5339412  51.6877229  37.5098152
  62.1173000  52.4123000  38.7793000  62.4245817  51.4209629  39.1123588
  62.8063000  53.5133000  39.2813000  63.6283321  53.3381217  39.9753292
  62.4293000  54.7983000  38.8483000  65.0553000  56.2723000  42.3563000
  65.8873000  55.3773000  42.5273000  65.1543000  57.4733000  42.9183000
  64.5073056  58.2039327  42.6581587  66.2213000  57.7973000  43.8543000
  67.1758012  57.4152776  43.4922428  66.3343000  59.3123000  44.0243000
  65.3760456  59.6871895  44.3838924  67.4403000  59.6993000  45.0173000
  68.3989901  59.3251267  44.6581242  67.4850859  60.7846617  45.1072069
  67.2228381  59.2631430  45.9922759  66.6183000  59.8753000  42.7553000
  66.6938459  60.8287516  42.8379021  66.0033000  57.1163000  45.2023000
  66.9203000  56.5243000  45.7543000  64.7793000  57.1883000  45.7183000
  64.0714904  57.7663150  45.2881795  64.4813000  56.5743000  47.0053000
  65.2271884  56.8859970  47.7364598  63.1093000  56.9843000  47.5073000
  62.3918498  56.8143153  46.7045113  62.8584504  56.3509517  48.3582080
  63.0593000  58.4543000  47.9333000  63.7652064  58.5955536  48.7517402
  63.3714193  59.0529776  47.0775747  61.6843000  58.8883000  48.3753000
  60.6963000  58.3753000  47.8363000  61.5803000  59.7353000  49.2673000
  64.6713000  55.0553000  47.0133000  65.1023000  54.5093000  48.0243000
  64.3833000  54.3883000  45.8853000  63.9340834  54.8779637  45.1246863
  64.6233000  52.9573000  45.7403000  64.0622612  52.4581890  46.5303777
  64.1283000  52.4433000  44.3913000  64.6870540  52.9272574  43.5902511
  64.2760278  51.3647522  44.3364243  63.0677708  52.6702532  44.2823534
  66.1043000  52.6003000  45.9253000  66.4013000  51.6103000  46.5743000
  66.9963000  53.4063000  45.3383000  66.6393392  54.1285270  44.7291477
  68.4483000  53.2823000  45.4923000  68.7534813  52.2560662  45.2878305
  69.1793000  54.2163000  44.5143000  68.5081400  55.0515179  44.3141640
  70.0678521  54.5804122  45.0300495  69.5833000  53.5723000  43.2103000
  68.7264680  53.0366379  42.8016366  69.8903183  54.3516130  42.5127951
  70.7473000  52.5893000  43.4253000  71.2261253  52.8257329  44.3755236
  70.3410638  51.5786211  43.4652973  71.7713000  52.6793000  42.3063000
  71.4560471  52.0553648  41.4699860  71.8609074  53.7134843  41.9738358
  73.0923000  52.2033000  42.8113000  73.0095882  51.2448809  43.1190195
  73.7765848  52.2612665  42.0706960  73.3848026  52.7815869  43.5859778
  68.9413000  53.5903000  46.9003000  69.8563000  52.9383000  47.4083000
  68.3473000  54.6063000  47.5213000  67.7371211  55.2308750  47.0136710
  68.6293000  54.9023000  48.9313000  69.6905445  55.1189483  49.0534590
  67.8203000  56.1203000  49.4113000  66.7693279  55.9413912  49.1842569
  67.9482966  56.2098701  50.4900465  68.2763000  57.4203000  48.7323000
  69.3116842  57.6162819  49.0109962  68.2092629  57.2930735  47.6518272
  67.2673000  58.8013000  49.2223000  68.3033000  60.1723000  48.7023000
  68.4717551  60.1136332  47.6269954  67.8081660  61.1135173  48.9411577
  69.2598510  60.1232928  49.2225977  68.3603000  53.6783000  49.8193000
  69.1373000  53.3683000  50.7243000  67.2623000  52.9853000  49.5433000
  66.6123418  53.3292954  48.8509700  66.9233000  51.7513000  50.2643000
  67.0310393  51.9136728  51.3367395  65.4663000  51.3233000  49.9733000
  65.4707667  51.1686194  48.8943407  65.3151734  50.3680971  50.4761401
  64.3293000  52.2833000  50.3473000  64.4974849  53.2384195  49.8497446
  62.9853000  51.7203000  49.9203000  62.8161898  50.7653357  50.4178376
  62.1944471  52.4179886  50.1957687  62.9791059  51.5728525  48.8403365
  64.3043000  52.5833000  51.8453000  65.2480339  53.0420348  52.1403052
  63.4841747  53.2665489  52.0659053  64.1628323  51.6556329  52.3998446
  67.8813000  50.6143000  49.9103000  68.4663000  50.0033000  50.7993000
  68.0583000  50.3593000  48.6113000  67.5812520  50.9201373  47.9199346
  68.8383000  49.1993000  48.1513000  68.5204374  48.3051909  48.6876129
  68.6283000  48.9703000  46.6483000  67.5518040  49.0971299  46.5335401
  69.1459126  49.7796552  46.1334006  69.0543000  47.6183000  46.0393000
  70.1371915  47.5414300  46.1369614  68.3943000  46.4123000  46.7143000
  67.3113431  46.4882339  46.6166412  68.7382006  45.4947784  46.2368198
  68.6629690  46.3943631  47.7705176  68.7253000  47.6273000  44.5553000
  69.2650303  48.4392163  44.0678756  69.0212685  46.6768763  44.1112293
  67.6533471  47.7722710  44.4211382  70.3433000  49.2733000  48.4843000
  70.9803000  48.2393000  48.7563000  70.8973000  50.4903000  48.4943000
  70.3684996  51.2765545  48.1446239  72.2943000  50.7153000  48.9053000
  72.9514698  50.0581637  48.3357398  72.7163000  52.1673000  48.6543000
  71.9011157  52.8048572  48.9964909  73.6061804  52.3638756  49.2522723
  73.0143000  52.4663000  47.1833000  72.9133000  51.5733000  46.3233000
  73.3643000  53.6193000  46.8773000  72.5743000  50.3333000  50.3623000
  73.7313000  50.3003000  50.7843000  71.5163000  50.0373000  51.1083000
  70.5987689  50.1517766  50.7019367  71.6083000  49.6993000  52.5253000
  72.6501329  49.6100283  52.8330564  70.9513000  50.8173000  53.3403000
  69.9484188  51.0249050  52.9671664  70.8910314  50.4824673  54.3758456
  71.7663000  52.1063000  53.2913000  72.8693000  52.1723000  53.8643000
  71.2543000  53.1233000  52.5823000  71.7582800  53.9964385  52.5212009
  70.3671195  53.0113231  52.1127548  71.0553000  48.2903000  52.8543000
  70.8483000  47.9263000  54.0103000  70.8633000  47.4983000  51.7993000
  71.0527369  47.8751332  50.8815801  70.3813000  46.1333000  51.8963000
  70.1204716  45.8989399  52.9283577  69.1503000  45.8903000  50.9843000
  69.3235139  46.3847616  50.0284731  68.9143000  44.3763000  50.7473000
  68.7405405  43.8812046  51.7026998  68.0446486  44.2398598  50.1045005
  69.7915674  43.9419817  50.2678537  67.9123000  46.5283000  51.6113000
  67.6014535  45.8900664  52.4384233  68.2094549  47.5034026  51.9972707
  66.7673000  46.6973000  50.6513000  66.4692648  45.7225028  50.2652362
  65.9242161  47.1562358  51.1677172  67.0772673  47.3358376  49.8240819
  71.5093000  45.1943000  51.4893000  72.2443000  45.4613000  50.5453000
  71.6563000  44.1033000  52.2253000  71.1119581  43.9648778  53.0647227
  72.6833000  43.1273000  51.9013000  73.0632618  43.3231110  50.8986105
  73.8543000  43.1943000  52.8913000  73.4917392  42.8192968  53.8483901
  74.6208148  42.5223763  52.5051995  74.4493000  44.5883000  53.0833000
  73.7433000  45.5863000  53.7733000  72.7578891  45.3461440  54.1725368
  74.2743000  46.8573000  53.9523000  73.7128283  47.6228862  54.4877710
  75.5423000  47.1433000  53.4573000  76.0653000  48.4113000  53.6433000
  75.4710154  48.9960848  54.1191699  76.2663000  46.1723000  52.7683000
  77.2554781  46.3995830  52.3708460  75.7163000  44.9003000  52.5883000
  76.2783768  44.1340610  52.0544016  72.1273000  41.7033000  51.8173000
  71.0473000  41.3993000  52.3243000  72.8893000  40.8463000  51.1503000
  73.6441319  41.2092253  50.5858416  72.6543000  39.4093000  51.1473000
  71.6044276  39.2169025  51.3683209  72.9893000  38.8003000  49.7523000
  72.2948666  39.2174311  49.0230098  74.4043000  39.1023000  49.3283000
  75.0993701  38.6850492  50.0569144  74.5937505  38.6587707  48.3508086
  74.5442068  40.1817223  49.2702128  72.8483000  37.3773000  49.7973000
  73.0557538  37.0077947  48.9358889  73.5093000  38.7853000  52.2643000
  74.4423000  39.4413000  52.7353000  73.2143000  37.5253000  52.6893000
  72.1953000  36.5763000  52.2013000  72.5525825  36.0921926  51.2924054
  71.2702096  37.1116849  51.9875950  72.0503000  35.6203000  53.3423000
  71.7146894  34.6511608  52.9732013  71.3255250  36.0063691  54.0590658
  73.3863000  35.5313000  53.9443000  73.9465258  34.8024349  53.3586364
  73.4052743  35.2437797  54.9955239  74.0053000  36.9273000  53.7713000
  73.9472994  37.5753372  54.6458181  75.4593000  36.7623000  53.3593000
  76.3423000  36.6633000  54.2093000  75.6903000  36.7063000  52.0523000
  74.9048803  36.7110241  51.4173253  77.0303000  36.5963000  51.4923000
  77.6093200  35.8851260  52.0814236  76.9943000  36.1103000  50.0293000
  76.2265902  36.7023853  49.5311476  77.9694253  36.3500222  49.6053142
  76.7023000  34.6233000  49.8263000  77.1055191  34.3398555  48.8540992
  77.2383521  34.0894993  50.6110319  75.2113000  34.2603000  49.8873000
  74.8833000  33.0633000  49.7603000  74.3643000  35.1533000  50.0703000
  77.7693000  37.9263000  51.5523000  78.9573000  37.9883000  51.2323000
  77.0683000  38.9863000  51.9283000  76.0768332  38.9020097  52.1014709
  77.6923000  40.2933000  52.1033000  77.3297764  40.6859450  53.0533030
  78.7661911  40.1185567  52.1690428  77.4253000  41.3083000  51.0183000
  77.6323000  42.5123000  51.2153000  76.9703000  40.8103000  49.8683000
  76.8437096  39.8114291  49.7887315  76.7473000  41.6403000  48.6713000
  77.5639342  42.3479411  48.5282897  76.5563000  40.7873000  47.3603000
  75.5972962  40.2728294  47.4213908  76.5853000  41.6623000  46.1093000
  77.5442432  42.1767717  46.0472721  76.4504461  41.0384390  45.2257206
  75.7819434  42.3972052  46.1605999  77.5943000  39.6683000  47.2483000
  77.8906022  39.4237236  48.2683432  77.0779146  38.8161989  46.8062940
  78.8423000  39.9963000  46.4183000  79.3595023  40.8480693  46.8599908
  79.5084666  39.1336406  46.4064666  78.5468142  40.2405469  45.3979415
  75.5783000  42.6153000  48.8143000  74.5293000  42.2843000  49.3763000
  75.8013000  43.8253000  48.3023000  76.7480292  44.0690431  48.0485432
  74.7583000  44.8173000  48.1053000  73.9365211  44.7454979  48.8177768
  75.3403000  46.2703000  48.1253000  76.0219319  46.3574675  48.9713970
  76.1083000  46.6003000  46.8003000  75.4271562  46.5137892  45.9537424
  76.4986283  47.6168249  46.8495104  76.9342173  45.9002125  46.6744541
  74.2513000  47.2993000  48.4583000  73.5418830  46.8102619  49.1258852
  74.7371972  48.1211028  48.9842691  73.5143000  47.8403000  47.2453000
  73.0277284  47.0190800  46.7190438  72.7625068  48.5606732  47.5677416
  74.2230436  48.3299192  46.5774262  74.1063000  44.5233000  46.7513000
  74.7953000  44.4353000  45.7293000  72.7833000  44.3263000  46.7313000
  71.8393000  44.2423000  47.8553000  71.4825805  45.2380054  48.1187809
  72.3267277  43.7910613  48.7195320  70.7723000  43.3863000  47.3003000
  69.8351017  43.5408520  47.8349700  71.0526255  42.3344403  47.3560685
  70.6713000  43.8323000  45.8923000  70.0845609  44.7464369  45.8018014
  70.2349117  43.0572179  45.2622900  72.1133000  44.0973000  45.4683000
  72.5969236  43.2303121  45.0182571  72.1403000  45.2633000  44.4823000
  72.2763000  46.4273000  44.8623000  72.0093000  44.9133000  43.2073000
  72.0524673  43.9285170  42.9872128  71.8393000  45.8623000  42.1083000
  72.1014409  46.8721450  42.4238859  72.7413000  45.4683000  40.8983000
  73.7664348  45.7687940  41.1148692  72.6953000  43.9663000  40.6453000
  71.6704837  43.6651130  40.4281880  73.3332557  43.7206202  39.7963282
  73.0492088  43.4372695  41.5301593  72.3253000  46.1563000  39.7113000
  72.8911024  45.9014571  38.9788227  70.3583000  45.8943000  41.6753000
  69.6253000  44.9223000  41.8623000  69.9263000  47.0103000  41.0953000
  70.5472090  47.8022375  41.0092395  68.5453000  47.1573000  40.6313000
  67.8635502  46.9771064  41.4624718  68.2873000  48.5663000  40.0823000
  69.1356782  48.7102786  39.4132530  67.3676327  48.5262510  39.4985978
  68.2133000  49.7373000  41.0743000  69.0680943  49.6950894  41.7493155
  68.2333000  51.0393000  40.3213000  67.3784871  51.0824450  39.6463687
  68.1807322  51.8684985  41.0268263  69.1551945  51.1117775  39.7442749
  66.9893000  49.6563000  41.9783000  67.0218576  48.7305275  42.5527430
  66.9838167  50.5065093  42.6603670  66.0854298  49.6738393  41.3693582
  68.1923000  46.1173000  39.5703000  69.0503000  45.7203000  38.7643000
  66.9323000  45.6703000  39.5703000  66.3259084  45.8946083  40.3462345
  66.4033000  44.8013000  38.4943000  66.9014188  43.8320000  38.5151399
  64.8833000  44.5813000  38.6983000  64.6813471  44.0919599  39.6511171
  64.4144951  45.5652918  38.6892348  64.1833000  43.7553000  37.6273000
  64.7433000  42.5913000  37.0983000  65.7214140  42.2670935  37.4536633
  64.0703000  41.8453000  36.1283000  64.5323721  40.9497594  35.7128520
  62.8083000  42.2453000  35.6913000  62.2731162  41.6701953  34.9356991
  62.2313000  43.3943000  36.2313000  61.2425203  43.7122397  35.9006504
  62.9153000  44.1343000  37.1903000  62.4603580  45.0292683  37.6147520
  66.7183000  45.4663000  37.1383000  66.5133000  46.6723000  36.9693000
  67.2303000  44.6683000  36.2013000  67.3047299  43.6858453  36.4234313
  67.6913000  45.1233000  34.8723000  68.7488690  45.3534147  35.0015063
  67.5857558  44.2549476  34.2219740  66.9993000  46.3173000  34.2223000
  67.6213000  47.3773000  34.0283000  65.7133000  46.1593000  33.8543000
  64.9363000  44.9123000  33.9553000  64.5875526  44.7842168  34.9800293
  65.5678184  44.0680155  33.6787729  63.8123000  45.1263000  32.9873000
  62.9343826  44.5612599  33.3004929  64.1113988  44.8079460  31.9886549
  63.5563000  46.5933000  33.0233000  62.8866221  46.8727320  33.8366562
  63.1342389  46.9263970  32.0751384  64.9313000  47.2343000  33.2373000
  65.4344009  47.4720669  32.3000409  64.7643000  48.5103000  34.0633000
  64.2823000  49.5173000  33.5323000  65.1513000  48.4763000  35.3313000
  65.5045657  47.6191333  35.7320092  64.9533000  49.6253000  36.2153000
  64.3514555  50.3877676  35.7208048  64.2253000  49.1693000  37.4683000
  64.7797054  48.3492361  37.9246212  64.1661181  50.0017123  38.1695042
  62.8353000  48.7043000  37.1233000  62.3144431  49.5454172  36.6657731
  62.9299741  47.8974524  36.3965724  62.0573000  48.2203000  38.3073000
  60.8923000  48.6393000  38.3953000  62.5983000  47.4373000  39.1363000
  66.2433000  50.3763000  36.5323000  66.2473000  51.3063000  37.3343000
  67.3223000  49.9613000  35.8683000  67.2211571  49.1580564  35.2644216
  68.6443000  50.5863000  35.9783000  68.8580934  50.8420171  37.0160863
  69.7183000  49.5983000  35.4833000  69.5132377  49.3735508  34.4366212
  70.6894500  50.0862694  35.5660864  69.7303000  48.3123000  36.2823000
  69.8544580  48.5885533  37.3293768  68.7567695  47.8419220  36.1441518
  70.8403000  47.3233000  35.8773000  70.7084885  46.9883648  34.8484448
  71.8257913  47.7756445  35.9881633  70.7553000  46.1613000  36.7633000
  70.0880929  46.2416578  37.5172740  71.4663000  45.0433000  36.6623000
  72.3603000  44.8813000  35.6903000  72.5056628  45.6174359  35.0142278
  72.8894697  44.0229329  35.6329849  71.2703000  44.0743000  37.5503000
  70.5889518  44.1975882  38.2855991  71.8035826  43.2189916  37.4858332
  68.6963000  51.8693000  35.1493000  68.1033000  51.9323000  34.0733000
  69.4023000  52.8903000  35.6423000  69.7854072  52.8309743  36.5749353
  69.6123000  54.1353000  34.8773000  70.2276037  54.8211134  35.4596749
  70.3213000  53.8513000  33.5433000  69.6227272  53.2659547  32.9454153
  70.4802753  54.8203543  33.0702665  71.6393000  53.1163000  33.6413000
  71.4544670  52.1323530  34.0723287  72.0312623  53.0018729  32.6306709
  72.6383000  53.8513000  34.4843000  73.1293000  54.9073000  34.0323000
  72.9233000  53.3743000  35.6023000  68.3013000  54.8743000  34.5813000
  68.1323000  55.4463000  33.5073000  67.3703000  54.8283000  35.5283000
  67.5020995  54.2286622  36.3302743  66.1453000  55.6083000  35.4443000
  65.7693129  55.6011525  34.4212253  65.0783000  55.0143000  36.3603000
  65.5484303  54.8253858  37.3253845  64.2974803  55.7656810  36.4779745
  64.4673000  53.7283000  35.8353000  65.2667912  53.1024206  35.4388285
  63.9804623  53.2135594  36.6636316  63.4493000  54.0023000  34.7413000
  62.7176195  54.7218113  35.1087862  63.9626406  54.4176222  33.8740697
  62.7463000  52.7283000  34.3463000  63.4946106  51.9859415  34.0687468
  62.1733081  52.3645454  35.1992139  61.8303000  52.9623000  33.1973000
  62.3611128  53.2989584  32.4067314  61.3714964  52.0969268  32.9508686
  61.1365609  53.6498417  33.4544216  66.5123000  57.0203000  35.8663000
  65.9343000  58.0003000  35.3903000  67.4823000  57.0993000  36.7793000
  67.6745926  56.2886503  37.3502379  68.2443000  58.3193000  37.0303000
  68.1056268  59.0169653  36.2043871  67.8443000  59.0313000  38.3553000
  68.1910189  60.0637118  38.3104427  66.3333000  59.0113000  38.5683000
  65.9858872  57.9791469  38.6137300  66.0908661  59.5171859  39.5028611
  65.8423749  59.5232607  37.7406592  68.4903000  58.4023000  39.4703000
  68.2364560  58.8493251  40.2810602  69.7323000  57.9393000  37.0473000
  70.0743000  56.7573000  37.1503000  70.6043000  58.9403000  36.9313000
  70.2633002  59.8831148  36.8091575  72.0533000  58.7203000  36.9333000
  72.2896916  57.8070965  36.3871521  72.7713000  59.8913000  36.2613000
  72.9772648  60.6279682  37.0378292  73.7120351  59.5060849  35.8679467
  71.9733000  60.5543000  35.1243000  70.9656718  60.7431664  35.4945914
  72.4500362  61.5011335  34.8706645  71.8773000  59.7043000  33.8633000
  72.5283000  60.0023000  32.8613000  71.0553000  58.6483000  33.9003000
  70.9606676  58.0571297  33.0868728  70.5335289  58.4475910  34.7414731
  72.4953000  58.5533000  38.3833000  72.4283000  59.4953000  39.1713000
  72.9293000  57.3493000  38.7433000  73.1690185  56.6336437  38.0721291
  72.9363000  57.0003000  40.1563000  72.8285026  57.9520935  40.6764615
  71.7153000  56.1203000  40.4823000  71.8131962  55.1601057  39.9757990
  71.6603134  55.9586806  41.5588481  70.8069319  56.6183588  40.1433248
  74.2143000  56.3533000  40.6603000  74.1883000  55.1983000  41.0703000
  75.3133000  57.1093000  40.6663000  75.2681070  58.0402793  40.2772828
  76.6123000  56.6273000  41.1813000  77.2220569  56.2140253  40.3778700
  77.4163000  57.7413000  41.9243000  76.7912688  58.1472138  42.7197058
  78.7123000  57.1893000  42.5253000  79.3380998  56.7836010  41.7303890
  79.2472489  57.9906651  43.0349513  78.4752491  56.4002065  43.2389088
  77.7193000  58.9303000  41.0133000  78.7452316  59.2405135  41.2116248
  77.6382410  58.5817926  39.9837023  76.7813000  60.1133000  41.2243000
  76.8621515  60.4626771  42.2536194  77.0549376  60.9203457  40.5446685
  75.7551600  59.8039552  41.0256990  76.4203000  55.4423000  42.1403000
  75.8063000  55.5873000  43.2113000  76.9433000  54.2833000  41.7453000
  77.4047794  54.2513517  40.8474607  76.8713000  53.0463000  42.5363000
  75.8445146  52.6819663  42.5690405  77.7603000  51.9593000  41.8943000
  78.7130009  52.4188592  41.6311165  77.9243770  51.1917818  42.6506694
  77.1393000  51.3223000  40.6473000  77.8383000  50.5123000  39.9873000
  75.9673000  51.6123000  40.3273000  77.3263000  53.2373000  43.9853000
  78.4043000  53.7763000  44.2333000  76.5043000  52.7893000  44.9363000
  75.5978713  52.4252416  44.6794968  76.8713000  52.8053000  46.3603000
  76.1538222  52.1675246  46.8766016  77.8659283  52.3654020  46.4331267
  76.8853000  54.1723000  47.0243000  77.3013000  54.3043000  48.1793000
  76.4153000  55.1923000  46.3093000  76.1001938  55.0637777  45.3583587
  76.4893000  56.5473000  46.8343000  77.4622848  56.6953209  47.3027972
  76.3113000  57.5963000  45.7353000  76.9727779  58.4230455  45.9942173
  76.6564992  57.1308948  44.8120798  74.9123000  58.1153000  45.5423000
  74.3460248  57.3398262  45.0264767  74.4553241  58.3141516  46.5116968
  74.9053000  59.3813000  44.7123000  74.3823000  59.3413000  43.5793000
  75.4483000  60.4083000  45.1813000  75.5333000  56.8043000  48.0043000
  75.7043000  57.7823000  48.7223000  74.5473000  55.9263000  48.2033000
  74.3336048  55.2392040  47.4945457  73.6403000  56.0483000  49.3493000
  73.7987313  57.0089175  49.8394150  72.1663000  55.9613000  48.8993000
  71.9472351  54.9753943  48.4893002  71.5130227  56.1536476  49.7503765
  71.7953000  56.9623000  47.8363000  71.8623000  58.3343000  48.0843000
  72.1868839  58.6776940  49.0665555  71.5203000  59.2653000  47.0943000
  71.5770574  60.3333859  47.3042327  71.1073000  58.8233000  45.8403000
  70.8330969  59.5413821  45.0674671  71.0453000  57.4573000  45.5753000
  70.7298627  57.1040633  44.5935550  71.3903000  56.5343000  46.5763000
  71.3428025  55.4648108  46.3712711  73.9253000  55.1093000  50.5263000
  73.1173000  55.0213000  51.4633000  75.0723000  54.4283000  50.4833000
  75.6836461  54.5369154  49.6867085  75.4493000  53.4683000  51.5213000
  74.6199896  52.7870429  51.7116476  76.6663000  52.6473000  51.0803000
  76.4081518  52.1827235  50.1286554  77.4860851  53.3498751  50.9304980
  77.0973000  51.5643000  52.0773000  77.4362935  52.0581134  52.9879770
  76.2283363  50.9457860  52.3018986  78.2293000  50.6773000  51.5223000
  79.1828893  51.0963750  51.8434582  78.1152744  49.6755818  51.9366166
  78.2263000  50.5833000  50.0543000  78.8429418  51.2171318  49.5663353
  77.4853000  49.7343000  49.3353000  76.6503000  48.8743000  49.9263000
  76.5734541  48.8608921  50.9332831  76.0999300  48.2417102  49.3632524
  77.5773000  49.7493000  48.0103000  78.2039743  50.3995260  47.5579887
  77.0201571  49.1104127  47.4611975  75.7313000  54.1633000  52.8593000
  76.6223000  55.0063000  52.9493000  74.9693000  53.7993000  53.8883000
  74.1989844  53.1615143  53.7470817  75.1753000  54.3553000  55.2313000
  75.8035095  55.2433544  55.1619361  73.8513000  54.7443000  55.8823000
  73.2996467  53.8043090  55.8962580  74.0373060  55.0710450  56.9054029
  73.0283000  55.8083000  55.1483000  72.9301364  55.5245199  54.1004767
  71.6503000  55.9253000  55.7713000  71.7476377  56.2095234  56.8190792
  71.0746943  56.6842750  55.2414549  71.1369077  54.9662981  55.7017006
  73.7643000  57.1453000  55.1443000  74.7240453  57.0308047  54.6404357
  73.1650981  57.8889187  54.6188576  73.9301508  57.4724105  56.1707459
  75.9243000  53.3793000  56.1263000  75.8243000  52.1743000  55.9413000
  76.6373000  53.9283000  57.1093000  76.5815363  54.9289940  57.2342049
  77.5243000  53.1653000  57.9943000  77.5939462  52.1306714  57.6584543
  78.9363000  53.7873000  57.9713000  78.7995016  54.8400344  58.2185562
  79.4889221  53.2954418  58.7717901  79.7373000  53.6663000  56.6353000
  79.3719077  54.4329548  55.9520507  80.7894275  53.8476567  56.8549351
  79.5823000  52.2913000  55.9873000  79.4080927  51.5712328  56.7868337
  78.7069521  52.3325478  55.3390993  80.7313000  51.8453000  55.1963000
  81.4036532  51.2542526  55.6639574  80.9353000  52.1503000  53.9153000
  80.0853000  52.9333000  53.2673000  79.2766744  53.3019914  53.7471868
  80.2498963  53.1578705  52.2964366  82.0043000  51.6843000  53.2823000
  82.6629736  51.0976735  53.7743554  82.1544111  51.9183615  52.3113311
  77.0213000  53.1153000  59.4483000  76.6013000  54.1393000  59.9863000
  77.0653000  51.9343000  60.0753000  77.2694608  51.1026522  59.5397818
  76.8273000  51.7923000  61.5233000  76.9281902  50.7313582  61.7520420
  77.6196754  52.3484139  62.0242769  75.4783000  52.2833000  62.0333000
  74.4283000  51.8133000  61.5913000  75.5313000  53.2263000  62.9683000
  76.4410402  53.5343590  63.2806646  74.3483000  53.8103000  63.5973000
  73.7005628  53.0182331  63.9730203  74.7533000  54.7083000  64.7693000
  75.4259589  55.4666806  64.3686903  73.8426493  55.1856862  65.1311255
  75.4343000  53.9833000  65.9163000  76.2319520  53.3763337  65.4879965
  75.8645110  54.7264994  66.5876214  74.4833000  53.0933000  66.6913000
  73.5273000  53.6273000  67.3043000  74.7053000  51.8613000  66.6953000
  73.5043000  54.6213000  62.6323000  72.3233000  54.8453000  62.8983000
  74.1173000  55.0783000  61.5363000  75.1092751  54.9259649  61.4228156
  73.4133000  55.8733000  60.5193000  72.8602618  56.6759252  61.0071941
  74.3943000  56.4933000  59.5163000  74.9585965  55.6800970  59.0598249
  73.8076995  57.0019802  58.7512874  75.3613000  57.4853000  60.1593000
  74.8077813  58.0574735  60.9038370  76.1558929  56.9236521  60.6504983
  75.9893000  58.4523000  59.1733000  76.4343000  59.5333000  59.5603000
  76.0233000  58.0773000  57.8983000  76.4319138  58.6887259  57.2059890
  75.6403623  57.1827022  57.6278283  72.3643000  55.0453000  59.7933000
  71.2693000  55.5253000  59.5373000  72.7103000  53.7973000  59.4603000
  73.6619473  53.4939436  59.6101050  71.7773000  52.8673000  58.8143000
  71.3572706  53.3321198  57.9223263  72.4913000  51.5703000  58.4023000
  73.3469606  51.8680434  57.7962530  72.8431837  51.1056186  59.3233587
  71.6403000  50.5743000  57.6243000  70.7002825  50.4097035  58.1509649
  71.4345081  50.9704902  56.6299233  72.3903000  49.2533000  57.4993000
  73.3767823  49.4705316  57.0897123  72.4969728  48.8374558  58.5011952
  71.7353000  48.2573000  56.6443000  71.7840806  48.4159933  55.6480389
  71.1043000  47.1673000  57.0853000  70.9903000  46.9253000  58.3863000
  71.3850887  47.5724477  59.0537143  70.5093503  46.0952443  58.7022028
  70.5683000  46.3203000  56.2143000  70.6410964  46.5055460  55.2241057
  70.0902910  45.4947308  56.5460251  70.5803000  52.5463000  59.7083000
  69.4423000  52.5713000  59.2463000  70.8563000  52.2493000  60.9803000
  71.8259372  52.1572031  61.2475473  69.8293000  52.0213000  62.0013000
  69.2072880  51.1696195  61.7259083  70.5003000  51.7233000  63.3543000
  71.5539598  51.5586740  63.1289149  70.3931024  52.6351862  63.9417285
  69.9553000  50.5293000  64.1573000  69.9030484  49.6810827  63.4747328
  70.6775156  50.3167391  64.9455414  68.5863000  50.7673000  64.7753000
  68.5993841  50.4156884  65.8069478  68.3732416  51.8361491  64.7589571
  67.4993000  50.0173000  63.9933000  67.9792422  49.5280357  63.1457290
  67.0760244  49.2624346  64.6559577  66.3943000  50.9263000  63.4923000
  66.7862442  51.6255860  62.8779071  65.7113617  50.3794389  62.9876831
  65.9491638  51.3794350  64.2775525  68.9013000  53.2353000  62.1483000
  67.6823000  53.0963000  62.2103000  69.5003000  54.4183000  62.2193000
  70.5093776  54.4495420  62.2490607  68.7633000  55.6793000  62.3243000
  68.0724318  55.6715074  63.1673537  69.7463000  56.8583000  62.5023000
  70.4179318  56.8850405  61.6442231  68.9883000  58.2073000  62.6073000
  68.3167666  58.1814846  63.4654819  69.7052799  59.0187841  62.7319295
  68.4093687  58.3710605  61.6983877  70.5433000  56.6393000  63.6793000
  71.1549753  57.3705418  63.7921671  67.8703000  55.9023000  61.1083000
  66.7223000  56.3173000  61.2463000  68.4193000  55.6213000  59.9253000
  69.3978639  55.3720377  59.9057954  67.6983000  55.7153000  58.6473000
  67.4419165  56.7522217  58.4301363  68.6013000  55.1833000  57.5153000
  69.5142135  55.7695652  57.4105088  68.8574145  54.1568586  57.7778329
  67.9553000  55.1323000  56.1363000  67.2453000  56.2183000  55.6163000
  67.1267161  57.1166139  56.2221630  66.6893000  56.1613000  54.3323000
  66.1227159  57.0079223  53.9445967  66.8613000  55.0183000  53.5483000
  66.4342919  54.9658331  52.5467955  67.5813000  53.9453000  54.0523000
  67.7181903  53.0518959  53.4430461  68.1283000  54.0063000  55.3313000
  68.7029641  53.1651255  55.7189682  66.3903000  54.9403000  58.7533000
  65.3023000  55.4833000  58.5123000  66.5093000  53.6893000  59.1843000
  67.4358709  53.3338456  59.3719643  65.3783000  52.7683000  59.2923000
  64.7900416  52.7543651  58.3747723  65.8843000  51.3233000  59.5813000
  66.4945020  51.3413647  60.4843096  64.7333000  50.3743000  59.7733000
  64.1228588  50.3553459  58.8704693  65.1162830  49.3736064  59.9733922
  64.1254458  50.7052356  60.6153787  66.7693000  50.8393000  58.4253000
  67.6255648  51.5053539  58.3190704  67.1196369  49.8284243  58.6338522
  66.1923509  50.8397724  57.5005133  64.3723000  53.2643000  60.3433000
  63.1693000  53.2973000  60.1083000  64.8933000  53.6983000  61.4833000
  65.8844889  53.5869471  61.6421852  64.0813000  54.2633000  62.5533000
  63.3500827  53.5357398  62.9055451  65.0033000  54.6443000  63.7293000
  65.8977471  54.0302315  63.6244977  65.2637057  55.6925812  63.5830280
  64.4223000  54.4573000  65.1163000  63.5973597  55.1609161  65.2280980
  64.0419816  53.4382120  65.1864190  65.4483000  54.6953000  66.2243000
  65.0363000  54.9103000  67.3853000  66.6723000  54.6733000  65.9503000
  63.2483000  55.4723000  62.0923000  62.0533000  55.5613000  62.3803000
  63.8793000  56.3873000  61.3663000  64.8685937  56.2874436  61.1890263
  63.2073000  57.6043000  60.8953000  62.7531479  58.1233545  61.7393542
  64.2093000  58.5503000  60.2193000  64.7016636  57.8539323  59.5405148
  63.6602704  59.2935520  59.6411624  65.2663000  59.2543000  61.0863000
  65.6751782  58.5453018  61.8061896  66.3843000  59.7793000  60.2023000
  65.9762396  60.4887583  59.4824011  67.1321535  60.2777943  60.8190003
  66.8479614  58.9486399  59.6702077  64.6823000  60.3513000  61.9883000
  63.9449638  59.9143641  62.6617402  65.4823119  60.8063796  62.5722390
  64.2044992  61.1129361  61.3720891  62.0243000  57.2963000  59.9653000
  61.0133000  58.0013000  59.9833000  62.1563000  56.2193000  59.1963000
  63.0327725  55.7176186  59.2108288  61.1093000  55.7623000  58.2783000
  60.6483488  56.6119710  57.7746311  61.7293000  54.8433000  57.2203000
  62.4206598  54.1752040  57.7338840  60.9201064  54.2600434  56.7808487
  62.4723000  55.5943000  56.1173000  61.7633730  56.3025443  55.6884488
  63.2825470  56.1398474  56.6010147  63.1553000  54.5623000  54.7963000
  64.2013000  53.4113000  55.6813000  63.5983563  52.8410064  56.3879280
  64.6724399  52.7294418  54.9733471  64.9711564  53.9613538  56.2224684
  59.9653000  55.0443000  59.0203000  58.7943000  55.3983000  58.8803000
  60.3113000  54.0433000  59.8243000  61.2733282  53.7424766  59.8883808
  59.2743000  53.1963000  60.4313000  58.3524238  53.2999994  59.8590327
  59.6753000  51.7143000  60.4513000  58.8512995  51.1774769  60.9213461
  59.7635340  51.4039151  59.4101583  60.9483000  51.4043000  61.1733000
  61.7696272  51.9217220  60.6775208  60.8652319  51.7568989  62.2013446
  61.2183000  49.9043000  61.1713000  60.2817990  49.3638011  61.3088712
  61.6681600  49.6147954  60.2216092  62.1353000  49.5393000  62.2563000
  63.1133117  49.4619387  62.0162839  61.7683000  49.3043000  63.5193000
  62.6863000  48.9853000  64.4233000  63.6571177  48.9218467  64.1520313
  62.4098061  48.8074778  65.3783026  60.4913000  49.3823000  63.8903000
  59.7846895  49.6226359  63.2098293  60.2355358  49.2007486  64.8503638
  58.7043000  53.6623000  61.7793000  57.5323000  53.4063000  62.0633000
  59.5133000  54.3533000  62.5863000  60.5000925  54.4066444  62.3777471
  59.0193000  55.0153000  63.8123000  58.1213994  54.5061752  64.1625366
  60.0693000  54.9763000  64.9253000  61.0309101  55.1576155  64.4451647
  59.8362488  55.8042334  65.5948622  60.1373000  53.6813000  65.7243000
  59.2278793  53.1063733  65.5496172  61.0007323  53.1036399  65.3943068
  60.2683000  53.9853000  67.2143000  59.6368414  54.8444325  67.4406853
  59.9122084  53.1171264  67.7688924  61.6373000  54.2843000  67.6393000
  62.3785894  54.0896062  66.9815130  61.9603000  54.7933000  68.8313000
  63.2333000  55.0263000  69.1433000  63.9604754  54.8169183  68.4743641
  63.4661045  55.4113868  70.0475178  61.0143000  55.0753000  69.7253000
  60.0446091  54.9033050  69.5012078  61.2709078  55.4598643  70.6232763
  58.6233000  56.4723000  63.5623000  57.5763000  56.9363000  64.0233000
  59.4693000  57.1953000  62.8353000  60.2973647  56.7615881  62.4528053
  59.2423000  58.6143000  62.5653000  58.9438438  59.0816245  63.5037194
  60.1896517  59.0392402  62.2335623  58.1863000  58.8913000  61.5203000
  57.6913000  60.0193000  61.4323000  57.8583000  57.8763000  60.7103000
  58.3297327  56.9899146  60.8206245  56.9073000  58.0303000  59.5863000
  56.8468960  57.0933993  59.0325242  55.4963000  58.3963000  60.0913000
  55.5652017  59.3908485  60.5320097  54.8199027  58.4240835  59.2370080
  54.9613000  57.4143000  61.1323000  54.5623000  57.8543000  62.2303000
  54.9543000  56.1993000  60.8663000  57.3743000  59.0443000  58.5293000
  56.5583000  59.6713000  57.8563000  58.6873000  59.2083000  58.3943000
  59.3210445  58.6931984  58.9885539  59.2523000  60.1713000  57.4463000
  58.5210285  60.9547274  57.2473462  60.5333000  60.8233000  58.0053000
  61.2005171  59.9656162  58.0907350  60.8961474  61.4886169  57.2218492
  60.4973000  61.5823000  59.3483000  60.2367950  60.8842600  60.1438993
  61.8573000  62.2053000  59.6443000  62.1182956  62.9038537  58.8493139
  61.8148490  62.7368972  60.5949330  62.6122633  61.4211006  59.7005332
  59.4123000  62.6633000  59.3643000  58.4371705  62.2024376  59.2067317
  59.4211155  63.1734342  60.3275168  59.6053890  63.3844019  58.5700534
  59.5453000  59.5123000  56.1003000  59.8883000  58.3233000  56.0553000
  59.4253000  60.2773000  55.0003000  58.9453000  61.6703000  54.9303000
  59.7572302  62.3522998  55.1827795  58.1220152  61.8113147  55.6305970
  58.5063000  61.7993000  53.4933000  58.5091166  62.8398292  53.1686616
  57.5139121  61.3746584  53.3418167  59.5673000  60.9823000  52.7573000
  60.4925995  61.5557527  52.7018762  59.2803800  60.6589248  51.7566977
  59.7643000  59.7593000  53.6673000  59.0862780  58.9360470  53.4422690
  61.1953000  59.2703000  53.5863000  62.0353000  59.6573000  54.4323000
  61.4693000  58.4183000  52.5923000  60.7140922  58.0740456  52.0167573
  62.8123000  57.8733000  52.3753000  63.1833507  57.3842794  53.2760105
  62.8843000  56.8553000  51.1873000  62.5625144  57.3519498  50.2719355
  64.3183000  56.3433000  51.0133000  64.6406432  55.8460863  51.9281630
  64.3542254  55.6365459  50.1842592  64.9813786  57.1826052  50.8035499
  61.9133000  55.6693000  51.3783000  60.8912978  56.0426344  51.4433772
  61.9979615  54.9895620  50.5304272  62.1644628  55.1375943  52.2960729
  63.8633000  58.9743000  52.1843000  64.9123000  58.9403000  52.8293000
  63.5903000  59.9493000  51.3183000  62.7116870  59.9682923  50.8205271
  64.5863000  60.9773000  51.0083000  65.5094626  60.4973055  50.6835305
  64.1003000  61.9173000  49.8893000  64.0089955  61.3697625  48.9512353
  63.1269871  62.3189199  50.1711926  64.9993000  63.1113000  49.6103000
  65.9813000  63.1923000  48.6673000  66.1483501  62.3051213  48.0564743
  66.5763000  64.4463000  48.6983000  67.3225222  64.7551331  48.0917738
  65.9833000  65.1993000  49.6763000  66.2393000  66.5183000  50.0833000
  67.0257436  67.0751704  49.5738881  65.4783000  67.0263000  51.1033000
  65.6563117  68.0439800  51.4507755  64.4613000  66.2583000  51.7203000
  63.8511791  66.6733503  52.5225376  64.2103000  64.9453000  51.3183000
  63.4318522  64.3869345  51.8382498  64.9763000  64.3993000  50.2743000
  64.9403000  61.7793000  52.2753000  66.1093000  62.0263000  52.5583000
  63.9253000  62.1733000  53.0363000  62.9738118  61.9631874  52.7705516
  64.1483000  62.9983000  54.2283000  64.8010327  63.8370055  53.9862001
  62.8143000  63.5483000  54.7393000  62.4474149  64.1084691  53.8792389
  62.1460850  62.7104979  54.9384892  62.8603000  64.4643000  55.9613000
  63.3898563  63.9544182  56.7660929  63.5923000  65.7943000  55.6203000
  63.0630274  66.3050094  54.8158466  63.6151228  66.4336679  56.5027900
  64.6122702  65.5772569  55.3030407  61.4283000  64.7063000  56.4823000
  60.9767483  63.7541744  56.7609707  61.4638220  65.3599035  57.3538744
  60.8312560  65.1760253  55.7006379  64.8923000  62.1833000  55.3013000
  65.8173000  62.6833000  55.9553000  64.5053000  60.9133000  55.4413000
  63.7225804  60.5710358  54.9025008  65.1543000  59.9943000  56.3903000
  65.0813835  60.4092189  57.3955983  64.4993000  58.6123000  56.3833000
  64.5173883  58.2124900  55.3694341  65.0560272  57.9487144  57.0449714
  63.1673000  58.7063000  56.8263000  62.7651713  57.8346182  56.8183483
  66.6243000  59.8543000  56.0623000  67.4733000  59.9173000  56.9583000
  66.9163000  59.6833000  54.7723000  66.1687122  59.5723061  54.1023058
  68.2823000  59.5543000  54.3053000  68.7726748  58.7517753  54.8562863
  68.3483000  59.2323000  52.8093000  67.9095136  58.2406508  52.6988576
  67.7952749  59.9440625  52.1963910  69.7793000  59.1973000  52.3653000
  70.5543000  58.0593000  52.5893000  70.0890983  57.1886040  53.0514420
  71.8893000  58.0233000  52.2363000  72.4795969  57.1228730  52.4062490
  72.4703000  59.1263000  51.6663000  73.7903000  59.0403000  51.3303000
  74.1756004  58.1861341  51.5389716  71.7413000  60.2943000  51.4413000
  72.2095347  61.1697745  50.9914098  70.3973000  60.3313000  51.8003000
  69.8165550  61.2405494  51.6450555  69.0963000  60.8103000  54.6273000
  70.1973000  60.7163000  55.1803000  68.5503000  61.9783000  54.2843000
  67.6858944  61.9911130  53.7620566  69.2163000  63.2553000  54.5573000
  70.1824508  63.2764937  54.0531149  68.3803000  64.4293000  54.0583000
  67.3650781  64.2822367  54.4268053  68.7988398  65.3340038  54.4992483
  68.3543000  64.5693000  52.5403000  67.9744738  63.6426753  52.1099519
  67.6891487  65.3914218  52.2761192  69.7463000  64.8483000  51.9943000
  70.0956445  65.7927607  52.4114947  70.4081050  64.0434636  52.3142248
  69.7493000  64.9333000  50.4753000  69.5019140  63.9542377  50.0650103
  68.9998285  65.6589767  50.1594124  71.0983000  65.3583000  49.9753000
  71.7928583  64.6857773  50.2675355  71.0826931  65.4095559  48.9667222
  71.3275382  66.2656898  50.3550272  69.5613000  63.4373000  56.0453000
  70.6913000  63.8013000  56.3733000  68.6163000  63.1403000  56.9363000
  67.6929979  62.8727698  56.6263966  68.8523000  63.2853000  58.3813000
  69.3163016  64.2475194  58.5979463  67.5233000  63.1663000  59.2213000
  67.0674180  62.1988538  59.0107798  67.7983000  63.2873000  60.7403000
  68.2537908  64.2547454  60.9516730  66.8598799  63.2006841  61.2879914
  68.4750911  62.4917677  61.0520432  66.5393000  64.2263000  58.8003000
  66.3029242  64.1041176  57.7432759  65.6272353  64.1306842  59.3894479
  66.9747044  65.2122102  58.9631032  69.8963000  62.2663000  58.8643000
  70.8713000  62.6313000  59.5323000  69.7013000  60.9953000  58.5103000
  68.8690394  60.7419435  57.9972190  70.6133000  59.9233000  58.9313000
  70.6654790  59.9659626  60.0192138  70.0643000  58.5363000  58.5163000
  70.0147997  58.4749972  57.4291516  70.7246910  57.7557134  58.8940150
  69.0663778  58.4003885  58.9331675  72.0433000  60.1283000  58.3983000
  73.0083000  59.9203000  59.1233000  72.1743000  60.5463000  57.1373000
  71.3563053  60.6569095  56.5552781  73.4903000  60.7223000  56.5243000
  74.1226520  59.8698014  56.7722443  73.3833000  60.8253000  55.0003000
  74.3866543  60.7886929  54.5759897  72.8027435  59.9792680  54.6324904
  72.7533000  62.0313000  54.6163000  72.6980112  62.0726496  53.6587859
  74.2683000  61.9073000  57.1173000  75.4883000  61.9793000  56.9813000
  73.5563000  62.8033000  57.8053000  72.5485612  62.7380201  57.7879697
  74.1633000  63.9193000  58.5153000  75.0048636  64.2650993  57.9150560
  73.1623000  65.0833000  58.6783000  72.3182344  64.7550784  59.2848672
  73.6565321  65.9223221  59.1680723  72.8043933  65.3954848  57.6972074
  74.7143000  63.4983000  59.8793000  75.3183000  64.3083000  60.5843000
  74.5123000  62.2313000  60.2383000  73.9953200  61.6156650  59.6268880
  75.0193000  61.6893000  61.5053000  75.0440320  60.6018689  61.4347235
  76.0295507  62.0654873  61.6664708  74.1473000  62.0893000  62.6873000
  74.6113000  62.0863000  63.8393000  72.8953000  62.4533000  62.3993000
  72.6167283  62.5183799  61.4306609  71.9133000  62.8083000  63.4313000
  72.3887341  63.2553932  64.3043231  70.8323000  63.7853000  62.8703000
  70.4361771  63.3678850  61.9445831  69.6763000  63.9913000  63.8793000
  70.0716060  64.4091525  64.8051688  68.9419715  64.6768234  63.4563106
  69.2002787  63.0331660  64.0878234  71.4693000  65.1273000  62.4823000
  71.7086516  65.6530391  63.4066430  72.3897106  64.9062625  61.9418500
  70.5663000  66.0083000  61.6133000  69.6458238  66.2301575  62.1533025
  71.0827653  66.9391129  61.3788855  70.3268808  65.4833794  60.6885099
  71.2413000  61.5393000  63.9763000  70.8413000  60.6693000  63.1983000
  71.1103000  61.4383000  65.3013000  71.5908085  62.0891933  65.9059064
  70.3923000  60.3083000  65.9203000  70.5082963  59.4208261  65.2981793
  70.9443000  59.9983000  67.3313000  70.4585084  59.0983350  67.7083527
  72.0183393  59.8273876  67.2583033  70.6953000  61.0823000  68.2243000
  71.0455301  60.8687698  69.0922537  68.8653000  60.5133000  65.9343000
  68.3823000  61.6583000  65.8783000  68.1173000  59.4073000  65.9883000
  68.5720806  58.5125763  66.1011865  66.6573000  59.4293000  65.7993000
  66.4283371  59.7708603  64.7898389  66.0473000  58.0333000  65.9953000
  66.4387945  57.4084497  65.1925588  66.3701790  57.6335522  66.9565757
  64.5343000  58.0423000  65.9353000  63.8723000  58.1553000  64.7173000
  64.4665077  58.2029676  63.8047516  62.4933000  58.2073000  64.6473000
  61.9939142  58.3044757  63.6833122  61.7443000  58.1143000  65.8093000
  60.3733000  58.1593000  65.7283000  60.0536838  58.2556890  64.8282143
  62.3713000  57.9983000  67.0393000  61.7831072  57.9275000  67.9542410
  63.7693000  57.9723000  67.1023000  64.2700489  57.8969015  68.0675283
  65.9553000  60.4373000  66.7103000  65.1033000  61.1973000  66.2563000
  66.3193000  60.4393000  67.9903000  66.9943152  59.7680963  68.3278490
  65.6283000  61.2833000  68.9703000  64.5989055  61.4415746  68.6487485
  65.6133000  60.6273000  70.3663000  66.6446557  60.4211866  70.6525201
  65.1773070  61.3385409  71.0678316  64.8023000  59.3183000  70.3923000
  63.9209376  59.4859774  69.7732803  65.4291572  58.5546974  69.9317969
  64.3663000  58.8493000  71.7853000  63.6877769  59.6012132  72.1882043
  63.8322792  57.9069800  71.6630127  65.5303000  58.6513000  72.7443000
  65.2893965  57.8250141  73.4131181  66.4174471  58.4005461  72.1627576
  65.7953000  59.8873000  73.5523000  64.9735159  60.1195808  74.0915739
  66.5718100  59.7213954  74.1764857  66.0189653  60.6529717  72.9327681
  66.1293000  62.7353000  69.0273000  65.5873000  63.5463000  69.7703000
  67.1493000  63.0543000  68.2293000  67.5967764  62.3255234  67.6919464
  67.6943000  64.4183000  68.1443000  67.5512083  64.9405409  69.0902854
  69.1953000  64.3563000  67.8413000  69.6609650  63.7338975  68.6054142
  69.3089677  63.8807454  66.8671196  69.8743000  65.7353000  67.8203000
  69.1993000  66.7643000  67.9913000  71.1143000  65.7843000  67.6323000
  66.9583000  65.2483000  67.0813000  67.2293000  65.1323000  65.8823000
  66.0453000  66.0993000  67.5403000  65.9688276  66.2362954  68.5380392
  65.1173000  66.8173000  66.6693000  65.0148437  66.2938769  65.7187054
  63.7333000  66.9023000  67.3353000  63.8409493  67.5230261  68.2247999
  63.0648616  67.3939584  66.6285029  63.1503000  65.5473000  67.7283000
  63.8288681  65.0522004  68.4229385  62.1842735  65.6980781  68.2101306
  62.9663000  64.6633000  66.4673000  61.9757821  64.8546736  66.0545660
  63.7244465  64.9445494  65.7364019  63.0903000  63.2313000  66.7443000
  64.0119182  62.8346552  66.6285760  62.0903000  62.4243000  67.1083000
  60.8563000  62.8813000  67.2873000  60.6589280  63.8618657  67.1471741
  60.1208591  62.2461937  67.5627385  62.3353000  61.1373000  67.3213000
  63.2727197  60.7791578  67.2069384  61.5831820  60.5220440  67.5967581
  65.5793000  68.2253000  66.3223000  64.8083000  68.9833000  65.7453000
  66.8263000  68.5683000  66.6753000  67.3667959  67.9027782  67.2091954
  67.4093000  69.9013000  66.4223000  66.8484807  70.6526884  66.9781744
  68.9063000  69.9623000  66.8703000  68.9152620  69.7961384  67.9475229
  69.4137621  69.1365467  66.3715880  69.6413000  71.2943000  66.5453000
  69.4655982  71.4951115  65.4884630  69.1485175  72.0583076  67.1465960
  71.1673000  71.3173000  66.8293000  71.8343000  70.2593000  66.8943000
  71.7073000  72.4343000  66.9813000  67.2653000  70.3553000  64.9623000
  66.9873000  71.5353000  64.6943000  67.4393000  69.4243000  64.0263000
  67.6989214  68.4893625  64.3066353  67.3663000  69.7243000  62.5973000
  68.0583265  70.5295587  62.3508105  67.7423000  68.4883000  61.7773000
  67.8469658  68.7572751  60.7262069  68.6821718  68.0728581  62.1408230
  66.7343000  67.3843000  61.8383000  66.7113000  66.3443000  62.7283000
  67.4988217  66.3165221  63.4813855  65.6363000  65.5183000  62.4573000
  65.4002267  64.6782198  62.9658608  64.9423000  66.0233000  61.3883000
  63.7803000  65.5353000  60.7443000  63.3280056  64.6180924  61.1214719
  63.2933000  66.2483000  59.6823000  62.3997942  65.8995650  59.1644861
  63.9243000  67.4323000  59.2383000  63.5311253  67.9971500  58.3930440
  65.0813000  67.9173000  59.8763000  65.5484460  68.8197097  59.4819243
  65.5973000  67.2043000  60.9743000  66.0013000  70.2743000  62.1283000
  65.9203000  70.9133000  61.0953000  64.9493000  70.0053000  62.8953000
  65.0721634  69.3769322  63.6764260  63.5993000  70.5263000  62.6243000
  63.3297900  70.3415635  61.5844269  62.5753000  69.8283000  63.5273000
  62.8861515  69.9285928  64.5672096  61.6001662  70.2965607  63.3933373
  62.3223000  68.0413000  63.2443000  61.4072460  67.8780758  64.1955793
  63.4813000  72.0563000  62.8003000  62.4683000  72.6483000  62.4053000
  64.5083000  72.6803000  63.3903000  65.3147396  72.1344157  63.6581896
  64.4753000  74.1023000  63.7603000  63.5868532  74.5795809  63.3468216
  64.4363000  74.2353000  65.2993000  65.4007108  74.0185992  65.7587037
  64.1381040  75.2544706  65.5452075  63.4363000  73.3263000  65.9513000
  62.0713000  73.6003000  65.8663000  61.7373878  74.4947930  65.3404818
  61.1333000  72.7393000  66.4483000  60.0706526  72.9716430  66.3783144
  61.5543000  71.5853000  67.1173000  60.8243367  70.9146952  67.5706681
  62.9263000  71.2923000  67.2033000  63.2695326  70.3999061  67.7266782
  63.8563000  72.1583000  66.6093000  64.9209158  71.9288617  66.6545909
  65.6093000  74.9693000  63.1913000  65.5623000  76.2013000  63.3083000
  66.6043000  74.3433000  62.5573000  66.5222193  73.3643307  62.3228194
  67.8513000  75.0333000  62.2273000  67.9117437  75.9949071  62.7369642
  69.0663000  74.1923000  62.6243000  69.9685170  74.6835520  62.2599153
  69.1473000  74.0403000  64.1353000  68.2455724  73.5486734  64.5003893
  70.0186534  73.4388300  64.3942909  69.2358104  75.0242992  64.5957477
  68.9563000  72.9153000  61.9893000  69.7118808  72.3732263  62.2277409
  68.0083000  75.4003000  60.7503000  69.0603000  75.8863000  60.3453000
  66.9673000  75.1853000  59.9613000  66.1190710  74.7886366  60.3398038
  67.0053000  75.5073000  58.5413000  67.8531582  74.9807357  58.1031611
  66.0809931  75.1433772  58.0926172  67.1433000  76.9923000  58.2533000
  66.9043000  77.8393000  59.1223000  67.5243000  77.3103000  57.0213000
  67.8320268  76.5821437  56.3926571  67.5773000  78.6873000  56.5593000
  68.2181395  79.2702776  57.2207839  68.1443000  78.7663000  55.1293000
  68.0667153  79.8078953  54.8175966  69.1951466  78.4836214  55.1918639
  67.4373000  77.8753000  54.1083000  67.6589162  76.8428883  54.3786946
  66.3647787  78.0503044  54.1929802  67.8843000  78.1323000  52.6643000
  67.6013000  79.2403000  52.1343000  68.5053000  77.2213000  52.0613000
  66.1813000  79.3303000  56.6253000  65.1613000  78.6273000  56.7593000
  66.1563000  80.6593000  56.5233000  67.0421190  81.1372142  56.4395024
  64.9273000  81.4693000  56.5653000  64.5312423  81.4986004  57.5803759
  65.2353000  82.9023000  56.1183000  66.2542944  82.8975211  55.7313545
  64.5414685  83.1343251  55.3103011  65.1143000  83.9403000  57.1943000
  65.5409389  83.5438869  58.1156776  65.6683265  84.8285506  56.8907090
  63.6533000  84.3083000  57.4283000  63.2199467  84.6908498  56.5042007
  63.1007442  83.4254938  57.7499126  63.5363000  85.3353000  58.4603000
  64.3936730  85.7747034  58.7635089  62.3943000  85.7163000  59.0243000
  61.2443000  85.1583000  58.6583000  61.2383500  84.4407180  57.9475675
  60.3819614  85.4545743  59.0926884  62.4033000  86.6683000  59.9523000
  63.2768471  87.0965719  60.2235908  61.5365499  86.9588705  60.3817319
  63.7913000  80.9323000  55.7013000  62.6503000  80.8023000  56.1663000
  64.1183000  80.6203000  54.4493000  65.0646810  80.7947869  54.1426787
  63.1623000  80.1023000  53.4793000  62.3121904  80.7795624  53.3972726
  63.8183000  79.9753000  52.1083000  64.8215363  79.5690424  52.2370281
  63.2216727  79.2860512  51.5107450  63.9213000  81.2973000  51.3663000
  63.4553000  82.3473000  51.8263000  64.5503000  81.2463000  50.2013000
  64.6572530  82.0866993  49.6514001  64.9199327  80.3672584  49.8684962
  62.5193000  78.7573000  53.8243000  61.5193000  78.3843000  53.1963000
  63.1023000  78.0253000  54.7843000  63.9875591  78.3285132  55.1644019
  62.5603000  76.7193000  55.2233000  61.9977294  76.2715952  54.4040480
  63.6723000  75.7543000  55.6373000  64.2713218  76.2060593  56.4279868
  63.2061685  74.8426727  56.0111412  64.5803000  75.3953000  54.4913000
  64.5933000  76.0703000  53.4503000  65.3613000  74.3443000  54.6743000
  65.9925806  74.0543147  53.9411608  65.3230269  73.8362705  55.5463906
  61.5103000  76.7863000  56.3283000  61.0093000  75.7573000  56.7813000
  61.1623000  78.0003000  56.7383000  61.6879756  78.8058306  56.4302662
  60.0693000  78.2073000  57.6833000  60.2745324  77.6510312  58.5979277
  59.9043000  79.6863000  58.0373000  60.7958616  79.9908665  58.5854390
  59.8474109  80.2404951  57.1004268  58.6503000  79.9843000  58.8883000
  58.5248991  81.0625761  58.9867691  57.7848935  79.5636615  58.3762093
  58.7343000  79.3803000  60.2693000  59.7363000  79.5553000  60.9673000
  57.6843000  78.6813000  60.6863000  57.6949370  78.2584726  61.6034724
  56.8802400  78.5759363  60.0842308  58.7503000  77.6543000  57.1333000
  58.3243000  78.0033000  56.0173000  58.1103000  76.7943000  57.9213000
  58.5379825  76.5033932  58.7888023  56.8393000  76.2003000  57.5473000
  56.7418059  76.1002144  56.4662926  56.6063000  74.7983000  58.2273000
  56.6496473  74.9290873  59.3085567  55.2353000  74.1933000  57.8353000
  55.1913777  74.0617788  56.7541554  55.1110696  73.2267993  58.3237095
  54.4373201  74.8649835  58.1517942  57.7443000  73.8143000  57.9193000
  58.5997406  74.1366327  58.5129529  57.4092564  72.8369429  58.2666015
  58.1463000  73.7213000  56.4673000  58.4819233  74.6982424  56.1193912
  58.9562332  72.9998540  56.3594896  57.2914378  73.3985545  55.8730393
  55.7043000  77.1553000  57.8993000  55.6843000  77.7583000  58.9963000
  54.7773000  77.3043000  56.9493000  54.9181232  76.8434466  56.0616726
  53.5883000  78.1163000  57.1213000  53.6149538  78.5920176  58.1016477
  53.4953000  79.2123000  56.0453000  53.4524009  78.6619857  55.1053995
  52.5574847  79.7470572  56.1957569  54.6493000  80.2123000  55.9973000
  55.5928949  79.6692119  55.9445286  54.5103000  81.1153000  54.7663000
  53.5670895  81.6590996  54.8185955  55.3372653  81.8249165  54.7403472
  54.5275714  80.5048511  53.8634411  54.6853000  81.0453000  57.2673000
  54.8203717  80.3905334  58.1281924  55.5135038  81.7520518  57.2155168
  53.7478896  81.5918126  57.3706675  52.3493000  77.2583000  57.0523000
  52.2253000  76.3843000  56.1893000  51.4233000  77.5233000  57.9643000
  51.6325919  78.1663271  58.7145082  50.1303000  76.8823000  57.9533000
  49.9730561  76.4156032  56.9808970  50.0133000  75.8043000  59.0393000
  50.7674749  75.0421856  58.8430832  50.2121629  76.2716984  60.0037129
  48.6243000  75.1543000  59.0633000  47.9094458  75.9282867  59.3426365
  48.4064684  74.8066171  58.0534658  48.5153000  73.9923000  60.0323000
  48.7593000  74.2103000  61.2363000  48.1863000  72.8613000  59.5713000
  49.0863000  77.9723000  58.1423000  49.1353000  78.7693000  59.1003000
  48.1483000  78.0163000  57.2103000  48.1648924  77.3390506  56.4611957
  47.1753000  79.1113000  57.1363000  46.7026014  79.1054990  56.1541485
  46.0803000  78.9723000  58.2103000  46.5173481  78.4246855  59.0452889
  45.8187175  79.9796402  58.5342451  44.8103000  78.2423000  57.7253000
  45.1258110  77.3210216  57.2356064  44.2204132  77.9997134  58.6092030
  43.9563000  79.0743000  56.7513000  43.8593000  78.6943000  55.5623000
  43.3743000  80.1053000  57.1633000  47.8563000  80.4853000  57.1613000
  47.4003000  81.4213000  57.8443000  48.9623000  80.5723000  56.4143000
  49.3248271  79.7163827  56.0192316  49.7543000  81.8013000  56.2603000
  50.6310433  81.6067963  55.6425713  48.9053000  82.8903000  55.5803000
  48.1194956  83.2109264  56.2642659  49.5508468  83.7369853  55.3468618
  48.2573000  82.4003000  54.2883000  48.8723000  81.6643000  53.5233000
  47.0083000  82.8023000  54.0483000  46.5380083  82.5036523  53.2058423
  46.5385756  83.4034980  54.7101313  50.4113000  82.3133000  57.5563000
  50.8023000  83.4693000  57.6543000  50.5243000  81.4453000  58.5543000
  50.1740795  80.5047190  58.4413737  51.1433000  81.8063000  59.8293000
  51.4768054  82.8435000  59.7962912  50.1403000  81.6503000  60.9793000
  49.8383138  80.6030262  60.9903113  50.6797346  81.8820239  61.8976760
  48.9003000  82.5363000  60.8803000  49.2156996  83.5589720  61.0870991
  48.5355020  82.4693687  59.8553392  47.5573000  82.0803000  62.0253000
  48.4103000  82.1823000  63.5923000  48.7841697  83.1957906  63.7377554
  47.7214312  81.9304898  64.3986201  49.2463270  81.4829209  63.5976724
  52.3393000  80.8813000  60.0633000  52.2843000  79.6923000  59.7323000
  53.4103000  81.4353000  60.6283000  53.4415025  82.4335008  60.7790343
  54.6013000  80.6513000  60.9383000  54.8943398  80.0714668  60.0630741
  55.7763000  81.5663000  61.3393000  55.5051920  82.0685993  62.2678985
  56.6475272  80.9338708  61.5098772  56.1073000  82.6143000  60.2693000
  56.1681387  82.0808119  59.3207274  55.2628800  83.3031010  60.2446598
  57.4043000  83.4033000  60.4963000  58.1233000  83.1683000  61.4793000
  57.7043000  84.2803000  59.6573000  54.2593000  79.6143000  62.0123000
  53.7623000  79.9563000  63.0833000  54.4863000  78.3473000  61.6853000
  54.7772496  78.1412844  60.7403104  54.2543000  77.2283000  62.5993000
  53.2871493  77.2935449  63.0977594  54.3313000  75.8833000  61.8463000
  55.2691907  75.8539244  61.2916855  54.2683000  74.6913000  62.8053000
  53.3304158  74.7197394  63.3599760  54.3254070  73.7632544  62.2364673
  55.1041665  74.7411513  63.5031135  53.2043000  75.8023000  60.8033000
  53.3091601  76.6198657  60.0900730  53.2646465  74.8504737  60.2755836
  52.2390826  75.8790657  61.3038630  55.2443000  77.2663000  63.7763000
  56.4463000  77.4033000  63.5733000  54.6993000  77.1883000  64.9933000
  53.6917655  77.1582959  65.0571226  55.4773000  77.1193000  66.2353000
  56.5252537  77.3279285  66.0199713  54.9743000  78.1433000  67.2603000
  53.9104040  77.9468368  67.3930660  55.5014010  77.9303345  68.1903055
  55.1763000  79.5983000  66.8873000  55.1270422  79.6528479  65.7997803
  54.3528714  80.1688662  67.3168564  56.4983000  80.1793000  67.3643000
  57.4133000  79.4203000  67.7513000  56.6163000  81.4223000  67.3623000
  55.3173000  75.7403000  66.8333000  54.2333000  75.1513000  66.7483000
  56.3923000  75.2433000  67.4403000  57.2293232  75.8080348  67.4640937
  56.4223000  73.9213000  68.0923000  55.4545247  73.4201495  68.0733703
  57.5143000  72.9733000  67.4803000  58.4853703  73.4636729  67.5485447
  57.5603000  71.6573000  68.2273000  56.5896497  71.1660888  68.1591076
  58.3234447  71.0155069  67.7870586  57.8009703  71.8414602  69.2743253
  57.3433000  72.7643000  65.9643000  57.4398433  73.7491178  65.5072289
  58.1741133  72.1340546  65.6470627  55.9903000  72.1103000  65.5153000
  55.1589856  72.7402548  65.8318015  55.9770281  72.0102962  64.4299787
  55.8932547  71.1251918  65.9716376  56.7483000  74.1033000  69.5773000
  57.6883000  74.8203000  69.9303000  55.9763000  73.4473000  70.4373000
  55.1145705  73.0271111  70.1195535  56.3043000  73.3633000  71.8543000
  57.0192043  74.1451274  72.1107310  55.0423000  73.5443000  72.7243000
  54.2018017  72.9772185  72.3241995  55.2545139  73.2105181  73.7400042
  54.5833000  74.9843000  72.8283000  54.8053000  75.8323000  73.8653000
  55.3676420  75.4327445  74.7092352  54.2493000  77.0553000  73.6103000
  54.2656934  77.8496485  74.2338713  53.6623000  77.0273000  72.3733000
  52.9773000  78.0343000  71.6763000  52.8720065  79.0101894  72.1502745
  52.4813000  77.7273000  70.4383000  51.9447361  78.4842464  69.8662588
  52.6503000  76.4453000  69.8833000  52.2504957  76.2036554  68.8984833
  53.3363000  75.4423000  70.5783000  53.4451221  74.4665581  70.1048169
  53.8513000  75.7363000  71.8493000  56.9693000  72.0183000  72.0813000
  56.3463000  70.9883000  71.8913000  58.2443000  72.0263000  72.4573000
  58.7018906  72.8904182  72.7103020  59.0263000  70.7863000  72.5023000
  58.7823901  70.1749140  71.6334995  60.5243000  71.0893000  72.4813000
  61.0814378  70.1525338  72.4942124  60.8743000  71.8663000  71.2323000
  60.3178579  72.8034726  71.2189110  61.9433256  72.0789239  71.2236654
  60.6143833  71.2774286  70.3526555  60.8513000  71.8773000  73.6373000
  61.7909018  72.0741339  73.6350296  58.7103000  69.9943000  73.7563000
  58.0633000  70.5173000  74.6913000  59.1713000  68.7413000  73.7793000
  59.5518643  68.3450758  72.9317880  59.1003000  67.8913000  74.9743000
  58.0589606  67.6592683  75.1976220  59.8603000  66.5743000  74.7533000
  60.4393953  66.7006917  73.8385470  60.5383205  66.4623008  75.5993759
  58.9903000  65.3343000  74.6343000  58.1710273  65.3988996  75.3503446
  58.5853436  65.2738710  73.6241215  59.8193000  64.0913000  74.9233000
  60.5396428  63.9597686  74.1158938  60.3509245  64.2401461  75.8631509
  59.0093000  62.8793000  75.0303000  58.8680921  62.3491534  74.1822998
  58.4563000  62.4333000  76.1593000  58.6063000  63.0983000  77.3023000
  59.1452451  63.9523226  77.3191393  58.1805047  62.7458985  78.1476468
  57.7433000  61.3153000  76.1483000  57.6218758  60.8058824  75.2846740
  57.3249456  60.9783356  77.0035972  59.6513000  68.5913000  76.2083000
  59.0793000  68.4683000  77.2903000  60.7543000  69.3263000  76.0413000
  61.1878570  69.3682662  75.1300555  61.3883000  70.0583000  77.1503000
  61.2972691  69.4790531  78.0691501  62.8583000  70.2973000  76.8723000
  62.9573565  70.3445487  75.7878395  63.0927444  71.2717190  77.3008365
  63.8103000  69.2673000  77.4183000  63.5307941  69.0651912  78.4522871
  63.7336255  68.3492828  76.8356641  65.2393000  69.7783000  77.3713000
  65.4203000  71.0293000  77.4113000  66.1693000  68.9413000  77.2743000
  60.7313000  71.4033000  77.4183000  61.1253000  72.1193000  78.3393000
  59.7403000  71.7553000  76.6033000  59.5158113  71.1727717  75.8093447
  58.9553000  72.9673000  76.8163000  57.9777808  72.7865996  76.3691951
  58.8456153  73.0805678  77.8948356  59.5333000  74.2503000  76.2403000
  59.2393000  75.3443000  76.7353000  60.3693000  74.1223000  75.2143000
  60.6464981  73.2060584  74.8921790  60.8503000  75.2813000  74.4873000
  61.0245818  76.1121074  75.1710281  62.1653000  74.9353000  73.7953000
  62.4312893  73.9323273  74.1290584  61.9523880  74.9174493  72.7264455
  63.3193000  75.8793000  74.0643000  63.1636285  76.7874642  73.4819727
  63.3234096  76.1254142  75.1261428  64.6543000  75.2553000  73.6833000
  65.6343000  76.0093000  73.5183000  64.7163000  74.0053000  73.5493000
  59.8013000  75.5563000  73.4323000  59.1433000  74.6413000  72.9633000
  59.6453000  76.8113000  73.0503000  60.0853179  77.5593899  73.5668705
  58.8093000  77.1593000  71.9053000  58.2251536  76.2897471  71.6040526
  57.8473000  78.2993000  72.2503000  57.5287428  78.1527158  73.2823531
  58.4081579  79.2306906  72.1725179  56.6193000  78.3673000  71.3433000
  56.9285038  77.9770875  70.3736464  55.8740073  77.7030432  71.7807973
  56.0113000  79.7723000  71.1613000  56.1764160  80.0485200  70.1198884
  54.9415133  79.6728318  71.3450443  56.5773000  80.8403000  72.0593000
  56.3329876  80.5838064  73.0901361  57.6601434  80.8516296  71.9351188
  56.0253000  82.1913000  71.7383000  55.0219686  82.1811343  71.8537235
  56.4289108  82.8765082  72.3609461  56.2519443  82.4293460  70.7832788
  59.7023000  77.5613000  70.7303000  60.4633000  78.5163000  70.8333000
  59.5993000  76.8313000  69.6233000  58.8829676  76.1219076  69.5622285
  60.5013000  77.0083000  68.4813000  61.0380738  77.9528316  68.5698055
  61.5243000  75.8643000  68.4443000  60.9588115  74.9357311  68.3663149
  62.1215837  76.0021455  67.5429949  62.4423000  75.7983000  69.6553000
  63.0207518  76.7206203  69.7084001  61.8325842  75.7002114  70.5534800
  63.3883000  74.6123000  69.5533000  63.0128763  73.8021561  70.1784582
  63.4323858  74.2797317  68.5162107  64.7783000  75.0063000  70.0173000
  64.9905466  76.0170871  69.6689304  64.8030046  74.9853689  71.1068186
  65.8093000  74.0663000  69.4773000  65.7868662  74.0858665  68.4677389
  66.7239790  74.3487714  69.7992817  65.6130553  73.1296929  69.8003390
  59.7273000  77.0233000  67.1653000  58.7643000  76.2663000  67.0073000
  60.1573000  77.8793000  66.2353000  60.9170274  78.5045231  66.4633563
  59.5633000  77.9673000  64.9013000  58.4765064  77.9887288  64.9820448
  60.0283000  79.2473000  64.1873000  61.1178831  79.2177618  64.1813589
  59.6579658  79.1807947  63.1642997  59.5583000  80.5583000  64.8143000
  59.3255126  80.3702192  65.8624109  60.3731844  81.2791186  64.7473225
  58.3283000  81.1173000  64.1143000  58.5491430  81.1865861  63.0491583
  57.5057812  80.4191344  64.2696285  57.9243000  82.5253000  64.6543000
  56.9889978  82.8027728  64.1681733  57.7600027  82.4260511  65.7272656
  58.9493000  83.5843000  64.4033000  59.1013742  83.6767245  63.4091014
  58.6230239  84.4639799  64.7772079  59.8159251  83.3275864  64.8540307
  59.9753000  76.7413000  64.0903000  61.1583000  76.3793000  64.0593000
  59.0023000  76.0923000  63.4573000  58.0411881  76.3798031  63.5743696
  59.2763000  74.9113000  62.6503000  59.9820127  74.2688292  63.1768929
  57.9963000  74.1133000  62.3783000  57.6575693  73.8826637  63.3883335
  57.2650592  74.7561969  61.8883301  58.1483000  72.8113000  61.5803000
  58.5630814  73.0535314  60.6018414  59.0713000  71.8153000  62.2943000
  58.6569094  71.5722168  63.2727119  59.1547298  70.9057360  61.6994609
  60.0589602  72.2593110  62.4187269  56.7813000  72.1883000  61.2753000
  56.1849853  72.8881052  60.6898250  56.9194062  71.2671809  60.7091131
  56.2661047  71.9659931  62.2097798  59.9593000  75.3203000  61.3523000
  59.3513000  75.9333000  60.4883000  61.2333000  74.9643000  61.2333000
  61.6390830  74.3535016  61.9278249  62.0823000  75.4543000  60.1723000
  61.5047421  75.6317127  59.2650785  62.7083000  76.7843000  60.6243000
  61.8867241  77.3767116  61.0269918  63.3991253  76.5286669  61.4277377
  63.4433000  77.5923000  59.5603000  64.3339817  77.0442246  59.2530538
  62.7855878  77.7264338  58.7015073  63.8553000  78.9753000  60.1143000
  64.4487984  78.8326783  61.0173602  64.4538056  79.4931574  59.3648240
  62.6903000  79.8073000  60.4433000  61.8094904  79.3304068  60.5730949
  62.7203000  81.1333000  60.5713000  63.8603000  81.8003000  60.3923000
  64.7045863  81.2976207  60.1586461  63.8746401  82.8053499  60.4911364
  61.6113000  81.7943000  60.8873000  60.7487259  81.2884741  61.0294484
  61.6362650  82.7993669  60.9838192  63.1253000  74.3673000  59.8903000
  64.2783000  74.4763000  60.3033000  62.7023000  73.2853000  59.2173000
  61.3463000  73.0773000  58.6573000  61.0481027  73.9629520  58.0962304
  60.6416110  72.9094757  59.4717615  61.5083000  71.8693000  57.7833000
  61.6922674  72.1930169  56.7588673  60.5927429  71.2788522  57.8183430
  62.6663000  71.0923000  58.3273000  63.1966431  70.5978209  57.5134661
  62.3469243  70.3483552  59.0571253  63.5863000  72.1253000  58.9993000
  63.9328402  71.7918493  59.9774712  64.7873000  72.4293000  58.1123000
  64.6743000  73.2173000  57.1743000  65.9243000  71.8023000  58.4183000
  65.9850801  71.2818526  59.2817464  67.1183000  71.9133000  57.5943000
  67.3880728  72.9615966  57.4662528  68.2843000  71.1873000  58.2643000
  68.4320657  71.6558062  59.2373193  67.9745283  70.1515711  58.4036100
  69.5843000  71.2253000  57.4823000  69.5027211  70.5760768  56.6105460
  69.7825207  72.2465237  57.1568574  70.7383000  70.7393000  58.3773000
  70.7175368  71.3147778  59.3027692  70.5749490  69.6852433  58.6017559
  72.0763000  70.9083000  57.7123000  72.2528712  71.9780502  57.6002391
  72.8280856  70.4842595  58.3779630  72.1643000  70.2513000  56.3853000
  71.4680450  70.6443844  55.7681993  73.0836312  70.4022218  55.9952324
  72.0011382  69.2599733  56.4889756  66.8633000  71.3863000  56.1723000
  67.3373000  71.9723000  55.1863000  66.0933000  70.3063000  56.0783000
  65.7755687  69.8489289  56.9208900  65.7193000  69.7143000  54.7753000
  66.1895157  70.2733822  53.9663356  66.1853000  68.2523000  54.6973000
  65.6930931  67.6382109  55.4514394  65.9667715  67.8544499  53.7063103
  67.6723000  68.0893000  54.9103000  68.6553000  68.2783000  53.9903000
  68.3437542  68.5708094  52.9875651  69.8903000  68.0453000  54.5623000
  70.7793528  68.1093805  54.0873492  69.7143000  67.7133000  55.8793000
  70.6593000  67.4033000  56.8663000  71.7149386  67.4221793  56.5954322
  70.1953000  67.0943000  58.1163000  70.9054648  66.8335741  58.9010215
  68.8293000  67.1043000  58.4143000  68.4703041  66.8660669  59.4155325
  67.8803000  67.4213000  57.4333000  66.8269775  67.4334550  57.7134155
  68.3313000  67.7253000  56.1373000  64.2153000  69.7953000  54.5563000
  63.4393000  69.5013000  55.4563000  63.8053000  70.2243000  53.3643000
  64.4884037  70.4906540  52.6696603  62.3883000  70.3693000  53.0343000
  61.7982024  70.3401623  53.9502885  62.1163000  71.7003000  52.3173000
  62.8542888  71.6640504  51.5159525  61.1151307  71.6308500  51.8919333
  62.2553000  73.0143000  53.0763000  63.2405488  73.0659491  53.5396767
  62.0903000  74.1703000  52.1113000  61.1050421  74.1195857  51.6478415
  62.1892185  75.1119730  52.6512702  62.8577464  74.1123131  51.3394425
  61.2643000  73.1153000  54.2383000  61.4402777  72.2987751  54.9385988
  61.3998134  74.0679705  54.7503121  60.2460435  73.0511853  53.8547090
  61.8843000  69.2313000  52.1623000  62.3863000  69.0003000  51.0633000
  60.8873000  68.5253000  52.6823000  60.5962483  68.7222634  53.6291863
  60.1903000  67.4903000  51.9523000  60.5129321  67.4923612  50.9111451
  60.4893000  66.1093000  52.5563000  61.5718296  66.0540595  52.6710925
  60.0160262  66.0269601  53.5347335  60.0183000  64.9773000  51.6723000
  60.7643000  63.9853000  51.4913000  58.9073000  65.0913000  51.1163000
  58.7073000  67.8073000  52.0743000  58.1393000  67.6753000  53.1623000
  58.0983000  68.2323000  50.9673000  58.6537974  68.3142699  50.1277746
  56.6883000  68.6613000  50.9173000  56.6021350  69.5396193  51.5570109
  56.3033000  69.0513000  49.5053000  56.3758534  68.1798960  48.8545381
  55.2796485  69.4257028  49.4975307  56.9769376  69.8293642  49.1462349
  55.7193000  67.6043000  51.4483000  54.6223000  67.9273000  51.9113000
  56.1333000  66.3423000  51.3813000  56.9792972  66.1242749  50.8744931
  55.3253000  65.2433000  51.8763000  54.3202727  65.3114181  51.4599118
  55.9333000  63.8923000  51.4723000  56.9803942  63.8975448  51.7750632
  55.4013562  63.1138840  52.0192958  55.8383000  63.6153000  49.9693000
  54.7883842  63.4691242  49.7155081  56.2223157  64.4858281  49.4374966
  56.6393000  62.3743000  49.5623000  56.3276900  61.5271328  50.1732877
  56.4520058  62.1523048  48.5117104  58.0743000  62.5833000  49.7483000
  58.3475979  63.4315355  50.2235938  59.0293000  61.7583000  49.3203000
  58.7193000  60.6423000  48.6763000  57.7503212  60.4129748  48.5072139
  59.4534508  60.0262459  48.3575530  60.3013000  62.0443000  49.5633000
  60.5387449  62.8846839  50.0707199  61.0267100  61.4204089  49.2398207
  55.0263000  65.3093000  53.3843000  53.9743000  64.8263000  53.8203000
  55.9093000  65.9353000  54.1693000  56.8205875  66.2006358  53.8239722
  55.6353000  66.0943000  55.5993000  54.8505273  65.4260657  55.9538332
  56.9043000  65.9113000  56.5153000  56.5982141  65.9885314  57.5585862
  57.5563000  64.5533000  56.2763000  57.8630912  64.4755020  55.2332623
  58.4298958  64.4507692  56.9200533  56.8425174  63.7617688  56.5045420
  57.9063000  67.0843000  56.3413000  57.4194749  68.0216524  56.6105097
  58.7691019  66.9247702  56.9880014  58.2348272  67.1312155  55.3030468
  54.9103000  67.3843000  55.9783000  54.5723000  67.5673000  57.1523000
  54.6823000  68.2913000  55.0263000  55.0858243  68.2105930  54.1039368
  53.9833000  69.5383000  55.3753000  53.4390314  69.3947230  56.3087112
  54.9583000  70.7033000  55.5523000  54.3120148  71.5214666  55.8701334
  55.6431633  70.4469304  56.3605926  55.7583000  71.1343000  54.3253000
  57.1083000  70.8383000  54.2273000  57.5734958  70.2681208  55.0314070
  57.8663000  71.2493000  53.1393000  58.9265518  71.0011884  53.0902232
  57.2943000  71.9823000  52.1503000  58.0703000  72.3783000  51.0833000
  58.9806857  72.0812697  51.1509060  55.9393000  72.3023000  52.2043000
  55.4681332  72.8696005  51.4016341  55.1813000  71.8863000  53.3063000
  54.1260821  72.1511411  53.3731915  52.8173000  69.9923000  54.5123000
  52.0873000  70.8733000  54.9483000  52.6573000  69.4173000  53.3173000
  53.3054309  68.6978575  53.0301971  51.6303000  69.8583000  52.3543000
  51.7445796  70.9378645  52.2564234  51.8753000  69.2093000  50.9753000
  51.7554348  68.1288608  51.0551973  51.1568809  69.6018110  50.2556408
  52.8868289  69.4383054  50.6399418  50.1923000  69.5903000  52.8283000
  49.3763000  70.5153000  52.9413000  49.8823000  68.3243000  53.0923000
  50.5327761  67.5837441  52.8719433  48.5883000  67.9633000  53.6303000
  47.8153216  68.5640026  53.1509671  48.2783000  66.4733000  53.3833000
  48.3584148  66.3201451  52.3070916  49.0124198  65.8501914  53.8940874
  46.8723000  66.0903000  53.8493000  45.8993000  66.1643000  53.0593000
  46.7173000  65.7523000  55.0283000  48.5713000  68.3083000  55.1193000
  49.5243000  67.9943000  55.8253000  47.5123000  68.9843000  55.5973000
  46.3053000  69.4193000  54.8763000  45.9984851  68.6480311  54.1698235
  46.5098317  70.3443803  54.3373267  45.3133000  69.6113000  55.9873000
  44.8282266  68.6634797  56.2206230  44.5599173  70.3411480  55.6909257
  46.1183000  70.1143000  57.1473000  45.6432356  69.8356850  58.0879309
  46.2643777  71.1941344  57.1204928  47.4743000  69.3973000  57.0133000
  48.3093176  70.0775262  57.1810386  47.5723000  68.2163000  57.9913000
  48.0823000  68.3873000  59.1013000  47.1083000  67.0333000  57.5803000
  46.5989367  66.9624850  56.7110281  47.2413000  65.8313000  58.4073000
  46.9881131  66.0799020  59.4379273  46.3173000  64.6993000  57.9343000
  46.4818973  64.5944814  56.8619101  46.6519294  63.7951207  58.4428106
  44.8223000  64.9133000  58.2033000  44.4925926  65.6613686  57.4823372
  44.3395137  63.9608837  57.9843876  44.3563000  65.4483000  59.8733000
  45.1903000  64.2313000  60.9063000  46.2646506  64.2779755  60.7282798
  44.9868447  64.4442073  61.9557652  44.8248640  63.2341302  60.6609222
  48.6853000  65.3303000  58.4683000  49.1433000  64.8963000  59.5233000
  49.3963000  65.3713000  57.3373000  48.9589160  65.5103978  56.4376076
  50.8213000  65.0893000  57.3743000  50.9319044  64.1318254  57.8833268
  51.4333000  64.9683000  55.9493000  51.3382593  65.9220872  55.4303035
  52.4871730  64.7011821  56.0274030  50.9039097  64.1967257  55.3902667
  51.5633000  66.1303000  58.2193000  52.4513000  65.7723000  58.9823000
  51.2053000  67.4053000  58.0973000  50.5766764  67.7019189  57.3645320
  51.8143000  68.4333000  58.9503000  52.8984772  68.3712114  58.8564699
  51.3693000  69.8513000  58.5673000  51.6238735  69.8943820  57.5083215
  50.2861702  69.8932277  58.6820690  52.0123000  71.0523000  59.3013000
  51.6213158  71.0702675  60.3186050  53.5633000  70.9693000  59.3443000
  53.9550666  70.9517585  58.3272897  53.9596713  71.8374677  59.8708694
  53.8647358  70.0603652  59.8649480  51.5743000  72.3843000  58.6493000
  50.4895640  72.4765425  58.7035092  52.0362004  73.2176938  59.1786431
  51.8879543  72.3989119  57.6055057  51.5753000  68.1873000  60.4483000
  52.4923000  68.3623000  61.2643000  50.3513000  67.8053000  60.8073000
  49.6062346  67.7560240  60.1271906  50.0433000  67.4693000  62.2023000
  50.1755348  68.3590170  62.8179434  48.6053000  66.9643000  62.3733000
  48.4391215  66.2142715  61.6000334  48.5500524  66.4924122  63.3543044
  47.5463000  68.0363000  62.2703000  47.7382299  68.6139657  61.3661064
  46.5765752  67.5453874  62.1881984  47.5433000  68.9743000  63.4853000
  46.8649657  68.5709017  64.2371187  48.5525448  69.0201293  63.8944749
  47.0913000  70.3733000  63.0933000  46.7773057  70.8965804  63.9964532
  47.9391115  70.8942116  62.6483663  45.9483000  70.3403000  62.1083000
  45.1624474  69.8580298  62.5205509  45.6783987  71.2849545  61.8740327
  46.2391817  69.8558322  61.2711753  50.9953000  66.3943000  62.7143000
  51.5343000  66.5193000  63.8063000  51.1713000  65.3333000  61.9253000
  50.6301731  65.2424931  61.0773406  52.0923000  64.2483000  62.2823000
  51.8348284  63.8692486  63.2713033  52.0173000  63.0923000  61.2803000
  52.0453579  63.5392614  60.2865508  52.8876198  62.4497985  61.4138484
  50.7573000  62.2703000  61.4273000  50.1833000  62.2193000  62.5303000
  50.3563000  61.6493000  60.4393000  53.5283000  64.7373000  62.3813000
  54.2233000  64.3983000  63.3343000  53.9703000  65.5303000  61.4073000
  53.4062290  65.6814784  60.5832440  55.3183000  66.0943000  61.4373000
  56.0412641  65.2986226  61.6170764  55.6623000  66.7783000  60.1063000
  55.4818052  66.1000340  59.2723479  55.0601379  67.6779303  59.9791538
  57.1013000  67.2063000  60.0093000  58.1323000  66.2673000  60.1703000
  57.8713490  65.2247741  60.3523556  59.4803000  66.6513000  60.1003000
  60.2748646  65.9192317  60.2446737  59.7973000  67.9783000  59.8443000
  60.8406351  68.2864774  59.7766362  58.7663000  68.9303000  59.6713000
  59.0136382  69.9729234  59.4716492  57.4323000  68.5343000  59.7563000
  56.6366601  69.2675138  59.6241843  55.5723000  67.0403000  62.6093000
  56.6923000  67.0843000  63.1483000  54.5493000  67.7943000  63.0103000
  53.7049949  67.8445675  62.4582842  54.6373000  68.6173000  64.2273000
  55.5016014  69.2776527  64.1564713  53.3843000  69.4713000  64.4103000
  52.5299811  68.8034811  64.2995909  53.4133105  69.8574570  65.4291921
  53.2513000  70.6363000  63.4273000  54.2390532  71.0506002  63.2253104
  52.8128815  70.2737208  62.4975540  52.3673000  71.7083000  64.0153000
  52.7393295  71.9296745  65.0156431  52.4631837  72.5946431  63.3881623
  50.9243000  71.3073000  64.0963000  50.8627097  70.2266693  63.9676747
  50.5501077  71.5770378  65.0838833  50.0973000  71.9813000  63.0493000
  50.4436024  71.7311433  62.1340973  49.1356526  71.6855032  63.1378352
  50.1538919  72.9826344  63.1685725  54.8583000  67.7643000  65.4883000
  55.6293000  68.1453000  66.3853000  54.1783000  66.6213000  65.5443000
  53.5317430  66.4069796  64.7985587  54.3383000  65.6423000  66.6323000
  54.0413908  66.0991123  67.5763692  53.4773000  64.4053000  66.3973000
  53.5928517  64.1488548  65.3442174  53.9057898  63.6140997  67.0125224
  52.0153000  64.5543000  66.7193000  51.9246225  65.3836537  67.4207634
  51.4531136  64.7819899  65.8136495  51.4613000  63.2923000  67.3543000
  51.2253000  63.3153000  68.5913000  51.2963000  62.2743000  66.6343000
  55.7863000  65.1773000  66.7163000  56.3613000  65.0923000  67.8113000
  56.3523000  64.8643000  65.5563000  55.7776956  64.8540870  64.7257430
  57.7523000  64.4443000  65.4383000  57.9429035  63.6082165  66.1111550
  58.0683000  63.9983000  63.9963000  57.4057245  63.1843380  63.7020914
  57.9369093  64.8378497  63.3136633  59.4783000  63.4993000  63.8003000
  59.7853000  62.1553000  64.0013000  58.9906564  61.4708699  64.2982797
  61.0853000  61.6813000  63.8283000  61.3082715  60.6261117  63.9862939
  62.0933000  62.5533000  63.4553000  63.1109679  62.1856754  63.3237550
  61.8063000  63.9053000  63.2473000  62.5995623  64.5948916  62.9586853
  60.5053000  64.3703000  63.4093000  60.2760446  65.4210566  63.2319513
  58.7113000  65.5483000  65.8973000  59.6113000  65.2983000  66.7003000
  58.5243000  66.7613000  65.3813000  57.8360658  66.8887538  64.6531595
  59.3683000  67.9123000  65.7553000  60.3870804  67.6368512  65.4826946
  58.9683000  69.1833000  64.9593000  57.9536239  69.4767981  65.2283562
  59.6561471  69.9941853  65.1989490  59.0138212  68.9727692  63.8907946
  59.3613000  68.1893000  67.2693000  60.3853000  68.5793000  67.8333000
  58.2033000  67.9713000  67.8953000  57.4259920  67.6965752  67.3118466
  57.9793000  68.0933000  69.3413000  58.3017317  69.0750319  69.6881997
  56.4893000  67.9283000  69.6553000  56.1539220  66.9585857  69.2875026
  56.3462410  67.9761545  70.7348110  55.7363000  68.9553000  69.0333000
  54.8057712  68.8390126  69.2387101  58.7183000  67.0543000  70.1793000
  58.9373000  67.2693000  71.3653000  59.0583000  65.9173000  69.5783000
  58.9021784  65.7938212  68.5881089  59.6643000  64.8183000  70.3263000
  60.3321510  64.2767259  69.6563958  60.2406783  65.2419900  71.1487197
  58.6393000  63.8523000  70.8883000  58.9473000  63.0733000  71.7843000
  57.4243000  63.8893000  70.3483000  57.2013136  64.6183633  69.6858477
  56.3473000  63.0013000  70.7923000  56.6018802  62.5607306  71.7562433
  55.0423000  63.7883000  70.9433000  54.7776873  64.1854968  69.9633438
  54.2704686  63.0930580  71.2734742  55.1553000  64.9423000  71.9493000
  55.6369987  64.5573585  72.8481255  55.7823413  65.7147780  71.5041046
  53.8003000  65.5363000  72.3143000  53.0288306  64.8140652  72.0472592
  53.7816491  65.7057220  73.3908908  53.5133000  66.8033000  71.6343000
  53.7590502  67.6467328  72.1326245  52.9613000  66.9163000  70.4253000
  52.7423000  68.1243000  69.9123000  52.9949105  68.9472769  70.4405016
  52.3244558  68.2127407  68.9970492  52.6273000  65.8343000  69.7243000
  52.7926524  64.9155842  70.1099423  52.2101851  65.9374191  68.8102538
  56.1893000  61.7523000  69.8993000  55.2403000  60.9883000  70.0603000
  57.1453000  61.5553000  68.9863000  57.8471726  62.2751337  68.8897931
  57.2613000  60.3473000  68.1453000  56.5402635  59.5985694  68.4733365
  56.9833000  60.6843000  66.6853000  57.1136652  61.7623995  66.5914622
  57.7509030  60.1740206  66.1034920  55.6243000  60.2973000  66.1703000
  55.3716297  59.3010302  66.5332120  54.8851818  61.0128998  66.5304711
  55.6293000  60.2963000  64.6583000  56.1479347  61.1898393  64.3108745
  56.1614199  59.4102467  64.3120957  54.2273000  60.2853000  64.1103000
  53.7413991  59.3493020  64.3858152  53.6700632  61.1214358  64.5327490
  54.2593000  60.4093000  62.6303000  54.7752360  59.6343808  62.2386241
  53.3152942  60.4010673  62.2712940  54.7091257  61.2767532  62.3747988
  58.6763000  59.7893000  68.2123000  58.6383000  58.7943000  68.1253000
  59.6263000  60.5633000  68.3543000  50.8831326  64.7386822  51.5363597
  50.6333000  64.2523000  50.7473000  49.5563000  64.7543000  49.9273000
  49.8159153  65.7528289  49.5756746  48.6487750  64.8060222  50.5288181
  49.3113000  63.8513000  48.7303000  48.5779516  64.3352392  48.0852399
  50.5193000  63.7823000  47.9213000  50.6563000  62.4783000  47.3673000
  50.9194661  62.6252627  46.3198045  51.8443000  61.8143000  47.9163000
  52.4623000  62.1093000  49.1043000  52.0837770  62.8960082  49.7400768
  53.4993000  61.3623000  49.3473000  53.5933000  60.5263000  48.2553000
  54.5093000  59.5023000  47.9263000  55.5363000  59.1523000  48.7073000
  56.1596762  58.4113961  48.4199644  55.6888257  59.6287782  49.5846852
  54.3083000  58.8393000  46.7653000  53.2753000  59.1883000  45.9773000
  53.1037177  58.6903219  45.0344444  52.3563000  60.1253000  46.1913000
  52.5763000  60.7793000  47.3583000  48.9913000  62.3803000  49.0173000
  49.1511448  61.6488336  49.8094528  49.3453000  61.7563000  47.6693000
  49.2603759  60.6986232  47.9187177  48.3853000  62.0863000  46.6883000
  48.5694007  61.5401889  45.9205300  47.6133000  62.1563000  49.3363000
  47.1753000  61.0053000  50.3563000  45.6983000  61.1063000  50.4813000
  48.0603000  61.0933000  51.5473000  47.5913000  59.6033000  49.7183000
  46.8253000  58.9733000  48.7463000  46.4490662  59.7100100  48.0365066
  45.9858658  58.4698899  49.2259136  47.6583000  57.9553000  48.0093000
  47.1895794  57.7554629  47.0457308  48.9423000  58.5293000  47.6753000
  49.8613000  57.4793000  47.5083000  50.3422869  57.6719304  46.5493191
  50.9573000  57.5903000  48.4743000  51.1373000  58.4453000  49.5483000
  50.4157589  59.2123592  49.7878844  52.2543000  58.2043000  50.1993000
  52.8173000  57.1113000  49.5353000  54.0173000  56.3713000  49.7483000
  54.8693000  56.5413000  50.6223000  54.2003000  55.3353000  48.8303000
  55.0250141  54.7748169  48.9058238  53.3273000  55.0413000  47.8113000
  53.6483000  54.0113000  47.0073000  54.4732487  53.4312121  47.0625996
  53.0049203  53.8081529  46.2557052  52.2133000  55.7263000  47.5803000
  52.0193000  56.7263000  48.4803000  48.0323000  56.6913000  48.7763000
  48.1949157  56.2809337  49.7729215  49.1093000  56.1853000  47.8403000
  49.5037517  55.4263582  48.5159586  48.5853000  55.5643000  46.6943000
  49.3061256  55.0831648  46.2813595  46.9503000  55.7743000  48.8863000
  46.7653000  54.9743000  50.2643000  45.4183000  54.3863000  50.3013000
  47.2083000  55.8593000  51.3523000  47.8623000  53.8173000  50.1353000
  47.6873000  52.7453000  49.2033000  47.4075046  53.1200534  48.2187318
  46.9001756  52.0921579  49.5800509  48.9773000  51.9563000  49.0883000
  48.9667864  51.3233357  48.2009753  50.0903000  52.8703000  48.8713000
  51.2613000  52.3473000  49.4943000  52.0583636  52.3906558  48.7520675
  51.7313000  53.2503000  50.5323000  51.0563000  54.3153000  51.0803000
  50.0633910  54.5681800  50.7388545  51.7373000  54.9453000  52.0163000
  52.9343000  54.2423000  52.0843000  54.0923000  54.4153000  52.8813000
  54.2133000  55.3883000  53.8023000  55.0616513  55.4676574  54.3446134
  53.4557982  56.0394796  53.9514812  55.1033000  53.5463000  52.6973000
  54.9913000  52.5723000  51.7883000  55.7907283  51.8642278  51.6272185
  53.9623000  52.3163000  50.9823000  52.9543000  53.1973000  51.1793000
  49.3793000  51.2133000  50.3593000  49.2179906  51.2203816  51.4372740
  50.8623000  50.9803000  50.0673000  51.1545737  50.6127997  51.0509762
  51.0823000  49.9633000  49.0973000  52.0190152  49.7541134  49.1174533
  48.6503000  49.9883000  50.4823000  48.4543000  49.3243000  51.9233000
  47.7803000  48.0213000  51.7543000  47.8473000  50.3473000  52.8193000
  49.9543000  49.0593000  52.4003000  50.7743000  48.0293000  51.8413000
  50.9934409  48.2226022  50.7911992  50.2626809  47.0713835  51.9348018
  52.0753000  47.9783000  52.6213000  52.7742684  47.3293022  52.0937165
  52.7123000  49.2783000  52.6153000  53.4883000  49.4443000  53.7933000
  54.5148979  49.5949344  53.4593759  53.1453000  50.7393000  54.4863000
  51.9583000  51.3983000  54.2243000  51.2508651  50.9855708  53.5203183
  51.6653000  52.5603000  54.8393000  50.7106929  53.0525295  54.6534621
  52.6533000  53.0833000  55.7323000  52.4703000  54.2363000  56.3913000
  53.2053443  54.5441972  57.0117915  51.6212852  54.7677224  56.2614323
  53.8063000  52.4593000  55.9733000  54.0893000  51.2863000  55.3603000
  55.1593000  50.6983000  55.5763000  51.9623000  47.6763000  54.1153000
  51.2142180  47.7840930  54.9006998  53.3073000  48.1853000  54.6213000
  53.1202693  48.1286990  55.6936409  54.3703000  47.3303000  54.2863000
  55.1369605  47.6284119  54.7812360  51.8283000  46.2823000  54.3563000
  50.9113000  45.7253000  55.5383000  49.6693000  46.5253000  55.7003000
  50.7963000  44.2823000  55.3093000  51.7473000  46.0073000  56.8773000
  53.0343000  45.4373000  57.1473000  53.7010373  45.6399227  56.3091440
  52.9763836  44.3615253  57.3129958  53.5843000  46.1063000  58.3963000
  54.5822341  45.7320276  58.6246574  53.7733000  47.5353000  58.1673000
  53.3413000  48.2213000  59.3263000  54.2043161  48.3873215  59.9710785
  52.8333000  49.5883000  59.0923000  51.6623000  49.7323000  58.3613000
  51.1898313  48.8463176  57.9635454  51.0973000  50.9193000  58.1303000
  50.1845149  51.0223465  57.5435250  51.7193000  52.0993000  58.6773000
  51.2973000  53.2373000  58.5203000  52.8783000  51.8883000  59.4123000
  53.3687985  52.7742254  59.8155967  53.4803000  50.6753000  59.6673000
  54.5043000  50.5953000  60.3293000  52.6333000  45.9763000  59.5893000
  51.8755230  45.2745336  59.9377202  52.1613000  47.4073000  59.8503000
  51.2272284  47.2687507  59.3058612  51.8763000  47.7413000  61.2003000
  51.3669606  48.5549258  61.1866245  53.2683000  45.4003000  60.7193000
  52.4543000  44.3993000  61.6763000  52.9143000  44.6513000  63.0643000
  51.0043000  44.4523000  61.3503000  53.0063000  42.9883000  61.1823000
  54.3443000  42.7033000  61.5123000  54.3680571  41.9793411  62.3268055
  54.8165156  43.6304616  61.8370837  55.1013000  42.1483000  60.3343000
  54.4700937  41.8039468  59.5150938  55.9263000  43.1833000  59.7463000
  57.2583000  42.7273000  59.6133000  57.0841868  42.2059192  58.6720530
  58.6173000  43.3083000  59.4283000  59.4613000  43.8143000  60.3773000
  59.1698406  43.8252961  61.4171712  60.5963000  44.2553000  59.8903000
  60.4913000  44.0243000  58.5293000  61.3283000  44.3373000  58.0803000
  62.4233000  44.8983000  58.6053000  63.1929589  45.1607628  58.0062676
  62.4804135  45.0594173  59.6007286  61.2523000  44.1713000  57.0973000
  60.3663000  43.7493000  56.9063000  60.7104023  43.7653580  55.8827108
  58.8373000  43.0793000  57.0093000  59.2763000  43.4403000  58.2253000
  56.0463000  41.0673000  60.8203000  56.3397060  40.5662300  61.7427644
  57.2663000  41.2243000  59.9163000  57.9608557  40.7766136  60.6271224
  57.1983000  40.4203000  58.7543000  58.0842456  40.3831683  58.3864384
  55.4143000  39.7873000  60.7223000  55.0803000  38.9383000  62.0433000
  54.2333000  37.7953000  61.6203000  54.5883000  39.8753000  63.0753000
  56.5053000  38.4013000  62.5633000  57.4593000  37.7653000  61.7043000
  57.1622399  37.9350132  60.6693832  57.4453700  36.6959622  61.9150682
  58.8723000  38.2993000  61.9143000  59.4310995  38.1064637  60.9985181
  58.8813000  39.7453000  62.0483000  60.0773000  40.1443000  62.6923000
  60.7216736  39.9779992  61.8290353  60.6253000  41.3963000  63.2833000
  60.4043000  41.9153000  64.5283000  59.7598564  41.4030243  65.2273476
  61.0373000  43.0443000  64.7473000  61.7203000  43.2823000  63.5673000
  62.2343000  44.1353000  63.6553000  62.3193000  44.9813000  64.6873000
  62.8905520  45.8110323  64.6143840  61.8122521  44.7905865  65.5397257
  62.7273000  44.3073000  62.8023000  62.5353000  43.5663000  62.1593000
  63.1892458  44.1211104  61.5028403  61.9743000  42.1813000  61.4083000
  61.4783000  42.2763000  62.6513000  59.5933000  37.8563000  63.1803000
  59.3872714  37.4977535  64.1888115  60.7413000  38.8703000  63.2233000
  61.0008144  38.6977386  64.2677970  61.8393000  38.5153000  62.3993000
  62.5780105  39.0692912  62.6619807  60.0493000  36.5133000  63.0673000
  60.5131694  36.1766656  63.8374306  20.5853000  96.1583000  66.8323000
  75.5863000  72.7363000  80.7213000  36.3783000  89.4843000   8.7603000
  32.5553000  25.9223000  13.9943000  19.6973000  16.1373000  13.3393000
  51.2453000  54.4043000   8.2763000  51.6763000  10.3363000  27.9463000
  28.8533000  21.3773000  90.2973000  35.0913000  81.3143000  85.0143000
  68.4933000  27.0923000  11.8783000  15.2003000  62.5643000   3.4153000
  96.6643000  65.5673000  90.0943000  19.4743000  22.5353000  14.6143000
  82.2983000  31.5463000  39.9973000  11.8483000  36.4393000  13.6793000
  61.9453000  92.0223000  11.8443000  39.4583000  42.3403000  65.7963000
   5.7833000  62.1163000  95.8643000  37.1133000  71.9123000  96.9363000
  93.3103000  83.7783000  18.5523000  13.2843000   3.9063000  16.5803000
  50.9863000  43.0533000  82.3493000  50.0913000  15.1633000   8.2753000
  20.6393000  80.0893000  56.4613000  20.8743000  33.4323000  18.8263000
  22.2333000  61.6833000  14.7893000   8.0123000  88.4003000  80.7283000
  13.1023000  84.6113000  92.6333000  50.5453000  90.8753000  26.3663000
  38.6933000   6.5693000  37.4963000  67.1703000  55.2983000  24.1873000
  84.1613000  84.7583000  92.3113000  93.8233000  37.8523000  68.1693000
  78.6213000  68.0213000  89.2243000  28.3733000  90.3893000  31.2883000
  34.2833000  91.4973000  62.3403000  21.6173000  84.9623000  60.7653000
   5.0513000  55.7513000  37.3243000  29.2383000  64.2423000  65.6613000
  86.4493000  49.4183000  10.8903000  63.4533000  84.3273000  23.4333000
  94.4943000  77.8263000  14.2883000  66.8253000  89.0653000  37.0163000
   4.5113000   4.2683000  65.6373000  43.9273000  27.9173000  76.2533000
  26.5333000  29.3453000  71.6843000   5.0933000  49.1893000  20.8573000
  71.4753000  27.4403000   3.2203000  76.8233000  33.4683000  14.1063000
  25.0973000  88.8033000  85.2343000  87.5803000  76.7543000  13.3793000
  90.6443000  78.6933000  95.4603000  26.4803000  23.0653000  30.6993000
  45.7013000  76.0693000  12.5843000  37.1133000   6.4933000  96.9363000
  19.8123000  89.1503000  50.7683000  34.1493000   9.7883000  84.5563000
  40.2373000  12.6373000  41.6283000  32.8663000  90.9593000  76.6213000
  34.7123000  91.6713000  26.8793000  47.6033000  25.5633000  71.2073000
  77.0663000  40.9313000  36.9193000  85.0703000  83.4473000  31.2533000
  42.1943000  61.8563000  82.2703000  54.3813000  96.9933000  60.8663000
  54.0913000  82.2233000  98.0743000  81.0533000   6.3893000   5.6993000
  80.7163000  96.2963000  60.2233000  87.0953000  59.6073000  20.5163000
  93.4313000  90.8563000  25.9073000  29.2033000   6.2383000  46.6783000
  61.4603000  22.4753000  74.1223000  89.9673000  67.6773000  37.4833000
  48.1283000  91.4643000  78.5453000  90.1893000  68.9963000  42.7363000
  88.7923000  77.4833000  76.5293000  37.1363000  98.4903000  10.7773000
   3.6903000  70.1613000  54.3083000  53.4773000  85.9233000  11.6593000
   5.5623000  13.3203000  59.1073000  95.7893000  26.8113000  10.5013000
  57.6343000   9.3183000  31.6653000  14.1443000  63.8233000  58.5743000
  73.4723000  67.2723000  16.8513000  37.6123000  11.6953000  47.2323000
  70.4573000  20.7393000  44.9323000  57.2423000  36.4433000  82.2123000
  71.8403000   7.4823000   6.7683000   6.9263000  80.9283000   9.6993000
  12.7833000  25.5653000  90.7603000  89.4493000  40.5533000  71.1353000
   7.9503000  23.3903000  91.5363000  65.7383000   6.4763000  74.6003000
  59.4123000  26.9413000   9.3483000  83.5503000  60.7433000  94.5053000
  69.3643000  52.0913000  88.5033000  92.2863000   7.5083000  23.6243000
  90.8393000  27.2373000  97.4393000  12.2633000  55.1903000  19.6393000
  17.4873000  45.7763000   5.9303000  57.5703000  73.4433000  18.5973000
  76.5553000  15.6723000  39.6023000  88.6303000  35.2833000  25.3533000
  56.1653000  57.0933000  45.8453000  57.1225000  57.0933000  45.8453000
  55.9253120  58.0199270  45.8453000  50.5593000  60.5213000  44.4313000
  51.5165000  60.5213000  44.4313000  50.3193120  61.4479270  44.4313000
  56.4473000  59.4723000  51.2243000  57.4045000  59.4723000  51.2243000
  56.2073120  60.3989270  51.2243000  51.6933000  65.9603000  52.6703000
  52.6505000  65.9603000  52.6703000  51.4533120  66.8869270  52.6703000
  57.5853000  57.1683000  48.1613000  58.5425000  57.1683000  48.1613000
  57.3453120  58.0949270  48.1613000  49.3183000  63.0723000  52.8723000
  50.2755000  63.0723000  52.8723000  49.0783120  63.9989270  52.8723000
  44.6413000  63.7003000  51.3113000  45.5985000  63.7003000  51.3113000
  44.4013120  64.6269270  51.3113000  57.5153000  55.5173000  49.7363000
  58.4725000  55.5173000  49.7363000  57.2753120  56.4439270  49.7363000
  50.8893000  53.1143000  45.8983000  51.8465000  53.1143000  45.8983000
  50.6493120  54.0409270  45.8983000  53.8253000  50.0163000  49.3603000
  54.7825000  50.0163000  49.3603000  53.5853120  50.9429270  49.3603000
  58.3503000  54.8773000  53.5853000  59.3075000  54.8773000  53.5853000
  58.1103120  55.8039270  53.5853000  48.8573000  50.7463000  55.4583000
  49.8145000  50.7463000  55.4583000  48.6173120  51.6729270  55.4583000
  50.8713000  40.6093000  60.4913000  51.8285000  40.6093000  60.4913000
  50.6313120  41.5359270  60.4913000  65.4523000  33.7283000  33.8943000
  66.4095000  33.7283000  33.8943000  65.2123120  34.6549270  33.8943000
  47.9433000  37.7633000  27.8083000  48.9005000  37.7633000  27.8083000
  47.7033120  38.6899270  27.8083000  46.4123000  39.0733000  35.2913000
  47.3695000  39.0733000  35.2913000  46.1723120  39.9999270  35.2913000
  39.8913000  40.7463000  32.2263000  40.8485000  40.7463000  32.2263000
  39.6513120  41.6729270  32.2263000  48.3803000  36.7153000  42.7273000
  49.3375000  36.7153000  42.7273000  48.1403120  37.6419270  42.7273000
  42.2253000  35.8543000  39.2173000  43.1825000  35.8543000  39.2173000
  41.9853120  36.7809270  39.2173000  46.6373000  26.0963000  32.5283000
  47.5945000  26.0963000  32.5283000  46.3973120  27.0229270  32.5283000
  46.7613000  27.1693000  37.2413000  47.7185000  27.1693000  37.2413000
  46.5213120  28.0959270  37.2413000  51.5153000  20.4603000  41.9083000
  52.4725000  20.4603000  41.9083000  51.2753120  21.3869270  41.9083000
  59.7733000  16.6773000  47.6673000  60.7305000  16.6773000  47.6673000
  59.5333120  17.6039270  47.6673000  50.9103000  20.3543000  47.7913000
  51.8675000  20.3543000  47.7913000  50.6703120  21.2809270  47.7913000
  53.8583000  47.3183000  49.7563000  54.8155000  47.3183000  49.7563000
  53.6183120  48.2449270  49.7563000  40.6513000  35.6553000  44.7773000
  41.6085000  35.6553000  44.7773000  40.4113120  36.5819270  44.7773000
  40.8203000  37.3233000  52.0483000  41.7775000  37.3233000  52.0483000
  40.5803120  38.2499270  52.0483000  68.3303000  36.8663000  35.4433000
  69.2875000  36.8663000  35.4433000  68.0903120  37.7929270  35.4433000
  38.6423000  30.4233000  49.4733000  39.5995000  30.4233000  49.4733000
  38.4023120  31.3499270  49.4733000  36.0403000  29.2313000  53.1743000
  36.9975000  29.2313000  53.1743000  35.8003120  30.1579270  53.1743000
  40.2203000  27.7733000  55.7443000  41.1775000  27.7733000  55.7443000
  39.9803120  28.6999270  55.7443000  54.1273000  25.4323000  54.5903000
  55.0845000  25.4323000  54.5903000  53.8873120  26.3589270  54.5903000
  62.1963000  17.5983000  47.3443000  63.1535000  17.5983000  47.3443000
  61.9563120  18.5249270  47.3443000  52.8823000  19.7373000  51.4463000
  53.8395000  19.7373000  51.4463000  52.6423120  20.6639270  51.4463000
  49.1833000  32.9573000  59.1233000  50.1405000  32.9573000  59.1233000
  48.9433120  33.8839270  59.1233000  47.8013000  35.5973000  60.3883000
  48.7585000  35.5973000  60.3883000  47.5613120  36.5239270  60.3883000
  53.7333000  22.7053000  54.9623000  54.6905000  22.7053000  54.9623000
  53.4933120  23.6319270  54.9623000  52.8833000  42.7303000  54.9503000
  53.8405000  42.7303000  54.9503000  52.6433120  43.6569270  54.9503000
  60.1193000  51.7023000  56.2933000  61.0765000  51.7023000  56.2933000
  59.8793120  52.6289270  56.2933000  56.8863000  48.2683000  55.6113000
  57.8435000  48.2683000  55.6113000  56.6463120  49.1949270  55.6113000
  68.1673000  47.6963000  61.9203000  69.1245000  47.6963000  61.9203000
  67.9273120  48.6229270  61.9203000  69.7323000  44.0693000  58.2363000
  70.6895000  44.0693000  58.2363000  69.4923120  44.9959270  58.2363000
  66.7623000  34.1883000  49.0133000  67.7195000  34.1883000  49.0133000
  66.5223120  35.1149270  49.0133000  64.4663000  27.1643000  43.9423000
  65.4235000  27.1643000  43.9423000  64.2263120  28.0909270  43.9423000
  49.0633000  42.7483000  36.8363000  50.0205000  42.7483000  36.8363000
  48.8233120  43.6749270  36.8363000  47.0503000  40.9103000  41.8123000
  48.0075000  40.9103000  41.8123000  46.8103120  41.8369270  41.8123000
  46.1613000  43.6953000  38.8263000  47.1185000  43.6953000  38.8263000
  45.9213120  44.6219270  38.8263000  59.5753000  45.6183000  36.9463000
  60.5325000  45.6183000  36.9463000  59.3353120  46.5449270  36.9463000
  53.2033000  51.5003000  40.0293000  54.1605000  51.5003000  40.0293000
  52.9633120  52.4269270  40.0293000  56.3003000  48.7803000  48.0823000
  57.2575000  48.7803000  48.0823000  56.0603120  49.7069270  48.0823000
  26.0173000  46.9003000  35.3353000  26.9745000  46.9003000  35.3353000
  25.7773120  47.8269270  35.3353000  22.4703000  67.9413000  50.6563000
  23.4275000  67.9413000  50.6563000  22.2303120  68.8679270  50.6563000
  69.2943000  37.7803000  52.3173000  70.2515000  37.7803000  52.3173000
  69.0543120  38.7069270  52.3173000  65.9323000  35.7783000  51.0153000
  66.8895000  35.7783000  51.0153000  65.6923120  36.7049270  51.0153000
  69.6503000  42.6263000  40.6713000  70.6075000  42.6263000  40.6713000
  69.4103120  43.5529270  40.6713000  70.0093000  41.4783000  38.8433000
  70.9665000  41.4783000  38.8433000  69.7693120  42.4049270  38.8433000
  75.9453000  33.1313000  39.7833000  76.9025000  33.1313000  39.7833000
  75.7053120  34.0579270  39.7833000  68.4873000  30.0643000  48.9303000
  69.4445000  30.0643000  48.9303000  68.2473120  30.9909270  48.9303000
  48.3643000  44.8763000  30.1943000  49.3215000  44.8763000  30.1943000
  48.1243120  45.8029270  30.1943000  55.4493000  48.5993000  33.8423000
  56.4065000  48.5993000  33.8423000  55.2093120  49.5259270  33.8423000
  56.5413000  44.7463000  27.4973000  57.4985000  44.7463000  27.4973000
  56.3013120  45.6729270  27.4973000  49.4683000  47.0433000  28.8903000
  50.4255000  47.0433000  28.8903000  49.2283120  47.9699270  28.8903000
  43.5103000  52.7113000  30.5333000  44.4675000  52.7113000  30.5333000
  43.2703120  53.6379270  30.5333000  41.8563000  44.4493000  31.1343000
  42.8135000  44.4493000  31.1343000  41.6163120  45.3759270  31.1343000
  53.7943000  58.9163000  37.7043000  54.7515000  58.9163000  37.7043000
  53.5543120  59.8429270  37.7043000  45.0943000  37.0843000  19.9683000
  46.0515000  37.0843000  19.9683000  44.8543120  38.0109270  19.9683000
  37.6973000  48.6193000  24.0383000  38.6545000  48.6193000  24.0383000
  37.4573120  49.5459270  24.0383000  37.4043000  45.9143000  24.6383000
  38.3615000  45.9143000  24.6383000  37.1643120  46.8409270  24.6383000
  39.9873000  51.5263000  23.1763000  40.9445000  51.5263000  23.1763000
  39.7473120  52.4529270  23.1763000  39.3103000  64.7543000  27.9793000
  40.2675000  64.7543000  27.9793000  39.0703120  65.6809270  27.9793000
  33.5563000  65.5953000  28.3333000  34.5135000  65.5953000  28.3333000
  33.3163120  66.5219270  28.3333000  54.0003000  55.0793000  43.1553000
  54.9575000  55.0793000  43.1553000  53.7603120  56.0059270  43.1553000
  38.4393000  62.6583000  40.4373000  39.3965000  62.6583000  40.4373000
  38.1993120  63.5849270  40.4373000  25.5453000  67.1073000  37.2643000
  26.5025000  67.1073000  37.2643000  25.3053120  68.0339270  37.2643000
  24.8673000  66.8483000  32.7073000  25.8245000  66.8483000  32.7073000
  24.6273120  67.7749270  32.7073000  26.1583000  64.8443000  31.5083000
  27.1155000  64.8443000  31.5083000  25.9183120  65.7709270  31.5083000
  31.7823000  65.0033000  31.5733000  32.7395000  65.0033000  31.5733000
  31.5423120  65.9299270  31.5733000  26.2583000  57.1473000  32.6323000
  27.2155000  57.1473000  32.6323000  26.0183120  58.0739270  32.6323000
  25.6563000  56.0983000  39.2733000  26.6135000  56.0983000  39.2733000
  25.4163120  57.0249270  39.2733000  22.7713000  53.1203000  33.5143000
  23.7285000  53.1203000  33.5143000  22.5313120  54.0469270  33.5143000
  23.9883000  53.6583000  40.9893000  24.9455000  53.6583000  40.9893000
  23.7483120  54.5849270  40.9893000  27.3463000  47.2213000  37.7043000
  28.3035000  47.2213000  37.7043000  27.1063120  48.1479270  37.7043000
  27.3903000  53.9143000  39.8573000  28.3475000  53.9143000  39.8573000
  27.1503120  54.8409270  39.8573000  45.5033000  57.3023000  44.9323000
  46.4605000  57.3023000  44.9323000  45.2633120  58.2289270  44.9323000
  48.2433000  59.6703000  44.5803000  49.2005000  59.6703000  44.5803000
  48.0033120  60.5969270  44.5803000  44.3813000  66.3053000  45.2243000
  45.3385000  66.3053000  45.2243000  44.1413120  67.2319270  45.2243000
  26.8953000  56.2443000  51.6303000  27.8525000  56.2443000  51.6303000
  26.6553120  57.1709270  51.6303000  21.0683000  65.8523000  49.9023000
  22.0255000  65.8523000  49.9023000  20.8283120  66.7789270  49.9023000
  24.5203000  57.3903000  51.7173000  25.4775000  57.3903000  51.7173000
  24.2803120  58.3169270  51.7173000  33.2733000  54.3113000  53.5153000
  34.2305000  54.3113000  53.5153000  33.0333120  55.2379270  53.5153000
  38.9683000  57.0133000  49.6033000  39.9255000  57.0133000  49.6033000
  38.7283120  57.9399270  49.6033000  39.4403000  56.6233000  52.5293000
  40.3975000  56.6233000  52.5293000  39.2003120  57.5499270  52.5293000
  42.3293000  50.1813000  57.5323000  43.2865000  50.1813000  57.5323000
  42.0893120  51.1079270  57.5323000  45.0013000  45.5963000  57.8733000
  45.9585000  45.5963000  57.8733000  44.7613120  46.5229270  57.8733000
  39.7073000  50.4873000  58.8403000  40.6645000  50.4873000  58.8403000
  39.4673120  51.4139270  58.8403000  33.2653000  45.4903000  57.7283000
  34.2225000  45.4903000  57.7283000  33.0253120  46.4169270  57.7283000
  28.2263000  47.2533000  51.0243000  29.1835000  47.2533000  51.0243000
  27.9863120  48.1799270  51.0243000  35.2533000  43.8683000  46.3833000
  36.2105000  43.8683000  46.3833000  35.0133120  44.7949270  46.3833000
  23.0393000  42.0513000  50.4653000  23.9965000  42.0513000  50.4653000
  22.7993120  42.9779270  50.4653000  49.0263000  51.2443000  44.7173000
  49.9835000  51.2443000  44.7173000  48.7863120  52.1709270  44.7173000
  50.1423000  49.7643000  39.1143000  51.0995000  49.7643000  39.1143000
  49.9023120  50.6909270  39.1143000  45.9643000  46.9043000  44.8163000
  46.9215000  46.9043000  44.8163000  45.7243120  47.8309270  44.8163000
  42.6873000  39.2443000  41.5713000  43.6445000  39.2443000  41.5713000
  42.4473120  40.1709270  41.5713000  33.3683000  42.2773000  45.2653000
  34.3255000  42.2773000  45.2653000  33.1283120  43.2039270  45.2653000
  34.4213000  44.2033000  38.1973000  35.3785000  44.2033000  38.1973000
  34.1813120  45.1299270  38.1973000  35.4533000  41.6563000  39.3003000
  36.4105000  41.6563000  39.3003000  35.2133120  42.5829270  39.3003000
  28.0993000  44.8753000  38.4513000  29.0565000  44.8753000  38.4513000
  27.8593120  45.8019270  38.4513000  44.8613000  57.0163000  26.2893000
  45.8185000  57.0163000  26.2893000  44.6213120  57.9429270  26.2893000
  45.1073000  62.9533000  33.1103000  46.0645000  62.9533000  33.1103000
  44.8673120  63.8799270  33.1103000  42.8723000  59.8273000  39.5173000
  43.8295000  59.8273000  39.5173000  42.6323120  60.7539270  39.5173000
  40.7203000  64.9923000  35.9453000  41.6775000  64.9923000  35.9453000
  40.4803120  65.9189270  35.9453000  65.5363000  70.8813000  39.5293000
  66.4935000  70.8813000  39.5293000  65.2963120  71.8079270  39.5293000
  65.4933000  74.1763000  45.5513000  66.4505000  74.1763000  45.5513000
  65.2533120  75.1029270  45.5513000  72.0103000  71.2733000  48.0573000
  72.9675000  71.2733000  48.0573000  71.7703120  72.1999270  48.0573000
  65.7823000  71.1873000  51.6993000  66.7395000  71.1873000  51.6993000
  65.5423120  72.1139270  51.6993000  69.2573000  69.7513000  50.9863000
  70.2145000  69.7513000  50.9863000  69.0173120  70.6779270  50.9863000
  58.0243000  75.4133000  45.5153000  58.9815000  75.4133000  45.5153000
  57.7843120  76.3399270  45.5153000  61.1683000  76.8553000  49.1583000
  62.1255000  76.8553000  49.1583000  60.9283120  77.7819270  49.1583000
  59.9173000  71.3723000  49.2633000  60.8745000  71.3723000  49.2633000
  59.6773120  72.2989270  49.2633000  53.6163000  71.0963000  39.5633000
  54.5735000  71.0963000  39.5633000  53.3763120  72.0229270  39.5633000
  51.2183000  56.4453000  37.8983000  52.1755000  56.4453000  37.8983000
  50.9783120  57.3719270  37.8983000  53.8483000  52.6493000  32.4173000
  54.8055000  52.6493000  32.4173000  53.6083120  53.5759270  32.4173000
  42.7703000  47.0913000  31.3283000  43.7275000  47.0913000  31.3283000
  42.5303120  48.0179270  31.3283000  47.2583000  58.1993000  42.3573000
  48.2155000  58.1993000  42.3573000  47.0183120  59.1259270  42.3573000
  39.7203000  45.4783000  26.1413000  40.6775000  45.4783000  26.1413000
  39.4803120  46.4049270  26.1413000  37.6333000  44.8753000  40.0773000
  38.5905000  44.8753000  40.0773000  37.3933120  45.8019270  40.0773000
  43.9953000  41.9283000  38.3553000  44.9525000  41.9283000  38.3553000
  43.7553120  42.8549270  38.3553000  39.8893000  43.5433000  32.7293000
  40.8465000  43.5433000  32.7293000  39.6493120  44.4699270  32.7293000
  32.1873000  44.0263000  30.0653000  33.1445000  44.0263000  30.0653000
  31.9473120  44.9529270  30.0653000  31.5303000  47.0383000  27.0343000
  32.4875000  47.0383000  27.0343000  31.2903120  47.9649270  27.0343000
  28.0553000  46.6383000  33.0483000  29.0125000  46.6383000  33.0483000
  27.8153120  47.5649270  33.0483000  32.6483000  42.2563000  32.9683000
  33.6055000  42.2563000  32.9683000  32.4083120  43.1829270  32.9683000
  33.9893000  43.3313000  35.5753000  34.9465000  43.3313000  35.5753000
  33.7493120  44.2579270  35.5753000  28.7203000  56.4343000  32.0063000
  29.6775000  56.4343000  32.0063000  28.4803120  57.3609270  32.0063000
  38.8413000  65.7273000  33.3923000  39.7985000  65.7273000  33.3923000
  38.6013120  66.6539270  33.3923000  47.2793000  56.5943000  25.4213000
  48.2365000  56.5943000  25.4213000  47.0393120  57.5209270  25.4213000
  53.2353000  59.6603000  34.8393000  54.1925000  59.6603000  34.8393000
  52.9953120  60.5869270  34.8393000  55.9483000  54.4983000  32.8513000
  56.9055000  54.4983000  32.8513000  55.7083120  55.4249270  32.8513000
  58.0803000  63.5093000  32.8813000  59.0375000  63.5093000  32.8813000
  57.8403120  64.4359270  32.8813000  55.6103000  61.0973000  35.2873000
  56.5675000  61.0973000  35.2873000  55.3703120  62.0239270  35.2873000
  60.3383000  62.9493000  33.5703000  61.2955000  62.9493000  33.5703000
  60.0983120  63.8759270  33.5703000  55.8443000  60.2333000  28.2713000
  56.8015000  60.2333000  28.2713000  55.6043120  61.1599270  28.2713000
  63.6133000  54.9913000  31.4863000  64.5705000  54.9913000  31.4863000
  63.3733120  55.9179270  31.4863000  62.7343000  57.8853000  28.3543000
  63.6915000  57.8853000  28.3543000  62.4943120  58.8119270  28.3543000
  62.9253000  63.1853000  41.7373000  63.8825000  63.1853000  41.7373000
  62.6853120  64.1119270  41.7373000  52.9923000  59.2833000  41.9953000
  53.9495000  59.2833000  41.9953000  52.7523120  60.2099270  41.9953000
  64.3343000  60.0293000  41.3983000  65.2915000  60.0293000  41.3983000
  64.0943120  60.9559270  41.3983000  55.8223000  55.5153000  43.7903000
  56.7795000  55.5153000  43.7903000  55.5823120  56.4419270  43.7903000
  73.2973000  54.6593000  44.2793000  74.2545000  54.6593000  44.2793000
  73.0573120  55.5859270  44.2793000  70.5123000  43.7843000  54.4773000
  71.4695000  43.7843000  54.4773000  70.2723120  44.7109270  54.4773000
  74.3153000  50.0913000  54.8423000  75.2725000  50.0913000  54.8423000
  74.0753120  51.0179270  54.8423000  72.7023000  32.7533000  51.0733000
  73.6595000  32.7533000  51.0733000  72.4623120  33.6799270  51.0733000
  68.4093000  41.7143000  36.4513000  69.3665000  41.7143000  36.4513000
  68.1693120  42.6409270  36.4513000  67.4593000  53.6003000  38.2223000
  68.4165000  53.6003000  38.2223000  67.2193120  54.5269270  38.2223000
  64.7343000  47.1913000  40.6493000  65.6915000  47.1913000  40.6493000
  64.4943120  48.1179270  40.6493000  59.6003000  49.5703000  36.0383000
  60.5575000  49.5703000  36.0383000  59.3603120  50.4969270  36.0383000
  70.6993000  53.0403000  38.1613000  71.6565000  53.0403000  38.1613000
  70.4593120  53.9669270  38.1613000  61.7503000  50.6143000  31.6273000
  62.7075000  50.6143000  31.6273000  61.5103120  51.5409270  31.6273000
  76.6753000  50.8593000  68.3343000  77.6325000  50.8593000  68.3343000
  76.4353120  51.7859270  68.3343000  69.2513000  56.7383000  66.2663000
  70.2085000  56.7383000  66.2663000  69.0113120  57.6649270  66.2663000
  56.3383000  56.1963000  66.1413000  57.2955000  56.1963000  66.1413000
  56.0983120  57.1229270  66.1413000  56.0153000  62.3063000  61.1833000
  56.9725000  62.3063000  61.1833000  55.7753120  63.2329270  61.1833000
  59.2473000  57.9813000  50.7353000  60.2045000  57.9813000  50.7353000
  59.0073120  58.9079270  50.7353000  71.2273000  68.2153000  50.8283000
  72.1845000  68.2153000  50.8283000  70.9873120  69.1419270  50.8283000
  72.6433000  65.1473000  54.9053000  73.6005000  65.1473000  54.9053000
  72.4033120  66.0739270  54.9053000  77.1273000  60.0803000  55.9383000
  78.0845000  60.0803000  55.9383000  76.8873120  61.0069270  55.9383000
  75.1713000  66.7933000  61.8173000  76.1285000  66.7933000  61.8173000
  74.9313120  67.7199270  61.8173000  72.6033000  59.0973000  61.8133000
  73.5605000  59.0973000  61.8133000  72.3633120  60.0239270  61.8133000
  65.7533000  63.2193000  64.3493000  66.7105000  63.2193000  64.3493000
  65.5133120  64.1459270  64.3493000  66.6333000  60.2803000  75.9863000
  67.5905000  60.2803000  75.9863000  66.3933120  61.2069270  75.9863000
  62.9303000  63.4853000  70.8513000  63.8875000  63.4853000  70.8513000
  62.6903120  64.4119270  70.8513000  65.8583000  64.4663000  72.9973000
  66.8155000  64.4663000  72.9973000  65.6183120  65.3929270  72.9973000
  68.0483000  58.2513000  69.4523000  69.0055000  58.2513000  69.4523000
  67.8083120  59.1779270  69.4523000  72.3713000  63.6553000  67.0653000
  73.3285000  63.6553000  67.0653000  72.1313120  64.5819270  67.0653000
  71.6033000  67.4873000  65.8483000  72.5605000  67.4873000  65.8483000
  71.3633120  68.4139270  65.8483000  70.4553000  74.8513000  67.5633000
  71.4125000  74.8513000  67.5633000  70.2153120  75.7779270  67.5633000
  72.9043000  70.8803000  71.6883000  73.8615000  70.8803000  71.6883000
  72.6643120  71.8069270  71.6883000  69.1323000  67.2633000  64.7083000
  70.0895000  67.2633000  64.7083000  68.8923120  68.1899270  64.7083000
  67.0523000  76.3543000  66.6803000  68.0095000  76.3543000  66.6803000
  66.8123120  77.2809270  66.6803000  71.4893000  71.2663000  62.0273000
  72.4465000  71.2663000  62.0273000  71.2493120  72.1929270  62.0273000
  70.8653000  74.8513000  58.6713000  71.8225000  74.8513000  58.6713000
  70.6253120  75.7779270  58.6713000  66.6333000  81.6323000  53.3173000
  67.5905000  81.6323000  53.3173000  66.3933120  82.5589270  53.3173000
  68.5113000  74.8473000  55.6003000  69.4685000  74.8473000  55.6003000
  68.2713120  75.7739270  55.6003000  68.8243000  82.1813000  56.8103000
  69.7815000  82.1813000  56.8103000  68.5843120  83.1079270  56.8103000
  66.6743000  73.7463000  51.9533000  67.6315000  73.7463000  51.9533000
  66.4343120  74.6729270  51.9533000  47.8313000  80.2403000  51.4763000
  48.7885000  80.2403000  51.4763000  47.5913120  81.1669270  51.4763000
  52.9613000  84.2133000  61.5003000  53.9185000  84.2133000  61.5003000
  52.7213120  85.1399270  61.5003000  51.4303000  77.3313000  65.4313000
  52.3875000  77.3313000  65.4313000  51.1903120  78.2579270  65.4313000
  57.7163000  83.4783000  68.6313000  58.6735000  83.4783000  68.6313000
  57.4763120  84.4049270  68.6313000  53.5903000  71.5713000  69.2533000
  54.5475000  71.5713000  69.2533000  53.3503120  72.4979270  69.2533000
  59.4513000  63.7583000  79.8173000  60.4085000  63.7583000  79.8173000
  59.2113120  64.6849270  79.8173000  64.9233000  70.0713000  80.7303000
  65.8805000  70.0713000  80.7303000  64.6833120  70.9979270  80.7303000
  56.8013000  75.2113000  79.0063000  57.7585000  75.2113000  79.0063000
  56.5613120  76.1379270  79.0063000  61.1783000  78.6253000  74.3853000
  62.1355000  78.6253000  74.3853000  60.9383120  79.5519270  74.3853000
  62.1233000  79.8103000  67.2393000  63.0805000  79.8103000  67.2393000
  61.8833120  80.7369270  67.2393000  63.4803000  77.4613000  64.4463000
  64.4375000  77.4613000  64.4463000  63.2403120  78.3879270  64.4463000
  66.7263000  80.7953000  60.0083000  67.6835000  80.7953000  60.0083000
  66.4863120  81.7219270  60.0083000  62.5633000  83.3633000  63.7343000
  63.5205000  83.3633000  63.7343000  62.3233120  84.2899270  63.7343000
  60.8093000  84.5563000  61.6243000  61.7665000  84.5563000  61.6243000
  60.5693120  85.4829270  61.6243000  69.3013000  71.7813000  53.0233000
  70.2585000  71.7813000  53.0233000  69.0613120  72.7079270  53.0233000
  72.4513000  67.5423000  53.4693000  73.4085000  67.5423000  53.4693000
  72.2113120  68.4689270  53.4693000  60.6963000  68.9893000  55.6713000
  61.6535000  68.9893000  55.6713000  60.4563120  69.9159270  55.6713000
  47.7153000  70.5443000  60.1773000  48.6725000  70.5443000  60.1773000
  47.4753120  71.4709270  60.1773000  54.4123000  63.5743000  58.2423000
  55.3695000  63.5743000  58.2423000  54.1723120  64.5009270  58.2423000
  50.7863000  67.6253000  66.4463000  51.7435000  67.6253000  66.4463000
  50.5463120  68.5519270  66.4463000  61.9473000  68.8893000  70.0403000
  62.9045000  68.8893000  70.0403000  61.7073120  69.8159270  70.0403000
  40.4753000  20.3163000  42.3573000  41.4325000  20.3163000  42.3573000
  40.2353120  21.2429270  42.3573000   5.9063000  63.6263000   7.0733000
   6.8635000  63.6263000   7.0733000   5.6663120  64.5529270   7.0733000
  14.5223000  55.1093000   5.6013000  15.4795000  55.1093000   5.6013000
  14.2823120  56.0359270   5.6013000  53.1683000   8.8873000  15.1373000
  54.1255000   8.8873000  15.1373000  52.9283120   9.8139270  15.1373000
   5.4343000  11.8473000  17.6493000   6.3915000  11.8473000  17.6493000
   5.1943120  12.7739270  17.6493000  63.6923000  12.1123000  59.6683000
  64.6495000  12.1123000  59.6683000  63.4523120  13.0389270  59.6683000
   7.7993000   6.6413000  22.6363000   8.7565000   6.6413000  22.6363000
   7.5593120   7.5679270  22.6363000   6.3353000   5.7253000  31.6323000
   7.2925000   5.7253000  31.6323000   6.0953120   6.6519270  31.6323000
  63.1323000  62.3813000  14.6243000  64.0895000  62.3813000  14.6243000
  62.8923120  63.3079270  14.6243000  66.6983000   2.3023000  26.5893000
  67.6555000   2.3023000  26.5893000  66.4583120   3.2289270  26.5893000
  62.4843000   4.1823000   6.2863000  63.4415000   4.1823000   6.2863000
  62.2443120   5.1089270   6.2863000  61.3333000   8.3513000  35.8683000
  62.2905000   8.3513000  35.8683000  61.0933120   9.2779270  35.8683000
  63.9643000   2.7303000  50.3283000  64.9215000   2.7303000  50.3283000
  63.7243120   3.6569270  50.3283000   2.5623000  65.2823000  47.5793000
   3.5195000  65.2823000  47.5793000   2.3223120  66.2089270  47.5793000
   2.7413000  15.7723000  40.3123000   3.6985000  15.7723000  40.3123000
   2.5013120  16.6989270  40.3123000  61.6613000   4.3393000  44.7283000
  62.6185000   4.3393000  44.7283000  61.4213120   5.2659270  44.7283000
   8.1533000   2.1393000  52.6013000   9.1105000   2.1393000  52.6013000
   7.9133120   3.0659270  52.6013000  61.9643000   5.4763000  65.1773000
  62.9215000   5.4763000  65.1773000  61.7243120   6.4029270  65.1773000
   2.6903000   6.0143000  51.9763000   3.6475000   6.0143000  51.9763000
   2.4503120   6.9409270  51.9763000   8.3023000   4.8073000  58.1383000
   9.2595000   4.8073000  58.1383000   8.0623120   5.7339270  58.1383000
   6.9523000  18.4613000  13.8173000   7.9095000  18.4613000  13.8173000
   6.7123120  19.3879270  13.8173000  52.6623000   6.6703000  11.9013000
  53.6195000   6.6703000  11.9013000  52.4223120   7.5969270  11.9013000
  64.8333000  20.1723000   6.1083000  65.7905000  20.1723000   6.1083000
  64.5933120  21.0989270   6.1083000  64.8423000  13.4843000  15.9703000
  65.7995000  13.4843000  15.9703000  64.6023120  14.4109270  15.9703000
  63.1733000  22.2843000  13.0533000  64.1305000  22.2843000  13.0533000
  62.9333120  23.2109270  13.0533000  16.2033000   7.5593000  32.3013000
  17.1605000   7.5593000  32.3013000  15.9633120   8.4859270  32.3013000
  65.2843000   7.7213000  12.7263000  66.2415000   7.7213000  12.7263000
  65.0443120   8.6479270  12.7263000  57.4893000  65.4953000  19.1903000
  58.4465000  65.4953000  19.1903000  57.2493120  66.4219270  19.1903000
  10.0903000  15.5763000  23.0773000  11.0475000  15.5763000  23.0773000
   9.8503120  16.5029270  23.0773000  13.2283000  27.7913000  33.1183000
  14.1855000  27.7913000  33.1183000  12.9883120  28.7179270  33.1183000
  66.4303000   9.7743000  13.9763000  67.3875000   9.7743000  13.9763000
  66.1903120  10.7009270  13.9763000  64.9903000   7.0923000  35.7863000
  65.9475000   7.0923000  35.7863000  64.7503120   8.0189270  35.7863000
  64.2803000   3.4483000  37.6913000  65.2375000   3.4483000  37.6913000
  64.0403120   4.3749270  37.6913000  10.2033000   3.9343000  53.3963000
  11.1605000   3.9343000  53.3963000   9.9633120   4.8609270  53.3963000
  66.2203000  17.3053000  36.2313000  67.1775000  17.3053000  36.2313000
  65.9803120  18.2319270  36.2313000  65.9173000   4.7373000  65.8213000
  66.8745000   4.7373000  65.8213000  65.6773120   5.6639270  65.8213000
   6.7183000  65.9623000   8.0343000   7.6755000  65.9623000   8.0343000
   6.4783120  66.8889270   8.0343000   9.4053000  11.3623000  63.9713000
  10.3625000  11.3623000  63.9713000   9.1653120  12.2889270  63.9713000
   5.0753000   9.4753000  63.3883000   6.0325000   9.4753000  63.3883000
   4.8353120  10.4019270  63.3883000  58.4193000  22.3873000  11.0713000
  59.3765000  22.3873000  11.0713000  58.1793120  23.3139270  11.0713000
   5.5523000  18.0833000   3.0553000   6.5095000  18.0833000   3.0553000
   5.3123120  19.0099270   3.0553000  62.3783000  13.9623000  25.7123000
  63.3355000  13.9623000  25.7123000  62.1383120  14.8889270  25.7123000
   7.9713000   8.7563000  20.1873000   8.9285000   8.7563000  20.1873000
   7.7313120   9.6829270  20.1873000  17.8923000  16.4663000   6.3223000
  18.8495000  16.4663000   6.3223000  17.6523120  17.3929270   6.3223000
   4.5163000  10.6093000  11.3743000   5.4735000  10.6093000  11.3743000
   4.2763120  11.5359270  11.3743000   8.7723000  67.0573000  25.3313000
   9.7295000  67.0573000  25.3313000   8.5323120  67.9839270  25.3313000
  64.6813000  15.6753000  13.8753000  65.6385000  15.6753000  13.8753000
  64.4413120  16.6019270  13.8753000  61.3003000  65.8673000  27.0713000
  62.2575000  65.8673000  27.0713000  61.0603120  66.7939270  27.0713000
   5.7013000  17.9603000  23.8543000   6.6585000  17.9603000  23.8543000
   5.4613120  18.8869270  23.8543000   4.7573000  12.9273000  29.6053000
   5.7145000  12.9273000  29.6053000   4.5173120  13.8539270  29.6053000
   6.0063000   8.8023000  28.8263000   6.9635000   8.8023000  28.8263000
   5.7663120   9.7289270  28.8263000   8.9383000   8.7643000  40.3263000
   9.8955000   8.7643000  40.3263000   8.6983120   9.6909270  40.3263000
  64.2843000   9.1083000  44.8113000  65.2415000   9.1083000  44.8113000
  64.0443120  10.0349270  44.8113000   5.3603000  15.2153000  63.0753000
   6.3175000  15.2153000  63.0753000   5.1203120  16.1419270  63.0753000
  54.4143000  12.2593000  65.7473000  55.3715000  12.2593000  65.7473000
  54.1743120  13.1859270  65.7473000  62.8933000  18.6353000  59.0733000
  63.8505000  18.6353000  59.0733000  62.6533120  19.5619270  59.0733000
  12.4403000  10.6743000   6.7313000  13.3975000  10.6743000   6.7313000
  12.2003120  11.6009270   6.7313000   6.7913000  64.4763000  10.6563000
   7.7485000  64.4763000  10.6563000   6.5513120  65.4029270  10.6563000
  52.3463000  11.7073000   4.3703000  53.3035000  11.7073000   4.3703000
  52.1063120  12.6339270   4.3703000   1.7683000   7.4323000  16.3363000
   2.7255000   7.4323000  16.3363000   1.5283120   8.3589270  16.3363000
  11.6483000  10.9213000  16.6613000  12.6055000  10.9213000  16.6613000
  11.4083120  11.8479270  16.6613000  61.0213000   3.9593000  12.2023000
  61.9785000   3.9593000  12.2023000  60.7813120   4.8859270  12.2023000
  64.9233000   8.6553000  17.1603000  65.8805000   8.6553000  17.1603000
  64.6833120   9.5819270  17.1603000   9.7303000   7.8723000  31.1983000
  10.6875000   7.8723000  31.1983000   9.4903120   8.7989270  31.1983000
  64.9063000  14.4273000  19.7803000  65.8635000  14.4273000  19.7803000
  64.6663120  15.3539270  19.7803000  60.3473000  67.1053000  22.0543000
  61.3045000  67.1053000  22.0543000  60.1073120  68.0319270  22.0543000
  64.0673000  10.0903000  26.2733000  65.0245000  10.0903000  26.2733000
  63.8273120  11.0169270  26.2733000  25.9433000  16.0363000  39.8713000
  26.9005000  16.0363000  39.8713000  25.7033120  16.9629270  39.8713000
   8.0823000   7.0533000  29.2403000   9.0395000   7.0533000  29.2403000
   7.8423120   7.9799270  29.2403000   4.8113000  66.5163000  33.2163000
   5.7685000  66.5163000  33.2163000   4.5713120  67.4429270  33.2163000
   4.1443000  18.0203000  53.9453000   5.1015000  18.0203000  53.9453000
   3.9043120  18.9469270  53.9453000  66.9213000  21.5143000  43.7353000
  67.8785000  21.5143000  43.7353000  66.6813120  22.4409270  43.7353000
  63.9053000  17.8943000  51.4103000  64.8625000  17.8943000  51.4103000
  63.6653120  18.8209270  51.4103000   6.9913000  22.0173000  61.2863000
   7.9485000  22.0173000  61.2863000   6.7513120  22.9439270  61.2863000
  63.6913000  25.9493000   2.6583000  64.6485000  25.9493000   2.6583000
  63.4513120  26.8759270   2.6583000  59.8253000  17.7963000  64.9153000
  60.7825000  17.7963000  64.9153000  59.5853120  18.7229270  64.9153000
  10.6893000  65.2443000   6.0113000  11.6465000  65.2443000   6.0113000
  10.4493120  66.1709270   6.0113000  14.6553000  31.4253000  10.8323000
  15.6125000  31.4253000  10.8323000  14.4153120  32.3519270  10.8323000
   3.4273000   8.4463000   3.6883000   4.3845000   8.4463000   3.6883000
   3.1873120   9.3729270   3.6883000   6.5873000  22.3683000  12.9843000
   7.5445000  22.3683000  12.9843000   6.3473120  23.2949270  12.9843000
   5.0603000  67.0223000  23.9823000   6.0175000  67.0223000  23.9823000
   4.8203120  67.9489270  23.9823000  16.7883000  22.6203000  14.5763000
  17.7455000  22.6203000  14.5763000  16.5483120  23.5469270  14.5763000
  66.3153000  17.2233000  15.4403000  67.2725000  17.2233000  15.4403000
  66.0753120  18.1499270  15.4403000  60.9113000  26.1463000  26.8613000
  61.8685000  26.1463000  26.8613000  60.6713120  27.0729270  26.8613000
  60.1983000   4.3933000  22.4303000  61.1555000   4.3933000  22.4303000
  59.9583120   5.3199270  22.4303000   3.1053000   5.5473000  24.5593000
   4.0625000   5.5473000  24.5593000   2.8653120   6.4739270  24.5593000
   2.2513000  16.9023000  24.2213000   3.2085000  16.9023000  24.2213000
   2.0113120  17.8289270  24.2213000   8.7333000  58.5363000  36.8123000
   9.6905000  58.5363000  36.8123000   8.4933120  59.4629270  36.8123000
  14.9093000  15.5603000  35.2243000  15.8665000  15.5603000  35.2243000
  14.6693120  16.4869270  35.2243000  14.1873000  22.3603000  33.0883000
  15.1445000  22.3603000  33.0883000  13.9473120  23.2869270  33.0883000
  11.7213000  19.3983000  42.9523000  12.6785000  19.3983000  42.9523000
  11.4813120  20.3249270  42.9523000  64.1103000  17.4233000  40.0503000
  65.0675000  17.4233000  40.0503000  63.8703120  18.3499270  40.0503000
   5.1183000  37.4633000  58.6803000   6.0755000  37.4633000  58.6803000
   4.8783120  38.3899270  58.6803000   9.0083000  28.5853000  58.0303000
   9.9655000  28.5853000  58.0303000   8.7683120  29.5119270  58.0303000
   7.2563000  20.9803000  66.9023000   8.2135000  20.9803000  66.9023000
   7.0163120  21.9069270  66.9023000  61.5183000  19.9813000  55.9423000
  62.4755000  19.9813000  55.9423000  61.2783120  20.9079270  55.9423000
  62.8583000   7.5513000  11.0203000  63.8155000   7.5513000  11.0203000
  62.6183120   8.4779270  11.0203000   7.3743000  25.6833000  14.7043000
   8.3315000  25.6833000  14.7043000   7.1343120  26.6099270  14.7043000
  62.6873000  11.6983000   9.4743000  63.6445000  11.6983000   9.4743000
  62.4473120  12.6249270   9.4743000  55.0823000  22.4803000  23.3183000
  56.0395000  22.4803000  23.3183000  54.8423120  23.4069270  23.3183000
  12.1923000   9.3693000   4.1493000  13.1495000   9.3693000   4.1493000
  11.9523120  10.2959270   4.1493000  10.3353000  27.4493000  13.9563000
  11.2925000  27.4493000  13.9563000  10.0953120  28.3759270  13.9563000
   6.0353000  24.5173000  18.0103000   6.9925000  24.5173000  18.0103000
   5.7953120  25.4439270  18.0103000  63.4533000  18.9083000  23.4333000
  64.4105000  18.9083000  23.4333000  63.2133120  19.8349270  23.4333000
   5.3653000  15.4543000  25.3283000   6.3225000  15.4543000  25.3283000
   5.1253120  16.3809270  25.3283000  21.7183000   3.7263000  27.9093000
  22.6755000   3.7263000  27.9093000  21.4783120   4.6529270  27.9093000
  54.6203000  17.3393000  25.7783000  55.5775000  17.3393000  25.7783000
  54.3803120  18.2659270  25.7783000  55.7153000  12.0703000  48.8863000
  56.6725000  12.0703000  48.8863000  55.4753120  12.9969270  48.8863000
  58.9763000  15.7783000  57.9353000  59.9335000  15.7783000  57.9353000
  58.7363120  16.7049270  57.9353000   5.8443000  22.5693000  52.0113000
   6.8015000  22.5693000  52.0113000   5.6043120  23.4959270  52.0113000
  25.2833000  12.8043000  44.5293000  26.2405000  12.8043000  44.5293000
  25.0433120  13.7309270  44.5293000  15.7793000  13.4403000  60.3833000
  16.7365000  13.4403000  60.3833000  15.5393120  14.3669270  60.3833000
  24.3383000   8.0073000   5.2233000  25.2955000   8.0073000   5.2233000
  24.0983120   8.9339270   5.2233000  14.9093000  15.0733000  64.1693000
  15.8665000  15.0733000  64.1693000  14.6693120  15.9999270  64.1693000
  14.9513000  19.3723000  64.8693000  15.9085000  19.3723000  64.8693000
  14.7113120  20.2989270  64.8693000   4.7843000  27.5493000  65.4363000
   5.7415000  27.5493000  65.4363000   4.5443120  28.4759270  65.4363000
   9.5483000  30.1113000  22.3863000  10.5055000  30.1113000  22.3863000
   9.3083120  31.0379270  22.3863000  12.6923000   7.1303000   2.7633000
  13.6495000   7.1303000   2.7633000  12.4523120   8.0569270   2.7633000
  40.4463000  26.4103000  27.5013000  41.4035000  26.4103000  27.5013000
  40.2063120  27.3369270  27.5013000  66.9033000  26.7223000  14.2053000
  67.8605000  26.7223000  14.2053000  66.6633120  27.6489270  14.2053000
  10.4133000   6.0793000  21.0233000  11.3705000   6.0793000  21.0233000
  10.1733120   7.0059270  21.0233000  10.1473000  19.0843000  25.0203000
  11.1045000  19.0843000  25.0203000   9.9073120  20.0109270  25.0203000
   6.1083000  13.1533000  27.0163000   7.0655000  13.1533000  27.0163000
   5.8683120  14.0799270  27.0163000   3.4363000  17.4403000  30.9113000
   4.3935000  17.4403000  30.9113000   3.1963120  18.3669270  30.9113000
  49.8183000  13.3363000  51.4773000  50.7755000  13.3363000  51.4773000
  49.5783120  14.2629270  51.4773000  10.7373000  13.8253000  66.2003000
  11.6945000  13.8253000  66.2003000  10.4973120  14.7519270  66.2003000
  55.5573000  13.8653000  36.2083000  56.5145000  13.8653000  36.2083000
  55.3173120  14.7919270  36.2083000  55.2243000   4.9843000  51.4733000
  56.1815000   4.9843000  51.4733000  54.9843120   5.9109270  51.4733000
  66.9943000  22.1683000   9.0253000  67.9515000  22.1683000   9.0253000
  66.7543120  23.0949270   9.0253000  18.2363000  29.8543000   3.9263000
  19.1935000  29.8543000   3.9263000  17.9963120  30.7809270   3.9263000
  10.1423000  34.6793000  10.4813000  11.0995000  34.6793000  10.4813000
   9.9023120  35.6059270  10.4813000   9.4483000  18.2303000  62.8123000
  10.4055000  18.2303000  62.8123000   9.2083120  19.1569270  62.8123000
   7.7873000   9.2493000  58.8543000   8.7445000   9.2493000  58.8543000
   7.5473120  10.1759270  58.8543000   2.5683000  26.8493000   7.2683000
   3.5255000  26.8493000   7.2683000   2.3283120  27.7759270   7.2683000
   6.0653000  19.5393000   8.9143000   7.0225000  19.5393000   8.9143000
   5.8253120  20.4659270   8.9143000  66.9013000  14.0443000  17.7453000
  67.8585000  14.0443000  17.7453000  66.6613120  14.9709270  17.7453000
  10.6583000  14.7423000   7.0663000  11.6155000  14.7423000   7.0663000
  10.4183120  15.6689270   7.0663000   4.4743000  22.7343000  26.2493000
   5.4315000  22.7343000  26.2493000   4.2343120  23.6609270  26.2493000
  65.4633000  23.3003000   3.5603000  66.4205000  23.3003000   3.5603000
  65.2233120  24.2269270   3.5603000   4.1943000  14.4963000  32.2323000
   5.1515000  14.4963000  32.2323000   3.9543120  15.4229270  32.2323000
  13.0473000  33.3513000  25.9713000  14.0045000  33.3513000  25.9713000
  12.8073120  34.2779270  25.9713000  62.9603000  15.7393000  41.7923000
  63.9175000  15.7393000  41.7923000  62.7203120  16.6659270  41.7923000
  15.5393000  19.3613000  48.8593000  16.4965000  19.3613000  48.8593000
  15.2993120  20.2879270  48.8593000  12.4583000  37.6163000  44.8893000
  13.4155000  37.6163000  44.8893000  12.2183120  38.5429270  44.8893000
   5.2593000   9.7733000  55.5533000   6.2165000   9.7733000  55.5533000
   5.0193120  10.6999270  55.5533000  47.7013000  20.4783000  58.6453000
  48.6585000  20.4783000  58.6453000  47.4613120  21.4049270  58.6453000
   3.9403000  20.2333000   3.9573000   4.8975000  20.2333000   3.9573000
   3.7003120  21.1599270   3.9573000  15.2793000  40.7373000  65.8683000
  16.2365000  40.7373000  65.8683000  15.0393120  41.6639270  65.8683000
   9.6563000  28.5733000  60.8193000  10.6135000  28.5733000  60.8193000
   9.4163120  29.4999270  60.8193000  56.1223000  40.1693000  16.0513000
  57.0795000  40.1693000  16.0513000  55.8823120  41.0959270  16.0513000
  66.3733000  28.0053000  17.7153000  67.3305000  28.0053000  17.7153000
  66.1333120  28.9319270  17.7153000  15.0413000  33.8373000  65.7553000
  15.9985000  33.8373000  65.7553000  14.8013120  34.7639270  65.7553000
  62.7903000  37.8953000  18.8023000  63.7475000  37.8953000  18.8023000
  62.5503120  38.8219270  18.8023000   3.5783000  42.3933000   6.2393000
   4.5355000  42.3933000   6.2393000   3.3383120  43.3199270   6.2393000
   6.8143000  10.8113000  38.3233000   7.7715000  10.8113000  38.3233000
   6.5743120  11.7379270  38.3233000   6.5843000  38.6233000  19.5323000
   7.5415000  38.6233000  19.5323000   6.3443120  39.5499270  19.5323000
  11.3523000  37.0703000  38.0083000  12.3095000  37.0703000  38.0083000
  11.1123120  37.9969270  38.0083000  14.1563000  29.0723000  39.1053000
  15.1135000  29.0723000  39.1053000  13.9163120  29.9989270  39.1053000
  41.6813000  20.7993000  55.2383000  42.6385000  20.7993000  55.2383000
  41.4413120  21.7259270  55.2383000  64.5153000  19.5363000  62.2393000
  65.4725000  19.5363000  62.2393000  64.2753120  20.4629270  62.2393000
  11.1003000  45.0713000   7.7483000  12.0575000  45.0713000   7.7483000
  10.8603120  45.9979270   7.7483000   3.0973000  37.9073000   4.4463000
   4.0545000  37.9073000   4.4463000   2.8573120  38.8339270   4.4463000
  57.1903000  26.0183000  14.4043000  58.1475000  26.0183000  14.4043000
  56.9503120  26.9449270  14.4043000  57.0103000  32.2663000  18.9883000
  57.9675000  32.2663000  18.9883000  56.7703120  33.1929270  18.9883000
   4.6823000  33.6783000  10.7233000   5.6395000  33.6783000  10.7233000
   4.4423120  34.6049270  10.7233000   4.6263000  42.7433000  13.7003000
   5.5835000  42.7433000  13.7003000   4.3863120  43.6699270  13.7003000
  20.6363000  23.2253000  30.7163000  21.5935000  23.2253000  30.7163000
  20.3963120  24.1519270  30.7163000   7.8453000  35.1213000  27.3423000
   8.8025000  35.1213000  27.3423000   7.6053120  36.0479270  27.3423000
  61.0793000  40.5653000  21.6823000  62.0365000  40.5653000  21.6823000
  60.8393120  41.4919270  21.6823000  12.4603000  18.5423000  63.7763000
  13.4175000  18.5423000  63.7763000  12.2203120  19.4689270  63.7763000
   5.2883000  31.4593000  29.0203000   6.2455000  31.4593000  29.0203000
   5.0483120  32.3859270  29.0203000  17.1103000  36.5033000  34.4763000
  18.0675000  36.5033000  34.4763000  16.8703120  37.4299270  34.4763000
   6.2043000  41.0713000  47.9333000   7.1615000  41.0713000  47.9333000
   5.9643120  41.9979270  47.9333000  12.1913000  43.7613000  50.6593000
  13.1485000  43.7613000  50.6593000  11.9513120  44.6879270  50.6593000
   7.8693000  49.0313000  58.2073000   8.8265000  49.0313000  58.2073000
   7.6293120  49.9579270  58.2073000  13.7253000  29.1703000  66.8073000
  14.6825000  29.1703000  66.8073000  13.4853120  30.0969270  66.8073000
  10.8303000  32.2113000  19.4413000  11.7875000  32.2113000  19.4413000
  10.5903120  33.1379270  19.4413000   2.1653000  44.4973000  63.7483000
   3.1225000  44.4973000  63.7483000   1.9253120  45.4239270  63.7483000
  66.2803000  38.3893000  18.0353000  67.2375000  38.3893000  18.0353000
  66.0403120  39.3159270  18.0353000  58.7683000  27.3303000  27.9953000
  59.7255000  27.3303000  27.9953000  58.5283120  28.2569270  27.9953000
  61.7873000  42.2633000  10.3823000  62.7445000  42.2633000  10.3823000
  61.5473120  43.1899270  10.3823000  20.1863000  33.7723000  24.0743000
  21.1435000  33.7723000  24.0743000  19.9463120  34.6989270  24.0743000
  55.3893000  31.2433000  30.0973000  56.3465000  31.2433000  30.0973000
  55.1493120  32.1699270  30.0973000  16.1363000  37.9353000  37.7553000
  17.0935000  37.9353000  37.7553000  15.8963120  38.8619270  37.7553000
   3.8953000  23.2053000  47.3653000   4.8525000  23.2053000  47.3653000
   3.6553120  24.1319270  47.3653000   9.1333000  38.6983000  53.8633000
  10.0905000  38.6983000  53.8633000   8.8933120  39.6249270  53.8633000
   5.3573000  34.6503000  65.6973000   6.3145000  34.6503000  65.6973000
   5.1173120  35.5769270  65.6973000  13.4383000  34.9163000  43.2203000
  14.3955000  34.9163000  43.2203000  13.1983120  35.8429270  43.2203000
  14.0313000  23.6503000  53.6313000  14.9885000  23.6503000  53.6313000
  13.7913120  24.5769270  53.6313000  61.9183000  36.5993000  13.3873000
  62.8755000  36.5993000  13.3873000  61.6783120  37.5259270  13.3873000
   4.0753000  32.0433000  64.6393000   5.0325000  32.0433000  64.6393000
   3.8353120  32.9699270  64.6393000  49.7853000  40.4963000  17.1043000
  50.7425000  40.4963000  17.1043000  49.5453120  41.4229270  17.1043000
  63.7483000  21.7693000  15.7823000  64.7055000  21.7693000  15.7823000
  63.5083120  22.6959270  15.7823000   2.3313000  31.0173000   3.3283000
   3.2885000  31.0173000   3.3283000   2.0913120  31.9439270   3.3283000
  15.5053000  35.2813000  39.2833000  16.4625000  35.2813000  39.2833000
  15.2653120  36.2079270  39.2833000  15.3783000  19.4453000  20.3673000
  16.3355000  19.4453000  20.3673000  15.1383120  20.3719270  20.3673000
  61.9843000  23.9533000  28.4813000  62.9415000  23.9533000  28.4813000
  61.7443120  24.8799270  28.4813000  11.8813000  51.7063000  31.0693000
  12.8385000  51.7063000  31.0693000  11.6413120  52.6329270  31.0693000
  50.7543000  53.0373000  22.7993000  51.7115000  53.0373000  22.7993000
  50.5143120  53.9639270  22.7993000  61.0893000  29.2523000  25.4273000
  62.0465000  29.2523000  25.4273000  60.8493120  30.1789270  25.4273000
  11.0263000  40.2283000  58.0523000  11.9835000  40.2283000  58.0523000
  10.7863120  41.1549270  58.0523000   3.9363000  47.1633000  55.5803000
   4.8935000  47.1633000  55.5803000   3.6963120  48.0899270  55.5803000
   3.7423000  38.7253000  56.0963000   4.6995000  38.7253000  56.0963000
   3.5023120  39.6519270  56.0963000   6.9773000  52.2033000  49.4583000
   7.9345000  52.2033000  49.4583000   6.7373120  53.1299270  49.4583000
  11.6243000  40.1593000   7.3013000  12.5815000  40.1593000   7.3013000
  11.3843120  41.0859270   7.3013000  21.4403000  39.8923000  65.6633000
  22.3975000  39.8923000  65.6633000  21.2003120  40.8189270  65.6633000
   9.0003000  47.3933000   3.9403000   9.9575000  47.3933000   3.9403000
   8.7603120  48.3199270   3.9403000  59.4913000  29.9613000  13.9603000
  60.4485000  29.9613000  13.9603000  59.2513120  30.8879270  13.9603000
   7.6513000  36.9773000   9.3083000   8.6085000  36.9773000   9.3083000
   7.4113120  37.9039270   9.3083000  12.0863000  45.5623000  11.6503000
  13.0435000  45.5623000  11.6503000  11.8463120  46.4889270  11.6503000
  11.2513000  46.6093000  30.2743000  12.2085000  46.6093000  30.2743000
  11.0113120  47.5359270  30.2743000  51.4613000  35.4513000  23.9803000
  52.4185000  35.4513000  23.9803000  51.2213120  36.3779270  23.9803000
   3.0533000  25.8973000  25.4823000   4.0105000  25.8973000  25.4823000
   2.8133120  26.8239270  25.4823000  18.2363000  44.4793000  22.2633000
  19.1935000  44.4793000  22.2633000  17.9963120  45.4059270  22.2633000
  64.5963000  55.3573000  25.1983000  65.5535000  55.3573000  25.1983000
  64.3563120  56.2839270  25.1983000   5.3693000  47.1773000  44.1843000
   6.3265000  47.1773000  44.1843000   5.1293120  48.1039270  44.1843000
   3.2033000  26.0553000  56.2003000   4.1605000  26.0553000  56.2003000
   2.9633120  26.9819270  56.2003000   7.9793000  52.0613000  51.9493000
   8.9365000  52.0613000  51.9493000   7.7393120  52.9879270  51.9493000
  60.6773000  28.6833000  58.8493000  61.6345000  28.6833000  58.8493000
  60.4373120  29.6099270  58.8493000  59.2163000  40.3823000   2.0463000
  60.1735000  40.3823000   2.0463000  58.9763120  41.3089270   2.0463000
  56.1613000  39.8403000   5.0073000  57.1185000  39.8403000   5.0073000
  55.9213120  40.7669270   5.0073000  60.5343000  35.7743000  17.2053000
  61.4915000  35.7743000  17.2053000  60.2943120  36.7009270  17.2053000
  58.3113000  45.2783000  12.8103000  59.2685000  45.2783000  12.8103000
  58.0713120  46.2049270  12.8103000   8.3483000  39.5453000  29.1453000
   9.3055000  39.5453000  29.1453000   8.1083120  40.4719270  29.1453000
  50.1643000  28.6003000  23.5933000  51.1215000  28.6003000  23.5933000
  49.9243120  29.5269270  23.5933000   9.4223000  42.7773000  39.1193000
  10.3795000  42.7773000  39.1193000   9.1823120  43.7039270  39.1193000
   6.9873000  47.8143000  28.1073000   7.9445000  47.8143000  28.1073000
   6.7473120  48.7409270  28.1073000  65.9553000  23.1053000  52.5193000
  66.9125000  23.1053000  52.5193000  65.7153120  24.0319270  52.5193000
   2.6073000  43.0843000  54.6513000   3.5645000  43.0843000  54.6513000
   2.3673120  44.0109270  54.6513000   9.8503000  34.6413000  17.5693000
  10.8075000  34.6413000  17.5693000   9.6103120  35.5679270  17.5693000
  66.4773000  58.7223000  12.2103000  67.4345000  58.7223000  12.2103000
  66.2373120  59.6489270  12.2103000  51.8653000  43.0513000   8.3463000
  52.8225000  43.0513000   8.3463000  51.6253120  43.9779270   8.3463000
  60.4313000  36.1693000  25.2163000  61.3885000  36.1693000  25.2163000
  60.1913120  37.0959270  25.2163000  58.3743000  48.3083000  12.7883000
  59.3315000  48.3083000  12.7883000  58.1343120  49.2349270  12.7883000
  52.3953000  38.3413000   8.7233000  53.3525000  38.3413000   8.7233000
  52.1553120  39.2679270   8.7233000  62.5303000  49.5443000  24.0953000
  63.4875000  49.5443000  24.0953000  62.2903120  50.4709270  24.0953000
  11.6723000  46.6333000  21.0083000  12.6295000  46.6333000  21.0083000
  11.4323120  47.5599270  21.0083000   3.9443000  52.0913000  23.0833000
   4.9015000  52.0913000  23.0833000   3.7043120  53.0179270  23.0833000
  16.0273000  53.3443000  27.0463000  16.9845000  53.3443000  27.0463000
  15.7873120  54.2709270  27.0463000   4.6523000  49.6843000  37.0653000
   5.6095000  49.6843000  37.0653000   4.4123120  50.6109270  37.0653000
   6.2903000  58.0953000  38.5633000   7.2475000  58.0953000  38.5633000
   6.0503120  59.0219270  38.5633000   3.7753000  53.7863000  40.5613000
   4.7325000  53.7863000  40.5613000   3.5353120  54.7129270  40.5613000
   6.9793000  49.8353000  52.9803000   7.9365000  49.8353000  52.9803000
   6.7393120  50.7619270  52.9803000   4.2573000  33.4463000  61.9623000
   5.2145000  33.4463000  61.9623000   4.0173120  34.3729270  61.9623000
   3.1993000  47.1713000  61.3983000   4.1565000  47.1713000  61.3983000
   2.9593120  48.0979270  61.3983000  25.1123000  47.2513000   7.0363000
  26.0695000  47.2513000   7.0363000  24.8723120  48.1779270   7.0363000
   9.0853000  53.9903000  19.5883000  10.0425000  53.9903000  19.5883000
   8.8453120  54.9169270  19.5883000  63.8403000  50.2463000   5.9463000
  64.7975000  50.2463000   5.9463000  63.6003120  51.1729270   5.9463000
  58.2603000  36.9933000  22.8033000  59.2175000  36.9933000  22.8033000
  58.0203120  37.9199270  22.8033000  59.9613000  50.2413000  13.5133000
  60.9185000  50.2413000  13.5133000  59.7213120  51.1679270  13.5133000
  14.0483000  46.4493000  15.3743000  15.0055000  46.4493000  15.3743000
  13.8083120  47.3759270  15.3743000  64.6043000  53.2383000  28.6323000
  65.5615000  53.2383000  28.6323000  64.3643120  54.1649270  28.6323000
   4.4963000  50.3613000  33.5573000   5.4535000  50.3613000  33.5573000
   4.2563120  51.2879270  33.5573000   7.7883000  64.0073000  28.4893000
   8.7455000  64.0073000  28.4893000   7.5483120  64.9339270  28.4893000
   6.6593000  39.5373000  45.5933000   7.6165000  39.5373000  45.5933000
   6.4193120  40.4639270  45.5933000   2.5243000  44.1073000  48.9943000
   3.4815000  44.1073000  48.9943000   2.2843120  45.0339270  48.9943000
   2.3683000  54.6653000  42.8323000   3.3255000  54.6653000  42.8323000
   2.1283120  55.5919270  42.8323000   9.5373000  48.8293000  46.9303000
  10.4945000  48.8293000  46.9303000   9.2973120  49.7559270  46.9303000
  66.0163000  62.1523000  10.7613000  66.9735000  62.1523000  10.7613000
  65.7763120  63.0789270  10.7613000  10.3723000  60.2233000   3.1443000
  11.3295000  60.2233000   3.1443000  10.1323120  61.1499270   3.1443000
   4.9393000  36.9293000  53.1553000   5.8965000  36.9293000  53.1553000
   4.6993120  37.8559270  53.1553000  63.5213000  42.1173000   7.7923000
  64.4785000  42.1173000   7.7923000  63.2813120  43.0439270   7.7923000
   5.4093000  47.2333000   7.9783000   6.3665000  47.2333000   7.9783000
   5.1693120  48.1599270   7.9783000  66.3503000  46.1043000  16.8613000
  67.3075000  46.1043000  16.8613000  66.1103120  47.0309270  16.8613000
  57.5543000  37.6993000  20.3223000  58.5115000  37.6993000  20.3223000
  57.3143120  38.6259270  20.3223000  55.4643000  55.2603000   8.9443000
  56.4215000  55.2603000   8.9443000  55.2243120  56.1869270   8.9443000
  65.2863000  51.2613000  24.7163000  66.2435000  51.2613000  24.7163000
  65.0463120  52.1879270  24.7163000   3.3723000  49.0993000   7.0853000
   4.3295000  49.0993000   7.0853000   3.1323120  50.0259270   7.0853000
   4.4973000  56.2623000  43.7933000   5.4545000  56.2623000  43.7933000
   4.2573120  57.1889270  43.7933000  13.9393000  66.2763000  41.3763000
  14.8965000  66.2763000  41.3763000  13.6993120  67.2029270  41.3763000
   7.7473000  59.6113000  45.4393000   8.7045000  59.6113000  45.4393000
   7.5073120  60.5379270  45.4393000   3.9113000  57.4273000  56.3833000
   4.8685000  57.4273000  56.3833000   3.6713120  58.3539270  56.3833000
   7.7753000  66.1653000  57.2243000   8.7325000  66.1653000  57.2243000
   7.5353120  67.0919270  57.2243000  49.5053000  57.8943000  64.5263000
  50.4625000  57.8943000  64.5263000  49.2653120  58.8209270  64.5263000
  13.1383000  59.5313000  61.4073000  14.0955000  59.5313000  61.4073000
  12.8983120  60.4579270  61.4073000   4.1713000  50.5583000  66.5223000
   5.1285000  50.5583000  66.5223000   3.9313120  51.4849270  66.5223000
  58.4053000   2.6583000  66.1503000  59.3625000   2.6583000  66.1503000
  58.1653120   3.5849270  66.1503000  44.2373000  46.4853000  10.4613000
  45.1945000  46.4853000  10.4613000  43.9973120  47.4119270  10.4613000
  13.8403000  63.0253000  15.9073000  14.7975000  63.0253000  15.9073000
  13.6003120  63.9519270  15.9073000  66.9243000  51.7653000  27.9623000
  67.8815000  51.7653000  27.9623000  66.6843120  52.6919270  27.9623000
  16.2003000  61.2263000   6.2363000  17.1575000  61.2263000   6.2363000
  15.9603120  62.1529270   6.2363000   8.1313000   4.4393000  29.8043000
   9.0885000   4.4393000  29.8043000   7.8913120   5.3659270  29.8043000
  14.4603000  65.7193000  36.0723000  15.4175000  65.7193000  36.0723000
  14.2203120  66.6459270  36.0723000  15.3123000  35.6023000  45.1833000
  16.2695000  35.6023000  45.1833000  15.0723120  36.5289270  45.1833000
   6.5393000  46.0263000  30.0763000   7.4965000  46.0263000  30.0763000
   6.2993120  46.9529270  30.0763000   7.8973000  46.0123000  41.1283000
   8.8545000  46.0123000  41.1283000   7.6573120  46.9389270  41.1283000
   7.7493000  54.2473000  40.7473000   8.7065000  54.2473000  40.7473000
   7.5093120  55.1739270  40.7473000   5.7943000  58.6003000  42.4313000
   6.7515000  58.6003000  42.4313000   5.5543120  59.5269270  42.4313000
  64.2013000  64.7473000   7.2183000  65.1585000  64.7473000   7.2183000
  63.9613120  65.6739270   7.2183000  20.9893000  57.0753000   4.1943000
  21.9465000  57.0753000   4.1943000  20.7493120  58.0019270   4.1943000
   6.2703000  17.7973000  63.3023000   7.2275000  17.7973000  63.3023000
   6.0303120  18.7239270  63.3023000   8.6013000  57.1073000  61.6663000
   9.5585000  57.1073000  61.6663000   8.3613120  58.0339270  61.6663000
  62.7683000  56.5653000  14.2163000  63.7255000  56.5653000  14.2163000
  62.5283120  57.4919270  14.2163000  64.2443000  60.7473000  12.1153000
  65.2015000  60.7473000  12.1153000  64.0043120  61.6739270  12.1153000
   6.7323000  54.7223000  12.6503000   7.6895000  54.7223000  12.6503000
   6.4923120  55.6489270  12.6503000  65.7533000  55.7743000  18.3873000
  66.7105000  55.7743000  18.3873000  65.5133120  56.7009270  18.3873000
  15.1633000  60.1583000  23.0923000  16.1205000  60.1583000  23.0923000
  14.9233120  61.0849270  23.0923000   9.3833000  52.3083000  30.5913000
  10.3405000  52.3083000  30.5913000   9.1433120  53.2349270  30.5913000
   3.1883000  60.8863000  37.0053000   4.1455000  60.8863000  37.0053000
   2.9483120  61.8129270  37.0053000   7.3293000  61.0943000  36.0313000
   8.2865000  61.0943000  36.0313000   7.0893120  62.0209270  36.0313000
   3.1123000  48.1153000  46.8793000   4.0695000  48.1153000  46.8793000
   2.8723120  49.0419270  46.8793000  15.7433000  66.5773000  22.7393000
  16.7005000  66.5773000  22.7393000  15.5033120  67.5039270  22.7393000
   8.7143000  53.2183000  38.4803000   9.6715000  53.2183000  38.4803000
   8.4743120  54.1449270  38.4803000   9.5423000  52.1863000  46.8583000
  10.4995000  52.1863000  46.8583000   9.3023120  53.1129270  46.8583000
   5.4823000  57.1403000  65.6743000   6.4395000  57.1403000  65.6743000
   5.2423120  58.0669270  65.6743000   6.4643000   6.8343000  59.0913000
   7.4215000   6.8343000  59.0913000   6.2243120   7.7609270  59.0913000
   3.2853000  55.0853000  13.6243000   4.2425000  55.0853000  13.6243000
   3.0453120  56.0119270  13.6243000  22.1013000  43.6533000  60.5623000
  23.0585000  43.6533000  60.5623000  21.8613120  44.5799270  60.5623000
  13.4303000  51.2873000   6.0703000  14.3875000  51.2873000   6.0703000
  13.1903120  52.2139270   6.0703000  20.2003000  66.3363000   7.4853000
  21.1575000  66.3363000   7.4853000  19.9603120  67.2629270   7.4853000
  66.5793000  62.5773000  24.6753000  67.5365000  62.5773000  24.6753000
  66.3393120  63.5039270  24.6753000  65.1663000  62.1813000  19.9603000
  66.1235000  62.1813000  19.9603000  64.9263120  63.1079270  19.9603000
  62.6163000   5.9723000  21.6833000  63.5735000   5.9723000  21.6833000
  62.3763120   6.8989270  21.6833000  64.2653000   6.3333000  23.9143000
  65.2225000   6.3333000  23.9143000  64.0253120   7.2599270  23.9143000
   5.5843000  49.9123000  26.7053000   6.5415000  49.9123000  26.7053000
   5.3443120  50.8389270  26.7053000  11.1053000   8.5033000  33.6463000
  12.0625000   8.5033000  33.6463000  10.8653120   9.4299270  33.6463000
  62.6703000   8.6283000  24.0933000  63.6275000   8.6283000  24.0933000
  62.4303120   9.5549270  24.0933000  65.1193000  10.2483000  58.3933000
  66.0765000  10.2483000  58.3933000  64.8793120  11.1749270  58.3933000
   3.7353000  58.5973000  53.1743000   4.6925000  58.5973000  53.1743000
   3.4953120  59.5239270  53.1743000   7.1523000  65.6143000  65.6363000
   8.1095000  65.6143000  65.6363000   6.9123120  66.5409270  65.6363000
  67.0003000  57.5513000   5.5973000  67.9575000  57.5513000   5.5973000
  66.7603120  58.4779270   5.5973000  62.0153000   2.9843000  61.4343000
  62.9725000   2.9843000  61.4343000  61.7753120   3.9109270  61.4343000
   6.6613000  60.8843000  66.0683000   7.6185000  60.8843000  66.0683000
   6.4213120  61.8109270  66.0683000  17.1803000   8.3343000   4.2463000
  18.1375000   8.3343000   4.2463000  16.9403120   9.2609270   4.2463000
   2.2903000  54.9913000   7.0163000   3.2475000  54.9913000   7.0163000
   2.0503120  55.9179270   7.0163000  59.2793000  67.1263000   9.6433000
  60.2365000  67.1263000   9.6433000  59.0393120  68.0529270   9.6433000
   6.6673000  57.9843000  13.1713000   7.6245000  57.9843000  13.1713000
   6.4273120  58.9109270  13.1713000  64.6593000   3.6853000  33.8733000
  65.6165000   3.6853000  33.8733000  64.4193120   4.6119270  33.8733000
  59.4673000   9.6433000  24.0473000  60.4245000   9.6433000  24.0473000
  59.2273120  10.5699270  24.0473000   4.3693000  62.5573000  27.9443000
   5.3265000  62.5573000  27.9443000   4.1293120  63.4839270  27.9443000
   9.3373000   5.5633000  35.8403000  10.2945000   5.5633000  35.8403000
   9.0973120   6.4899270  35.8403000   4.2713000  56.4143000  30.8903000
   5.2285000  56.4143000  30.8903000   4.0313120  57.3409270  30.8903000
  57.1333000   5.2583000  49.1763000  58.0905000   5.2583000  49.1763000
  56.8933120   6.1849270  49.1763000  61.7813000  21.1303000  64.7043000
  62.7385000  21.1303000  64.7043000  61.5413120  22.0569270  64.7043000
  13.5623000  27.8873000  52.0333000  14.5195000  27.8873000  52.0333000
  13.3223120  28.8139270  52.0333000  45.0243000   9.3213000  49.2003000
  45.9815000   9.3213000  49.2003000  44.7843120  10.2479270  49.2003000
  60.6983000  66.1783000   3.7763000  61.6555000  66.1783000   3.7763000
  60.4583120  67.1049270   3.7763000  66.0783000   5.9173000  58.3193000
  67.0355000   5.9173000  58.3193000  65.8383120   6.8439270  58.3193000
  66.4623000   4.1573000  60.3933000  67.4195000   4.1573000  60.3933000
  66.2223120   5.0839270  60.3933000  49.6743000  17.0433000  49.1663000
  50.6315000  17.0433000  49.1663000  49.4343120  17.9699270  49.1663000
  11.7013000  14.6413000  11.9363000  12.6585000  14.6413000  11.9363000
  11.4613120  15.5679270  11.9363000  66.4253000  17.5373000   8.6853000
  67.3825000  17.5373000   8.6853000  66.1853120  18.4639270   8.6853000
   6.8783000  50.0543000  13.7053000   7.8355000  50.0543000  13.7053000
   6.6383120  50.9809270  13.7053000  63.7533000   5.4673000   1.7683000
  64.7105000   5.4673000   1.7683000  63.5133120   6.3939270   1.7683000
  15.8443000  64.4973000  33.4613000  16.8015000  64.4973000  33.4613000
  15.6043120  65.4239270  33.4613000   8.8263000   3.8393000  21.5753000
   9.7835000   3.8393000  21.5753000   8.5863120   4.7659270  21.5753000
  66.7443000   5.1403000  32.3103000  67.7015000   5.1403000  32.3103000
  66.5043120   6.0669270  32.3103000  12.6613000  21.0903000  40.8093000
  13.6185000  21.0903000  40.8093000  12.4213120  22.0169270  40.8093000
  61.0053000   6.4333000  41.9263000  61.9625000   6.4333000  41.9263000
  60.7653120   7.3599270  41.9263000  61.6743000  10.5863000  40.2313000
  62.6315000  10.5863000  40.2313000  61.4343120  11.5129270  40.2313000
  17.3433000  62.7193000  51.7303000  18.3005000  62.7193000  51.7303000
  17.1033120  63.6459270  51.7303000  11.7233000  16.5453000  50.4783000
  12.6805000  16.5453000  50.4783000  11.4833120  17.4719270  50.4783000
  63.3253000  12.3153000  43.5373000  64.2825000  12.3153000  43.5373000
  63.0853120  13.2419270  43.5373000  58.1003000  10.7623000  49.2943000
  59.0575000  10.7623000  49.2943000  57.8603120  11.6889270  49.2943000
   5.9393000  58.9523000   2.6213000   6.8965000  58.9523000   2.6213000
   5.6993120  59.8789270   2.6213000  10.9743000   8.0613000  61.0783000
  11.9315000   8.0613000  61.0783000  10.7343120   8.9879270  61.0783000
   3.6903000   4.7423000  54.3083000   4.6475000   4.7423000  54.3083000
   3.4503120   5.6689270  54.3083000   6.9693000  17.6243000  66.0103000
   7.9265000  17.6243000  66.0103000   6.7293120  18.5509270  66.0103000
  15.6573000   3.6843000   4.7373000  16.6145000   3.6843000   4.7373000
  15.4173120   4.6109270   4.7373000  10.5893000  12.3463000  10.5723000
  11.5465000  12.3463000  10.5723000  10.3493120  13.2729270  10.5723000
  59.8233000   7.1173000  13.5043000  60.7805000   7.1173000  13.5043000
  59.5833120   8.0439270  13.5043000  11.4303000  54.1323000   5.0763000
  12.3875000  54.1323000   5.0763000  11.1903120  55.0589270   5.0763000
  10.8443000  13.7323000  14.4793000  11.8015000  13.7323000  14.4793000
  10.6043120  14.6589270  14.4793000   4.8913000  60.8663000  21.5553000
   5.8485000  60.8663000  21.5553000   4.6513120  61.7929270  21.5553000
  11.1123000  66.2263000  38.5603000  12.0695000  66.2263000  38.5603000
  10.8723120  67.1529270  38.5603000   2.6813000  60.6603000  11.9803000
   3.6385000  60.6603000  11.9803000   2.4413120  61.5869270  11.9803000
  66.2003000  10.8493000  34.4123000  67.1575000  10.8493000  34.4123000
  65.9603120  11.7759270  34.4123000  66.3913000   7.2093000  30.0163000
  67.3485000   7.2093000  30.0163000  66.1513120   8.1359270  30.0163000
   7.1883000  67.0513000  30.9423000   8.1455000  67.0513000  30.9423000
   6.9483120  67.9779270  30.9423000  62.6433000  21.9493000   2.7883000
  63.6005000  21.9493000   2.7883000  62.4033120  22.8759270   2.7883000
  10.1353000  18.9233000  50.1813000  11.0925000  18.9233000  50.1813000
   9.8953120  19.8499270  50.1813000   3.5633000  59.1113000  39.5293000
   4.5205000  59.1113000  39.5293000   3.3233120  60.0379270  39.5293000
   6.5963000  64.1563000  38.2923000   7.5535000  64.1563000  38.2923000
   6.3563120  65.0829270  38.2923000   8.0113000  61.8303000  63.1183000
   8.9685000  61.8303000  63.1183000   7.7713120  62.7569270  63.1183000
  12.1123000  61.3773000   8.7073000  13.0695000  61.3773000   8.7073000
  11.8723120  62.3039270   8.7073000  12.0483000   2.4053000   3.7983000
  13.0055000   2.4053000   3.7983000  11.8083120   3.3319270   3.7983000
   6.3843000   9.8903000   9.5223000   7.3415000   9.8903000   9.5223000
   6.1443120  10.8169270   9.5223000   5.1693000   6.4523000  11.5603000
   6.1265000   6.4523000  11.5603000   4.9293120   7.3789270  11.5603000
  19.5623000  18.3063000  62.7453000  20.5195000  18.3063000  62.7453000
  19.3223120  19.2329270  62.7453000  52.2043000   5.0323000  21.2053000
  53.1615000   5.0323000  21.2053000  51.9643120   5.9589270  21.2053000
   5.0423000   9.2303000  21.0703000   5.9995000   9.2303000  21.0703000
   4.8023120  10.1569270  21.0703000   4.6573000   6.8093000  34.3583000
   5.6145000   6.8093000  34.3583000   4.4173120   7.7359270  34.3583000
   3.6063000  10.0303000  30.4073000   4.5635000  10.0303000  30.4073000
   3.3663120  10.9569270  30.4073000  65.7193000  21.0843000  11.9383000
  66.6765000  21.0843000  11.9383000  65.4793120  22.0109270  11.9383000
  11.4663000  14.8583000  48.1893000  12.4235000  14.8583000  48.1893000
  11.2263120  15.7849270  48.1893000   2.5033000  19.6673000  38.8353000
   3.4605000  19.6673000  38.8353000   2.2633120  20.5939270  38.8353000
  11.7443000   9.6403000  26.6933000  12.7015000   9.6403000  26.6933000
  11.5043120  10.5669270  26.6933000   5.9253000  65.1473000  41.6323000
   6.8825000  65.1473000  41.6323000   5.6853120  66.0739270  41.6323000
  22.2413000  19.9273000  55.4813000  23.1985000  19.9273000  55.4813000
  22.0013120  20.8539270  55.4813000  11.6933000   5.9503000  34.5503000
  12.6505000   5.9503000  34.5503000  11.4533120   6.8769270  34.5503000
  62.4673000   8.5503000  42.6433000  63.4245000   8.5503000  42.6433000
  62.2273120   9.4769270  42.6433000  22.5313000  17.9833000  50.1173000
  23.4885000  17.9833000  50.1173000  22.2913120  18.9099270  50.1173000
   2.6633000   6.2393000  56.4643000   3.6205000   6.2393000  56.4643000
   2.4233120   7.1659270  56.4643000   3.6183000  12.4723000  63.4963000
   4.5755000  12.4723000  63.4963000   3.3783120  13.3989270  63.4963000
   4.8853000  12.0903000  14.9033000   5.8425000  12.0903000  14.9033000
   4.6453120  13.0169270  14.9033000  57.0263000  11.9923000  64.7143000
  57.9835000  11.9923000  64.7143000  56.7863120  12.9189270  64.7143000
  66.8283000  17.8833000  66.4313000  67.7855000  17.8833000  66.4313000
  66.5883120  18.8099270  66.4313000   4.1443000   7.5713000  17.9983000
   5.1015000   7.5713000  17.9983000   3.9043120   8.4979270  17.9983000
   8.1483000  24.0363000   4.0643000   9.1055000  24.0363000   4.0643000
   7.9083120  24.9629270   4.0643000  33.5703000  14.5213000   8.7973000
  34.5275000  14.5213000   8.7973000  33.3303120  15.4479270   8.7973000
   5.7833000   5.6703000  21.1633000   6.7405000   5.6703000  21.1633000
   5.5433120   6.5969270  21.1633000  56.8513000   2.6713000  28.2513000
  57.8085000   2.6713000  28.2513000  56.6113120   3.5979270  28.2513000
   4.1103000  22.2373000  23.3763000   5.0675000  22.2373000  23.3763000
   3.8703120  23.1639270  23.3763000  22.3793000  15.3813000  12.8113000
  23.3365000  15.3813000  12.8113000  22.1393120  16.3079270  12.8113000
  66.9493000  27.2653000  21.4293000  67.9065000  27.2653000  21.4293000
  66.7093120  28.1919270  21.4293000  13.2583000   7.3133000  36.5913000
  14.2155000   7.3133000  36.5913000  13.0183120   8.2399270  36.5913000
   3.5533000  11.2833000  26.2603000   4.5105000  11.2833000  26.2603000
   3.3133120  12.2099270  26.2603000   5.8933000   3.6353000  34.5063000
   6.8505000   3.6353000  34.5063000   5.6533120   4.5619270  34.5063000
  16.2923000  12.2973000  21.8823000  17.2495000  12.2973000  21.8823000
  16.0523120  13.2239270  21.8823000  12.2553000  11.5073000  55.2373000
  13.2125000  11.5073000  55.2373000  12.0153120  12.4339270  55.2373000
  64.1663000  12.3983000  47.3543000  65.1235000  12.3983000  47.3543000
  63.9263120  13.3249270  47.3543000   4.6853000  64.5433000  50.8473000
   5.6425000  64.5433000  50.8473000   4.4453120  65.4699270  50.8473000
  13.0473000  14.1783000  58.1983000  14.0045000  14.1783000  58.1983000
  12.8073120  15.1049270  58.1983000  11.9663000  21.8553000  64.4343000
  12.9235000  21.8553000  64.4343000  11.7263120  22.7819270  64.4343000
  13.4103000  21.2443000  66.7353000  14.3675000  21.2443000  66.7353000
  13.1703120  22.1709270  66.7353000   9.7313000   7.2213000  58.4233000
  10.6885000   7.2213000  58.4233000   9.4913120   8.1479270  58.4233000
   3.0133000  16.6583000  62.7633000   3.9705000  16.6583000  62.7633000
   2.7733120  17.5849270  62.7633000  11.6583000  15.7613000  64.3383000
  12.6155000  15.7613000  64.3383000  11.4183120  16.6879270  64.3383000
  27.8903000  18.3593000  18.5523000  28.8475000  18.3593000  18.5523000
  27.6503120  19.2859270  18.5523000  10.6423000  30.2023000   7.3243000
  11.5995000  30.2023000   7.3243000  10.4023120  31.1289270   7.3243000
  62.1983000  17.7743000  12.8593000  63.1555000  17.7743000  12.8593000
  61.9583120  18.7009270  12.8593000  64.7203000  34.5433000  25.4013000
  65.6775000  34.5433000  25.4013000  64.4803120  35.4699270  25.4013000
  64.7583000  23.7713000  18.6773000  65.7155000  23.7713000  18.6773000
  64.5183120  24.6979270  18.6773000   7.3393000  16.5693000  20.8353000
   8.2965000  16.5693000  20.8353000   7.0993120  17.4959270  20.8353000
  18.0493000   9.1193000  24.5263000  19.0065000   9.1193000  24.5263000
  17.8093120  10.0459270  24.5263000  24.6383000  20.2063000  18.5333000
  25.5955000  20.2063000  18.5333000  24.3983120  21.1329270  18.5333000
  55.5003000  14.0083000  44.7993000  56.4575000  14.0083000  44.7993000
  55.2603120  14.9349270  44.7993000  67.1513000  65.9923000  28.7603000
  68.1085000  65.9923000  28.7603000  66.9113120  66.9189270  28.7603000
  11.8713000   2.6063000  40.8563000  12.8285000   2.6063000  40.8563000
  11.6313120   3.5329270  40.8563000   9.7133000  22.3763000  55.7133000
  10.6705000  22.3763000  55.7133000   9.4733120  23.3029270  55.7133000
   2.5083000  22.4123000  39.1693000   3.4655000  22.4123000  39.1693000
   2.2683120  23.3389270  39.1693000   3.7733000  15.0193000  50.3983000
   4.7305000  15.0193000  50.3983000   3.5333120  15.9459270  50.3983000
  65.1063000  25.9283000  54.5613000  66.0635000  25.9283000  54.5613000
  64.8663120  26.8549270  54.5613000   7.2243000  14.8623000   6.3343000
   8.1815000  14.8623000   6.3343000   6.9843120  15.7889270   6.3343000
  10.7353000  18.7723000  57.4633000  11.6925000  18.7723000  57.4633000
  10.4953120  19.6989270  57.4633000   4.2903000  60.4143000  57.0133000
   5.2475000  60.4143000  57.0133000   4.0503120  61.3409270  57.0133000
  66.6553000  16.4043000  57.9583000  67.6125000  16.4043000  57.9583000
  66.4153120  17.3309270  57.9583000  60.7683000  31.4823000  16.9993000
  61.7255000  31.4823000  16.9993000  60.5283120  32.4089270  16.9993000
  29.6153000  11.6333000  20.9183000  30.5725000  11.6333000  20.9183000
  29.3753120  12.5599270  20.9183000   6.3183000   3.1353000  22.0753000
   7.2755000   3.1353000  22.0753000   6.0783120   4.0619270  22.0753000
   6.3603000  27.0313000  16.9453000   7.3175000  27.0313000  16.9453000
   6.1203120  27.9579270  16.9453000  12.7323000   2.2523000  29.4093000
  13.6895000   2.2523000  29.4093000  12.4923120   3.1789270  29.4093000
   8.3463000  14.7573000  31.4363000   9.3035000  14.7573000  31.4363000
   8.1063120  15.6839270  31.4363000   6.9263000  15.5093000   9.6993000
   7.8835000  15.5093000   9.6993000   6.6863120  16.4359270   9.6993000
   3.2543000   9.5193000  33.5833000   4.2115000   9.5193000  33.5833000
   3.0143120  10.4459270  33.5833000   5.1143000  28.8523000  46.1143000
   6.0715000  28.8523000  46.1143000   4.8743120  29.7789270  46.1143000
  65.7153000  67.0743000  35.7093000  66.6725000  67.0743000  35.7093000
  65.4753120  68.0009270  35.7093000  12.1563000   8.1513000  20.5733000
  13.1135000   8.1513000  20.5733000  11.9163120   9.0779270  20.5733000
  66.8193000  17.1433000  50.6923000  67.7765000  17.1433000  50.6923000
  66.5793120  18.0699270  50.6923000  66.1033000  19.0403000  57.2963000
  67.0605000  19.0403000  57.2963000  65.8633120  19.9669270  57.2963000
   3.4443000  23.7073000   2.7803000   4.4015000  23.7073000   2.7803000
   3.2043120  24.6339270   2.7803000  62.0373000  21.2813000  32.3053000
  62.9945000  21.2813000  32.3053000  61.7973120  22.2079270  32.3053000
   5.5433000  32.8123000  56.3453000   6.5005000  32.8123000  56.3453000
   5.3033120  33.7389270  56.3453000  66.3813000  11.5343000  49.7723000
  67.3385000  11.5343000  49.7723000  66.1413120  12.4609270  49.7723000
  11.3963000  23.3123000   4.7453000  12.3535000  23.3123000   4.7453000
  11.1563120  24.2389270   4.7453000  64.9003000  23.8093000  58.4693000
  65.8575000  23.8093000  58.4693000  64.6603120  24.7359270  58.4693000
   2.5213000  35.8093000  14.6683000   3.4785000  35.8093000  14.6683000
   2.2813120  36.7359270  14.6683000   8.2183000  14.1883000  62.6193000
   9.1755000  14.1883000  62.6193000   7.9783120  15.1149270  62.6193000
  61.6383000  31.2693000  12.9403000  62.5955000  31.2693000  12.9403000
  61.3983120  32.1959270  12.9403000   6.1573000  31.1883000  22.8653000
   7.1145000  31.1883000  22.8653000   5.9173120  32.1149270  22.8653000
  64.0863000  17.6153000  19.1463000  65.0435000  17.6153000  19.1463000
  63.8463120  18.5419270  19.1463000   4.1103000  12.3363000   4.3693000
   5.0675000  12.3363000   4.3693000   3.8703120  13.2629270   4.3693000
   4.3483000  29.4003000  23.8083000   5.3055000  29.4003000  23.8083000
   4.1083120  30.3269270  23.8083000   4.3853000  29.8123000  39.5653000
   5.3425000  29.8123000  39.5653000   4.1453120  30.7389270  39.5653000
   9.8893000   9.6553000  35.8503000  10.8465000   9.6553000  35.8503000
   9.6493120  10.5819270  35.8503000  15.1513000  11.5343000  31.1983000
  16.1085000  11.5343000  31.1983000  14.9113120  12.4609270  31.1983000
   6.9203000  11.6463000  51.8413000   7.8775000  11.6463000  51.8413000
   6.6803120  12.5729270  51.8413000  66.5043000   3.7723000  49.2783000
  67.4615000   3.7723000  49.2783000  66.2643120   4.6989270  49.2783000
  66.9653000  20.1663000  53.4703000  67.9225000  20.1663000  53.4703000
  66.7253120  21.0929270  53.4703000   2.5893000  25.4333000   4.6333000
   3.5465000  25.4333000   4.6333000   2.3493120  26.3599270   4.6333000
  15.1203000  16.5233000  50.3923000  16.0775000  16.5233000  50.3923000
  14.8803120  17.4499270  50.3923000   5.3773000  21.4063000  56.0443000
   6.3345000  21.4063000  56.0443000   5.1373120  22.3329270  56.0443000
  17.8393000  25.4853000  50.6603000  18.7965000  25.4853000  50.6603000
  17.5993120  26.4119270  50.6603000  16.5603000  41.9473000   3.2693000
  17.5175000  41.9473000   3.2693000  16.3203120  42.8739270   3.2693000
  28.2213000  33.8823000  61.5383000  29.1785000  33.8823000  61.5383000
  27.9813120  34.8089270  61.5383000  25.7253000  32.6963000  60.9043000
  26.6825000  32.6963000  60.9043000  25.4853120  33.6229270  60.9043000
   3.8493000  30.0973000   9.0713000   4.8065000  30.0973000   9.0713000
   3.6093120  31.0239270   9.0713000  14.9863000  26.2593000  14.8373000
  15.9435000  26.2593000  14.8373000  14.7463120  27.1859270  14.8373000
   2.7613000  29.7863000  11.7603000   3.7185000  29.7863000  11.7603000
   2.5213120  30.7129270  11.7603000   4.4763000   7.9503000   9.2853000
   5.4335000   7.9503000   9.2853000   4.2363120   8.8769270   9.2853000
   8.6773000  21.2233000  19.0803000   9.6345000  21.2233000  19.0803000
   8.4373120  22.1499270  19.0803000  59.4393000  33.3803000  18.7243000
  60.3965000  33.3803000  18.7243000  59.1993120  34.3069270  18.7243000
  60.3803000   6.8233000  23.7503000  61.3375000   6.8233000  23.7503000
  60.1403120   7.7499270  23.7503000  15.1023000  26.2263000  38.5303000
  16.0595000  26.2263000  38.5303000  14.8623120  27.1529270  38.5303000
   4.6003000  16.8083000  36.1193000   5.5575000  16.8083000  36.1193000
   4.3603120  17.7349270  36.1193000   4.8513000  37.0513000  42.3953000
   5.8085000  37.0513000  42.3953000   4.6113120  37.9779270  42.3953000
  24.8903000  22.3943000  47.3693000  25.8475000  22.3943000  47.3693000
  24.6503120  23.3209270  47.3693000   6.9453000  22.6553000  29.1323000
   7.9025000  22.6553000  29.1323000   6.7053120  23.5819270  29.1323000
  15.2483000  25.2203000  63.3143000  16.2055000  25.2203000  63.3143000
  15.0083120  26.1469270  63.3143000  15.0183000  21.8533000  62.2623000
  15.9755000  21.8533000  62.2623000  14.7783120  22.7799270  62.2623000
  64.3133000  15.3893000  53.4803000  65.2705000  15.3893000  53.4803000
  64.0733120  16.3159270  53.4803000   3.1953000  24.1763000  52.6013000
   4.1525000  24.1763000  52.6013000   2.9553120  25.1029270  52.6013000
  11.1933000  32.7073000  65.3773000  12.1505000  32.7073000  65.3773000
  10.9533120  33.6339270  65.3773000  57.0853000  36.5483000  65.3073000
  58.0425000  36.5483000  65.3073000  56.8453120  37.4749270  65.3073000
   9.5503000  25.7253000  66.1403000  10.5075000  25.7253000  66.1403000
   9.3103120  26.6519270  66.1403000   4.1323000  46.1173000  64.9753000
   5.0895000  46.1173000  64.9753000   3.8923120  47.0439270  64.9753000
  11.1053000  40.1783000  19.7683000  12.0625000  40.1783000  19.7683000
  10.8653120  41.1049270  19.7683000  17.9583000  24.1683000   5.5273000
  18.9155000  24.1683000   5.5273000  17.7183120  25.0949270   5.5273000
  15.3063000  23.9853000   4.4933000  16.2635000  23.9853000   4.4933000
  15.0663120  24.9119270   4.4933000  11.2913000  30.3063000  31.8963000
  12.2485000  30.3063000  31.8963000  11.0513120  31.2329270  31.8963000
   4.7713000  35.7343000  16.4943000   5.7285000  35.7343000  16.4943000
   4.5313120  36.6609270  16.4943000  62.1833000  19.4583000  19.9043000
  63.1405000  19.4583000  19.9043000  61.9433120  20.3849270  19.9043000
  10.1553000  19.9303000  32.7373000  11.1125000  19.9303000  32.7373000
   9.9153120  20.8569270  32.7373000   6.9633000  39.5053000  22.2573000
   7.9205000  39.5053000  22.2573000   6.7233120  40.4319270  22.2573000
  64.9923000  25.5013000  24.6283000  65.9495000  25.5013000  24.6283000
  64.7523120  26.4279270  24.6283000  12.2043000  23.0023000  42.7543000
  13.1615000  23.0023000  42.7543000  11.9643120  23.9289270  42.7543000
  17.0923000  28.7333000  33.1473000  18.0495000  28.7333000  33.1473000
  16.8523120  29.6599270  33.1473000  51.9663000  11.1833000  38.2043000
  52.9235000  11.1833000  38.2043000  51.7263120  12.1099270  38.2043000
   5.0373000  20.7393000  44.9323000   5.9945000  20.7393000  44.9323000
   4.7973120  21.6659270  44.9323000   9.4963000  32.5823000  57.4053000
  10.4535000  32.5823000  57.4053000   9.2563120  33.5089270  57.4053000
  67.0313000  21.3353000  56.1153000  67.9885000  21.3353000  56.1153000
  66.7913120  22.2619270  56.1153000   3.8673000  34.8623000  58.9343000
   4.8245000  34.8623000  58.9343000   3.6273120  35.7889270  58.9343000
  13.1183000  32.3663000  62.7583000  14.0755000  32.3663000  62.7583000
  12.8783120  33.2929270  62.7583000   9.9473000  25.2303000   9.3823000
  10.9045000  25.2303000   9.3823000   9.7073120  26.1569270   9.3823000
  66.8723000  34.7863000  62.5833000  67.8295000  34.7863000  62.5833000
  66.6323120  35.7129270  62.5833000  12.6953000  16.5153000   7.4633000
  13.6525000  16.5153000   7.4633000  12.4553120  17.4419270   7.4633000
  21.4253000  27.3173000  19.1943000  22.3825000  27.3173000  19.1943000
  21.1853120  28.2439270  19.1943000   8.7503000  35.9223000  24.7933000
   9.7075000  35.9223000  24.7933000   8.5103120  36.8489270  24.7933000
   8.7633000  36.5203000  37.0873000   9.7205000  36.5203000  37.0873000
   8.5233120  37.4469270  37.0873000   3.8523000  27.2173000  19.9393000
   4.8095000  27.2173000  19.9393000   3.6123120  28.1439270  19.9393000
   3.4493000  27.4323000  28.0773000   4.4065000  27.4323000  28.0773000
   3.2093120  28.3589270  28.0773000  25.0973000  23.3843000  19.8143000
  26.0545000  23.3843000  19.8143000  24.8573120  24.3109270  19.8143000
   3.5203000  36.3823000  36.1533000   4.4775000  36.3823000  36.1533000
   3.2803120  37.3089270  36.1533000  16.4663000  30.9423000  34.8203000
  17.4235000  30.9423000  34.8203000  16.2263120  31.8689270  34.8203000
  17.1843000  19.0563000  51.3143000  18.1415000  19.0563000  51.3143000
  16.9443120  19.9829270  51.3143000  10.4123000  35.7483000  54.9103000
  11.3695000  35.7483000  54.9103000  10.1723120  36.6749270  54.9103000
  61.2503000  24.4263000  58.2253000  62.2075000  24.4263000  58.2253000
  61.0103120  25.3529270  58.2253000  47.5633000  11.8073000  42.9763000
  48.5205000  11.8073000  42.9763000  47.3233120  12.7339270  42.9763000
   6.1783000  30.4503000  65.4263000   7.1355000  30.4503000  65.4263000
   5.9383120  31.3769270  65.4263000   2.4263000  23.7463000  57.7193000
   3.3835000  23.7463000  57.7193000   2.1863120  24.6729270  57.7193000
  15.2263000  27.8113000  64.9223000  16.1835000  27.8113000  64.9223000
  14.9863120  28.7379270  64.9223000   7.3233000  42.8493000  12.7113000
   8.2805000  42.8493000  12.7113000   7.0833120  43.7759270  12.7113000
  66.1823000  48.7933000   5.2613000  67.1395000  48.7933000   5.2613000
  65.9423120  49.7199270   5.2613000  66.2013000  32.4603000  66.4533000
  67.1585000  32.4603000  66.4533000  65.9613120  33.3869270  66.4533000
  57.3153000  31.6803000  13.8053000  58.2725000  31.6803000  13.8053000
  57.0753120  32.6069270  13.8053000  10.8523000  39.3933000  12.6063000
  11.8095000  39.3933000  12.6063000  10.6123120  40.3199270  12.6063000
  63.8253000  42.8003000  24.6803000  64.7825000  42.8003000  24.6803000
  63.5853120  43.7269270  24.6803000  18.2733000  18.9353000  22.7513000
  19.2305000  18.9353000  22.7513000  18.0333120  19.8619270  22.7513000
  56.2243000  31.4113000  23.4473000  57.1815000  31.4113000  23.4473000
  55.9843120  32.3379270  23.4473000  13.6973000  38.3003000  34.1313000
  14.6545000  38.3003000  34.1313000  13.4573120  39.2269270  34.1313000
   5.5563000  25.0833000  27.8123000   6.5135000  25.0833000  27.8123000
   5.3163120  26.0099270  27.8123000  61.5933000  44.3473000  26.2143000
  62.5505000  44.3473000  26.2143000  61.3533120  45.2739270  26.2143000
   3.3913000  31.8653000  38.1033000   4.3485000  31.8653000  38.1033000
   3.1513120  32.7919270  38.1033000   6.0013000  26.1753000  54.1193000
   6.9585000  26.1753000  54.1193000   5.7613120  27.1019270  54.1193000
  66.5003000  25.9213000  60.9183000  67.4575000  25.9213000  60.9183000
  66.2603120  26.8479270  60.9183000   8.9203000  32.3993000  51.2293000
   9.8775000  32.3993000  51.2293000   8.6803120  33.3259270  51.2293000
   5.5273000  40.0283000  57.8363000   6.4845000  40.0283000  57.8363000
   5.2873120  40.9549270  57.8363000  47.5893000  39.8813000   6.4593000
  48.5465000  39.8813000   6.4593000  47.3493120  40.8079270   6.4593000
   5.8003000  44.4163000  55.5773000   6.7575000  44.4163000  55.5773000
   5.5603120  45.3429270  55.5773000   6.9803000  37.4933000   3.6413000
   7.9375000  37.4933000   3.6413000   6.7403120  38.4199270   3.6413000
   8.7573000  42.4343000   6.8943000   9.7145000  42.4343000   6.8943000
   8.5173120  43.3609270   6.8943000  23.7213000  33.9103000  13.8653000
  24.6785000  33.9103000  13.8653000  23.4813120  34.8369270  13.8653000
   5.9733000  46.3053000  19.2953000   6.9305000  46.3053000  19.2953000
   5.7333120  47.2319270  19.2953000   9.2523000  31.5073000  33.7163000
  10.2095000  31.5073000  33.7163000   9.0123120  32.4339270  33.7163000
  16.9503000  45.4593000  19.4413000  17.9075000  45.4593000  19.4413000
  16.7103120  46.3859270  19.4413000  65.7163000  37.9363000  25.2823000
  66.6735000  37.9363000  25.2823000  65.4763120  38.8629270  25.2823000
   9.2013000  32.8813000  21.8453000  10.1585000  32.8813000  21.8453000
   8.9613120  33.8079270  21.8453000  63.4883000  34.1573000  22.9143000
  64.4455000  34.1573000  22.9143000  63.2483120  35.0839270  22.9143000
   3.9233000  38.2653000  27.1003000   4.8805000  38.2653000  27.1003000
   3.6833120  39.1919270  27.1003000  10.9123000  40.3233000  40.2363000
  11.8695000  40.3233000  40.2363000  10.6723120  41.2499270  40.2363000
  11.8383000  35.2033000  45.7083000  12.7955000  35.2033000  45.7083000
  11.5983120  36.1299270  45.7083000  60.0623000  48.2343000   5.3923000
  61.0195000  48.2343000   5.3923000  59.8223120  49.1609270   5.3923000
  58.9443000  32.8673000  21.4533000  59.9015000  32.8673000  21.4533000
  58.7043120  33.7939270  21.4533000  63.9363000  53.0453000   4.2743000
  64.8935000  53.0453000   4.2743000  63.6963120  53.9719270   4.2743000
  62.7953000  31.0793000   7.6923000  63.7525000  31.0793000   7.6923000
  62.5553120  32.0059270   7.6923000  60.7193000  35.1283000   9.9843000
  61.6765000  35.1283000   9.9843000  60.4793120  36.0549270   9.9843000
  13.2033000  35.5603000  21.6943000  14.1605000  35.5603000  21.6943000
  12.9633120  36.4869270  21.6943000  13.7163000  37.0873000  36.6453000
  14.6735000  37.0873000  36.6453000  13.4763120  38.0139270  36.6453000
   8.5663000  38.8813000  24.3973000   9.5235000  38.8813000  24.3973000
   8.3263120  39.8079270  24.3973000  15.3433000  36.4573000  41.7993000
  16.3005000  36.4573000  41.7993000  15.1033120  37.3839270  41.7993000
  20.4033000  36.8533000  27.6243000  21.3605000  36.8533000  27.6243000
  20.1633120  37.7799270  27.6243000   4.7763000  42.4743000  40.0883000
   5.7335000  42.4743000  40.0883000   4.5363120  43.4009270  40.0883000
  20.7583000  46.7003000  35.0913000  21.7155000  46.7003000  35.0913000
  20.5183120  47.6269270  35.0913000   7.8973000  37.0643000  41.3353000
   8.8545000  37.0643000  41.3353000   7.6573120  37.9909270  41.3353000
  17.7763000  39.4783000  32.9483000  18.7335000  39.4783000  32.9483000
  17.5363120  40.4049270  32.9483000   7.8063000  38.7393000  36.0283000
   8.7635000  38.7393000  36.0283000   7.5663120  39.6659270  36.0283000
   3.5543000  30.8393000  48.1893000   4.5115000  30.8393000  48.1893000
   3.3143120  31.7659270  48.1893000  12.5293000  36.7763000  52.6383000
  13.4865000  36.7763000  52.6383000  12.2893120  37.7029270  52.6383000
  12.9863000  30.5803000  47.4543000  13.9435000  30.5803000  47.4543000
  12.7463120  31.5069270  47.4543000   9.6353000  45.5913000  56.2013000
  10.5925000  45.5913000  56.2013000   9.3953120  46.5179270  56.2013000
   4.4793000  52.6743000  12.5843000   5.4365000  52.6743000  12.5843000
   4.2393120  53.6009270  12.5843000  66.4013000  37.5443000   7.4523000
  67.3585000  37.5443000   7.4523000  66.1613120  38.4709270   7.4523000
   5.6483000  50.3983000   7.7893000   6.6055000  50.3983000   7.7893000
   5.4083120  51.3249270   7.7893000  54.1603000  34.6513000  18.0543000
  55.1175000  34.6513000  18.0543000  53.9203120  35.5779270  18.0543000
  57.0413000  45.1233000  18.3273000  57.9985000  45.1233000  18.3273000
  56.8013120  46.0499270  18.3273000  59.2263000  39.6603000   5.5093000
  60.1835000  39.6603000   5.5093000  58.9863120  40.5869270   5.5093000
   5.7173000  34.2573000  21.8443000   6.6745000  34.2573000  21.8443000
   5.4773120  35.1839270  21.8443000   5.6263000  43.4853000  30.7273000
   6.5835000  43.4853000  30.7273000   5.3863120  44.4119270  30.7273000
  12.0343000  42.9103000  41.2673000  12.9915000  42.9103000  41.2673000
  11.7943120  43.8369270  41.2673000   7.6413000  43.3633000  37.0953000
   8.5985000  43.3633000  37.0953000   7.4013120  44.2899270  37.0953000
  49.2983000  52.2843000  66.3493000  50.2555000  52.2843000  66.3493000
  49.0583120  53.2109270  66.3493000  12.5503000  55.4753000  55.3743000
  13.5075000  55.4753000  55.3743000  12.3103120  56.4019270  55.3743000
   3.9643000  38.1293000  46.0983000   4.9215000  38.1293000  46.0983000
   3.7243120  39.0559270  46.0983000   8.6933000  53.6483000  57.1333000
   9.6505000  53.6483000  57.1333000   8.4533120  54.5749270  57.1333000
  66.8983000  51.4363000   7.4543000  67.8555000  51.4363000   7.4543000
  66.6583120  52.3629270   7.4543000   9.2443000  45.5623000   5.9293000
  10.2015000  45.5623000   5.9293000   9.0043120  46.4889270   5.9293000
   8.1003000  34.5873000  32.3453000   9.0575000  34.5873000  32.3453000
   7.8603120  35.5139270  32.3453000   5.8283000  35.5253000   7.3873000
   6.7855000  35.5253000   7.3873000   5.5883120  36.4519270   7.3873000
  58.2303000  40.6013000  20.8433000  59.1875000  40.6013000  20.8433000
  57.9903120  41.5279270  20.8433000  10.2353000  52.1313000  10.8763000
  11.1925000  52.1313000  10.8763000   9.9953120  53.0579270  10.8763000
  13.3793000  36.5973000  17.6913000  14.3365000  36.5973000  17.6913000
  13.1393120  37.5239270  17.6913000  57.0903000  38.8643000  25.8563000
  58.0475000  38.8643000  25.8563000  56.8503120  39.7909270  25.8563000
  16.6743000  58.4503000  29.4813000  17.6315000  58.4503000  29.4813000
  16.4343120  59.3769270  29.4813000  13.6503000  56.1113000  12.2413000
  14.6075000  56.1113000  12.2413000  13.4103120  57.0379270  12.2413000
  12.4163000  57.1423000  26.9223000  13.3735000  57.1423000  26.9223000
  12.1763120  58.0689270  26.9223000   5.2063000  44.4673000   7.2353000
   6.1635000  44.4673000   7.2353000   4.9663120  45.3939270   7.2353000
  21.1663000  41.1813000  32.7763000  22.1235000  41.1813000  32.7763000
  20.9263120  42.1079270  32.7763000  10.1023000  37.6503000  42.9383000
  11.0595000  37.6503000  42.9383000   9.8623120  38.5769270  42.9383000
   7.3883000  49.2663000  43.4293000   8.3455000  49.2663000  43.4293000
   7.1483120  50.1929270  43.4293000  13.1273000  54.2893000  44.5663000
  14.0845000  54.2893000  44.5663000  12.8873120  55.2159270  44.5663000
   5.1443000  51.0783000  59.7003000   6.1015000  51.0783000  59.7003000
   4.9043120  52.0049270  59.7003000   5.7493000  51.3253000  55.2083000
   6.7065000  51.3253000  55.2083000   5.5093120  52.2519270  55.2083000
  22.9633000  53.1293000  61.9963000  23.9205000  53.1293000  61.9963000
  22.7233120  54.0559270  61.9963000  12.8613000  56.0753000  65.5123000
  13.8185000  56.0753000  65.5123000  12.6213120  57.0019270  65.5123000
  19.0563000  56.2323000  17.8053000  20.0135000  56.2323000  17.8053000
  18.8163120  57.1589270  17.8053000  65.3393000   4.8493000  19.8303000
  66.2965000   4.8493000  19.8303000  65.0993120   5.7759270  19.8303000
   8.3693000  38.8333000  15.4023000   9.3265000  38.8333000  15.4023000
   8.1293120  39.7599270  15.4023000  66.5923000  45.8653000   6.9933000
  67.5495000  45.8653000   6.9933000  66.3523120  46.7919270   6.9933000
   3.2323000  49.2353000  25.5283000   4.1895000  49.2353000  25.5283000
   2.9923120  50.1619270  25.5283000   8.2273000  51.7153000  27.9083000
   9.1845000  51.7153000  27.9083000   7.9873120  52.6419270  27.9083000
   9.4263000  48.0463000  19.7153000  10.3835000  48.0463000  19.7153000
   9.1863120  48.9729270  19.7153000   5.0623000  55.2833000  15.7813000
   6.0195000  55.2833000  15.7813000   4.8223120  56.2099270  15.7813000
  12.8713000  55.1413000  30.7603000  13.8285000  55.1413000  30.7603000
  12.6313120  56.0679270  30.7603000   4.3793000  59.7463000  29.5613000
   5.3365000  59.7463000  29.5613000   4.1393120  60.6729270  29.5613000
   5.0483000  55.2413000  51.2393000   6.0055000  55.2413000  51.2393000
   4.8083120  56.1679270  51.2393000  22.7603000  40.1983000  63.3163000
  23.7175000  40.1983000  63.3163000  22.5203120  41.1249270  63.3163000
   4.4713000  53.2943000  61.7623000   5.4285000  53.2943000  61.7623000
   4.2313120  54.2209270  61.7623000  11.6513000  56.6093000  61.3473000
  12.6085000  56.6093000  61.3473000  11.4113120  57.5359270  61.3473000
  11.1813000  51.5763000  60.5133000  12.1385000  51.5763000  60.5133000
  10.9413120  52.5029270  60.5133000  65.3153000  49.0903000   2.4613000
  66.2725000  49.0903000   2.4613000  65.0753120  50.0169270   2.4613000
  13.1463000  49.6723000  67.0043000  14.1035000  49.6723000  67.0043000
  12.9063120  50.5989270  67.0043000   3.5313000  41.2973000   9.5043000
   4.4885000  41.2973000   9.5043000   3.2913120  42.2239270   9.5043000
  63.8503000  46.5773000  17.8083000  64.8075000  46.5773000  17.8083000
  63.6103120  47.5039270  17.8083000   7.7383000  60.9543000   6.8723000
   8.6955000  60.9543000   6.8723000   7.4983120  61.8809270   6.8723000
   7.8593000  63.0303000  22.5183000   8.8165000  63.0303000  22.5183000
   7.6193120  63.9569270  22.5183000   8.8593000  55.4333000  22.0433000
   9.8165000  55.4333000  22.0433000   8.6193120  56.3599270  22.0433000
  65.8883000  38.8063000   4.9443000  66.8455000  38.8063000   4.9443000
  65.6483120  39.7329270   4.9443000   8.1093000  45.7173000  21.6003000
   9.0665000  45.7173000  21.6003000   7.8693120  46.6439270  21.6003000
  13.8673000  60.5533000  25.4803000  14.8245000  60.5533000  25.4803000
  13.6273120  61.4799270  25.4803000  22.5253000  39.3933000  27.7013000
  23.4825000  39.3933000  27.7013000  22.2853120  40.3199270  27.7013000
  23.3333000  51.3903000  31.8863000  24.2905000  51.3903000  31.8863000
  23.0933120  52.3169270  31.8863000  66.8613000  43.1173000  29.0663000
  67.8185000  43.1173000  29.0663000  66.6213120  44.0439270  29.0663000
   5.2533000  53.5113000  42.7983000   6.2105000  53.5113000  42.7983000
   5.0133120  54.4379270  42.7983000   7.8583000  45.5743000  49.0373000
   8.8155000  45.5743000  49.0373000   7.6183120  46.5009270  49.0373000
   8.6423000  51.2803000  55.6783000   9.5995000  51.2803000  55.6783000
   8.4023120  52.2069270  55.6783000  11.9323000  42.8893000  44.1773000
  12.8895000  42.8893000  44.1773000  11.6923120  43.8159270  44.1773000
  11.5803000  44.7743000  54.3673000  12.5375000  44.7743000  54.3673000
  11.3403120  45.7009270  54.3673000   7.2803000  44.5323000  57.8823000
   8.2375000  44.5323000  57.8823000   7.0403120  45.4589270  57.8823000
  11.0913000  59.9613000  54.6203000  12.0485000  59.9613000  54.6203000
  10.8513120  60.8879270  54.6203000   8.1743000  58.6713000   4.1643000
   9.1315000  58.6713000   4.1643000   7.9343120  59.5979270   4.1643000
  65.5743000  60.7573000   5.6813000  66.5315000  60.7573000   5.6813000
  65.3343120  61.6839270   5.6813000  12.7983000  56.9213000  16.5423000
  13.7555000  56.9213000  16.5423000  12.5583120  57.8479270  16.5423000
  13.4883000  60.1773000  13.0383000  14.4455000  60.1773000  13.0383000
  13.2483120  61.1039270  13.0383000  61.0723000   3.1393000  16.2073000
  62.0295000   3.1393000  16.2073000  60.8323120   4.0659270  16.2073000
   9.2483000  45.7823000  28.4653000  10.2055000  45.7823000  28.4653000
   9.0083120  46.7089270  28.4653000   6.1933000  57.8953000   9.9743000
   7.1505000  57.8953000   9.9743000   5.9533120  58.8219270   9.9743000
   6.2073000  62.0513000  33.5683000   7.1645000  62.0513000  33.5683000
   5.9673120  62.9779270  33.5683000   9.8383000  47.4153000  22.7263000
  10.7955000  47.4153000  22.7263000   9.5983120  48.3419270  22.7263000
  12.1493000  59.0743000  34.5193000  13.1065000  59.0743000  34.5193000
  11.9093120  60.0009270  34.5193000   3.0403000  58.3023000  50.5573000
   3.9975000  58.3023000  50.5573000   2.8003120  59.2289270  50.5573000
  20.3503000  45.6293000  37.6513000  21.3075000  45.6293000  37.6513000
  20.1103120  46.5559270  37.6513000   5.9303000  62.0083000  51.2543000
   6.8875000  62.0083000  51.2543000   5.6903120  62.9349270  51.2543000
  13.1563000  66.0723000  60.7813000  14.1135000  66.0723000  60.7813000
  12.9163120  66.9989270  60.7813000  29.6523000  47.5223000   5.4433000
  30.6095000  47.5223000   5.4433000  29.4123120  48.4489270   5.4433000
   7.5683000  55.6873000  63.8783000   8.5255000  55.6873000  63.8783000
   7.3283120  56.6139270  63.8783000  18.8553000  49.8443000  49.8453000
  19.8125000  49.8443000  49.8453000  18.6153120  50.7709270  49.8453000
   2.7673000  58.0573000  59.5013000   3.7245000  58.0573000  59.5013000
   2.5273120  58.9839270  59.5013000   7.5493000   4.1983000  64.1403000
   8.5065000   4.1983000  64.1403000   7.3093120   5.1249270  64.1403000
   2.5133000   6.2343000  12.3243000   3.4705000   6.2343000  12.3243000
   2.2733120   7.1609270  12.3243000  66.4413000  46.1833000   4.2223000
  67.3985000  46.1833000   4.2223000  66.2013120  47.1099270   4.2223000
   3.0313000  66.0773000  12.5893000   3.9885000  66.0773000  12.5893000
   2.7913120  67.0039270  12.5893000  64.2963000   3.8673000  25.1093000
  65.2535000   3.8673000  25.1093000  64.0563120   4.7939270  25.1093000
  63.6303000  54.6423000  21.3593000  64.5875000  54.6423000  21.3593000
  63.3903120  55.5689270  21.3593000   5.9443000  59.3833000  25.6953000
   6.9015000  59.3833000  25.6953000   5.7043120  60.3099270  25.6953000
  11.9063000  60.5883000  23.2883000  12.8635000  60.5883000  23.2883000
  11.6663120  61.5149270  23.2883000   5.7833000  62.1163000  30.4453000
   6.7405000  62.1163000  30.4453000   5.5433120  63.0429270  30.4453000
  12.5933000  59.2873000  31.7603000  13.5505000  59.2873000  31.7603000
  12.3533120  60.2139270  31.7603000   6.6793000  56.8743000  34.9913000
   7.6365000  56.8743000  34.9913000   6.4393120  57.8009270  34.9913000
  15.6283000  66.7253000  30.1293000  16.5855000  66.7253000  30.1293000
  15.3883120  67.6519270  30.1293000  10.1423000  59.8393000  47.4713000
  11.0995000  59.8393000  47.4713000   9.9023120  60.7659270  47.4713000
   6.2693000  58.9963000  47.5033000   7.2265000  58.9963000  47.5033000
   6.0293120  59.9229270  47.5033000  17.4873000   4.7493000  46.7793000
  18.4445000   4.7493000  46.7793000  17.2473120   5.6759270  46.7793000
   5.9033000  10.6283000  60.6793000   6.8605000  10.6283000  60.6793000
   5.6633120  11.5549270  60.6793000   8.0883000  37.8513000  59.5583000
   9.0455000  37.8513000  59.5583000   7.8483120  38.7779270  59.5583000
   9.2493000  55.9453000  55.5333000  10.2065000  55.9453000  55.5333000
   9.0093120  56.8719270  55.5333000  16.2733000  65.8393000  60.8993000
  17.2305000  65.8393000  60.8993000  16.0333120  66.7659270  60.8993000
   5.8023000  60.4553000  12.1663000   6.7595000  60.4553000  12.1663000
   5.5623120  61.3819270  12.1663000  57.2523000  66.8063000  16.6413000
  58.2095000  66.8063000  16.6413000  57.0123120  67.7329270  16.6413000
   2.8283000  59.2153000   7.3853000   3.7855000  59.2153000   7.3853000
   2.5883120  60.1419270   7.3853000  11.9853000  58.6523000  20.9253000
  12.9425000  58.6523000  20.9253000  11.7453120  59.5789270  20.9253000
  60.4043000  16.1853000  21.2913000  61.3615000  16.1853000  21.2913000
  60.1643120  17.1119270  21.2913000   7.1223000   7.1533000  17.7913000
   8.0795000   7.1533000  17.7913000   6.8823120   8.0799270  17.7913000
  12.1563000  67.1773000  36.2143000  13.1135000  67.1773000  36.2143000
  11.9163120  68.1039270  36.2143000  17.7313000  64.0543000  29.6373000
  18.6885000  64.0543000  29.6373000  17.4913120  64.9809270  29.6373000
   3.6553000   7.3503000  31.2863000   4.6125000   7.3503000  31.2863000
   3.4153120   8.2769270  31.2863000   4.4473000   4.3133000  42.8973000
   5.4045000   4.3133000  42.8973000   4.2073120   5.2399270  42.8973000
   8.8193000  19.5093000  65.2563000   9.7765000  19.5093000  65.2563000
   8.5793120  20.4359270  65.2563000  14.7563000  64.6133000  49.1193000
  15.7135000  64.6133000  49.1193000  14.5163120  65.5399270  49.1193000
  61.5583000   3.3013000  48.0793000  62.5155000   3.3013000  48.0793000
  61.3183120   4.2279270  48.0793000   7.1133000  56.8483000  52.1163000
   8.0705000  56.8483000  52.1163000   6.8733120  57.7749270  52.1163000
   2.5053000  10.0343000  58.8083000   3.4625000  10.0343000  58.8083000
   2.2653120  10.9609270  58.8083000  14.6073000  52.7093000  52.0643000
  15.5645000  52.7093000  52.0643000  14.3673120  53.6359270  52.0643000
  13.7943000  66.8223000  10.7993000  14.7515000  66.8223000  10.7993000
  13.5543120  67.7489270  10.7993000  10.8813000  66.1363000  63.0083000
  11.8385000  66.1363000  63.0083000  10.6413120  67.0629270  63.0083000
  17.0943000  54.9943000  14.7143000  18.0515000  54.9943000  14.7143000
  16.8543120  55.9209270  14.7143000  55.9373000   9.4743000  22.4623000
  56.8945000   9.4743000  22.4623000  55.6973120  10.4009270  22.4623000
  12.4703000   8.4863000  17.6283000  13.4275000   8.4863000  17.6283000
  12.2303120   9.4129270  17.6283000   9.7293000  66.2333000  34.0693000
  10.6865000  66.2333000  34.0693000   9.4893120  67.1599270  34.0693000
  16.5873000  59.3483000  34.8123000  17.5445000  59.3483000  34.8123000
  16.3473120  60.2749270  34.8123000  63.9193000  65.3213000  25.4293000
  64.8765000  65.3213000  25.4293000  63.6793120  66.2479270  25.4293000
  15.0143000  60.3673000  38.0633000  15.9715000  60.3673000  38.0633000
  14.7743120  61.2939270  38.0633000   8.9943000  64.7463000  31.7803000
   9.9515000  64.7463000  31.7803000   8.7543120  65.6729270  31.7803000
  12.5923000  62.9393000  47.7603000  13.5495000  62.9393000  47.7603000
  12.3523120  63.8659270  47.7603000   1.8803000  49.1923000  43.2583000
   2.8375000  49.1923000  43.2583000   1.6403120  50.1189270  43.2583000
   2.8813000  56.8123000  40.6773000   3.8385000  56.8123000  40.6773000
   2.6413120  57.7389270  40.6773000  57.3703000   8.0983000  59.6603000
  58.3275000   8.0983000  59.6603000  57.1303120   9.0249270  59.6603000
  10.7123000  50.0023000   2.9533000  11.6695000  50.0023000   2.9533000
  10.4723120  50.9289270   2.9533000   4.7703000  58.1723000  62.9783000
   5.7275000  58.1723000  62.9783000   4.5303120  59.0989270  62.9783000
   8.7913000  56.7443000   7.9803000   9.7485000  56.7443000   7.9803000
   8.5513120  57.6709270   7.9803000  16.0173000  17.3673000  60.4603000
  16.9745000  17.3673000  60.4603000  15.7773120  18.2939270  60.4603000
  28.6633000  13.8593000   2.4243000  29.6205000  13.8593000   2.4243000
  28.4233120  14.7859270   2.4243000   3.9553000   3.4713000  26.6233000
   4.9125000   3.4713000  26.6233000   3.7153120   4.3979270  26.6233000
  55.1963000  16.0983000  38.2723000  56.1535000  16.0983000  38.2723000
  54.9563120  17.0249270  38.2723000  13.5293000  21.3793000  11.7033000
  14.4865000  21.3793000  11.7033000  13.2893120  22.3059270  11.7033000
   9.6303000  12.3683000  30.6953000  10.5875000  12.3683000  30.6953000
   9.3903120  13.2949270  30.6953000   6.4133000   8.3973000  39.2793000
   7.3705000   8.3973000  39.2793000   6.1733120   9.3239270  39.2793000
  12.2133000   8.2093000  56.6143000  13.1705000   8.2093000  56.6143000
  11.9733120   9.1359270  56.6143000  12.6593000  10.1813000  32.0603000
  13.6165000  10.1813000  32.0603000  12.4193120  11.1079270  32.0603000
   5.1713000  66.1863000  46.5133000   6.1285000  66.1863000  46.5133000
   4.9313120  67.1129270  46.5133000   8.8513000  14.0883000  46.6463000
   9.8085000  14.0883000  46.6463000   8.6113120  15.0149270  46.6463000
  11.0083000  63.7393000  51.6843000  11.9655000  63.7393000  51.6843000
  10.7683120  64.6659270  51.6843000   6.8573000  59.5203000  61.8623000
   7.8145000  59.5203000  61.8623000   6.6173120  60.4469270  61.8623000
  12.0853000  59.0963000  38.7063000  13.0425000  59.0963000  38.7063000
  11.8453120  60.0229270  38.7063000  13.0203000   7.0563000  58.8693000
  13.9775000   7.0563000  58.8693000  12.7803120   7.9829270  58.8693000
  13.8143000  66.8733000  57.4063000  14.7715000  66.8733000  57.4063000
  13.5743120  67.7999270  57.4063000  21.8383000  63.4343000   6.1843000
  22.7955000  63.4343000   6.1843000  21.5983120  64.3609270   6.1843000
   8.7933000   3.9893000  15.1563000   9.7505000   3.9893000  15.1563000
   8.5533120   4.9159270  15.1563000  19.5783000   7.5363000   7.6213000
  20.5355000   7.5363000   7.6213000  19.3383120   8.4629270   7.6213000
   5.7943000   9.4643000  14.5213000   6.7515000   9.4643000  14.5213000
   5.5543120  10.3909270  14.5213000   9.1553000  67.1113000  19.3573000
  10.1125000  67.1113000  19.3573000   8.9153120  68.0379270  19.3573000
   7.2443000  59.3513000  22.1053000   8.2015000  59.3513000  22.1053000
   7.0043120  60.2779270  22.1053000  12.8153000  11.6453000  28.6273000
  13.7725000  11.6453000  28.6273000  12.5753120  12.5719270  28.6273000
  23.8993000   4.6513000  21.5883000  24.8565000   4.6513000  21.5883000
  23.6593120   5.5779270  21.5883000  13.1073000  62.4973000  21.6123000
  14.0645000  62.4973000  21.6123000  12.8673120  63.4239270  21.6123000
   6.7713000  66.7273000  35.9183000   7.7285000  66.7273000  35.9183000
   6.5313120  67.6539270  35.9183000  18.3983000  54.1053000  23.9013000
  19.3555000  54.1053000  23.9013000  18.1583120  55.0319270  23.9013000
  22.7413000   9.0653000  32.3213000  23.6985000   9.0653000  32.3213000
  22.5013120   9.9919270  32.3213000  14.2873000  14.7813000  48.4693000
  15.2445000  14.7813000  48.4693000  14.0473120  15.7079270  48.4693000
  64.7323000   4.3993000  42.0963000  65.6895000   4.3993000  42.0963000
  64.4923120   5.3259270  42.0963000   4.8453000   7.4843000  54.1803000
   5.8025000   7.4843000  54.1803000   4.6053120   8.4109270  54.1803000
  20.6343000  57.7573000  51.7783000  21.5915000  57.7573000  51.7783000
  20.3943120  58.6839270  51.7783000  14.2403000  15.2943000  61.4363000
  15.1975000  15.2943000  61.4363000  14.0003120  16.2209270  61.4363000
   7.1683000  52.9733000  61.6493000   8.1255000  52.9733000  61.6493000
   6.9283120  53.8999270  61.6493000   7.5443000  67.0343000  63.0523000
   8.5015000  67.0343000  63.0523000   7.3043120  67.9609270  63.0523000
  14.2593000  11.2163000   3.9603000  15.2165000  11.2163000   3.9603000
  14.0193120  12.1429270   3.9603000  11.0763000  65.5333000  22.1033000
  12.0335000  65.5333000  22.1033000  10.8363120  66.4599270  22.1033000
   8.3993000  64.3023000   3.9443000   9.3565000  64.3023000   3.9443000
   8.1593120  65.2289270   3.9443000  12.9433000  11.3753000   9.6733000
  13.9005000  11.3753000   9.6733000  12.7033120  12.3019270   9.6733000
   3.6043000   4.9713000  17.1433000   4.5615000   4.9713000  17.1433000
   3.3643120   5.8979270  17.1433000  17.8993000  14.3583000  18.6533000
  18.8565000  14.3583000  18.6533000  17.6593120  15.2849270  18.6533000
   3.6653000  13.3893000  19.6383000   4.6225000  13.3893000  19.6383000
   3.4253120  14.3159270  19.6383000  17.5753000  64.5833000  26.7343000
  18.5325000  64.5833000  26.7343000  17.3353120  65.5099270  26.7343000
  10.9863000  15.6693000  19.0853000  11.9435000  15.6693000  19.0853000
  10.7463120  16.5959270  19.0853000   5.2243000  11.6333000  24.1643000
   6.1815000  11.6333000  24.1643000   4.9843120  12.5599270  24.1643000
   5.8603000  65.9753000  28.6723000   6.8175000  65.9753000  28.6723000
   5.6203120  66.9019270  28.6723000   7.1703000  64.5203000  25.6283000
   8.1275000  64.5203000  25.6283000   6.9303120  65.4469270  25.6283000
   4.6903000   5.9083000  28.7043000   5.6475000   5.9083000  28.7043000
   4.4503120   6.8349270  28.7043000   7.7193000  14.8793000  52.3543000
   8.6765000  14.8793000  52.3543000   7.4793120  15.8059270  52.3543000
  66.2603000   5.2533000  54.4673000  67.2175000   5.2533000  54.4673000
  66.0203120   6.1799270  54.4673000  64.8153000   9.2223000  49.0913000
  65.7725000   9.2223000  49.0913000  64.5753120  10.1489270  49.0913000
   2.5163000   4.7033000  35.2063000   3.4735000   4.7033000  35.2063000
   2.2763120   5.6299270  35.2063000  12.4333000  14.1993000  37.2483000
  13.3905000  14.1993000  37.2483000  12.1933120  15.1259270  37.2483000
  20.2073000  17.8993000   5.5853000  21.1645000  17.8993000   5.5853000
  19.9673120  18.8259270   5.5853000  13.8973000  59.8623000  58.4243000
  14.8545000  59.8623000  58.4243000  13.6573120  60.7889270  58.4243000
   3.8393000  19.0293000  66.2393000   4.7965000  19.0293000  66.2393000
   3.5993120  19.9559270  66.2393000  13.5253000   5.9323000  63.1233000
  14.4825000   5.9323000  63.1233000  13.2853120   6.8589270  63.1233000
  17.1963000   5.0393000   9.1523000  18.1535000   5.0393000   9.1523000
  16.9563120   5.9659270   9.1523000  14.9003000   6.3003000   8.3043000
  15.8575000   6.3003000   8.3043000  14.6603120   7.2269270   8.3043000
   7.4743000   6.1913000  26.1633000   8.4315000   6.1913000  26.1633000
   7.2343120   7.1179270  26.1633000  18.0873000  21.2603000  17.6153000
  19.0445000  21.2603000  17.6153000  17.8473120  22.1869270  17.6153000
  12.0613000  15.8313000  16.0653000  13.0185000  15.8313000  16.0653000
  11.8213120  16.7579270  16.0653000  17.7743000  19.5623000  13.1553000
  18.7315000  19.5623000  13.1553000  17.5343120  20.4889270  13.1553000
  17.1643000   3.3173000  19.9913000  18.1215000   3.3173000  19.9913000
  16.9243120   4.2439270  19.9913000   4.8213000  13.8673000  44.4413000
   5.7785000  13.8673000  44.4413000   4.5813120  14.7939270  44.4413000
   8.8243000  64.2733000  35.9183000   9.7815000  64.2733000  35.9183000
   8.5843120  65.1999270  35.9183000  66.9973000  21.9133000  22.5483000
  67.9545000  21.9133000  22.5483000  66.7573120  22.8399270  22.5483000
  10.7473000  14.9503000  53.3543000  11.7045000  14.9503000  53.3543000
  10.5073120  15.8769270  53.3543000   4.8743000   3.9683000  47.4313000
   5.8315000   3.9683000  47.4313000   4.6343120   4.8949270  47.4313000
   7.6033000  10.7213000  54.6023000   8.5605000  10.7213000  54.6023000
   7.3633120  11.6479270  54.6023000   3.9083000  17.1443000  57.1623000
   4.8655000  17.1443000  57.1623000   3.6683120  18.0709270  57.1623000
   9.0693000  17.1273000  46.7753000  10.0265000  17.1273000  46.7753000
   8.8293120  18.0539270  46.7753000  13.5353000  17.2673000  47.3433000
  14.4925000  17.2673000  47.3433000  13.2953120  18.1939270  47.3433000
  16.8213000   6.5493000  54.8163000  17.7785000   6.5493000  54.8163000
  16.5813120   7.4759270  54.8163000   9.5963000  21.5163000   3.7403000
  10.5535000  21.5163000   3.7403000   9.3563120  22.4429270   3.7403000
  10.7993000  17.5453000  54.8673000  11.7565000  17.5453000  54.8673000
  10.5593120  18.4719270  54.8673000   7.8113000  32.4273000  61.9143000
   8.7685000  32.4273000  61.9143000   7.5713120  33.3539270  61.9143000
  62.8713000  19.4813000  66.9073000  63.8285000  19.4813000  66.9073000
  62.6313120  20.4079270  66.9073000  11.1913000  66.8543000  12.6473000
  12.1485000  66.8543000  12.6473000  10.9513120  67.7809270  12.6473000
   6.3423000  61.6623000   9.6943000   7.2995000  61.6623000   9.6943000
   6.1023120  62.5889270   9.6943000  15.4293000  28.1973000   8.2743000
  16.3865000  28.1973000   8.2743000  15.1893120  29.1239270   8.2743000
  65.8313000  10.5393000  28.3273000  66.7885000  10.5393000  28.3273000
  65.5913120  11.4659270  28.3273000  16.7933000  13.0143000  11.5513000
  17.7505000  13.0143000  11.5513000  16.5533120  13.9409270  11.5513000
  21.2963000  21.5783000  26.1583000  22.2535000  21.5783000  26.1583000
  21.0563120  22.5049270  26.1583000  12.0403000  13.2133000  22.7043000
  12.9975000  13.2133000  22.7043000  11.8003120  14.1399270  22.7043000
  13.2393000   7.8403000  23.4473000  14.1965000   7.8403000  23.4473000
  12.9993120   8.7669270  23.4473000  59.9003000  14.4163000  24.2713000
  60.8575000  14.4163000  24.2713000  59.6603120  15.3429270  24.2713000
  10.0843000  17.0493000  26.8953000  11.0415000  17.0493000  26.8953000
   9.8443120  17.9759270  26.8953000   5.3133000  24.3313000  44.8903000
   6.2705000  24.3313000  44.8903000   5.0733120  25.2579270  44.8903000
  13.1993000   9.0803000  54.3073000  14.1565000   9.0803000  54.3073000
  12.9593120  10.0069270  54.3073000   6.4883000  21.9213000  49.4303000
   7.4455000  21.9213000  49.4303000   6.2483120  22.8479270  49.4303000
   3.3413000  12.1443000  48.1493000   4.2985000  12.1443000  48.1493000
   3.1013120  13.0709270  48.1493000  65.2433000  14.5213000  50.7963000
  66.2005000  14.5213000  50.7963000  65.0033120  15.4479270  50.7963000
  32.6343000  30.4993000   4.4763000  33.5915000  30.4993000   4.4763000
  32.3943120  31.4259270   4.4763000   4.6563000  21.8153000  59.9123000
   5.6135000  21.8153000  59.9123000   4.4163120  22.7419270  59.9123000
  15.6783000  28.2273000   4.0313000  16.6355000  28.2273000   4.0313000
  15.4383120  29.1539270   4.0313000  12.9313000  34.6253000   3.0813000
  13.8885000  34.6253000   3.0813000  12.6913120  35.5519270   3.0813000
  26.2153000  38.1653000   9.6293000  27.1725000  38.1653000   9.6293000
  25.9753120  39.0919270   9.6293000  16.1013000  36.7623000  17.4043000
  17.0585000  36.7623000  17.4043000  15.8613120  37.6889270  17.4043000
  22.7743000   5.0353000  16.9183000  23.7315000   5.0353000  16.9183000
  22.5343120   5.9619270  16.9183000  19.0763000  14.4903000  32.0623000
  20.0335000  14.4903000  32.0623000  18.8363120  15.4169270  32.0623000
   8.5663000  18.4243000  18.9293000   9.5235000  18.4243000  18.9293000
   8.3263120  19.3509270  18.9293000   7.5463000  19.2813000  25.7693000
   8.5035000  19.2813000  25.7693000   7.3063120  20.2079270  25.7693000
  65.3813000  21.0213000  30.2283000  66.3385000  21.0213000  30.2283000
  65.1413120  21.9479270  30.2283000   6.1203000  28.8283000  51.0443000
   7.0775000  28.8283000  51.0443000   5.8803120  29.7549270  51.0443000
  65.7343000   9.2093000  42.0463000  66.6915000   9.2093000  42.0463000
  65.4943120  10.1359270  42.0463000   7.8933000  18.4693000  53.7403000
   8.8505000  18.4693000  53.7403000   7.6533120  19.3959270  53.7403000
  66.2293000  19.4063000  41.7493000  67.1865000  19.4063000  41.7493000
  65.9893120  20.3329270  41.7493000  26.0363000  16.7993000  47.6883000
  26.9935000  16.7993000  47.6883000  25.7963120  17.7259270  47.6883000
  63.4693000  27.8193000  62.1043000  64.4265000  27.8193000  62.1043000
  63.2293120  28.7459270  62.1043000  11.3903000  25.1573000  61.8633000
  12.3475000  25.1573000  61.8633000  11.1503120  26.0839270  61.8633000
  16.3693000  19.8753000   4.9583000  17.3265000  19.8753000   4.9583000
  16.1293120  20.8019270   4.9583000  18.5913000  14.8233000  64.9173000
  19.5485000  14.8233000  64.9173000  18.3513120  15.7499270  64.9173000
  21.3553000  22.3763000  60.0153000  22.3125000  22.3763000  60.0153000
  21.1153120  23.3029270  60.0153000  66.2413000  12.0763000   5.2733000
  67.1985000  12.0763000   5.2733000  66.0013120  13.0029270   5.2733000
   6.5193000  21.9043000   7.2203000   7.4765000  21.9043000   7.2203000
   6.2793120  22.8309270   7.2203000  11.0163000  24.1683000  30.1493000
  11.9735000  24.1683000  30.1493000  10.7763120  25.0949270  30.1493000
   3.3813000  19.1203000  16.1003000   4.3385000  19.1203000  16.1003000
   3.1413120  20.0469270  16.1003000  12.8533000  17.5523000  21.8953000
  13.8105000  17.5523000  21.8953000  12.6133120  18.4789270  21.8953000
  24.3443000  25.4303000  24.9743000  25.3015000  25.4303000  24.9743000
  24.1043120  26.3569270  24.9743000  11.5503000  19.8253000  18.1843000
  12.5075000  19.8253000  18.1843000  11.3103120  20.7519270  18.1843000
   4.1353000  21.3853000  12.5833000   5.0925000  21.3853000  12.5833000
   3.8953120  22.3119270  12.5833000  13.9653000  13.1193000  33.7103000
  14.9225000  13.1193000  33.7103000  13.7253120  14.0459270  33.7103000
   8.8633000  19.4763000  42.4633000   9.8205000  19.4763000  42.4633000
   8.6233120  20.4029270  42.4633000   8.7533000  27.1083000  34.5483000
   9.7105000  27.1083000  34.5483000   8.5133120  28.0349270  34.5483000
   6.1663000  30.1083000  58.7903000   7.1235000  30.1083000  58.7903000
   5.9263120  31.0349270  58.7903000  18.9533000  24.1273000  59.7063000
  19.9105000  24.1273000  59.7063000  18.7133120  25.0539270  59.7063000
  16.9243000  16.9833000   3.1983000  17.8815000  16.9833000   3.1983000
  16.6843120  17.9099270   3.1983000  66.3623000  28.4223000  59.8683000
  67.3195000  28.4223000  59.8683000  66.1223120  29.3489270  59.8683000
  64.7793000  20.9863000  59.9513000  65.7365000  20.9863000  59.9513000
  64.5393120  21.9129270  59.9513000  17.4953000  22.8323000  63.3413000
  18.4525000  22.8323000  63.3413000  17.2553120  23.7589270  63.3413000
   9.6953000  11.3663000   6.0673000  10.6525000  11.3663000   6.0673000
   9.4553120  12.2929270   6.0673000  11.9753000  28.7003000   3.7183000
  12.9325000  28.7003000   3.7183000  11.7353120  29.6269270   3.7183000
  10.8203000  34.4093000  63.1223000  11.7775000  34.4093000  63.1223000
  10.5803120  35.3359270  63.1223000  58.6583000  20.6283000  29.6803000
  59.6155000  20.6283000  29.6803000  58.4183120  21.5549270  29.6803000
  49.6053000  28.6073000  27.8153000  50.5625000  28.6073000  27.8153000
  49.3653120  29.5339270  27.8153000  10.8253000  35.1473000  33.3433000
  11.7825000  35.1473000  33.3433000  10.5853120  36.0739270  33.3433000
   8.8913000  27.7733000  17.9503000   9.8485000  27.7733000  17.9503000
   8.6513120  28.6999270  17.9503000  15.9413000  15.1433000  43.1903000
  16.8985000  15.1433000  43.1903000  15.7013120  16.0699270  43.1903000
   4.5503000  27.6733000  43.3163000   5.5075000  27.6733000  43.3163000
   4.3103120  28.5999270  43.3163000   6.4983000  29.7023000  48.3523000
   7.4555000  29.7023000  48.3523000   6.2583120  30.6289270  48.3523000
   7.8583000  23.5603000  53.8583000   8.8155000  23.5603000  53.8583000
   7.6183120  24.4869270  53.8583000   7.0583000  24.3243000  62.8153000
   8.0155000  24.3243000  62.8153000   6.8183120  25.2509270  62.8153000
   5.4513000  30.8133000  61.5683000   6.4085000  30.8133000  61.5683000
   5.2113120  31.7399270  61.5683000  10.3483000  36.9503000  57.5013000
  11.3055000  36.9503000  57.5013000  10.1083120  37.8769270  57.5013000
  30.4133000  29.3193000  63.7433000  31.3705000  29.3193000  63.7433000
  30.1733120  30.2459270  63.7433000  61.6853000  13.2323000   3.1053000
  62.6425000  13.2323000   3.1053000  61.4453120  14.1589270   3.1053000
   2.6653000  29.6213000  65.7403000   3.6225000  29.6213000  65.7403000
   2.4253120  30.5479270  65.7403000  13.3513000  24.8863000  21.2003000
  14.3085000  24.8863000  21.2003000  13.1113120  25.8129270  21.2003000
  22.7993000  29.7253000  19.3383000  23.7565000  29.7253000  19.3383000
  22.5593120  30.6519270  19.3383000  10.2233000  32.7763000   2.6053000
  11.1805000  32.7763000   2.6053000   9.9833120  33.7029270   2.6053000
  21.1673000  38.6263000  25.5933000  22.1245000  38.6263000  25.5933000
  20.9273120  39.5529270  25.5933000  11.6893000  40.6753000  24.2583000
  12.6465000  40.6753000  24.2583000  11.4493120  41.6019270  24.2583000
   8.0153000  29.5003000  15.4133000   8.9725000  29.5003000  15.4133000
   7.7753120  30.4269270  15.4133000  15.5213000  27.5593000  11.2653000
  16.4785000  27.5593000  11.2653000  15.2813120  28.4859270  11.2653000
  13.1863000  21.7963000  36.0753000  14.1435000  21.7963000  36.0753000
  12.9463120  22.7229270  36.0753000   5.1623000  21.7593000  38.2483000
   6.1195000  21.7593000  38.2483000   4.9223120  22.6859270  38.2483000
  17.2643000  28.0763000  39.4613000  18.2215000  28.0763000  39.4613000
  17.0243120  29.0029270  39.4613000  15.3923000  32.6093000  37.7573000
  16.3495000  32.6093000  37.7573000  15.1523120  33.5359270  37.7573000
   9.7153000  37.4643000  51.3913000  10.6725000  37.4643000  51.3913000
   9.4753120  38.3909270  51.3913000  18.1013000  40.0053000  40.5993000
  19.0585000  40.0053000  40.5993000  17.8613120  40.9319270  40.5993000
   5.5073000  35.0333000  33.2653000   6.4645000  35.0333000  33.2653000
   5.2673120  35.9599270  33.2653000  11.2193000  30.7823000  61.5143000
  12.1765000  30.7823000  61.5143000  10.9793120  31.7089270  61.5143000
  11.7553000   8.9803000  49.9353000  12.7125000   8.9803000  49.9353000
  11.5153120   9.9069270  49.9353000  59.3603000  18.9723000  58.5553000
  60.3175000  18.9723000  58.5553000  59.1203120  19.8989270  58.5553000
   4.3313000  21.5673000  65.0083000   5.2885000  21.5673000  65.0083000
   4.0913120  22.4939270  65.0083000  15.4763000  52.8843000  13.8633000
  16.4335000  52.8843000  13.8633000  15.2363120  53.8109270  13.8633000
  33.2123000  34.6023000  66.0123000  34.1695000  34.6023000  66.0123000
  32.9723120  35.5289270  66.0123000  13.0933000  26.5433000  60.2113000
  14.0505000  26.5433000  60.2113000  12.8533120  27.4699270  60.2113000
   4.2863000  32.4353000   8.0023000   5.2435000  32.4353000   8.0023000
   4.0463120  33.3619270   8.0023000   2.8453000  43.8033000  11.4333000
   3.8025000  43.8033000  11.4333000   2.6053120  44.7299270  11.4333000
  12.4803000  45.6863000  24.0933000  13.4375000  45.6863000  24.0933000
  12.2403120  46.6129270  24.0933000  25.4193000  27.2373000  32.0203000
  26.3765000  27.2373000  32.0203000  25.1793120  28.1639270  32.0203000
   7.7463000  29.3133000  25.2163000   8.7035000  29.3133000  25.2163000
   7.5063120  30.2399270  25.2163000   9.4573000  36.6903000  28.8813000
  10.4145000  36.6903000  28.8813000   9.2173120  37.6169270  28.8813000
  21.5903000  25.6273000  39.6333000  22.5475000  25.6273000  39.6333000
  21.3503120  26.5539270  39.6333000   9.7473000  29.6713000  41.8763000
  10.7045000  29.6713000  41.8763000   9.5073120  30.5979270  41.8763000
  17.5143000  18.7123000  46.7063000  18.4715000  18.7123000  46.7063000
  17.2743120  19.6389270  46.7063000  22.9073000  25.5733000  53.0573000
  23.8645000  25.5733000  53.0573000  22.6673120  26.4999270  53.0573000
  14.4963000  26.3043000  42.3783000  15.4535000  26.3043000  42.3783000
  14.2563120  27.2309270  42.3783000  14.7423000  30.0193000  53.7803000
  15.6995000  30.0193000  53.7803000  14.5023120  30.9459270  53.7803000
  59.7383000  43.9643000   6.3883000  60.6955000  43.9643000   6.3883000
  59.4983120  44.8909270   6.3883000  60.9933000  24.3533000  21.4903000
  61.9505000  24.3533000  21.4903000  60.7533120  25.2799270  21.4903000
  11.3983000  37.5373000  64.5223000  12.3555000  37.5373000  64.5223000
  11.1583120  38.4639270  64.5223000  21.5983000  31.5573000   7.2653000
  22.5555000  31.5573000   7.2653000  21.3583120  32.4839270   7.2653000
  11.5013000  34.5983000  36.1013000  12.4585000  34.5983000  36.1013000
  11.2613120  35.5249270  36.1013000   5.0253000  31.5203000  12.2233000
   5.9825000  31.5203000  12.2233000   4.7853120  32.4469270  12.2233000
  14.6153000  37.1403000  28.3983000  15.5725000  37.1403000  28.3983000
  14.3753120  38.0669270  28.3983000   8.5043000  25.4773000  27.9233000
   9.4615000  25.4773000  27.9233000   8.2643120  26.4039270  27.9233000
  13.5953000  39.3633000  23.0543000  14.5525000  39.3633000  23.0543000
  13.3553120  40.2899270  23.0543000   9.4603000  26.5393000  45.6103000
  10.4175000  26.5393000  45.6103000   9.2203120  27.4659270  45.6103000
  11.3583000  32.4203000  41.1623000  12.3155000  32.4203000  41.1623000
  11.1183120  33.3469270  41.1623000   3.1443000  33.4833000  32.8723000
   4.1015000  33.4833000  32.8723000   2.9043120  34.4099270  32.8723000
  11.6463000  40.9313000  36.9193000  12.6035000  40.9313000  36.9193000
  11.4063120  41.8579270  36.9193000   8.6493000  28.5923000  36.8773000
   9.6065000  28.5923000  36.8773000   8.4093120  29.5189270  36.8773000
  66.8253000  27.0463000  52.5473000  67.7825000  27.0463000  52.5473000
  66.5853120  27.9729270  52.5473000  11.1723000  43.3853000  58.6753000
  12.1295000  43.3853000  58.6753000  10.9323120  44.3119270  58.6753000
  13.1183000  38.7723000  59.0703000  14.0755000  38.7723000  59.0703000
  12.8783120  39.6989270  59.0703000   8.2433000  39.0843000  57.2113000
   9.2005000  39.0843000  57.2113000   8.0033120  40.0109270  57.2113000
   8.4693000  28.3583000   6.5933000   9.4265000  28.3583000   6.5933000
   8.2293120  29.2849270   6.5933000  27.1133000  45.1533000  14.7153000
  28.0705000  45.1533000  14.7153000  26.8733120  46.0799270  14.7153000
  15.3713000  47.0103000  54.0973000  16.3285000  47.0103000  54.0973000
  15.1313120  47.9369270  54.0973000  23.1373000  19.6503000   7.6203000
  24.0945000  19.6503000   7.6203000  22.8973120  20.5769270   7.6203000
  19.1623000  42.0853000  29.6633000  20.1195000  42.0853000  29.6633000
  18.9223120  43.0119270  29.6633000  22.8183000  16.2553000   6.0373000
  23.7755000  16.2553000   6.0373000  22.5783120  17.1819270   6.0373000
  12.8313000  30.5813000  26.2733000  13.7885000  30.5813000  26.2733000
  12.5913120  31.5079270  26.2733000  59.0103000  32.0713000   9.1403000
  59.9675000  32.0713000   9.1403000  58.7703120  32.9979270   9.1403000
   9.8733000  31.1223000  26.9243000  10.8305000  31.1223000  26.9243000
   9.6333120  32.0489270  26.9243000  12.8403000  38.9873000  29.0123000
  13.7975000  38.9873000  29.0123000  12.6003120  39.9139270  29.0123000
   3.4973000  33.2443000  22.7503000   4.4545000  33.2443000  22.7503000
   3.2573120  34.1709270  22.7503000  11.8123000  36.1603000  41.2063000
  12.7695000  36.1603000  41.2063000  11.5723120  37.0869270  41.2063000
   4.3213000  47.0053000  41.3933000   5.2785000  47.0053000  41.3933000
   4.0813120  47.9319270  41.3933000  55.4353000  28.6203000  33.5843000
  56.3925000  28.6203000  33.5843000  55.1953120  29.5469270  33.5843000
  30.9213000  29.0463000  49.3683000  31.8785000  29.0463000  49.3683000
[truncated: 2,757,321 more chars]
