# Supplementary material for: Allostery in the dengue virus NS3 helicase: Insights into the NTPase cycle from molecular simulations
Source: PLoS Comput Biol. 2018 Apr 16;14(4):e1006103. doi: 10.1371/journal.pcbi.1006103 (PMC5919694; doi:10.1371/journal.pcbi.1006103)
Supplement: S2 File — Unzipping this file will create a directory containing the parameters and starting structures used for the reported unbiased simulations. Configuration files to run simulation in the AMBER software packages are also provided. Additionally, the structure prep file for inorganic phosphate, Pi, as well as the frcmod.phosaa10 files are included. It is necessary to load these files into leap to obtain the Pi parameters and structure used in the reported simulations. (ZIP) [file pcbi.1006103.s002.zip › Prmtop_Config_files/ssRNA+ADP/ssRNA+ADP.inpcrd]

default_name
 86059
  46.0723000  20.4593000  30.7553000  46.1594633  20.4076959  31.7602082
  46.7927966  21.0702576  30.3979264  45.9769139  19.5228202  30.3892307
  44.7803000  21.1423000  30.4353000  45.0056599  22.0327166  29.8483839
  44.1756597  20.4585011  29.8395412  43.9933000  21.5503000  31.6713000
  44.1323000  20.9443000  32.7383000  43.1723000  22.5863000  31.5263000
  43.1948392  23.1265520  30.6732355  42.3263000  23.0563000  32.6223000
  42.1278457  22.2343573  33.3101410  43.0173000  24.1923000  33.3993000
  42.5213345  24.2844963  34.3655388  44.0580919  23.9064994  33.5515180
  42.9633000  25.4393000  32.7183000  43.4063107  26.1099876  33.2431995
  40.9153000  23.4583000  32.1663000  40.6633000  23.6753000  30.9833000
  40.0023000  23.5113000  33.1293000  40.2634521  23.1637271  34.0409424
  38.6373000  24.0033000  32.9393000  38.6142324  24.7645601  32.1595243
  37.7083000  22.8793000  32.5443000  37.7136385  22.1133177  33.3197628
  36.6969446  23.2679918  32.4252235  38.0431050  22.4444885  31.6025231
  38.1603000  24.6623000  34.2353000  38.8833000  24.6573000  35.2373000
  36.9583000  25.2443000  34.1943000  36.5391916  25.3849587  33.2861906
  36.2673000  25.7973000  35.3783000  35.4118865  26.3908152  35.0556443
  35.7663000  24.6753000  36.3023000  36.5120083  23.8807102  36.2768964
  35.7107919  25.0887116  37.3093302  34.4233000  24.1153000  35.9153000
  34.4678865  23.8182859  34.8674949  34.2297451  23.2383707  36.5330650
  33.0903000  25.3003000  36.1373000  31.6983000  24.3633000  35.5063000
  31.5756731  23.4535510  36.0940231  30.7924826  24.9655085  35.5765886
  31.8791781  24.1003154  34.4640796  37.0843000  26.8073000  36.1733000
  36.8793000  26.9703000  37.3793000  37.9993000  27.4853000  35.4843000
  38.0908774  27.3102414  34.4938115  38.8803000  28.4743000  36.0963000
  39.4683749  28.9365843  35.3034820  38.2565642  29.2303079  36.5732749
  39.8223000  27.8863000  37.1313000  40.3923000  28.6153000  37.9423000
  39.9853000  26.5673000  37.1013000  39.4525305  26.0179298  36.4421730
  40.8363000  25.8663000  38.0583000  40.8727182  26.4236853  38.9942992
  40.2863000  24.4553000  38.3463000  40.0887716  23.9762378  37.3873520
  41.0611307  23.9010610  38.8759758  39.0043000  24.4673000  39.1843000
  39.2651397  24.9326423  40.1348367  38.2762052  25.0892486  38.6635725
  38.4013000  23.0833000  39.4423000  38.5933000  22.1483000  38.6283000
  37.7093000  22.9383000  40.4733000  42.2873000  25.8243000  37.5633000
  42.5333000  25.8133000  36.3543000  43.2583000  25.8233000  38.4953000
  43.1193000  25.8923000  39.9623000  42.8083204  24.9212446  40.3475835
  42.3738030  26.6426990  40.2254246  44.4893000  26.2723000  40.4073000
  44.6697523  25.9201771  41.4229503  44.6132070  27.3546316  40.3711504
  45.3843000  25.6063000  39.4383000  45.4625109  24.5478773  39.6867419
  46.3825867  26.0400457  39.3800946  44.6633000  25.7743000  38.0993000
  44.9039473  26.7108371  37.5962241  44.9683000  24.5993000  37.1633000
  44.3123000  23.5563000  37.2303000  45.9463000  24.7803000  36.2813000
  46.3932096  25.6805621  36.1818049  46.3373000  23.7093000  35.3703000
  45.4426851  23.1986461  35.0139350  47.1133000  24.2473000  34.1553000
  46.7155208  25.2328966  33.9134938  48.1595058  24.3398192  34.4468368
  47.0043000  23.3383000  32.9283000  46.6043000  23.8323000  31.8573000
  47.3163000  22.1353000  33.0173000  47.1463000  22.6463000  36.1023000
  47.9503000  22.9463000  36.9873000  46.8903000  21.4003000  35.7263000
  46.1144645  21.2677428  35.0933646  47.6243000  20.2233000  36.1763000
  47.5866070  20.1254843  37.2612472  46.9543000  18.9903000  35.5483000
  45.9631427  18.8951031  35.9917457  46.8572723  19.2770937  34.5011921
  47.6813000  17.6593000  35.6433000  47.6073000  16.8823000  36.7983000
  47.0342625  17.2506146  37.6492242  48.2533000  15.6503000  36.8743000
  48.1933757  15.0589117  37.7879579  48.9693000  15.1753000  35.7873000
  49.6063000  13.9583000  35.8793000  49.4857741  13.5353983  36.7326623
  49.0453000  15.9193000  34.6223000  49.6113561  15.5516611  33.7664246
  48.3913000  17.1463000  34.5493000  48.4253637  17.7280896  33.6281808
  49.0923000  20.3203000  35.7603000  49.9843000  19.8733000  36.4863000
  49.3203000  20.9233000  34.5933000  48.5315355  21.3258185  34.1075751
  50.6353000  20.9963000  33.9593000  51.2974930  20.2341563  34.3700755
  50.4863000  20.7553000  32.4513000  49.7126460  19.9963055  32.3351702
  50.1399307  21.6951702  32.0214484  51.7573000  20.3023000  31.7293000
  51.6274948  20.5416283  30.6738506  52.5863575  20.8830049  32.1337067
  52.0593000  18.8083000  31.8803000  52.9913000  18.3233000  31.1983000
  51.3733000  18.1123000  32.6693000  51.3003000  22.3443000  34.2153000
  50.6823000  23.3913000  34.0303000  52.5543000  22.3073000  34.6623000
  52.9602145  21.4164963  34.9108992  53.3623000  23.5153000  34.8493000
  52.9136849  24.3593180  34.3253942  53.5293000  23.8933000  36.3503000
  54.2064477  23.1791476  36.8188687  54.0943000  25.2983000  36.4963000
  53.4174228  26.0131106  36.0283427  54.2017570  25.5391743  37.5539072
  55.0690975  25.3506744  36.0113996  52.2063000  23.7993000  37.0953000
  51.8266677  22.7793033  37.0353989  52.3572686  24.0694510  38.1404443
  51.4856589  24.4816960  36.6446195  54.7283000  23.2743000  34.2093000
  55.3273000  22.2143000  34.3963000  55.2093000  24.2433000  33.4353000
  54.6571810  25.0678352  33.2471362  56.5383000  24.1433000  32.8263000
  56.5795155  23.2610162  32.1875702  56.8523000  25.3793000  31.9753000
  56.7868580  26.2470041  32.6317345  57.8728792  25.2802165  31.6055696
  55.9013000  25.5603000  30.7983000  55.4963000  24.5623000  30.1673000
  55.5643000  26.7253000  30.5003000  57.5863000  24.0143000  33.9193000
  57.5603000  24.7593000  34.8863000  58.5033000  23.0703000  33.7643000
  58.4368707  22.4169996  32.9969115  59.5673000  22.8803000  34.7443000
  59.1597413  22.9770935  35.7505932  60.1993000  21.4863000  34.6023000
  60.8455362  21.3488389  35.4692385  59.3799823  20.7685559  34.6430678
  61.0033000  21.2653000  33.3313000  60.3144056  21.2677516  32.4865993
  61.7004165  22.0974869  33.2333578  61.7743000  19.9603000  33.3503000
  61.1333000  18.8793000  33.3323000  63.0253000  20.0183000  33.3753000
  60.6303000  23.9823000  34.6553000  61.2993000  24.2963000  35.6423000
  60.7693000  24.5753000  33.4713000  60.2154352  24.2678078  32.6846732
  61.8423000  25.5423000  33.2293000  62.7704096  25.1519847  33.6468713
  62.0543000  25.8153000  31.7293000  63.0471986  26.2515753  31.6201424
  62.0175592  24.8609948  31.2038938  61.0183000  26.7593000  31.1383000
  59.8893000  26.8393000  31.6663000  61.3373000  27.4193000  30.1263000
  61.6983000  26.8423000  34.0373000  62.6963000  27.5203000  34.3033000
  60.4713000  27.1633000  34.4533000  59.6744359  26.6566598  34.0949390
  60.2263000  28.3523000  35.2783000  60.8373274  29.1904074  34.9431572
  58.7073000  28.7913000  35.3203000  58.6196279  29.6955035  35.9226537
  58.1733000  29.0683000  33.8933000  58.2602224  28.1643580  33.2904451
  57.1268981  29.3685002  33.9482886  58.7563869  29.8672855  33.4353361
  57.8433000  27.7493000  36.0463000  57.8455902  26.8482373  35.4329636
  58.3278212  27.5402263  37.0000436  56.4233000  28.1863000  36.2903000
  55.9379537  28.3951218  35.3369206  55.8822875  27.3934855  36.8068751
  56.4201849  29.0871127  36.9039991  60.8243000  28.2263000  36.6913000
  61.0003000  29.2293000  37.3783000  61.1633000  26.9983000  37.0893000
  60.9389001  26.2125333  36.4957390  61.7263000  26.7293000  38.4133000
  61.5086754  27.5630950  39.0807764  61.1203000  25.4463000  39.0143000
  61.4151032  24.5707313  38.4358800  61.4571754  25.3308319  40.0444855
  59.6153000  25.4513000  39.0513000  58.9293000  26.1633000  40.0393000
  59.4990634  26.7078008  40.7922863  57.5363000  26.1833000  40.0703000
  57.0140430  26.7382123  40.8496720  56.8103000  25.4913000  39.1013000
  55.7205228  25.5081212  39.1155383  57.4853000  24.7743000  38.1093000
  56.9236292  24.2282518  37.3513702  58.8803000  24.7583000  38.0903000
  59.4084547  24.1993957  37.3177856  63.2573000  26.6873000  38.4303000
  63.8543000  26.5833000  39.5003000  63.8823000  26.7933000  37.2583000
  63.3437207  26.8168787  36.4042065  65.3443000  26.7623000  37.1573000
  65.7326576  25.9788615  37.8080701  65.8053000  26.4813000  35.7243000
  64.9852995  26.7503979  35.0585036  66.6614771  27.1255139  35.5241767
  66.1943000  25.0373000  35.4873000  67.1581613  25.0334142  34.9783234
  66.2961858  24.5578760  36.4608882  65.1803000  24.2783000  34.6543000
  65.2713796  23.2113334  34.8577348  64.1759736  24.6127716  34.9142168
  65.3933000  24.5023000  33.2273000  65.9467850  25.3101646  32.9800988
  64.9143000  23.7373000  32.2493000  64.1793000  22.6653000  32.5093000
  63.9742617  22.4174369  33.4667044  63.8276855  22.1012797  31.7488080
  65.1843000  24.0513000  30.9963000  65.7483260  24.8640669  30.7928679
  64.8256666  23.4774001  30.2465536  66.0173000  28.0303000  37.6923000
  65.7263000  29.1313000  37.2453000  66.9073000  27.8473000  38.6633000
  66.9520007  26.9444996  39.1139137  67.7983000  28.9013000  39.1363000
  67.2169985  29.6931460  39.6087063  68.7903000  28.3413000  40.1643000
  69.1131272  27.3686485  39.7930441  69.6409883  29.0224884  40.1845936
  68.2293000  28.1863000  41.5753000  68.0591717  29.1785263  41.9932046
  67.2821071  27.6501530  41.5163583  69.1953000  27.4153000  42.4723000
  69.2384173  26.3812692  42.1302178  70.1839368  27.8666377  42.3886879
  68.7423000  27.4503000  43.9283000  68.6842648  28.4979660  44.2234752
  67.7474960  27.0065679  43.9678725  69.6523000  26.7183000  44.8643000
  70.5740535  27.1295906  44.8281027  69.2910296  26.7839639  45.8051889
  69.7058796  25.7473970  44.5912146  68.5523000  29.5183000  37.9603000
  69.0313000  28.8013000  37.0833000  68.6503000  30.8463000  37.9663000
  68.2028036  31.3312115  38.7309615  69.2143000  31.6503000  36.8603000
  69.4861079  32.6325284  37.2468838  70.4613000  31.0073000  36.2323000
  70.2722482  29.9353557  36.1749063  70.5561334  31.4134202  35.2252384
  71.7463000  31.2533000  36.9993000  72.1918691  32.1836567  36.6471561
  71.5097942  31.3428114  38.0595616  72.7243000  30.1173000  36.7953000
  72.4396639  29.3030106  37.4616438  72.6438808  29.7843052  35.7605311
  74.1583000  30.5303000  37.0843000  74.1930818  30.9674719  38.0821835
  74.7827028  29.6372714  37.0574639  74.6653000  31.5223000  36.0883000
  74.0871096  32.3500500  36.1133108  75.6178825  31.7700261  36.3148354
  74.6335548  31.1172513  35.1636234  68.1813000  32.0333000  35.7903000
  68.5043000  32.7443000  34.8323000  66.9453000  31.5763000  35.9593000
  66.7366141  30.8970722  36.6770737  65.8803000  31.9573000  35.0363000
  66.3075779  32.5179427  34.2049080  65.1583000  30.7333000  34.4793000
  65.9110908  30.0767577  34.0430003  64.6755231  30.2267319  35.3150124
  64.1143000  31.0803000  33.4243000  63.4358882  30.2341857  33.3149889
  63.5548790  31.9525508  33.7624254  64.7673000  31.3853000  32.0793000
  64.0197318  31.7967333  31.4010940  65.5659558  32.1129379  32.2234926
  65.3333000  30.1833000  31.4773000  66.3057535  29.9840934  31.6637145
  64.6503000  29.3423000  30.7113000  63.3703000  29.5723000  30.4433000
  62.9167809  30.3903069  30.8244629  62.8560893  28.9281814  29.8595207
  65.2493000  28.2703000  30.2063000  66.2240865  28.0985795  30.4073060
  64.7273968  27.6315217  29.6234809  64.8723000  32.9393000  35.6433000
  64.2793000  32.6813000  36.6953000  64.7033000  34.0703000  34.9643000
  65.3409087  34.2932153  34.2133917  63.6443000  35.0173000  35.2733000
  63.2130616  34.7776245  36.2452508  64.1853000  36.4533000  35.3173000
  65.1744213  36.2975935  35.7479898  64.2876670  36.7889265  34.2853233
  63.4333000  37.5223000  36.1323000  63.0935618  37.0708323  37.0644243
  64.3273000  38.7183000  36.4433000  64.6670791  39.1706049  35.5115976
  63.7647366  39.4530488  37.0192925  65.1898818  38.3871702  37.0215785
  62.1673000  37.9843000  35.4333000  61.5000412  37.1344258  35.2898462
  61.6691180  38.7377901  36.0433562  62.4224906  38.4128601  34.4641184
  62.5853000  34.8773000  34.1953000  62.8753000  35.0333000  33.0173000
  61.3603000  34.5623000  34.5983000  61.1772565  34.3736761  35.5735002
  60.2543000  34.4443000  33.6503000  60.6411631  34.3974235  32.6323419
  59.4053000  33.1813000  33.9143000  59.0046161  33.2401225  34.9262746
  58.2563000  33.0613000  32.9193000  58.6562498  33.0019579  31.9070657
  57.6804825  32.1613525  33.1352348  57.6095708  33.9346807  33.0032533
  60.2403000  32.0253000  33.8153000  59.7167056  31.2374261  33.9787135
  59.3803000  35.6813000  33.7513000  58.9423000  36.0453000  34.8423000
  59.1523000  36.3373000  32.6153000  59.6936568  36.1134568  31.7925446
  58.1683000  37.4133000  32.5253000  57.9481237  37.7875310  33.5250863
  58.6423000  38.5983000  31.6173000  59.0347257  38.1832964  30.6889281
  57.4933000  39.5673000  31.2993000  57.1006385  39.9830919  32.2272195
  57.8628373  40.3750327  30.6675478  56.7000630  39.0322468  30.7771963
  59.7843000  39.3763000  32.2753000  59.6247312  40.4336250  32.0638705
  59.7190129  39.2073538  33.3501462  61.1503000  38.9663000  31.7843000
  61.2165067  39.1354028  30.7095346  61.9121369  39.5576601  32.2922341
  61.3107875  37.9091303  31.9958083  56.8793000  36.8223000  31.9883000
  56.8343000  36.3413000  30.8553000  55.8453000  36.8213000  32.8183000
  55.9803726  37.0685589  33.7882061  54.5233000  36.3853000  32.3953000
  54.6153002  35.7877769  31.4883263  53.8423000  35.5453000  33.4633000
  54.0378940  36.0033321  34.4328611  52.7697991  35.5514593  33.2688676
  54.3403000  34.1323000  33.4693000  54.2993681  33.7512513  32.4488945
  55.3743456  34.1359143  33.8140297  53.3673000  33.0683000  34.5353000
  54.3713000  31.5813000  34.4383000  55.3741458  31.7946080  34.8082987
  53.9196301  30.7970499  35.0457922  54.4300411  31.2489081  33.4018800
  53.6953000  37.5983000  32.0193000  53.0713000  38.2473000  32.8593000
  53.7313000  37.8843000  30.7263000  54.1964201  37.2241855  30.1196605
  53.1863000  39.0893000  30.1393000  53.0284339  39.8578761  30.8959163
  54.2063000  39.6153000  29.1073000  54.9762999  40.1653528  29.6482632
  54.6526190  38.7453592  28.6255300  53.5883000  40.5153000  28.0533000
  52.7163000  41.3593000  28.3943000  53.9903000  40.3793000  26.8703000
  51.8403000  38.7323000  29.5093000  51.7403000  38.5763000  28.2933000
  50.8273000  38.5583000  30.3503000  50.9844315  38.6762762  31.3410021
  49.4973000  38.1343000  29.9033000  49.4924359  38.0209304  28.8192230
  49.1163000  36.7933000  30.5373000  49.0317012  37.0339310  31.5970353
  48.1349800  36.5234384  30.1470619  50.0813000  35.6123000  30.3563000
  51.1059713  35.9647883  30.4742052  49.7943000  34.5483000  31.3863000
  48.7698835  34.1949677  31.2687164  50.4834378  33.7148332  31.2502007
  49.9218954  34.9651542  32.3853257  49.9983000  35.0143000  28.9573000
  50.2523241  35.7761390  28.2202976  50.6978248  34.1824294  28.8750955
  48.9852916  34.6559391  28.7742960  48.4453000  39.1943000  30.2233000
  48.4483000  39.7723000  31.3083000  47.5463000  39.4193000  29.2703000
  47.6136343  38.8700906  28.4253535  46.5513000  40.4843000  29.3253000
  47.0444423  41.4514465  29.4229597  45.7093000  40.4883000  28.0313000
  45.2203446  41.4547560  27.9088883  46.3494630  40.2939849  27.1707577
  44.6253000  39.4523000  28.0023000  44.7303000  38.2833000  27.2803000
  45.5268610  38.0276103  26.7144263  43.6353000  37.5653000  27.4483000
  43.5248053  36.5983099  26.9575658  42.8223000  38.2273000  28.2513000
  43.4153000  39.4123000  28.6073000  42.8937235  40.1063597  29.2663449
  45.6473000  40.4423000  30.5733000  45.4683000  39.3793000  31.1743000
  45.0683000  41.6023000  30.9563000  45.2283000  42.9253000  30.3153000
  44.6846892  42.9379789  29.3706166  46.2858409  43.1112430  30.1278659
  44.6503000  43.8743000  31.3263000  44.2414008  44.7533468  30.8281261
  45.4181665  44.1834848  32.0354454  43.5873000  43.0923000  32.0043000
  42.6889040  43.0659716  31.3876231  43.3365841  43.4724588  32.9946133
  44.1843000  41.6773000  32.1203000  44.8012826  41.5445699  33.0090145
  43.0743000  40.6273000  32.1103000  42.3623000  40.4743000  31.1113000
  42.9463000  39.9053000  33.2213000  43.5991028  40.0395643  33.9801945
  41.8853000  38.9143000  33.3873000  41.7022808  38.8017093  34.4559096
  40.9893805  39.3051700  32.9049637  42.2113000  37.5553000  32.7963000
  41.3613000  36.6733000  32.8033000  43.4343000  37.3833000  32.2953000
  44.0576421  38.1759653  32.2385043  43.8833000  36.1033000  31.7343000
  43.1244191  35.8105202  31.0087114  45.2123000  36.2633000  31.0103000
  45.9842879  36.5475272  31.7253872  45.4851316  35.3196975  30.5377775
  45.1207117  37.0374362  30.2484443  43.9873000  34.9853000  32.7733000
  43.8983000  33.8133000  32.4243000  44.2023000  35.3453000  34.0373000
  44.3375941  36.3179670  34.2733374  44.2493000  34.3613000  35.1103000
  43.5009187  34.6455548  35.8500458  43.9864507  33.3943413  34.6813473
  45.5973000  34.2483000  35.7913000  45.8893000  33.2303000  36.4013000
  46.4103000  35.2973000  35.6853000  46.1206255  36.0806554  35.1173718
  47.7363000  35.3383000  36.2973000  48.3654242  34.5597261  35.8658783
  48.4033000  36.7013000  36.0513000  47.7814577  37.4516556  36.5395396
  49.3796251  36.6687293  36.5348582  48.5773000  37.0653000  34.5763000
  49.0752424  36.2340791  34.0770746  47.5878513  37.2090463  34.1422144
  49.4063000  38.3423000  34.3923000  50.2665657  38.2875151  35.0594136
  49.7504129  38.3775305  33.3586441  48.5933000  39.6133000  34.7063000
  48.3945803  39.6269819  35.7779454  49.2043563  40.4756026  34.4395723
  47.3033000  39.6693000  33.9613000  46.7367533  38.8705837  34.2086397
  46.8119568  40.5181909  34.2022690  47.4872350  39.6570636  32.9682656
  47.6903000  35.0403000  37.7923000  48.4053000  34.1753000  38.2703000
  46.8173000  35.7373000  38.5113000  46.1700477  36.3452428  38.0300834
  46.7833000  35.7063000  39.9783000  47.7754969  35.5702079  40.4085597
  46.1973000  37.0293000  40.5023000  45.1837112  37.1270461  40.1134765
  46.1643000  37.0863000  42.0383000  47.1776547  36.9890776  42.4278633
  45.7425352  38.0391720  42.3580631  45.5492813  36.2711177  42.4195223
  46.9743000  38.1183000  39.9893000  46.6147110  38.9478633  40.3119776
  45.9773000  34.5293000  40.5483000  46.3803000  33.9043000  41.5393000
  44.8383000  34.2433000  39.9303000  44.5705487  34.7502831  39.0988094
  43.8783000  33.3213000  40.5143000  44.1944563  33.0518199  41.5220325
  42.4833000  33.9643000  40.5923000  42.1242499  34.1170732  39.5745365
  41.8204137  33.2715458  41.1107336  42.5013000  35.3023000  41.3323000
  42.9506747  35.1323652  42.3107096  43.1264952  35.9876459  40.7599941
  41.1203000  35.9053000  41.5083000  41.2136143  36.9910488  41.4850436
  40.4935426  35.5771700  40.6790803  40.4863000  35.4803000  42.8203000
  40.2893309  34.4087526  42.7872876  41.1782024  35.6971058  43.6341584
  39.2153000  36.2093000  43.0453000  38.5738712  36.0081986  42.2914916
  38.8084532  35.9141459  43.9213478  39.3976566  37.2022154  43.0763499
  43.8473000  31.9603000  39.8363000  43.1343000  31.0623000  40.2703000
  44.6543000  31.7933000  38.7973000  45.1910890  32.5672028  38.4325654
  44.7053000  30.5233000  38.0883000  44.2487840  29.7453391  38.7002388
  43.9503000  30.6063000  36.7593000  42.9633622  31.0226818  36.9609908
  44.5013070  31.2802860  36.1033776  43.8003000  29.2513000  36.0833000
  44.7170722  29.0484897  35.5296778  43.6728650  28.4993693  36.8620571
  42.6223000  29.2033000  35.1403000  42.4926916  28.1778091  34.7943678
  41.7294659  29.5198969  35.6794782  42.7993000  30.0703000  33.9783000
  43.4629247  29.7676994  33.2796338  42.1383000  31.2103000  33.7763000
  42.3633000  31.9113000  32.6753000  43.0331287  31.5785893  31.9965268
  41.8640126  32.7753365  32.5195674  41.2413000  31.6463000  34.6583000
  41.0560740  31.1090003  35.4932254  40.7501784  32.5123461  34.4884105
  46.1303000  30.0283000  37.8723000  46.4493000  28.9003000  38.2193000
  46.9833000  30.8723000  37.3023000  46.6590282  31.7544852  36.9325752
  48.3643000  30.4873000  37.0563000  48.4135015  29.4428925  36.7482557
  49.0313000  31.3793000  35.9713000  48.9019362  32.4238409  36.2546719
  50.5163000  31.0713000  35.8333000  50.6464542  30.0269809  35.5494722
  50.9511844  31.7125520  35.0666371  51.0156689  31.2535994  36.7848760
  48.3283000  31.1863000  34.6203000  48.6810969  30.2417455  34.2062325
  47.2591429  31.1176526  34.8210242  48.5853000  32.3033000  33.6233000
  49.6542746  32.3722566  33.4217110  48.0539686  32.0920877  32.6953046
  48.2323224  33.2481646  34.0365041  49.1623000  30.4433000  38.3673000
  49.8473000  29.4583000  38.6233000  49.0493000  31.4853000  39.1933000
  48.5970056  32.3263177  38.8643343  49.7133000  31.5183000  40.5043000
  50.7938356  31.4837652  40.3651977  49.3593000  32.7953000  41.2713000
  49.6681743  33.5895359  40.5916786  48.2743070  32.8079630  41.3748850
  50.0063000  33.0173000  42.6443000  49.7317203  32.1870442  43.2949782
  51.5193000  33.0973000  42.5373000  51.7946773  33.9276677  41.8871034
  51.9462730  33.2549654  43.5277224  51.9042698  32.1667585  42.1201774
  49.4363000  34.2853000  43.2323000  48.3562676  34.1836471  43.3385836
  49.8818359  34.4650013  44.2107204  49.6586062  35.1241929  42.5728020
  49.5173000  30.2613000  41.3843000  50.5173000  29.6843000  41.8203000
  48.2503000  29.8293000  41.6453000  46.9523000  30.4543000  41.3133000
  46.9803978  30.8082062  40.2827365  46.7814822  31.2978950  41.9820808
  45.9583000  29.3553000  41.5163000  45.7475309  28.8938825  40.5515361
  45.0418529  29.7847271  41.9210450  46.5543000  28.3743000  42.4713000
  46.3007590  27.3502842  42.1970599  46.1950381  28.5793748  43.4797517
  48.0763000  28.5703000  42.4073000  48.4753957  28.7488834  43.4057633
  48.7673000  27.3443000  41.7923000  49.2953000  26.5153000  42.5353000
  48.7853000  27.2453000  40.4613000  48.2925787  27.9302595  39.9061824
  49.4963000  26.1553000  39.7603000  49.0697850  25.1971192  40.0570723
  49.3753000  26.2953000  38.2343000  49.7364159  27.2839106  37.9508504
  50.0009217  25.5334238  37.7692816  48.0443000  26.1393000  37.7993000
  48.0066613  26.2326380  36.8445900  50.9743000  26.1333000  40.1033000
  51.5333000  25.0783000  40.3663000  51.5913000  27.3133000  40.0563000
  51.0551688  28.1147971  39.7558586  53.0073000  27.5033000  40.3663000
  53.6402927  26.8140185  39.8074525  53.4583000  28.9713000  40.0813000
  52.7712022  29.6485458  40.5885822  54.8913000  29.2273000  40.5793000
  55.5790817  28.5506934  40.0720914  55.1723330  30.2583485  40.3646836
  54.9391764  29.0544847  41.6544474  53.3293000  29.2983000  38.5903000
  54.1541232  28.8026617  38.0783330  52.3841279  28.8770683  38.2477900
  53.3623000  30.7893000  38.2803000  54.3074344  31.2111711  38.6221269
  53.2656732  30.9395967  37.2050450  52.5374398  31.2855782  38.7915861
  53.2833000  27.1483000  41.8203000  54.2463000  26.4513000  42.1153000
  52.4233000  27.6283000  42.7143000  51.6824280  28.2339406  42.3911786
  52.5643000  27.4133000  44.1513000  53.5658346  27.6656091  44.4996787
  51.5373000  28.2673000  44.9363000  50.5452804  28.0721011  44.5289994
  51.5493000  27.9393000  46.4113000  52.5409383  28.1346994  46.8194341
  50.8159111  28.5586041  46.9277336  51.2997200  26.8876575  46.5522236
  51.8323000  29.7483000  44.7243000  51.7624422  29.9848700  43.6625766
  51.1082902  30.3463663  45.2776770  52.8373367  29.9737882  45.0808909
  52.4643000  25.9263000  44.5073000  53.2903000  25.4163000  45.2713000
  51.4693000  25.2423000  43.9333000  50.7962589  25.7389424  43.3672069
  51.2733000  23.8033000  44.1453000  51.1489513  23.6043083  45.2097430
  50.0253000  23.3053000  43.4043000  50.0478110  23.7326559  42.4018233
  50.0959664  22.2196425  43.3375616  48.7243000  23.6863000  44.0873000
  48.6846777  23.1623956  45.0423158  48.7444261  24.7616975  44.2639841
  47.4933000  23.3303000  43.2613000  47.6672923  23.5933450  42.2179242
  47.3009544  22.2601840  43.3384651  46.3103000  24.0563000  43.7383000
  46.0869415  24.9199903  43.2647501  45.5233000  23.6573000  44.7413000
  45.7743000  22.5233000  45.3903000  46.5670759  21.9572092  45.1235648
  45.1709117  22.2337471  46.1467267  44.4763000  24.3953000  45.0993000
  44.2789751  25.2569698  44.6107428  43.8833728  24.0906584  45.8580685
  52.4923000  22.9923000  43.7123000  52.9323000  22.0883000  44.4193000
  53.0283000  23.3423000  42.5473000  52.5595732  24.0479626  41.9973593
  54.2013000  22.6943000  41.9823000  54.1155599  21.6115371  42.0737999
  54.3193000  23.0533000  40.4933000  53.3796515  22.7511776  40.0308263
  54.4140282  24.1381974  40.4472103  55.4853000  22.4083000  39.7453000
  55.5131476  22.8518441  38.7500141  56.3935514  22.6737306  40.2863409
  55.3923000  20.8963000  39.6233000  54.2763000  20.3283000  39.6893000
  56.4583000  20.2733000  39.4553000  55.4793000  23.0433000  42.7493000
  56.3423000  22.1793000  42.9453000  55.6013000  24.3003000  43.1823000
  54.9577930  25.0089704  42.8601442  56.7123000  24.7113000  44.0473000
  57.6286209  24.4531396  43.5164437  56.6913000  26.2053000  44.2763000
  55.7838576  26.4781048  44.8150262  57.5627678  26.4957458  44.8630584
  56.7121092  26.7208947  43.3161811  56.7323000  23.9663000  45.3853000
  57.8083000  23.6663000  45.9073000  55.5533000  23.6803000  45.9403000
  54.7085036  24.0826852  45.5601624  55.4523000  22.8793000  47.1733000
  56.1454252  23.2738874  47.9162519  54.0323000  22.9183000  47.7573000
  53.3971555  22.7939425  46.8802447  53.9165977  22.0562317  48.4142256
  53.6223000  24.1933000  48.5093000  54.0820269  25.0495424  48.0157406
  52.1053000  24.3683000  48.5233000  51.6448673  23.5126045  49.0171480
  51.8491634  25.2798853  49.0632139  51.7375553  24.4374949  47.4995440
  54.1693000  24.1653000  49.9303000  55.2571383  24.1036099  49.9002746
  53.8717411  25.0745072  50.4527004  53.7710867  23.2977133  50.4564355
  55.9203000  21.4383000  46.9653000  56.6543000  20.8983000  47.7963000
  55.5113000  20.8313000  45.8483000  54.8288217  21.2896168  45.2615562
  55.9603000  19.4773000  45.4723000  55.7735670  18.7903085  46.2976924
  55.2123000  18.9703000  44.2343000  55.2006668  19.7815216  43.5063690
  55.7795220  18.1305975  43.8327294  53.7933000  18.5293000  44.5203000
  53.8319364  17.5532522  45.0039722  53.3430244  19.2532152  45.1994912
  52.9563000  18.4343000  43.2533000  53.1280118  19.3223486  42.6450372
  53.2554901  17.5479478  42.6938677  51.4713000  18.3373000  43.6053000
  51.2620138  17.2916383  43.8308914  51.3128173  18.9401320  44.4994901
  50.5523000  18.8073000  42.5163000  50.6986911  18.2485495  41.6877668
  49.5938651  18.7133663  42.8207322  50.7457760  19.7763355  42.3074070
  57.4703000  19.4163000  45.2313000  58.1033000  18.3843000  45.4573000
  58.0303000  20.5363000  44.7753000  57.4345665  21.3136146  44.5283528
  59.4663000  20.6573000  44.5273000  59.8811546  19.6916376  44.2383518
  59.7103000  21.6513000  43.3953000  58.9997436  22.4693770  43.5134474
  60.7252519  22.0338931  43.5029812  59.5473000  21.0383000  42.0283000
  60.4593099  20.4941785  41.7827991  58.7076698  20.3439097  42.0590472
  59.2913000  22.0903000  40.9773000  58.2717964  21.9931765  40.6040998
  59.4257968  23.0808854  41.4117545  60.2163000  21.9413000  39.8563000
  61.0892763  22.4426206  39.9380882  60.0033000  21.2123000  38.7653000
  58.8823000  20.5313000  38.6013000  58.1682932  20.5604477  39.3150540
  58.7449587  19.9849623  37.7629969  60.9323000  21.1723000  37.8263000
  61.7896283  21.6926644  37.9459210  60.7806944  20.6215513  36.9933592
  60.2703000  21.0463000  45.7753000  61.5043000  21.1223000  45.7263000
  59.5543000  21.2653000  46.8833000  58.5490079  21.2140857  46.8004498
  60.1273000  21.6723000  48.1743000  59.3212409  21.8993910  48.8720089
  60.9973000  20.5603000  48.7753000  61.8027820  20.3720214  48.0654767
  61.4150257  20.9532592  49.7022241  60.2583000  19.2563000  49.0633000
  59.6928930  18.9833178  48.1722913  61.0000645  18.4855294  49.2725849
  59.3063000  19.3823000  50.2513000  59.7825816  19.9775784  51.0303369
  58.3908505  19.8763740  49.9258118  58.9603000  18.0723000  50.8073000
  59.6810538  17.5984511  51.3327336  57.7773000  17.4743000  50.6683000
  56.7943000  18.0593000  49.9893000  56.9430474  18.9673972  49.5729663
  55.9037182  17.5926823  49.8932188  57.5773000  16.2813000  51.2133000
  58.3214400  15.8341062  51.7294138  56.6818313  15.8258085  51.1095597
  60.9123000  22.9793000  48.0803000  61.9193000  23.1613000  48.7663000
  60.4393000  23.8883000  47.2323000  59.6239569  23.6845616  46.6721164
  61.1233000  25.1533000  47.0193000  62.1909715  25.0194007  47.1932189
  60.9203000  25.6683000  45.5873000  59.8426161  25.8311337  45.5738187
  61.4330536  26.6284522  45.5299274  61.3213000  24.8023000  44.3863000
  60.8403546  23.8277460  44.4701860  60.8873000  25.4703000  43.0963000
  61.3682319  26.4447787  43.0114787  61.1762865  24.8481208  42.2492578
  59.8049208  25.5989306  43.0994235  62.8193000  24.4983000  44.3493000
  63.1045013  23.9634065  45.2551966  63.0442213  23.8826242  43.4784068
  63.3786089  25.4318419  44.2878827  60.6823000  26.2023000  48.0353000
  59.4853000  26.4483000  48.2133000  61.6673000  26.7973000  48.7073000
  62.6060520  26.4325597  48.6310866  61.4383000  27.9403000  49.5853000
  60.6563445  27.7061404  50.3076670  62.7193000  28.2793000  50.3453000
  63.1328549  27.3405029  50.7137177  63.4102846  28.7238584  49.6290542
  62.5143000  29.2323000  51.5083000  63.4818979  29.6234226  51.8227492
  61.8775448  30.0559788  51.1855028  61.8593000  28.5133000  52.6693000
  60.8628173  28.1895993  52.3687355  62.4601601  27.6423314  52.9309875
  61.7383000  29.3673000  53.8443000  62.4824952  29.3187899  54.5254165
  60.7273000  30.1993000  54.0683000  60.7153000  30.9313000  55.1743000
  61.4730524  30.8515036  55.8372810  59.9484646  31.5651311  55.3484298
  59.7343000  30.3063000  53.1873000  59.7499208  29.7514156  52.3435231
  58.9701667  30.9418406  53.3669861  60.9723000  29.1313000  48.7443000
  61.7513000  29.6863000  47.9743000  59.7023000  29.5073000  48.9003000
  59.1618691  29.1184449  49.6597903  59.0253000  30.3923000  47.9473000
  59.7250126  30.7219353  47.1792883  57.8413000  29.6523000  47.2573000
  57.1211128  29.3785935  48.0283482  57.1443000  30.5203000  46.1873000
  57.8637986  30.7940307  45.4156181  56.3267749  29.9567751  45.7376429
  56.7495952  31.4237145  46.6522204  58.3253000  28.4623000  46.6253000
  57.5953601  28.0062944  46.2000390  58.5453000  31.7043000  48.5803000
  58.0843000  31.7293000  49.7233000  58.6783000  32.7873000  47.8173000
  59.1895838  32.7086353  46.9498324  58.1323000  34.0913000  48.1833000
  57.6075405  34.0221203  49.1361593  59.2593000  35.1103000  48.3203000
  59.8462462  34.6974302  49.1407462  59.8527166  35.0951259  47.4061192
  58.8683000  36.5473000  48.6483000  58.1564483  36.8984572  47.9012681
  58.2383000  36.6303000  50.0243000  58.9497684  36.2797187  50.7719659
  57.9668027  37.6640038  50.2384178  57.3446081  36.0069521  50.0534996
  60.0923000  37.4573000  48.5213000  60.4756691  37.4113357  47.5019792
  59.8089217  38.4832193  48.7564332  60.8652693  37.1263589  49.2149104
  57.1473000  34.5743000  47.1313000  57.4783000  34.6093000  45.9463000
  55.9443000  34.9533000  47.5643000  55.7016606  34.8063937  48.5336524
  54.9323000  35.5453000  46.6733000  55.2805436  35.5778972  45.6409420
  53.5863000  34.7653000  46.7423000  53.2604879  34.7250169  47.7816864
  52.5043000  35.4473000  45.8933000  52.8292174  35.4875398  44.8536318
  51.5764366  34.8794195  45.9617248  52.3378965  36.4598734  46.2608651
  53.7823000  33.3093000  46.3093000  53.8144212  33.2878024  45.2199851
  54.7386287  32.9699201  46.7072398  52.6863000  32.4013000  46.7963000
  51.7296559  32.7397982  46.3983667  52.8800888  31.3833127  46.4582957
  52.6538621  32.4219178  47.8856221  54.7103000  37.0133000  47.0633000
  54.5083000  37.3093000  48.2373000  54.7503000  37.9173000  46.0793000
  54.9047791  37.6075513  45.1304632  54.7033000  39.3563000  46.3403000
  54.5127738  39.5297112  47.3994164  56.0403000  40.0283000  45.9633000
  56.1529943  39.7713359  44.9100343  55.9085552  41.1058169  46.0617914
  57.2983000  39.5933000  46.7343000  57.3355492  38.5041282  46.7547473
  58.5643000  40.1333000  46.0723000  58.5279874  41.2225034  46.0519014
  59.4374785  39.8099408  46.6389559  58.6322438  39.7533941  45.0529102
  57.2323000  40.0393000  48.1883000  56.3597644  39.5939362  48.6662458
  58.1345665  39.7180911  48.7087241  57.1552437  41.1256733  48.2325088
  53.5383000  40.0753000  45.6773000  53.3953000  40.0723000  44.4483000
  52.7183000  40.7153000  46.5073000  52.8597037  40.6085401  47.5016373
  51.5913000  41.5343000  46.0493000  51.3979365  41.3477152  44.9929403
  50.3413000  41.1713000  46.8453000  50.5163205  41.3613669  47.9042346
  49.5025893  41.7768220  46.5017776  50.1107115  40.1160127  46.6993658
  51.9083000  43.0263000  46.2003000  52.5083000  43.4233000  47.1963000
  51.5333000  43.8633000  45.2113000  50.9023000  43.5693000  43.9123000
  50.1071349  42.8356096  44.0446293  51.6466935  43.1766170  43.2196404
  50.3813000  44.9163000  43.4913000  49.4076654  45.1071504  43.9426434
  50.2948552  44.9696788  42.4060446  51.3963000  45.8603000  43.9843000
  50.9695245  46.8562470  44.1028384  52.2675907  45.9142662  43.3315828
  51.8023000  45.3003000  45.3543000  52.8665246  45.4061861  45.5648050
  50.9963000  45.9853000  46.4543000  51.5103000  46.8743000  47.1313000
  49.7383000  45.5703000  46.6023000  49.4326138  44.7990517  46.0262519
  48.7863000  46.1613000  47.5203000  49.3073247  46.7652702  48.2631677
  47.7383000  47.0663000  46.7843000  47.0511987  47.4724051  47.5266413
  48.4153000  48.2133000  46.0363000  49.1022560  47.8079435  45.2934157
  47.6587293  48.8195997  45.5382030  48.9686815  48.8319691  46.7427829
  46.9773000  46.2773000  45.8573000  46.3379807  46.8368506  45.4103387
  48.0353000  45.0583000  48.2673000  48.0923000  43.8943000  47.8823000
  47.3253000  45.4373000  49.3243000  47.3888913  46.3905318  49.6520263
  46.4963000  44.4993000  50.0783000  47.0843028  43.6169545  50.3309226
  45.9843000  45.1313000  51.3713000  45.6025424  46.1177012  51.1079122
  45.1630372  44.5060761  51.7216176  47.0263000  45.2683000  52.4773000
  47.3227878  44.2756917  52.8163053  47.8977969  45.7935718  52.0865511
  46.4413000  46.0553000  53.6533000  45.5304313  45.5642515  53.9957742
  47.1678216  46.0794567  54.4655083  46.1183000  47.4283000  53.2733000
  46.4063298  47.7171632  52.3493431  45.4863000  48.3083000  54.0453000
  45.0823000  47.9813000  55.2643000  45.2544453  47.0508300  55.6174169
  44.6041040  48.6640508  55.8346329  45.2533000  49.5303000  53.5893000
  45.5563344  49.7856438  52.6602845  44.7737289  50.2008378  54.1728146
  45.3133000  43.9893000  49.2483000  44.7723000  42.9093000  49.5313000
  44.9163000  44.7673000  48.2363000  45.2866651  45.7035307  48.1562936
  43.8793000  44.3493000  47.2943000  42.9898868  43.9880802  47.8105980
  43.4583000  45.4963000  46.3153000  44.3474784  46.0723313  46.0590796
  42.8223000  44.9463000  45.0383000  41.9327360  44.3704965  45.2936960
  42.5440102  45.7733086  44.3850680  43.5361037  44.3024379  44.5244639
  42.5143000  46.4713000  47.0043000  43.0124214  46.9109138  47.8684278
  42.2337798  47.2605624  46.3068239  41.6196781  45.9416753  47.3317907
  44.3093000  43.1013000  46.5153000  43.5253000  42.1523000  46.3803000
  45.5453000  43.1073000  46.0053000  46.0931826  43.9556401  46.0208896
  46.0683000  41.9563000  45.2653000  45.2783034  41.5662407  44.6235381
  47.3133000  42.2943000  44.3773000  48.0950052  42.7160774  45.0090754
  47.8413000  41.0293000  43.6863000  47.0602479  40.6071818  43.0539435
  48.7062791  41.2834472  43.0736657  48.1328164  40.2977669  44.4399440
  46.9543000  43.3163000  43.3133000  46.6046902  44.2314958  43.7910989
  47.8339779  43.5360572  42.7083429  46.1661449  42.9160580  42.6755550
  46.3183000  40.7823000  46.2093000  46.0193000  39.6373000  45.8573000
  46.8183000  41.0683000  47.4163000  47.1410443  42.0060634  47.6074418
  46.9943000  40.0403000  48.4623000  47.7062335  39.3110061  48.0758025
  47.5783000  40.6673000  49.7453000  46.8726761  41.3932651  50.1492425
  47.7570436  39.8855218  50.4835234  48.5183632  41.1667202  49.5108650
  45.6953000  39.2923000  48.7853000  45.6923000  38.0643000  48.9453000
  44.6023000  40.0483000  48.9043000  44.7030428  41.0523791  48.8621641
  43.2763000  39.4963000  49.1613000  43.3419832  38.8459346  50.0335441
  42.2873000  40.6093000  49.4593000  42.2038290  41.2638215  48.5916975
  41.3115788  40.1785155  49.6840069  42.6355418  41.1856523  50.3164143
  42.7833000  38.6443000  47.9913000  42.1273000  37.6213000  48.2003000
  43.0873000  39.0753000  46.7673000  43.4838297  39.9944179  46.6328163
  42.7663000  38.2753000  45.5793000  41.7233271  37.9625708  45.6293708
  42.9773000  39.0673000  44.2893000  44.0072649  39.4238322  44.3018025
  42.8453992  38.3680898  43.4635837  42.0293000  40.2543000  44.1083000
  42.1900280  40.9208225  44.9556577  42.3020483  40.7675115  43.1861712
  40.5643000  39.8533000  44.0503000  40.1683000  39.0813000  43.1493000
  39.8013000  40.3313000  44.9123000  43.5643000  36.9663000  45.5443000
  43.0243000  35.9203000  45.1813000  44.8363000  37.0393000  45.9333000
  45.2324223  37.9503711  46.1153325  45.7063000  35.8703000  46.0463000
  45.7078584  35.3195489  45.1056779  47.1353000  36.2953000  46.3643000
  47.0803357  37.0083169  47.1869087  47.6678105  35.4027531  46.6927702
  47.8673000  36.9183000  45.2103000  48.0414853  36.1669508  44.4400827
  47.2710620  37.7312358  44.7958875  49.4373000  37.5653000  45.7653000
  50.2263000  37.9223000  44.2073000  49.6282087  38.6463862  43.6540505
  51.2190635  38.3343666  44.3881937  50.3147861  37.0047599  43.6255855
  45.2353000  34.8553000  47.0983000  45.2193000  33.6613000  46.8323000
  44.8583000  35.3363000  48.2803000  44.9685898  36.3223485  48.4690960
  44.3623000  34.4773000  49.3523000  45.1149612  33.7279225  49.5973176
  44.0563000  35.2933000  50.6113000  44.9420569  35.8898994  50.8294815
  43.2239438  35.9544291  50.3700707  43.6943000  34.4403000  51.8453000
  44.3419364  33.5636896  51.8303993  43.9135313  35.0383649  52.7298084
  42.2333000  33.9933000  51.8823000  41.3633000  34.6943000  51.3253000
  41.9543000  32.9303000  52.4783000  43.1233000  33.6803000  48.9133000
  42.9983000  32.5023000  49.2373000  42.2123000  34.3283000  48.1883000
  42.2842550  35.3278336  48.0623856  41.0503000  33.6393000  47.6233000
  40.4724385  33.1866841  48.4291003  40.1463000  34.6043000  46.8563000
  40.7931967  35.2033691  46.2154099  39.4855131  33.9964815  46.2382244
  39.3153000  35.5213000  47.7343000  38.9606948  34.9300399  48.5785556
  39.9577180  36.3234757  48.0974976  38.1263000  36.1183000  46.9993000
  37.0413000  36.2223000  47.6143000  38.2643000  36.4743000  45.8063000
  41.4583000  32.4773000  46.7163000  40.8583000  31.4113000  46.7653000
  42.4853000  32.6923000  45.8993000  42.9183868  33.6044270  45.8756456
  42.9563000  31.6753000  44.9563000  42.0683438  31.1879177  44.5536942
  43.7133000  32.3243000  43.8133000  44.6100680  32.8088231  44.1994924
  43.9966017  31.5634127  43.0860512  43.0779970  33.0677095  43.3318110
  43.8123000  30.5913000  45.6193000  43.8883000  29.4693000  45.1143000
  44.4373000  30.9283000  46.7483000  44.2988081  31.8525999  47.1311696
  45.4063000  30.0513000  47.3933000  45.6096385  29.1898446  46.7571811
  46.7253000  30.8053000  47.6363000  46.3992491  31.5785085  48.3319570
  47.4029921  30.1207056  48.1463626  47.4553000  31.4593000  46.4473000
  46.7198135  31.9140029  45.7836693  48.4193000  32.5273000  46.9433000
  49.1554177  32.0732406  47.6066699  48.9283017  32.9812122  46.0930167
  47.8656252  33.2934881  47.4859789  48.1803000  30.4573000  45.5663000
  47.4630375  29.7441872  45.1599700  48.6734088  30.9821196  44.7480645
  48.9256143  29.9253122  46.1575652  44.8963000  29.4073000  48.6913000
  45.6243000  28.6463000  49.3273000  43.6453000  29.6943000  49.0583000
  43.0957237  30.3084306  48.4744261  43.0563000  29.2203000  50.3213000
  43.6060534  29.6429527  51.1622727  41.5883000  29.6443000  50.4333000
  41.5363763  30.7047575  50.1866565  41.0272570  29.0720673  49.6944627
  40.9853000  29.4133000  51.8233000  40.8420293  28.3411518  51.9577340
  41.6932298  29.7807087  52.5662322  39.6623000  30.1233000  51.9943000
  38.9391200  29.6940934  51.3008367  39.3139517  29.9792098  53.0170370
  39.7673000  31.5563000  51.7333000  40.6979165  31.9329146  51.6227836
  38.7303000  32.3853000  51.6323000  38.9343000  33.6753000  51.3853000
  39.8763503  34.0223940  51.2749958  38.1463250  34.3025015  51.3090550
  37.4883000  31.9353000  51.7753000  37.3277152  30.9558448  51.9623299
  36.7105201  32.5747666  51.6963089  43.1793000  27.7093000  50.4943000
  42.8523000  26.9503000  49.5833000  43.6593000  27.2863000  51.6653000
  43.8871613  27.9636981  52.3789599  43.8713000  25.8683000  51.9613000
  43.5367888  25.6869255  52.9827229  43.2593518  25.2880676  51.2706850
  45.3213000  25.4263000  51.8293000  45.7153000  24.4133000  52.4033000
  46.1143000  26.1803000  51.0663000  45.7159858  26.9359484  50.5273745
  47.5383000  25.8823000  50.8973000  47.6875787  24.8025786  50.8932096
  48.0663000  26.4563000  49.5723000  47.6223312  27.4511358  49.5363466
  49.1512180  26.5449898  49.6287543  47.6813000  25.6773000  48.3033000
  46.6030143  25.5179454  48.3059112  48.0743000  26.4343000  47.0593000
  49.1525842  26.5936406  47.0557505  47.7896292  25.8591692  46.1782280
  47.5650953  27.3979214  47.0436571  48.2913000  24.2723000  48.2823000
  47.9379333  23.7092689  49.1461445  47.9924716  23.7595243  47.3680440
  49.3781626  24.3469462  48.3177481  48.3573000  26.3773000  52.0923000
  48.0323000  27.4173000  52.6623000  49.3973000  25.6123000  52.4993000
  49.8043000  24.3063000  51.9373000  49.9106446  24.3994003  50.8565024
  49.0381647  23.5648381  52.1639497  51.1033000  24.0113000  52.6193000
  51.9246242  24.3278496  51.9763987  51.1767743  22.9389460  52.8002965
  51.0943000  24.7723000  53.9103000  52.1121771  25.0642241  54.1687678
  50.6583552  24.2078353  54.7345763  50.2483000  26.0233000  53.6263000
  49.5999602  26.2658541  54.4682746  51.1223000  27.2423000  53.2853000
  52.2943000  27.1013000  52.9233000  50.5293000  28.4283000  53.4053000
  49.5485044  28.4582621  53.6445522  51.2103000  29.6843000  53.1263000
  52.2713038  29.5327881  52.9277698  50.5573000  30.4333000  51.9213000
  49.4954337  30.5626817  52.1305861  51.2113000  31.8213000  51.6893000
  52.2731556  31.6926923  51.4794822  50.7312084  32.3128678  50.8431476
  51.0895677  32.4346725  52.5820791  50.6253000  29.5723000  50.6513000
  51.6558456  29.6039117  50.2976374  50.3724892  28.5525638  50.9416864
  49.7033000  30.0233000  49.5503000  49.9558186  31.0428601  49.2590415
  49.8130049  29.3625824  48.6903486  48.6724617  29.9915143  49.9030917
  51.2323000  30.5683000  54.3763000  50.2103000  30.7423000  55.0413000
  52.4123000  31.1043000  54.6873000  53.2374573  30.7732816  54.2080907
  52.5803000  32.0723000  55.7653000  51.8138725  31.9227015  56.5257659
  53.9643000  31.8943000  56.4193000  53.8978968  30.9742992  57.0000653
  54.6623725  31.7529081  55.5941920  54.4583000  33.0253000  57.3143000
  55.5102705  32.8372828  57.5290287  54.3632426  33.9537643  56.7512545
  53.6903000  33.1433000  58.6163000  52.6507739  33.3921229  58.4028250
  53.7338604  32.1940530  59.1502775  54.2573000  34.1893000  59.4713000
  54.0100922  35.1427099  59.2476995  55.0543000  33.9673000  60.5163000
  55.5153000  34.9903000  61.2243000  55.2602212  35.9334264  60.9682775
  56.1191919  34.8212186  62.0160233  55.3833000  32.7273000  60.8683000
  55.0266307  31.9440937  60.3396460  55.9882385  32.5747727  61.6625818
  52.3443000  33.4903000  55.2313000  53.1863000  34.0473000  54.5103000
  51.1773000  34.0483000  55.5603000  50.5070952  33.5199918  56.1004994
  50.7983000  35.3863000  55.1003000  51.2362170  35.5665953  54.1185559
  49.2723000  35.5353000  54.9923000  48.8517313  35.2439819  55.9547734
  49.0800768  36.5939383  54.8178430  48.6273000  34.7163000  53.8903000
  48.1443000  33.4283000  54.1383000  48.2404709  33.0180313  55.1435513
  47.5483000  32.6703000  53.1293000  47.1782386  31.6656704  53.3339357
  47.4253000  33.2103000  51.8533000  46.8423000  32.4793000  50.8413000
  46.5552281  31.6083062  51.1251294  47.8923000  34.4903000  51.5853000
  47.7936527  34.9136167  50.5857140  48.4893000  35.2343000  52.6013000
  48.8582135  36.2392531  52.3961848  51.3803000  36.4453000  56.0313000
  51.0983000  36.4533000  57.2333000  52.2033000  37.3293000  55.4723000
  52.4858619  37.2073767  54.5103266  52.8153000  38.4063000  56.2413000
  52.5129349  38.3346807  57.2860704  54.3363000  38.3113000  56.1663000
  54.6310772  38.4273467  55.1233528  54.7552566  39.1275924  56.7547235
  54.8603000  36.9813000  56.6973000  54.5744819  36.8851588  57.7447568
  54.3971475  36.1811535  56.1199289  56.3583000  36.8463000  56.5923000
  57.0943000  37.8183000  56.7733000  56.8263000  35.6313000  56.3063000
  57.8220306  35.4835023  56.2239726  56.1830081  34.8641138  56.1732505
  52.2823000  39.7723000  55.7963000  53.0383000  40.6683000  55.4203000
  50.9563000  39.8883000  55.8553000  50.4441522  39.0643723  56.1362753
  50.2003000  41.0953000  55.5253000  50.8059512  41.9840940  55.7023059
  49.7363000  41.0963000  54.0333000  50.6025617  41.3106714  53.4074119
  49.1243000  39.7443000  53.6173000  48.2576481  39.5294516  54.2424834
  48.8157543  39.7905334  52.5729049  49.8660695  38.9554055  53.7418958
  48.7693000  42.1343000  53.8183000  48.4906739  42.1267687  52.8996537
  48.9783000  41.1703000  56.4503000  48.3553000  40.1383000  56.7253000
  48.6333000  42.3783000  56.9483000  49.3533000  43.6563000  56.8373000
  49.6817053  43.7999363  55.8079221  50.2212787  43.6426146  57.4964848
  48.3293000  44.6663000  57.2613000  47.7692665  45.0071771  56.3905162
  48.8258695  45.5165097  57.7289147  47.4593000  43.9743000  58.2213000
  46.4586021  44.4055239  58.1939372  47.8465525  44.0204562  59.2391432
  47.4123000  42.5183000  57.7453000  47.4774942  41.8105664  58.5717146
  46.1323000  42.2553000  56.9493000  45.0793000  42.0623000  57.5453000
  46.2293000  42.2273000  55.6213000  47.1059200  42.4693658  55.1819358
  45.0793000  41.9203000  54.7593000  44.2934849  42.6393864  54.9906193
  45.4533000  42.0643000  53.2923000  46.2329055  41.3443925  53.0432047
  44.5758728  41.8776933  52.6731073  45.8195677  43.0741719  53.1076223
  44.5203000  40.5243000  55.0163000  43.3173000  40.2963000  54.8873000
  45.4013000  39.5923000  55.3653000  46.3795698  39.8308440  55.4439403
  45.0123000  38.2013000  55.5543000  43.9313765  38.0836826  55.4776864
  45.6893000  37.2503000  54.5283000  46.7709574  37.3411076  54.6276501
  45.2753000  35.7973000  54.7713000  44.1937435  35.7056068  54.6716569
  45.7629699  35.1528353  54.0399015  45.5738724  35.4970072  55.7756806
  45.3483000  37.6643000  53.1003000  45.6997205  38.6806390  52.9223657
  45.8327302  36.9849026  52.3989826  44.2684337  37.6236121  52.9577022
  45.3053000  37.7413000  56.9723000  46.4013000  37.9513000  57.5073000
  44.2993000  37.1193000  57.5723000  43.4067309  37.0448905  57.1055206
  44.4213000  36.5803000  58.9033000  45.4200242  36.7755065  59.2938681
  43.4003000  37.2313000  59.8293000  43.0315875  38.1301675  59.3351467
  42.5786782  36.5275223  59.9624711  43.9723000  37.5973000  61.1773000
  43.1778487  38.0671520  61.7571164  44.2814585  36.6739259  61.6670993
  45.1753000  38.5563000  61.0833000  45.6682083  38.5708400  62.0553746
  45.8612308  38.1600372  60.3345850  44.7673000  39.9773000  60.6983000
  44.6605403  40.0100571  59.6140353  43.8037969  40.1840490  61.1641496
  45.7593000  41.0043000  61.1313000  46.6520645  40.8131523  60.6994044
  45.4392372  41.9204925  60.8515659  45.8580562  40.9744025  62.1360151
  44.2253000  35.0783000  58.8133000  43.1013000  34.5903000  58.6633000
  45.3403000  34.3553000  58.8793000  46.2212713  34.8237544  59.0359507
  45.3503000  32.9113000  58.6893000  44.3371146  32.5142527  58.7518145
  45.9213000  32.5823000  57.3033000  45.2305335  32.9624821  56.5507029
  46.8821879  33.0867421  57.2016498  46.0983000  31.1883000  57.1203000
  46.4557837  31.0233571  56.2447436  46.1673000  32.2263000  59.7793000
  47.0783000  32.8253000  60.3593000  45.8243000  30.9733000  60.0583000
  44.9959045  30.5785676  59.6363443  46.5953000  30.1433000  60.9743000
  46.8206208  30.7038881  61.8815325  45.8003000  28.8913000  61.3573000
  45.3684051  28.4774304  60.4461041  46.4975164  28.1722822  61.7874194
  44.6943000  29.1813000  62.3543000  43.5103000  28.9663000  62.0113000
  45.0063000  29.6233000  63.4813000  47.9023000  29.7443000  60.3003000
  47.8993000  29.2723000  59.1603000  49.0173000  29.9583000  60.9913000
  49.0003991  30.5244686  61.8275217  50.3083000  29.5043000  60.4903000
  50.1484668  28.8500601  59.6332570  51.1983000  30.6793000  60.0523000
  52.1589345  30.3037013  59.6998708  50.7122825  31.2389997  59.2531609
  51.4963000  31.6613000  61.1433000  52.6693000  31.6353000  61.8673000
  53.4142962  30.9675476  61.7287823  52.6573000  32.6123000  62.7573000
  53.5009886  32.7592579  63.4316085  51.5193000  33.2723000  62.6363000
  50.7763000  32.6993000  61.6323000  49.7982843  33.1073734  61.3772262
  51.0043000  28.5983000  61.5023000  51.0503000  28.8933000  62.6983000
  51.5223000  27.4823000  61.0003000  51.3915574  27.2915996  60.0171219
  52.2393000  26.5023000  61.8043000  51.7082505  26.3323682  62.7408943
  52.3533000  25.1613000  61.0523000  52.9296390  24.4632291  61.6594496
  50.9683000  24.5773000  60.7823000  50.3914959  25.2746538  60.1747686
  51.0697032  23.6310640  60.2508359  50.4537515  24.4087618  61.7283102
  53.0233000  25.3653000  59.8023000  53.0928707  24.5288766  59.3362998
  53.6403000  26.9983000  62.1663000  54.1983000  26.6103000  63.1993000
  54.1943000  27.8593000  61.3143000  53.6482530  28.1989184  60.5354603
  55.5673000  28.3373000  61.4583000  55.6361359  29.3492515  61.0591571
  55.8328895  28.3453947  62.5154168  56.5423000  27.4433000  60.7103000
  57.7563000  27.6783000  60.7243000  55.9973000  26.4113000  60.0643000
  55.0008065  26.2716297  60.1514331  56.7673000  25.4473000  59.2743000
  57.8333227  25.5976983  59.4448142  56.4043000  24.0123000  59.6763000
  55.3254936  23.9995533  59.8315853  56.6556790  23.3808428  58.8241437
  57.1063000  23.4813000  60.9293000  57.2230077  22.4031792  60.8191381
  58.0893264  23.9484612  60.9886431  56.3233000  23.7803000  62.2053000
  56.9690015  23.5932641  63.0633129  56.0272973  24.8292957  62.1958150
  55.1203000  22.9543000  62.3343000  54.9746616  22.2455419  61.6296364
  54.2223000  23.0713000  63.3153000  54.3733000  23.9913000  64.2693000
  55.1741646  24.6064316  64.2511620  53.6860781  24.0685505  65.0054101
  53.1633000  22.2713000  63.3373000  53.0423523  21.5786212  62.6122705
  52.4833384  22.3589495  64.0789661  56.5483000  25.6123000  57.7623000
  57.0653000  24.8193000  56.9723000  55.7713000  26.6243000  57.3713000
  55.3091852  27.1882140  58.0702637  55.5213000  26.9283000  55.9513000
  55.0800128  26.0561488  55.4688925  54.5623000  28.1163000  55.7893000
  54.9297240  28.9061434  56.4444689  54.6391145  28.4406974  54.7515303
  53.1013000  27.8173000  56.1223000  52.4833969  28.4721024  55.5078650
  52.9149666  26.7792211  55.8470342  52.7533000  28.0233000  57.5933000
  53.6453000  28.3833000  58.3953000  51.5713000  27.8263000  57.9453000
  56.8163000  27.2323000  55.2093000  57.7373000  27.8233000  55.7773000
  56.8803000  26.8063000  53.9503000  56.1808254  26.1598122  53.6143116
  58.0073000  27.1313000  53.0693000  58.7673042  27.7050776  53.5996509
  58.6633000  25.8673000  52.4273000  59.4585692  26.1859575  51.7534271
  59.2503000  24.9473000  53.5153000  58.4554886  24.6278383  54.1893325
  59.7024412  24.0728635  53.0472937  60.0087615  25.4895298  54.0799434
  57.6743000  25.1063000  51.5353000  57.0495877  24.5021115  52.1931690
  57.0575817  25.8515936  51.0330098  58.3333000  24.2083000  50.4953000
  58.9498606  23.4624046  50.9968904  57.5642175  23.7073853  49.9073409
  58.9578568  24.8118869  49.8367323  57.6003000  28.1633000  52.0013000
  58.4083000  28.5433000  51.1523000  56.3403000  28.6013000  52.0623000
  55.6944771  28.1346793  52.6830070  55.8293000  29.6743000  51.2083000
  56.6171479  30.0552667  50.5584852  54.6343000  29.2063000  50.3213000
  53.7785163  29.0009456  50.9643888  54.2623000  30.2733000  49.3113000
  55.1175029  30.4788763  48.6675086  53.4268601  29.9243394  48.7043675
  53.9746154  31.1851637  49.8346008  54.9593000  27.8973000  49.5853000
  55.1760895  27.1150321  50.3127347  54.1051321  27.6002795  48.9767972
  55.8275682  28.0466496  48.9435011  55.4263000  30.8953000  52.0563000
  54.6303000  30.7873000  52.9943000  56.0153000  32.0433000  51.7373000
  56.7354252  32.0430224  51.0291200  55.6623000  33.3173000  52.3683000
  55.0110016  33.1289399  53.2217811  56.9083000  34.0643000  52.8583000
  57.5605918  34.2428460  52.0034690  56.5735464  35.0186488  53.2648199
  57.6673000  33.3033000  53.9203000  57.0723000  32.4303000  54.5813000
  58.8723000  33.5713000  54.0853000  54.9483000  34.1743000  51.3513000
  55.2133000  34.0583000  50.1523000  54.0403000  35.0183000  51.8283000
  53.7930746  34.9866513  52.8070632  53.3313000  35.9563000  50.9663000
  53.8908145  36.0911121  50.0406281  51.9233000  35.4423000  50.6193000
  52.1293462  34.3992428  50.3791421  51.3240951  35.4937679  51.5283680
  51.1483000  36.0943000  49.4553000  51.8508571  36.3501321  48.6621643
  50.0953000  35.1393000  48.9113000  49.3920639  34.8833586  49.7037972
  49.5595106  35.6173077  48.0912152  50.5791802  34.2323662  48.5487653
  50.5003000  37.4403000  49.8433000  51.2747982  38.1395363  50.1584517
  49.9696966  37.8498478  48.9837467  49.7981235  37.2834416  50.6621056
  53.2793000  37.3033000  51.6703000  52.9033000  37.3823000  52.8463000
  53.6843000  38.3553000  50.9573000  54.0055676  38.2257989  50.0085556
  53.7223000  39.7003000  51.5233000  52.8596309  39.8572361  52.1708124
  54.9903000  39.8843000  52.3483000  54.9135461  40.8570209  52.8341212
  54.9921933  39.0998925  53.1051364  56.2863000  39.8183000  51.5443000
  56.3192260  38.8804913  50.9897447  56.3201882  40.6542957  50.8456837
  57.7033000  39.9063000  52.6373000  57.6793000  38.2453000  53.3333000
  57.7862327  37.5136451  52.5324595  58.5030219  38.1343469  54.0384754
  56.7340975  38.0812571  53.8507779  53.6543000  40.7473000  50.4293000
  53.7843000  40.4233000  49.2503000  53.4463000  42.0033000  50.8143000
  53.1853902  42.2168657  51.7663584  53.4533000  43.1003000  49.8283000
  53.0070410  42.7530505  48.8964364  52.6543000  44.3073000  50.3343000
  52.9428017  44.5824522  51.3487739  52.7709551  45.1693310  49.6774940
  50.8823000  43.9593000  50.3943000  50.5211987  45.1549828  50.8512975
  54.8773000  43.4783000  49.4163000  55.8213000  43.2383000  50.1673000
  55.0133000  44.0363000  48.2113000  54.1826488  44.1561779  47.6493860
  56.3033000  44.4593000  47.6473000  56.8913532  43.5856207  47.3662712
  56.0763000  45.3213000  46.3963000  55.3773131  46.1250857  46.6274817
  57.0213789  45.7478332  46.0601522  55.5023000  44.5763000  45.2283000
  55.4203000  45.1303000  43.9703000  55.7380249  46.0593148  43.7334835
  54.8683000  44.2633000  43.1403000  54.7127451  44.5164625  42.0915815
  54.5923000  43.1643000  43.8153000  54.9883000  43.3293000  45.1193000
  54.8546809  42.5191138  45.8361302  57.1353000  45.2573000  48.6533000
  58.2943000  44.9123000  48.9213000  56.5283000  46.3153000  49.2003000
  55.5800116  46.5194247  48.9189077  57.1913000  47.2363000  50.1243000
  58.1052735  47.5848595  49.6434071  56.2983000  48.4363000  50.3983000
  55.3828500  48.1043194  50.8880348  56.8220124  49.1391776  51.0462110
  56.0490456  48.9267569  49.4573305  57.5943000  46.5593000  51.4333000
  58.5903000  46.9343000  52.0483000  56.8223000  45.5573000  51.8463000
  55.9546026  45.3669528  51.3657082  57.1403000  44.7753000  53.0323000
  57.3174437  45.4473966  53.8719460  55.9933000  43.7993000  53.4113000
  55.8433306  43.1005137  52.5883133  56.3333000  43.0143000  54.6973000
  56.4829625  43.7124400  55.5208904  55.5127081  42.3387528  54.9388867
  57.2445139  42.4369384  54.5409562  54.7833000  44.5333000  53.6243000
  54.0775895  43.9259625  53.8582106  58.4543000  44.0073000  52.8753000
  59.2653000  43.9563000  53.8043000  58.6533000  43.4153000  51.7003000
  57.9065409  43.3914870  51.0206802  59.8823000  42.6933000  51.4013000
  60.0824115  41.9635649  52.1858643  59.7573000  41.9523000  50.0623000
  58.9010543  41.2784504  50.0917849  59.6292397  42.6663030  49.2487274
  60.9523000  41.1133000  49.7133000  61.4623000  40.1843000  50.6193000
  60.9741703  40.0664143  51.5867359  62.5763000  39.4143000  50.3043000
  62.9753693  38.6961593  51.0206227  63.1833000  39.5673000  49.0593000
  64.0504399  38.9619969  48.7951476  62.6823000  40.4913000  48.1563000
  63.1663007  40.6160923  47.1876564  61.5723000  41.2543000  48.4793000
  61.1778176  41.9736130  47.7616146  61.1073000  43.6163000  51.4343000
  62.1153000  43.2913000  52.0723000  60.9963000  44.7713000  50.7843000
  60.1403727  44.9666514  50.2849748  62.0723000  45.7673000  50.7363000
  62.9915905  45.3361142  50.3399629  61.6713000  46.9643000  49.8563000
  60.7494464  47.3941418  50.2481191  62.7693000  48.0313000  49.8503000
  63.6914017  47.6022967  49.4581466  62.4615182  48.8665816  49.2212737
  62.9377899  48.3857277  50.8672035  61.4103000  46.5093000  48.5163000
  61.1601891  47.2563660  47.9677225  62.4333000  46.2903000  52.1263000
  63.6023000  46.5063000  52.4323000  61.4103000  46.5153000  52.9473000
  60.4717396  46.4520298  52.5796038  61.5823000  46.9143000  54.3423000
  62.1643716  47.8325640  54.4202935  60.1963000  47.1443000  55.0173000
  59.5524655  46.2972161  54.7806013  60.3243000  47.2753000  56.5153000
  60.9676635  48.1225181  56.7527965  59.3384735  47.4346714  56.9521592
  60.7593460  46.3634607  56.9244266  59.5833000  48.3333000  54.4783000
  58.7302699  48.4712342  54.8965273  62.3953000  45.8623000  55.1093000
  63.3393000  46.2033000  55.8183000  62.0243000  44.5903000  54.9393000
  61.1830478  44.4111469  54.4098679  62.7273000  43.4483000  55.5363000
  62.7909446  43.5842675  56.6159117  61.9863000  42.1293000  55.2493000
  61.8133067  42.1050156  54.1733898  62.6724350  41.3283526  55.5246217
  60.6583000  41.9373000  55.9833000  60.3782793  42.8927179  56.4269958
  59.9077609  41.6443433  55.2491546  60.7433000  40.8693000  57.0813000
  61.7959713  40.6847542  57.2956013  60.2542957  41.2594291  57.9739217
  60.1073000  39.5963000  56.7143000  59.1450776  39.6487692  56.4118527
  60.7023000  38.4023000  56.7403000  61.9703000  38.2723000  57.1333000
  62.4939622  39.0879632  57.4171511  62.4009617  37.3587969  57.1452271
  60.0183000  37.3233000  56.3813000  59.0548771  37.4130616  56.0917154
  60.4642759  36.4172757  56.3993028  64.1763000  43.3623000  55.0423000
  65.0763000  43.0463000  55.8183000  64.3873000  43.6413000  53.7543000
  63.5880584  43.7701411  53.1503860  65.7233000  43.7003000  53.1593000
  66.2572626  42.7739228  53.3709802  65.6423000  43.8833000  51.6353000
  64.9335720  44.7085435  51.5661841  66.6262857  44.2219840  51.3110080
  65.1733000  42.7263000  50.7303000  64.1951047  42.3901666  51.0741736
  65.0753000  43.1693000  49.2733000  66.0532816  43.5051594  48.9285547
  64.7422966  42.3319791  48.6600274  64.3602226  43.9876398  49.1891291
  66.0743000  41.4983000  50.8483000  66.0723309  41.1432474  51.8788499
  65.7035092  40.7105908  50.1924573  67.0908516  41.7636192  50.5579080
  66.5793000  44.8073000  53.7653000  67.7813000  44.6313000  53.9643000
  65.9563000  45.9423000  54.0633000  64.9676578  46.0338746  53.8780972
  66.6653000  47.0903000  54.6153000  67.6293551  47.2081436  54.1205174
  65.8473000  48.3603000  54.3983000  64.8291115  48.0658016  54.6525874
  66.1946390  49.1131982  55.1058309  65.8713000  48.9383000  52.9903000
  65.6837497  48.1536247  52.2573537  64.7903000  49.9793000  52.8973000
  64.9774337  50.7645994  53.6296828  64.7855392  50.4104702  51.8962154
  63.8231791  49.5185395  53.0984899  67.2383000  49.5213000  52.6543000
  67.9939187  48.7384958  52.7203108  67.2225309  49.9259386  51.6423118
  67.4777837  50.3171324  53.3595640  66.9753000  46.9553000  56.1023000
  67.8573000  47.6483000  56.6133000  66.2523000  46.0693000  56.7923000
  65.5797599  45.4886802  56.3120191  66.2933000  46.0193000  58.2623000
  66.8202373  46.8948915  58.6414777  64.8783000  46.0043000  58.8543000
  64.9011834  46.4983409  59.8256389  64.2141414  46.5508946  58.1848019
  64.4043000  44.6783000  59.0103000  63.5191574  44.6964900  59.3815028
  67.1383000  44.8973000  58.8703000  67.9483000  44.2673000  58.1773000
  66.8923000  44.6403000  60.1603000  66.1883715  45.2321775  60.5777506
  67.7693000  43.8563000  61.0553000  68.6735719  44.4300803  61.2581980
  67.0833000  43.5273000  62.3963000  66.2219252  44.1843609  62.5163148
  66.7478700  42.4905335  62.3698044  67.9693000  43.7083000  63.4843000
  67.5167267  43.4968613  64.3040993  68.6093000  42.6863000  60.4733000
  69.7983000  42.9313000  60.2673000  68.1563000  41.4493000  60.1843000
  68.9939697  40.9281839  59.9678585  66.8523000  40.7233000  60.1873000
  66.7896645  40.0681707  61.0561967  65.5123000  41.5003000  60.0533000
  64.8120902  40.8677743  59.5076649  64.9083000  41.8773000  61.4123000
  65.6077927  42.5102516  61.9583603  63.9743454  42.4177047  61.2580579
  64.7130357  40.9721669  61.9873709  65.6543000  42.6243000  59.1703000
  64.8157915  43.0870079  59.1039289  66.9583000  39.8983000  58.9103000
  66.5603000  40.3713000  57.8363000  67.5263000  38.6973000  59.0193000
  67.8870014  38.4092016  59.9176280  67.7473000  37.8173000  57.8663000
  68.3267550  38.3500104  57.1122770  68.5123000  36.5473000  58.2663000
  68.5343869  36.5201249  59.3557370  67.9369104  35.6997816  57.8938227
  69.9393000  36.4703000  57.7263000  70.2219919  35.4201728  57.6526859
  69.9552648  36.9207573  56.7338609  70.9243000  37.1983000  58.6293000
  71.9100962  37.1877778  58.1643333  70.5952528  38.2293380  58.7588688
  71.0203000  36.5683000  59.9453000  70.6026210  35.6544195  60.0476040
  71.6213000  37.1143000  61.0013000  72.1833000  38.3153000  60.9033000
  72.1534148  38.8133196  60.0251295  72.6375122  38.7240675  61.7074766
  71.6563000  36.4633000  62.1603000  71.2256499  35.5530160  62.2379116
  72.1133706  36.8821245  62.9576526  66.4773000  37.4313000  57.1123000
  65.5483000  36.8513000  57.6743000  66.4603000  37.7723000  55.8303000
  67.1238809  38.4591801  55.5017343  65.4643000  37.2783000  54.8993000
  64.4818950  37.1078595  55.3396745  65.3113000  38.2713000  53.7123000
  66.1844381  38.9237757  53.7101753  65.1983000  37.5743000  52.3703000
  64.3250643  36.9219512  52.3715002  65.0938040  38.3189527  51.5812034
  66.0946933  36.9802793  52.1921989  64.1243000  39.2113000  53.9563000
  64.2899444  39.7759473  54.8738170  64.0282825  39.9012999  53.1179800
  63.2098471  38.6256786  54.0507688  65.8653000  35.8503000  54.4663000
  67.0553000  35.5723000  54.2713000  64.8833000  34.9293000  54.3613000
  63.4593000  35.0973000  54.7093000  62.9463313  35.6240616  53.9046351
  63.3740179  35.6721540  55.6314544  62.9823000  33.6883000  54.8693000
  61.9130039  33.6206555  54.6689774  63.1861300  33.3272486  55.8773658
  63.7773000  32.9243000  53.8573000  63.3236491  33.0638952  52.8760696
  63.8620771  31.8585250  54.0695170  65.1643000  33.5753000  53.8873000
  65.8528848  33.1074996  54.5909420  65.7813000  33.5643000  52.4873000
  65.4853000  34.4323000  51.6703000  66.6503000  32.5963000  52.2223000
  66.9822046  31.9901976  52.9588993  67.1943000  32.4183000  50.8853000
  67.3643011  33.3928883  50.4277233  68.5333000  31.6553000  50.9313000
  69.2085589  32.1773842  51.6092032  68.3387699  30.6531987  51.3134663
  69.2163000  31.5333000  49.5513000  70.4223000  31.2593000  49.4693000
  68.4493000  31.7283000  48.4713000  68.8543280  31.6582489  47.5487248
  67.4691950  31.9445558  48.5841200  66.1533000  31.6803000  50.0413000
  66.1843000  30.4573000  49.9293000  65.2183000  32.4433000  49.4783000
  65.1971965  33.4307986  49.6892512  64.1833000  31.9003000  48.6053000
  63.7009680  31.0546732  49.0955758  63.1203000  32.9533000  48.2893000
  63.6200714  33.7495147  47.7376027  62.3841004  32.4724195  47.6452005
  62.4253000  33.5383000  49.5003000  62.6873000  34.8493000  49.9123000
  63.4090897  35.4402831  49.3485110  62.0493000  35.4003000  51.0143000
  62.2538845  36.4271678  51.3172679  61.1323000  34.6373000  51.7233000
  60.4973000  35.1783000  52.8233000  60.7651568  36.0822698  53.0041063
  60.8613000  33.3283000  51.3423000  60.1477669  32.7274381  51.9061581
  61.5053000  32.7863000  50.2363000  61.2956097  31.7609130  49.9318142
  64.7753000  31.3673000  47.3083000  65.6133000  32.0213000  46.6893000
  64.3343000  30.1623000  46.9363000  63.6952500  29.7020826  47.5686879
  64.6753000  29.4883000  45.6813000  65.7245178  29.6561423  45.4382564
  64.4393000  27.9753000  45.8213000  63.3986332  27.7988527  46.0932893
  64.6442826  27.5165646  44.8540131  65.3213000  27.3323000  46.8543000
  64.8513000  26.5403000  47.6703000  66.6143000  27.6493000  46.8213000
  67.2480126  27.2432279  47.4948084  66.9553022  28.2943386  46.1229137
  63.8013000  29.9593000  44.5263000  64.1933000  29.8843000  43.3603000
  62.5893000  30.3773000  44.8683000  62.3177579  30.3281845  45.8398719
  61.6093000  30.8463000  43.9013000  62.1169599  31.1318039  42.9799596
  60.5773000  29.7493000  43.5753000  61.1989852  29.0036424  43.0797179
  60.2005682  29.3419941  44.5135298  59.3923000  30.1173000  42.6633000
  58.9515080  31.0373950  43.0470037  59.8053000  30.3203000  41.1943000
  60.2457838  29.4004178  40.8097359  58.9273526  30.5775387  40.6017315
  60.5356139  31.1268864  41.1297980  58.2853000  29.0753000  42.7653000
  57.9313853  29.0200169  43.7947599  57.4592463  29.3569129  42.1122833
  58.6722266  28.1024933  42.4619290  60.9153000  32.0983000  44.4303000
  60.3983000  32.1163000  45.5433000  60.9273000  33.1473000  43.6203000
  61.4545654  33.1014735  42.7600730  60.2653000  34.3993000  43.9583000
  59.6539637  34.2897677  44.8540509  61.2883000  35.5563000  44.1663000
  61.8521195  35.6969804  43.2441195  60.5623000  36.8743000  44.5333000
  59.9985977  36.7345273  45.4556904  61.2967669  37.6673812  44.6735901
  59.8798810  37.1498603  43.7292664  62.3143000  35.1653000  45.2463000
  61.7619462  35.0781229  46.1819315  62.7053570  34.1879790  44.9634262
  63.4573000  36.1303000  45.4263000  63.0670273  37.1077953  45.7096549
  64.1225110  35.7645723  46.2085000  64.0104369  36.2176531  44.4911482
  59.2623000  34.7393000  42.8683000  59.6243000  34.8863000  41.7013000
  57.9963000  34.8493000  43.2573000  57.7474778  34.5995379  44.2037702
  56.9283000  35.2433000  42.3413000  57.3111482  35.3285671  41.3243162
  55.7433000  34.2153000  42.3463000  55.2213325  34.2835317  43.3007598
  54.7763000  34.5083000  41.2213000  55.2974712  34.4397990  40.2664235
  53.9623248  33.7836853  41.2431741  54.3710661  35.5129233  41.3422097
  56.2573000  32.7773000  42.2113000  56.9200543  32.5479567  43.0457222
  55.4135964  32.0872120  42.2178077  56.8042261  32.6728622  41.2742486
  56.4273000  36.6553000  42.6863000  55.7913000  36.8703000  43.7183000
  56.7233000  37.6173000  41.8203000  57.3560889  37.4335577  41.0548483
  56.2003000  38.9663000  41.9743000  55.8261156  39.0988013  42.9894495
  57.2943000  40.0143000  41.7133000  58.1216790  39.8024402  42.3905434
  57.6283936  39.8921175  40.6829831  56.8153000  41.4543000  41.9273000
  56.0071890  41.6279234  41.2167282  56.4235533  41.5098871  42.9429508
  58.0783000  42.7213000  41.7093000  58.5703000  43.0463000  43.3973000
  58.9558513  42.1310810  43.8465475  59.3466823  43.8112779  43.4091337
  57.7087192  43.3949475  43.9667073  55.0113000  39.2063000  41.0363000
  55.1653000  39.2263000  39.8153000  53.8243000  39.3843000  41.6103000
  53.6944470  39.2102780  42.5966842  52.6703000  39.8143000  40.8253000
  52.7071566  39.3588113  39.8357189  51.3813000  39.3973000  41.5023000
  51.5566135  38.4338676  41.9810091  51.1534652  40.1441908  42.2627903
  50.2083000  39.2793000  40.5403000  50.3503000  39.4573000  39.3063000
  49.1153000  38.9983000  41.0443000  52.7083000  41.3303000  40.6693000
  53.1493000  42.0403000  41.5753000  52.2453000  41.8093000  39.5173000
  51.9132995  41.1452865  38.8324927  52.3093000  43.2323000  39.1373000
  52.0285731  43.3349644  38.0890864  51.3603000  44.0953000  39.9873000
  51.8687374  44.2779771  40.9339888  51.2351583  45.0381286  39.4548398
  49.9873000  43.4763000  40.2573000  50.1600238  42.5020752  40.7146330
  49.4647384  44.1212243  40.9637709  49.1453000  43.3063000  39.0123000
  49.5093000  43.8363000  37.9403000  48.1013000  42.6403000  39.1113000
  53.7473000  43.7503000  39.1773000  54.0543000  44.7323000  39.8533000
  54.6123000  43.0793000  38.4233000  54.2847870  42.2643051  37.9246841
  56.0373000  43.3953000  38.3733000  56.3301392  43.5571119  39.4106819
  56.8063000  42.2023000  37.8323000  56.5305205  42.0332923  36.7913955
  57.8763617  42.3995863  37.8966917  56.5646277  41.3167208  38.4200443
  56.3953000  44.6673000  37.5943000  57.5313000  44.8413000  37.1933000
  55.4243000  45.5533000  37.3913000  54.4971564  45.3315090  37.7249358
  55.6403000  46.8613000  36.7433000  56.6391705  46.9176677  36.3106575
  54.6193000  47.0243000  35.6303000  54.8600667  47.9648493  35.1348228
  54.6017526  46.2205668  34.8942260  53.2243000  47.1593000  36.1493000
  52.4523000  46.0703000  36.4903000  52.7398409  45.1076662  36.3865880
  51.2933000  46.4873000  36.9673000  50.5292157  45.7734428  37.2750044
  51.2983000  47.8093000  36.9743000  52.5003000  48.2543000  36.4793000
  52.7026406  49.3236684  36.4192104  55.4213000  48.0043000  37.7543000
  55.7373000  49.1583000  37.4763000  54.8263000  47.6823000  38.9043000
  54.5221331  46.7270015  39.0267196  54.5393000  48.6523000  39.9813000
  53.6737194  49.2648818  39.7290839  54.2303000  47.8713000  41.2753000
  53.5576416  47.0506576  41.0259489  55.1464102  47.4704790  41.7091027
  53.5483000  48.6753000  42.3673000  53.7863000  48.3713000  43.7083000
  54.4806966  47.5656392  43.9466777  53.1603000  49.0703000  44.7273000
  53.3594842  48.8145988  45.7679936  52.2803000  50.0953000  44.4223000
  51.7842418  50.6515482  45.2176705  52.0303000  50.4143000  43.0873000
  51.3431645  51.2233700  42.8396091  52.6593000  49.6983000  42.0703000
  52.4550031  49.9395941  41.0271606  55.7243000  49.6143000  40.1733000
  56.8493000  49.1743000  40.4093000  55.4693000  50.9163000  40.0373000
  54.5138442  51.2226116  39.9216422  56.5323000  51.9293000  40.0183000
  57.4654084  51.4830833  39.6743544  56.1843000  53.0983000  39.1023000
  56.9149978  53.8917007  39.2594508  56.1983000  52.6803000  37.6453000
  55.4674741  51.8871925  37.4872694  55.9463037  53.5359636  37.0188523
  57.1912041  52.3167412  37.3805982  54.8883000  53.5873000  39.4493000
  54.6605663  54.3239713  38.8774145  56.8473000  52.5153000  41.3943000
  57.7113000  53.3863000  41.5063000  56.1363000  52.0623000  42.4283000
  55.3182109  51.4932931  42.2637989  56.4923000  52.3803000  43.8083000
  56.2951585  53.4334835  44.0083972  55.6603000  51.5293000  44.7863000
  54.6086139  51.7632011  44.6209339  55.8415782  50.4821915  44.5438085
  56.0153000  51.7823000  46.2593000  55.1493000  52.2423000  47.0163000
  57.1603000  51.5203000  46.6773000  57.9813000  52.1043000  44.0063000
  58.4513000  51.0353000  43.6303000  58.7243000  53.0623000  44.6083000
  58.2283000  54.3303000  45.1763000  57.2653762  54.1625879  45.6587424
  58.1122150  55.0663116  44.3807435  59.2973000  54.7053000  46.1463000
  59.0720256  54.2690303  47.1194491  59.3396005  55.7907525  46.2363268
  60.5743000  54.1663000  45.5893000  61.2631061  53.8780312  46.3833695
  61.0496677  54.9089479  44.9485197  60.1853000  52.9313000  44.7613000
  60.6121898  52.9853697  43.7598311  60.6513000  51.6323000  45.4483000
  61.6993000  51.1003000  45.0993000  59.8713000  51.1423000  46.4103000
  59.0745455  51.6848308  46.7118658  60.1373000  49.8613000  47.0823000
  61.1630495  49.8461840  47.4506864  59.1883000  49.6633000  48.2683000
  58.1837429  49.9838692  47.9922570  59.1684293  48.6107689  48.5509368
  59.6123000  50.5793000  49.7723000  58.5874528  50.1391100  50.4967441
  60.0003000  48.6553000  46.1543000  60.7373000  47.6813000  46.2853000
  59.0353000  48.7213000  45.2423000  58.4214988  49.5233877  45.2406100
  58.7703000  47.6513000  44.3013000  58.7904074  46.6908476  44.8163010
  57.3903000  47.8353000  43.6623000  56.6475224  47.9141469  44.4561286
  57.3973532  48.7562258  43.0792512  57.0643000  46.7423000  42.8163000
  56.1967356  46.8839621  42.4304714  59.8783000  47.5813000  43.2493000
  60.3283000  46.4833000  42.9013000  60.3113000  48.7443000  42.7553000
  59.8253735  49.5947821  43.0015824  61.4333000  48.8313000  41.8053000
  61.2618182  48.1898101  40.9409020  61.6743000  50.2953000  41.3023000
  61.9151191  50.9242910  42.1593156  62.8253000  50.3473000  40.2913000
  62.5849900  49.7188690  39.4337298  62.9711247  51.3749621  39.9585142
  63.7394215  49.9850962  40.7617167  60.4063000  50.8733000  40.6773000
  59.6078419  50.8853098  41.4192046  60.5998185  51.8902587  40.3360593
  60.1049839  50.2574313  39.8299422  62.7113000  48.2733000  42.4483000
  63.4493000  47.5133000  41.8153000  62.9463000  48.6553000  43.7133000
  62.3227229  49.3310660  44.1311412  64.1003000  48.1943000  44.4973000
  65.0071444  48.4407550  43.9450388  64.1473000  48.8973000  45.8503000
  63.2499500  48.6528377  46.4187199  65.0274250  48.5666111  46.4017753
  64.1981551  49.9754861  45.6985513  64.0773000  46.6833000  44.6853000
  65.0873000  46.0143000  44.4783000  62.9183000  46.1483000  45.0643000
  62.1583323  46.7540865  45.3392020  62.7393000  44.6993000  45.2073000
  63.4747270  44.3808747  45.9461177  61.3433000  44.3673000  45.7333000
  60.5963152  44.6720323  45.0003253  61.2653309  43.2939022  45.9060378
  61.1711981  44.8988438  46.6692174  63.0313000  43.9313000  43.9183000
  63.6633000  42.8833000  43.9693000  62.5783000  44.4523000  42.7783000
  61.9814163  45.2664018  42.8109715  62.8813000  43.8593000  41.4613000
  62.5529399  42.8201781  41.4388412  62.1613000  44.6203000  40.3593000
  62.3072903  45.6845272  40.5442503  62.6282421  44.3491998  39.4124263
  60.6993000  44.3223000  40.2963000  60.5568308  43.2534637  40.4556499
  60.1985231  44.8773150  41.0895735  60.1073000  44.7183000  38.9473000
  60.7765262  44.3602561  38.1649703  59.1375496  44.2309831  38.8462761
  59.9263000  46.1593000  38.7853000  60.5997484  46.6270677  38.1955882
  58.9623000  46.8893000  39.3563000  58.0633000  46.3453000  40.1773000
  58.1022670  45.3566471  40.3801476  57.3475366  46.9244117  40.5925254
  58.8933000  48.1783000  39.0913000  59.5643739  48.5984488  38.4642156
  58.1696630  48.7401262  39.5165053  64.3713000  43.8443000  41.1583000
  64.8623000  42.9473000  40.4643000  65.0753000  44.8553000  41.6623000
  64.5981291  45.6183556  42.1207249  66.5353000  44.9023000  41.5753000
  66.8307074  44.8329018  40.5283914  66.8850649  45.8481224  41.9890438
  67.1733000  43.7603000  42.3453000  67.9983000  43.0133000  41.8043000
  66.7933000  43.6343000  43.6173000  66.2054133  44.3434403  44.0315567
  67.2783000  42.5513000  44.4703000  68.3673903  42.5736704  44.5087842
  66.7303000  42.7003000  45.9073000  67.2089219  43.5851217  46.3269558
  65.6535940  42.8612742  45.8535272  67.0183000  41.5033000  46.7913000
  68.1873000  41.4273000  47.5453000  68.8989145  42.2520959  47.5076709
  68.4543000  40.3053000  48.3473000  69.3684858  40.2529480  48.9385914
  67.5443000  39.2593000  48.3833000  67.7773000  38.1363000  49.1633000
  68.6059224  38.1802410  49.6460565  66.3863000  39.3163000  47.6413000
  65.6731253  38.4926621  47.6745116  66.1273000  40.4293000  46.8473000
  65.2144498  40.4745474  46.2533662  66.9343000  41.1723000  43.8783000
  67.7813000  40.2733000  43.8463000  65.6983000  41.0163000  43.4043000
  65.0224187  41.7613685  43.4946141  65.2423000  39.7243000  42.8883000
  65.5297767  38.9269255  43.5736103  63.7123000  39.6853000  42.6653000
  63.4422000  40.4432884  41.9300449  63.2763000  38.3023000  42.1583000
  63.5456679  37.5437893  42.8932851  62.1968652  38.2938652  42.0071374
  63.7765615  38.0865337  41.2142224  62.9713000  40.0373000  43.9613000
  63.0420068  39.1652496  44.6113996  63.5071566  40.8716379  44.4138898
  61.4983000  40.4173000  43.7753000  60.9616607  39.5832257  43.3231515
  61.0572959  40.6497134  44.7446290  61.4268106  41.2896132  43.1256394
  66.0213000  39.3053000  41.6303000  66.5193000  38.1823000  41.5663000
  66.1523000  40.2203000  40.6643000  65.6768396  41.1073597  40.7489277
  66.8833000  39.9403000  39.4283000  66.5274507  39.0024895  39.0017065
  66.6803000  41.0573000  38.3953000  67.2763294  40.8247204  37.5128291
  65.6254089  41.0886799  38.1226828  67.0703000  42.3113000  38.9083000
  66.9317884  42.9872071  38.2407943  68.3783000  39.6943000  39.6663000
  69.0333000  39.0153000  38.8733000  68.9033000  40.2493000  40.7593000
  68.3655063  40.9277295  41.2795026  70.2873000  40.0023000  41.1653000
  70.9200847  40.0188565  40.2779395  70.7953000  41.0863000  42.1583000
  70.1269957  41.1019320  43.0192444  72.2273000  40.8033000  42.6283000
  72.8963054  40.7879740  41.7678951  72.5440283  41.5836287  43.3203039
  72.2608711  39.8368545  43.1312479  70.7883000  42.3553000  41.5033000
  71.1008278  43.0303408  42.1101333  70.4653000  38.5833000  41.7313000
  71.4523000  37.9233000  41.4283000  69.5053000  38.1253000  42.5363000
  68.7547194  38.7446958  42.8066274  69.5253000  36.7723000  43.0973000
  70.4618911  36.6078063  43.6300646  68.3633000  36.5793000  44.0783000
  67.4477434  36.8156748  43.5360986  68.3569207  35.5261707  44.3593304
  68.4463000  37.4403000  45.3353000  68.4673716  38.4882662  45.0362622
  67.5599869  37.2538034  45.9417405  69.6943000  37.1193000  46.1483000
  70.5548514  37.0577774  45.4821430  69.8602292  37.9066473  46.8835898
  69.5533000  35.8433000  46.8513000  68.6208437  35.4606142  46.9159238
  70.5543000  35.1753000  47.4183000  71.8033000  35.6283000  47.3473000
  71.9976465  36.4899473  46.8575108  72.5513429  35.1084475  47.7835166
  70.3033000  34.0363000  48.0423000  69.3575469  33.6841940  48.0831972
  71.0585594  33.5239810  48.4749790  69.4683000  35.7173000  41.9963000
  70.1383000  34.6883000  42.0733000  68.6473000  35.9883000  40.9843000
  68.0445167  36.7947360  41.0643786  68.5113000  35.1403000  39.8123000
  68.3316308  34.1015593  40.0894928  67.3423000  35.6243000  38.9303000
  67.5184069  36.6634318  38.6522879  67.2263000  34.7763000  37.6733000
  67.0497122  33.7370366  37.9505172  66.3951458  35.1363133  37.0669391
  68.1507817  34.8468688  37.1001899  66.0483000  35.5713000  39.7263000
  66.1327827  36.2156340  40.6013991  65.2228629  35.9135255  39.1020926
  65.8600934  34.5466822  40.0469830  69.8263000  35.0813000  39.0183000
  70.3493000  34.0013000  38.7583000  70.3603000  36.2503000  38.6793000
  69.8344341  37.0903741  38.8738249  71.6363000  36.3783000  37.9773000
  71.5849637  35.8945818  37.0018614  71.9493000  37.8633000  37.7713000
  71.0001067  38.3977117  37.8104857  72.5763845  38.1758642  38.6062662
  72.6503000  38.1773000  36.4703000  73.6835132  38.4473308  36.6885994
  72.6325579  37.2759607  35.8576241  71.9773000  39.3153000  35.7173000
  71.5923000  39.0983000  34.5453000  71.8223000  40.4213000  36.2943000
  72.8073000  35.6853000  38.6953000  73.7083000  35.1593000  38.0453000
  72.7813000  35.6933000  40.0273000  72.0268986  36.1727779  40.4974902
  73.8223000  35.0633000  40.8463000  74.8011732  35.2460996  40.4030273
  73.8123000  35.6403000  42.2673000  72.7998284  35.4950396  42.6439960
  74.5055831  35.0291419  42.8451791  74.1973000  37.1073000  42.4003000
  75.2819853  37.1999903  42.3458289  73.7435228  37.6726065  41.5862872
  73.6203000  37.7763000  43.9853000  74.5583000  36.7823000  45.1403000
  75.6240250  36.9325334  44.9677913  74.3105420  37.0780550  46.1597340
  74.3125250  35.7299552  44.9979399  73.6583000  33.5503000  40.9343000
  74.5333000  32.8633000  41.4653000  72.5283000  33.0463000  40.4423000
  71.8367001  33.6781771  40.0647814  72.2403000  31.6083000  40.4233000
  71.5875712  31.4143273  39.5721720  73.1858899  31.0848388  40.2820646
  71.5743000  31.0923000  41.6833000  71.4703000  29.8883000  41.8723000
  71.1053000  32.0013000  42.5423000  71.1928638  32.9877021  42.3436977
  70.5353000  31.5993000  43.8343000  70.9251542  30.6211593  44.1159977
  70.8973000  32.6063000  44.9333000  70.3865922  33.5370066  44.6861929
  70.4970242  32.2094464  45.8662451  72.3853000  32.8723000  45.0933000
  72.7774245  33.1546055  44.1162418  72.4844835  33.7124591  45.7806095
  73.1683000  31.6843000  45.6293000  74.4053000  31.6893000  45.4573000
  72.5703000  30.7543000  46.2253000  69.0203000  31.3963000  43.8133000
  68.4573000  30.8163000  44.7423000  68.3653000  31.8773000  42.7603000
  68.8719051  32.3252342  42.0100963  66.9073000  31.8413000  42.6863000
  66.5746056  30.9528925  43.2230921  66.3043000  33.0873000  43.3723000
  66.6211145  33.9845099  42.8405643  65.2164430  33.0209674  43.3559506
  66.6492932  33.1367850  44.4050779  66.3943000  31.7363000  41.2593000
  67.0713000  32.1233000  40.3103000  65.1903000  31.1943000  41.1283000
  64.8265438  30.6202018  41.8754225  64.3663000  31.3953000  39.9523000
  64.9131554  31.7635499  39.0842906  63.6673000  30.1123000  39.5733000
  63.1078850  29.7360121  40.4297825  62.9819638  30.3016747  38.7471331
  64.4065606  29.3713965  39.2689071  63.3523000  32.4703000  40.3383000
  63.0043000  32.6043000  41.5183000  62.9013000  33.2573000  39.3633000
  63.2894889  33.1922329  38.4331522  61.8943000  34.2863000  39.6243000
  61.3653958  33.9971809  40.5324683  62.5513000  35.6303000  39.8543000
  63.0774104  35.9375462  38.9504705  61.7896694  36.3703112  40.1000692
  63.2606344  35.5523054  40.6782301  60.8733000  34.3923000  38.5153000
  61.2063000  34.2543000  37.3453000  59.6243000  34.6473000  38.8943000
  59.3865908  34.5871644  39.8740844  58.5513000  34.9053000  37.9353000
  58.9560450  34.9659536  36.9250516  57.4643000  33.7983000  37.9913000
  57.1541888  33.6606486  39.0271492  56.2553000  34.1863000  37.1463000
  56.5645598  34.3236819  36.1101604  55.5056878  33.3967772  37.1995538
  55.8304015  35.1161235  37.5244386  58.0383000  32.4633000  37.5053000
  57.8735017  32.4176164  36.4287986  59.1091220  32.4832406  37.7078885
  57.4173000  31.2333000  38.1683000  56.3464888  31.2124237  37.9657479
  57.8799971  30.3313841  37.7676028  57.5821073  31.2780493  39.2448389
  57.9493000  36.3083000  38.1483000  57.4593000  36.6373000  39.2353000
  58.0123000  37.1363000  37.1123000  58.4520060  36.8240690  36.2583271
  57.4503000  38.4913000  37.1503000  57.2520987  38.7796054  38.1826253
  58.4373000  39.5033000  36.5373000  58.9029461  39.1130003  35.6323475
  57.8756019  40.4057413  36.2960636  59.5703000  39.9293000  37.4613000
  59.7633000  39.3323000  38.7073000  59.0757429  38.5522431  39.0342195
  60.8243000  39.7233000  39.5353000  60.9561870  39.2583744  40.5123111
  61.7113000  40.7083000  39.1073000  62.5378727  41.0199404  39.7458591
  61.5383000  41.2943000  37.8593000  62.2342262  42.0614463  37.5197805
  60.4773000  40.9033000  37.0413000  60.3486332  41.3600646  36.0600198
  56.1613000  38.4983000  36.3303000  56.2043000  38.2883000  35.1213000
  55.0233000  38.7153000  36.9883000  55.0372788  38.8812313  37.9844781
  53.7303000  38.6903000  36.3083000  53.8617691  38.2867519  35.3043259
  52.7093000  37.8203000  37.0573000  52.6192104  38.2429401  38.0579790
  51.7622950  37.9326083  36.5294095  53.0623000  36.3333000  37.1613000
  53.3669120  35.9930149  36.1715938  53.9001674  36.2371190  37.8518284
  51.6833000  35.3053000  37.7483000  51.4683000  35.9443000  39.4183000
  51.2308550  37.0071757  39.3734210  50.6545328  35.4111869  39.9099035
  52.3892044  35.8018314  39.9837548  53.1873000  40.1033000  36.1823000
  53.1063000  40.8343000  37.1693000  52.8113000  40.4813000  34.9673000
  53.0471779  39.9001489  34.1756408  52.1513000  41.7613000  34.7153000
  51.2541184  41.8521081  35.3276057  53.0783000  42.9743000  35.0093000
  53.1990023  43.0566952  36.0894584  54.4603000  42.8183000  34.3493000
  54.3404346  42.7363058  33.2690182  55.0745542  43.6883690  34.5811853
  54.9458305  41.9196098  34.7297165  52.4543000  44.1693000  34.5443000
  53.0252735  44.9195999  34.7249643  51.6053000  41.8423000  33.2873000
  52.2293000  41.3413000  32.3543000  50.4303000  42.4533000  33.1403000
  49.8996468  42.6970663  33.9643658  49.8473000  42.7473000  31.8243000
  49.9672941  41.8720351  31.1858550  48.3733000  43.0493000  31.9573000
  48.2374358  43.9288960  32.5865471  47.9505211  43.2400423  30.9709047
  47.8667595  42.1972024  32.4105611  50.5513000  43.9183000  31.1463000
  50.4353000  44.1043000  29.9353000  51.2633000  44.7193000  31.9403000
  51.3036474  44.5381817  32.9331079  51.9043000  45.9253000  31.4313000
  51.9440182  45.8801368  30.3429609  51.1333000  47.2173000  31.8493000
  51.7131625  48.0825715  31.5281071  49.7613000  47.2733000  31.2273000
  49.1806506  46.4085308  31.5484232  49.2562063  48.1865597  31.5418414
  49.8535723  47.2653573  30.1412414  50.9853000  47.2573000  33.2653000
  50.5108097  48.0535894  33.5150649  53.3803000  46.0013000  31.8573000
  53.7353000  46.8113000  32.7293000  54.2453000  45.1513000  31.2523000
  53.9433000  44.1403000  30.2223000  53.3672991  44.6037241  29.4213247
  53.3606049  43.3346391  30.6689273  55.2893000  43.6853000  29.7703000
  55.5845575  44.2597059  28.8922454  55.2411376  42.6273438  29.5124040
  56.2153000  43.9113000  30.8993000  57.2066592  44.1189675  30.4965839
  56.2758083  43.0798147  31.6014899  55.6683000  45.1593000  31.6103000
  55.7524956  45.0909426  32.6948905  56.3663000  46.4443000  31.1213000
  55.8673000  47.0923000  30.1983000  57.5043000  46.8173000  31.7503000
  58.2343000  46.0373000  32.7703000  58.6141371  45.1202222  32.3199753
  57.5567807  45.7870429  33.5866565  59.3383000  46.9703000  33.2043000
  60.2342356  46.3919163  33.4298453  59.0240627  47.5145726  34.0948749
  59.5643000  47.8993000  32.0673000  60.2218183  47.4034955  31.3531946
  59.9855138  48.8679382  32.3364069  58.1773000  48.0863000  31.4533000
  57.6002485  48.8971397  31.8978771  58.2973000  48.3133000  29.9523000
  58.6503000  47.3863000  29.2183000  57.9753000  49.5243000  29.5023000
  57.7211851  50.2510239  30.1560563  57.9763000  49.8463000  28.0683000
  58.2998892  50.8822954  27.9677874  58.7031105  49.1909860  27.5882901
  56.6283000  49.6793000  27.3803000  56.5273000  49.8433000  26.1503000
  55.5933000  49.3483000  28.1613000  55.7648486  49.1137308  29.1285889
  54.2183000  49.2593000  27.6573000  54.1970430  48.6466445  26.7560228
  53.2993000  48.6263000  28.6993000  53.4824680  49.0911487  29.6680437
  52.2616639  48.7902874  28.4085778  53.5493000  47.2393000  28.7883000
  52.9671670  46.8507512  29.4453775  53.6883000  50.6273000  27.2643000
  53.8803000  51.6133000  27.9853000  53.0323000  50.6903000  26.1123000
  52.9156190  49.8639874  25.5433603  52.5823000  51.9643000  25.5773000
  52.5317854  52.7347834  26.3466522  53.4883000  52.4643000  24.3943000
  53.1184285  53.4311586  24.0530084  54.9523000  52.6063000  24.8473000
  55.3230389  51.6396780  25.1883207  55.5597377  52.9535386  24.0115097
  55.0124483  53.3263938  25.6633553  53.3673000  51.5533000  23.1633000
  53.5920690  50.5390963  23.4934067  52.3311899  51.6047104  22.8287372
  54.2953000  51.9303000  22.0073000  55.3316791  51.8786649  22.3409944
  54.1456620  51.2369929  21.1796328  54.0708013  52.9442806  21.6763264
  51.1063000  51.9223000  25.1713000  50.5273000  52.9553000  24.8383000
  50.5093000  50.7293000  25.2203000  51.0438356  49.9290164  25.5267592
  49.1233000  50.5153000  24.7843000  48.8372426  51.2826962  24.0650133
  48.9833000  49.1383000  24.1153000  49.8165459  49.0149604  23.4234995
  49.0509169  48.3871990  24.9023039  47.6633000  48.9673000  23.3593000
  46.8593000  49.9193000  23.2773000  47.4313000  47.8603000  22.8313000
  48.1313000  50.6453000  25.9533000  48.1243000  49.8083000  26.8443000
  47.2943000  51.7003000  25.9513000  47.1953000  52.7873000  24.9593000
  46.5007283  52.5002657  24.1698181  48.1773115  52.9786355  24.5266997
  46.6983000  53.9343000  25.7693000  46.0562930  54.5543974  25.1436761
  47.5517416  54.5217486  26.1078896  45.9353000  53.3593000  26.9473000
  44.8641701  53.4447578  26.7643338  46.1873584  53.8749267  27.8739581
  46.3323000  51.8753000  27.0473000  46.8541220  51.6436947  27.9758252
  45.0863000  50.9893000  26.9273000  44.3373000  50.8383000  27.9053000
  44.8753000  50.4093000  25.7463000  45.5075231  50.5907582  24.9798365
  43.7033000  49.5673000  25.4953000  43.1220987  49.4604624  26.4112093
  42.8083000  50.1993000  24.4163000  43.2622340  50.0578857  23.4354610
  41.8190280  49.7417929  24.4276184  42.6003000  51.6763000  24.5843000
  41.6393000  52.1603000  25.4643000  41.0445826  51.4508548  26.0397117
  41.4313000  53.5243000  25.6163000  40.6694859  53.8902246  26.3046597
  42.2003000  54.4263000  24.8853000  42.0428875  55.4993744  24.9940773
  43.1773000  53.9493000  24.0093000  43.7953161  54.6507954  23.4488890
  43.3613000  52.5863000  23.8523000  44.1076581  52.2143960  23.1503478
  44.0553000  48.1263000  25.0903000  43.7553000  47.7183000  23.9713000
  44.6763000  47.3493000  25.9973000  45.0893000  47.7043000  27.3703000
  44.2588806  48.1890575  27.8836362  45.9377035  48.3872865  27.3274056
  45.4493000  46.3843000  27.9783000  44.5708519  45.9382872  28.4446696
  46.2282375  46.5211395  28.7283885  45.9423000  45.5563000  26.8463000
  45.8116973  44.4969518  27.0672600  46.9862354  45.7493901  26.5992883
  45.0433000  45.9583000  25.6703000  45.5622500  45.9780560  24.7119687
  43.8463000  45.0023000  25.5833000  42.6993000  45.4103000  25.7993000
  44.1343000  43.7393000  25.2643000  45.0871945  43.5209270  25.0105194
  43.1383000  42.6733000  25.1973000  42.3792621  42.9052432  24.4501969
  43.8363000  41.3603000  24.7983000  44.5151983  41.6141373  23.9841974
  44.4138855  41.0484461  25.6684967  42.9253000  40.2253000  24.3623000
  42.3318969  39.9046526  25.2185470  42.2622490  40.5867154  23.5762693
  43.7003000  39.0283000  23.8323000  44.8683000  39.1473000  23.4503000
  43.0513000  37.8663000  23.8043000  43.5181618  37.0387455  23.4618163
  42.0950312  37.8175948  24.1256706  42.3683000  42.4983000  26.5163000
  42.8953000  42.7273000  27.6073000  41.1063000  42.1023000  26.3933000
  40.7057445  42.0181382  25.4699521  40.2583000  41.8173000  27.5423000
  40.8691219  41.6931027  28.4364872  39.2843000  42.9753000  27.7723000
  38.5260201  42.6568544  28.4876344  39.8373448  43.8205270  28.1819740
  38.6593000  43.3623000  26.5643000  38.0548459  44.0883028  26.7350484
  39.5013000  40.5123000  27.2953000  39.4753000  40.0253000  26.1713000
  38.8863000  39.9583000  28.3393000  39.0107467  40.3506095  29.2616370
  38.0653000  38.7483000  28.2023000  38.6132471  37.9938920  27.6377454
  37.7183000  38.1743000  29.5753000  37.2569730  38.9611308  30.1721031
  37.0118750  37.3540095  29.4480709  38.9233000  37.6603000  30.3083000
  39.9363000  37.3133000  29.6983000  38.8253000  37.5993000  31.6313000
  39.6049120  37.2614164  32.1773215  37.9716072  37.8910736  32.0853679
  36.7803000  39.0023000  27.4243000  36.2633000  38.1073000  26.7603000
  36.2813000  40.2303000  27.5263000  36.7851181  40.8989295  28.0912790
  35.0433000  40.6583000  26.8893000  34.7515401  39.9580076  26.1066341
  33.9353000  40.7013000  27.9453000  34.0665361  39.8494676  28.6125764
  34.0401999  41.6261064  28.5125998  32.6443000  40.6493000  27.3613000
  31.9789307  40.6783458  28.0527043  35.2703000  42.0503000  26.2643000
  36.1453000  42.7973000  26.7293000  34.5003000  42.4013000  25.2053000
  33.4503000  41.6133000  24.5313000  32.5471992  41.6147605  25.1416336
  33.7956632  40.5882435  24.3968287  33.2653000  42.3293000  23.2283000
  32.2381474  42.2052677  22.8852655  33.9482438  41.9182965  22.4848181
  33.5733000  43.7393000  23.5003000  32.6755324  44.2190330  23.8901315
  33.9269679  44.2867496  22.6266195  34.6643000  43.7163000  24.5813000
  35.6789878  43.7780026  24.1879812  34.4293000  44.8613000  25.5623000
  33.4953000  44.8093000  26.3823000  35.2843000  45.8773000  25.4693000
  36.0971285  45.7717382  24.8791595  35.1423000  47.1033000  26.2313000
  34.3219717  47.0290036  26.9451913  36.4543000  47.4613000  26.9853000
  37.2685487  47.5228991  26.2632854  36.3163000  48.8043000  27.7163000
  35.5024900  48.7433249  28.4388621  37.2466804  49.0328879  28.2361467
  36.1016124  49.5915378  26.9936209  36.8243000  46.3323000  27.9643000
  36.0582114  46.3272482  28.7396602  36.7757247  45.4008904  27.4001935
  38.1813000  46.4623000  28.6013000  38.2304800  47.3933162  29.1660035
  38.3498334  45.6209311  29.2734563  38.9479935  46.4669606  27.8265360
  34.7153000  48.2453000  25.3073000  35.2603000  48.4213000  24.2163000
  33.7183000  49.0023000  25.7403000  33.1635259  48.7136290  26.5333915
  33.3553000  50.2243000  25.0583000  33.6164254  50.1507702  24.0025983
  31.8523000  50.4713000  25.1733000  31.3428645  49.5436512  24.9124505
  31.6362790  50.7243715  26.2112739  31.3683000  51.5783000  24.2763000
  31.9540960  52.4664235  24.5133243  31.5573433  51.2838278  23.2439977
  29.9023000  51.8823000  24.4513000  29.2163000  51.1523000  25.2033000
  29.4323000  52.8553000  23.8223000  34.1643000  51.3833000  25.6493000
  33.8903000  51.8413000  26.7593000  35.1753000  51.8323000  24.9063000
  35.3891118  51.3618993  24.0384826  36.0303000  52.9513000  25.3203000
  36.1545399  52.9378898  26.4031129  37.4173000  52.8463000  24.6653000
  37.2551039  52.7884517  23.5889891  37.9780780  53.7511406  24.8995894
  38.2083000  51.6233000  25.1273000  38.2403000  51.3313000  26.3453000
  38.8193000  50.9583000  24.2653000  35.3813000  54.2983000  24.9683000
  35.1213000  54.5803000  23.8023000  35.1333000  55.1163000  25.9913000
  35.4259339  54.8356598  26.9163437  34.4103000  56.3783000  25.8463000
  34.3169090  56.6667201  24.7993085  32.9933000  56.3083000  26.4943000
  33.1039246  56.1345062  27.5646543  32.2203000  57.6243000  26.2643000
  32.1088681  57.7985469  25.1941030  31.2349367  57.5527304  26.7247756
  32.7704232  58.4523092  26.7113619  32.1993000  55.1033000  25.9643000
  31.9657226  55.3138741  24.9206521  32.8618139  54.2395895  26.0206831
  30.9103000  54.8053000  26.7233000  30.2470427  55.6684433  26.6669672
  30.4182500  53.9400339  26.2791147  31.1431342  54.5941608  27.7669994
  35.1893000  57.5453000  26.4623000  35.5103000  57.5243000  27.6523000
  35.5013000  58.5593000  25.6593000  35.4211761  58.4905529  24.6548333
  36.1033000  59.7693000  26.2273000  36.5116074  59.5243035  27.2077901
  37.2243000  60.3463000  25.3613000  37.9907622  59.5793065  25.2501426
  36.8044372  60.5839871  24.3838952  37.8473000  61.6053000  25.9683000
  37.1138488  62.4055609  25.8696459  38.0247169  61.4039684  27.0247507
  39.1483000  62.0273000  25.3083000  40.0353000  62.5303000  26.0343000
  39.2883000  61.8633000  24.0733000  35.0473000  60.8283000  26.5313000
  34.2953000  61.2543000  25.6453000  34.9983000  61.2243000  27.8003000
  35.6483599  60.8081792  28.4517330  34.1083000  62.2753000  28.2863000
  33.7473967  62.8679575  27.4457019  32.9053000  61.6743000  29.0123000
  33.3248847  61.0148598  29.7720279  32.4087113  62.5153992  29.4960890
  31.9123000  60.9163000  28.1873000  31.4555674  61.5721516  27.4461152
  32.3974687  60.0808341  27.6826119  30.8413000  60.3883000  29.1233000
  31.2831622  59.5920909  29.7223892  30.5343961  61.2056661  29.7758505
  29.6593000  59.8623000  28.4443000  29.6291751  58.8630083  28.3007450
  28.6333000  60.5983000  28.0143000  28.6203000  61.9203000  28.1663000
  29.3987774  62.3816532  28.6148825  27.8320155  62.4562167  27.8323830
  27.6113000  60.0013000  27.4193000  27.6175778  58.9987675  27.2968692
  26.8305471  60.5514225  27.0908355  34.8643000  63.1023000  29.3093000
  35.8363000  62.6263000  29.9053000  34.3953000  64.3273000  29.5213000
  33.7495038  64.7279046  28.8560462  34.7993000  65.1353000  30.6643000
  35.8845822  65.2337292  30.6882451  34.1803000  66.5403000  30.5583000
  34.6238553  67.0057476  29.6781202  33.1129845  66.3939914  30.3923740
  34.3873000  67.4453000  31.7713000  34.0228936  66.9081339  32.6469491
  35.4589297  67.6176318  31.8713536  33.6613000  68.7923000  31.6593000
  33.8433000  69.6333000  32.5693000  32.9123000  69.0203000  30.6733000
  34.3403000  64.4303000  31.9393000  33.2173000  63.9213000  32.0143000
  35.2203000  64.4003000  32.9323000  36.1376152  64.7973172  32.7873534
  34.9393000  63.7523000  34.2143000  33.8863886  63.4834653  34.2991803
  35.8173000  62.4823000  34.4203000  36.8471191  62.7321704  34.1650790
  35.7573000  61.9763000  35.8733000  34.7277884  61.7257734  36.1291182
  36.3827217  61.0894929  35.9758752  36.1188535  62.7549239  36.5449570
  35.3953000  61.3803000  33.4463000  34.4736753  60.9477770  33.8357001
  35.1940846  61.8618547  32.4893690  36.4163000  60.2943000  33.2553000
  36.6177029  59.8119423  34.2117872  36.0346984  59.5561125  32.5499216
  37.3381135  60.7260209  32.8654580  35.1613000  64.7723000  35.3303000
  36.1913000  65.4483000  35.3493000  34.1843000  64.9053000  36.2473000
  32.8753000  64.2203000  36.3003000  33.0368901  63.1423461  36.3023538
  32.2917902  64.4980252  35.4225278  32.2583000  64.7133000  37.5773000
  32.3586999  63.9337048  38.3324491  31.2014296  64.9097151  37.3968908
  32.9643000  65.9503000  37.9803000  33.0546514  65.9915713  39.0657641
  32.4487436  66.8425068  37.6249576  34.3613000  65.8623000  37.3423000
  34.6461549  66.8187418  36.9039222  35.4283000  65.4263000  38.3533000
  35.5793000  64.2293000  38.6233000  36.1663000  66.4043000  38.8763000
  36.0217034  67.3485683  38.5483540  37.1943000  66.1723000  39.8863000
  37.4622043  65.1158420  39.9012341  38.4523000  66.9923000  39.5793000
  38.2261197  68.0214816  39.8580956  39.2390996  66.6055170  40.2269460
  38.9223000  66.9503000  38.1273000  39.2525472  65.9365346  37.9007666
  38.0726384  67.2051525  37.4938772  40.0613000  67.9253000  37.8643000
  39.9293000  68.7903000  36.9623000  41.0903000  67.8293000  38.5693000
  36.6553000  66.5533000  41.2623000  37.2263000  66.1813000  42.2913000
  35.5533000  67.3023000  41.2573000  35.1492324  67.5411642  40.3629999
  34.8963000  67.7943000  42.4693000  35.3295261  67.3098539  43.3443579
  35.0793000  69.3143000  42.6083000  34.5241132  69.7695675  41.7881791
  34.6217819  69.5960870  43.5566530  36.5273000  69.8033000  42.5763000
  37.0224341  69.3575237  41.7136143  36.5222530  70.8882113  42.4712098
  37.2743000  69.4213000  43.8413000  36.7450024  69.8313552  44.7014150
  37.3051394  68.3344841  43.9186272  38.6443000  69.9303000  43.8483000
  38.7618062  70.9122687  44.0533100  39.7273000  69.1993000  43.6043000
  39.6233000  67.9023000  43.3283000  38.7128006  67.4658785  43.3032590
  40.4553061  67.3598247  43.1450350  40.9263000  69.7703000  43.6393000
  41.0075353  70.7545802  43.8507081  41.7511072  69.2175061  43.4543386
  33.4123000  67.4673000  42.3633000  32.9733000  66.9263000  41.3523000
  32.6413000  67.7973000  43.3963000  33.0590604  68.1218474  44.2566746
  31.1883000  67.6493000  43.3443000  30.9328325  66.6012781  43.1878210
  30.5453000  68.1193000  44.6493000  30.8157165  69.1613504  44.8199023
  29.4623136  68.0357026  44.5584595  30.9893000  67.3323000  45.7393000
  30.5749964  67.6426513  46.5477766  30.5923000  68.4183000  42.1673000
  31.1963000  69.3603000  41.6493000  29.4083000  68.0003000  41.7473000
  28.9792661  67.2030333  42.1949550  28.7003000  68.6373000  40.6453000
  29.0205110  69.6753155  40.5553667  28.9913000  67.9183000  39.3223000
  28.5257421  68.4576619  38.4974098  30.0652565  67.8481133  39.1496985
  28.4573000  66.5193000  39.2753000  27.3163000  66.0983000  38.6533000
  26.7313118  66.8551553  38.1307499  27.1513000  64.7433000  38.8343000
  26.3896403  64.1906858  38.4674326  28.1913000  64.2643000  39.5893000
  28.4603000  62.9643000  40.0333000  27.7660256  62.1669917  39.7680056
  29.5953000  62.7763000  40.7833000  29.8369645  61.7777375  41.1474031
  30.4553000  63.8403000  41.0943000  31.3528899  63.6797061  41.6914947
  30.1893000  65.1283000  40.6513000  30.8891181  65.9199862  40.9188599
  29.0373000  65.3543000  39.8843000  27.2073000  68.6073000  40.9203000
  26.7193000  67.7483000  41.6603000  26.4863000  69.5413000  40.3103000
  26.9484748  70.2850924  39.8070440  25.0383000  69.5653000  40.3963000
  24.7022797  68.9148701  41.2038460  24.5513000  70.9873000  40.6793000
  25.4120009  71.6361683  40.8413588  23.9925733  71.3358884  39.8107318
  23.6523000  71.0633000  41.8953000  23.5313000  70.1023000  42.6573000
  23.0233000  72.2163000  42.0923000  22.4104786  72.3242324  42.8878503
  23.1606732  72.9798996  41.4456586  24.4393000  69.0173000  39.1043000
  23.8813000  67.9153000  39.0873000  24.5843000  69.7773000  38.0213000
  25.0491442  70.6701187  38.1043300  24.0713000  69.3803000  36.7063000
  23.4597881  68.4813943  36.7845366  23.2223000  70.5023000  36.0503000
  23.0077992  70.2158551  35.0207180  21.9043000  70.7243000  36.8043000
  22.1180102  71.0112456  37.8339066  21.3355888  71.5165417  36.3174531
  21.3218024  69.8030206  36.7978653  23.9803000  71.7193000  36.0123000
  23.4536622  72.4117437  35.6063755  25.2023000  69.0233000  35.7423000
  26.3853000  69.1433000  36.0813000  24.8213000  68.5733000  34.5463000
  23.8491674  68.3439065  34.3965131  25.7533000  68.3963000  33.4363000
  25.1932007  68.5932832  32.5221963  26.5301149  69.1515491  33.5557011
  26.4053000  67.0293000  33.3313000  27.1163000  66.7473000  32.3603000
  26.1723000  66.1773000  34.3253000  25.6124244  66.4581848  35.1176019
  26.8213000  64.8663000  34.3643000  27.2088750  64.6144036  33.3771663
  27.9883000  64.8803000  35.3603000  27.6456437  65.1744807  36.3523401
  28.4396734  63.8894660  35.4113892  29.0903000  65.8373000  34.9833000
  30.1173000  65.4333000  34.1393000  30.1242817  64.4127704  33.7564547
  31.1293000  66.3163000  33.7823000  31.9317414  65.9870779  33.1221475
  31.1183000  67.6283000  34.2703000  31.9086460  68.3256491  33.9925277
  30.0973000  68.0383000  35.1093000  30.0806658  69.0584543  35.4928475
  29.0903000  67.1453000  35.4633000  28.2858515  67.4655619  36.1254139
  25.8213000  63.7463000  34.6513000  26.0293000  62.9073000  35.5263000
  24.7363000  63.7473000  33.8843000  24.6347739  64.4706422  33.1867559
  23.6433000  62.7953000  34.0583000  23.3559198  62.7510289  35.1088008
  22.4233000  63.2223000  33.2343000  22.7623882  63.5073501  32.2383759
  21.7626380  62.3585920  33.1592389  21.6723000  64.3793000  33.8623000
  22.0923000  65.5433000  33.6833000  20.6493000  64.1283000  34.5283000
  24.0413000  61.3683000  33.7053000  23.5283000  60.4153000  34.2903000
  24.9673000  61.2273000  32.7633000  25.2838919  62.0351090  32.2462763
  25.4523000  59.9143000  32.3583000  24.6142621  59.2948333  32.0388432
  26.4403000  60.0393000  31.1943000  26.7646579  59.0486842  30.8755969
  25.9652141  60.5520321  30.3579393  27.6803000  60.8113000  31.5213000
  27.8913000  62.1483000  31.3243000  27.0723920  62.7177175  30.8846942
  29.1543000  62.4943000  31.7463000  29.5554574  63.4201352  31.7015617
  29.7823000  61.3773000  32.2333000  31.0653000  61.2253000  32.7733000
  31.7083614  62.1028453  32.8402697  31.4343000  59.9703000  33.1873000
  32.4245893  59.8150427  33.6154615  30.5623000  58.8743000  33.0723000
  30.8656449  57.8810749  33.4033367  29.2893000  59.0223000  32.5343000
  28.6491490  58.1422897  32.4719360  28.8833000  60.2953000  32.1033000
  26.0473000  59.1133000  33.5303000  26.0163000  57.8783000  33.5193000
  26.5563000  59.8273000  34.5373000  26.6089331  60.8302128  34.4300851
  27.1443000  59.2263000  35.7333000  27.8358413  58.4302317  35.4573561
  27.8883000  60.2803000  36.6083000  27.2161448  61.1175432  36.7962670
  28.3283000  59.6713000  37.9403000  29.0008927  58.8342257  37.7531466
  28.8449862  60.4264683  38.5326318  27.4530794  59.3185204  38.4858590
  29.0983000  60.8403000  35.8463000  29.7921403  60.0106048  35.7110511
  28.7297158  61.1672057  34.8739946  29.8143000  61.9923000  36.5293000
  30.1835963  61.6659987  37.5015384  30.6527713  62.3163272  35.9128006
  29.1211706  62.8225992  36.6644839  26.1103000  58.4603000  36.5583000
  26.3323000  57.3013000  36.9123000  24.9753000  59.0963000  36.8353000
  24.8489671  60.0527436  36.5363769  23.9503000  58.4953000  37.6913000
  24.3866554  57.6677329  38.2506084  23.3823000  59.5173000  38.6893000
  22.4809628  59.1094431  39.1468416  24.4173000  59.8173000  39.7793000
  25.3188068  60.2256514  39.3225350  24.0061722  60.5422640  40.4817957
  24.6639993  58.8976285  40.3098134  23.0593000  60.7313000  37.9993000
  22.7046457  61.3691752  38.6229473  22.8163000  57.7923000  36.9273000
  22.0843000  56.9923000  37.5123000  22.6833000  58.0733000  35.6293000
  23.2327417  58.8142057  35.2178732  21.7063000  57.3763000  34.7803000
  20.7460611  57.3392276  35.2947570  21.5143000  58.0893000  33.4333000
  22.4995968  58.3435152  33.0425774  21.0282790  57.3829633  32.7602680
  20.6653000  59.3583000  33.5403000  20.7473000  60.1973000  32.6143000
  19.9153000  59.5213000  34.5273000  22.0983000  55.9183000  34.5273000
  21.2323000  55.0673000  34.3333000  23.4043000  55.6463000  34.5233000
  24.0567599  56.4090430  34.6356322  23.9403000  54.3023000  34.2853000
  23.5551491  53.9066052  33.3455215  25.4713000  54.3573000  34.2033000
  25.7359914  55.0392855  33.3952570  25.7989815  54.7770887  35.1543533
  26.1503000  53.0243000  33.9803000  26.1843000  52.4363000  32.7133000
  25.7037788  52.9514583  31.8815484  26.8163000  51.2163000  32.5033000
  26.8337954  50.7638251  31.5118050  27.4363000  50.5773000  33.5693000
  28.0603000  49.3633000  33.3793000  28.0061482  49.0514957  32.4729638
  27.4253000  51.1503000  34.8313000  27.9165408  50.6523881  35.6672825
  26.7833000  52.3663000  35.0273000  26.7697043  52.8220669  36.0173463
  23.4773000  53.3243000  35.3643000  23.5123000  53.6383000  36.5553000
  23.0533000  52.1363000  34.9413000  23.0898611  51.9014940  33.9596540
  22.3653000  51.2163000  35.8503000  22.0774260  51.7407666  36.7614326
  21.1043000  50.6603000  35.1873000  21.3768548  50.3252558  34.1865211
  20.7692123  49.8069522  35.7768879  19.9813000  51.6823000  35.0913000
  19.5229975  51.7917023  36.0741992  20.4040754  52.6374500  34.7797692
  18.9103000  51.2813000  34.1003000  18.5803000  50.0983000  33.9633000
  18.3553000  52.2693000  33.3973000  17.6347966  52.0607908  32.7209124
  18.6580029  53.2215664  33.5444769  23.2223000  50.0973000  36.4533000
  22.7793000  49.4033000  37.3733000  24.4433000  49.9313000  35.9573000
  24.7766372  50.5158512  35.2041164  25.3353000  48.9053000  36.4823000
  24.7179783  48.0708435  36.8150091  25.9780217  48.5779123  35.6650941
  26.2073000  49.3713000  37.6433000  25.8783000  50.3303000  38.3503000
  27.3253000  48.6763000  37.8293000  27.5244455  47.8999301  37.2147350
  28.2573000  48.9583000  38.9063000  27.7844476  49.5917831  39.6567725
  28.6893000  47.6453000  39.5743000  29.0147251  46.9737869  38.7797764
  29.5348997  47.8783714  40.2214004  27.5923000  46.9693000  40.3943000
  27.6617760  47.3309593  41.4202028  26.6278879  47.2541244  39.9737214
  27.7233000  45.4513000  40.3813000  26.7842004  45.0322954  40.7427222
  27.8865859  45.1393578  39.3497336  28.8713000  44.9503000  41.2513000
  29.3751142  44.1437195  40.7186653  29.5676870  45.7748423  41.4038594
  28.3963000  44.4523000  42.5703000  27.7513299  43.6879730  42.4291709
  29.1853205  44.1312042  43.1129270  27.9297996  45.1996599  43.0641924
  29.4623000  49.7093000  38.3513000  30.0093000  49.3303000  37.3153000
  29.8763000  50.7703000  39.0423000  29.3736126  51.0676419  39.8663100
  30.9983000  51.5873000  38.5823000  31.4240645  51.1560072  37.6763142
  30.5453000  53.0253000  38.2763000  30.1728391  53.4763810  39.1960277
  31.6863000  53.8533000  37.7363000  32.0590082  53.4030655  36.8162581
  31.3359637  54.8645089  37.5293698  32.4889243  53.8910053  38.4728278
  29.4913000  52.9943000  37.3073000  29.2070767  53.8908433  37.1148743
  32.1743000  51.6043000  39.5613000  31.9843000  51.7413000  40.7723000
  33.3813000  51.4583000  39.0143000  33.4458744  51.1636862  38.0503850
  34.6183000  51.6653000  39.7583000  34.4328400  51.7418405  40.8296754
  35.6413000  50.5073000  39.5093000  35.9375457  50.5289848  38.4605543
  36.8833000  50.6523000  40.3933000  36.5878828  50.6302377  41.4422723
  37.5707069  49.8305386  40.1926000  37.3766103  51.5994827  40.1751451
  34.9943000  49.1453000  39.7453000  34.1522786  49.0196271  39.0646325
  35.7268206  48.3584354  39.5654185  34.6410634  49.0837374  40.7746371
  35.1783000  53.0213000  39.3023000  35.5033000  53.2023000  38.1293000
  35.2533000  53.9763000  40.2253000  34.9846084  53.7656273  41.1758373
  35.6903000  55.3343000  39.9143000  35.7928750  55.4627645  38.8367684
  34.6483000  56.3323000  40.4293000  33.6806575  56.0141235  40.0413167
  34.6207875  56.3301745  41.5189507  34.8323000  57.7673000  40.0053000
  36.0133000  58.4303000  39.8063000  36.9272697  57.8567709  39.9606490
  35.7753000  59.7313000  39.4393000  36.4804090  60.4258567  39.2380245
  34.4213000  59.9403000  39.4103000  33.6933000  61.0993000  39.1123000
  34.2405184  62.0058573  38.8538342  32.3283000  61.0183000  39.1653000
  31.7283283  61.8982802  38.9334191  31.6753000  59.8183000  39.5143000
  30.5872201  59.7650301  39.5509588  32.3953000  58.6703000  39.8213000
  31.8444576  57.7642352  40.0737283  33.7953000  58.7243000  39.7733000
  37.0453000  55.5923000  40.5683000  37.1473000  55.6063000  41.7943000
  38.0813000  55.7893000  39.7553000  37.9702511  55.6795834  38.7574374
  39.4163000  56.0903000  40.2763000  39.5450965  55.6042141  41.2433735
  40.5103000  55.5913000  39.3283000  40.2571146  55.8368367  38.2969377
  41.4637892  56.0516225  39.5872625  40.7233000  54.1063000  39.3763000
  40.0873000  53.2663000  38.4563000  39.4296658  53.7021308  37.7041905
  40.2863000  51.8863000  38.4933000  39.7905109  51.2414891  37.7676880
  41.1233000  51.3313000  39.4633000  41.2787367  50.2530978  39.5009738
  41.7673000  52.1683000  40.3943000  42.4217431  51.7437828  41.1556078
  41.5653000  53.5413000  40.3393000  42.0664305  54.1949274  41.0532603
  39.5883000  57.5853000  40.5413000  39.3423000  58.4153000  39.6653000
  40.0173000  57.8983000  41.7593000  40.1597053  57.1479156  42.4201656
  40.2393000  59.2723000  42.2113000  40.1340183  59.9944539  41.4016651
  39.2633000  59.6543000  43.3423000  39.5395395  60.6319531  43.7372499
  37.8333000  59.7063000  42.8103000  37.5561640  58.7288092  42.4155745
  37.1539992  59.9770712  43.6185907  37.7672828  60.4502002  42.0163505
  39.3813000  58.6803000  44.5143000  40.3982803  58.7036704  44.9058443
  38.6833438  58.9699742  45.2998225  39.1465486  57.6716688  44.1742180
  41.6893000  59.4303000  42.6723000  42.2803000  58.4703000  43.1733000
  42.2753000  60.6283000  42.4823000  41.6603000  61.8803000  42.0183000
  41.2977364  62.4548495  42.8706736  40.8286957  61.6603906  41.3488427
  42.7843000  62.5443000  41.3223000  42.6469872  63.6248181  41.3638328
  42.8061404  62.2210793  40.2815538  44.0393000  62.1203000  42.0443000
  44.3061840  62.8674675  42.7917040  44.8725760  61.9826422  41.3552419
  43.7043000  60.7913000  42.7323000  44.2103770  59.9408145  42.2755082
  44.0713000  60.8663000  44.2103000  45.2493000  60.7413000  44.5603000
  43.0753000  61.0813000  45.0673000  42.1268412  61.1410476  44.7253125
  43.3103000  61.2803000  46.4943000  44.1363076  60.6487076  46.8212581
  43.6653000  62.7433000  46.7893000  44.0130177  62.8130747  47.8199906
  44.4659903  63.0469703  46.1149266  42.5473000  63.5963000  46.6093000
  42.8016151  64.5019159  46.8010901  42.0873000  60.8733000  47.2943000
  40.9673000  60.8513000  46.7643000  42.3053000  60.5623000  48.5713000
  43.2571138  60.4476200  48.8891024  41.2193000  60.2373000  49.4993000
  40.5490675  59.5150896  49.0331459  41.7533000  59.6563000  50.8503000
  42.3521162  60.4200056  51.3465593  40.5983000  59.2393000  51.7653000
  39.9992606  58.4752273  51.2698756  40.9983849  58.8391502  52.6969184
  39.9739841  60.1062894  51.9813053  42.6613000  58.4443000  50.5853000
  41.9994939  57.6000953  50.3918268  43.2278902  58.6753090  49.6832413
  43.6233000  58.0873000  51.7113000  43.0573830  57.8556992  52.6136297
  44.2160301  57.2194916  51.4220269  44.2857781  58.9309144  51.9050458
  40.2893000  61.4473000  49.7033000  39.0673000  61.2893000  49.7403000
  40.8713000  62.6443000  49.7913000  41.8800681  62.6937391  49.7977882
  40.1093000  63.8953000  49.9553000  39.4958826  63.8449978  50.8549044
  41.0733000  65.0803000  50.0853000  41.7926635  64.8054127  50.8566964
  41.5842922  65.1647662  49.1262106  40.4343000  66.4193000  50.4403000
  39.9059298  66.8003559  49.5663880  39.7259632  66.2668810  51.2546276
  41.4993000  67.4303000  50.8733000  40.9976630  68.2233885  51.4277997
  42.1985925  66.9140975  51.5310419  42.2663000  68.0403000  49.6873000
  43.3079037  68.1596850  49.9854771  42.2056677  67.3423474  48.8522640
  41.7113000  69.3683000  49.2693000  41.7677860  70.0153095  50.0427906
  42.2458724  69.7266360  48.4908864  40.7462578  69.2578202  48.9925567
  39.1203000  64.1283000  48.8053000  37.9503000  64.4343000  49.0393000
  39.5993000  63.9773000  47.5723000  40.5925592  63.8482750  47.4423456
  38.7503000  64.0673000  46.3843000  38.2142111  65.0158321  46.4158410
  39.5963000  64.0263000  45.1113000  40.1321748  63.0784600  45.0609257
  38.9480994  64.1233499  44.2403709  40.3125733  64.8478199  45.1238275
  37.7003000  62.9553000  46.3783000  36.5483000  63.1903000  46.0233000
  38.1053000  61.7563000  46.7963000  39.0727639  61.6361063  47.0602440
  37.2123000  60.6023000  46.8913000  36.8346343  60.3884064  45.8914413
  37.7979250  59.7545728  47.2469703  36.0373000  60.8183000  47.8273000
  34.9003000  60.4783000  47.4803000  36.3203000  61.3773000  49.0113000
  37.2898726  61.5056098  49.2634208  35.2913000  61.7543000  49.9883000
  34.7571181  60.8593421  50.3073600  35.9003000  62.4333000  51.2303000
  36.4591565  63.3073713  50.8959679  35.0893481  62.7501895  51.8860729
  36.8463000  61.5203000  52.0253000  36.7323000  60.2923000  52.0123000
  37.7863000  62.1373000  52.7313000  38.4412628  61.5954382  53.2767442
  37.8420950  63.1456911  52.7196786  34.2403000  62.6753000  49.3633000
  33.0433000  62.4423000  49.5103000  34.7123000  63.6993000  48.6493000
  35.7148696  63.8113646  48.6003606  33.8663000  64.7063000  47.9953000
  33.1721283  65.1420035  48.7139009  34.7513000  65.8263000  47.4263000
  35.4801975  66.0863758  48.1938730  35.2699490  65.4344790  46.5513260
  33.9643000  67.0653000  47.0353000  34.2063000  67.5903000  45.9243000
  33.1123000  67.5233000  47.8313000  32.9793000  64.1083000  46.8943000
  31.7903000  64.4293000  46.7983000  33.5633000  63.2373000  46.0723000
  34.5634931  63.1069132  46.1243808  32.8303000  62.5713000  44.9893000
  32.1486029  63.2645571  44.4965700  33.7933000  61.9573000  43.9373000
  34.6292926  61.4943485  44.4616021  33.0873000  60.9093000  43.0803000
  32.2514116  61.3716403  42.5552927  33.7897025  60.4995974  42.3544383
  32.7160532  60.1074302  43.7184848  34.3853000  63.0693000  43.0633000
  33.6356861  63.3155170  42.3112648  34.5460520  63.9310706  43.7110729
  35.6823000  62.7043000  42.3803000  35.5222218  61.8428353  41.7319533
  36.0292935  63.5479293  41.7836558  36.4325875  62.4583866  43.1317620
  31.8183000  61.5473000  45.5223000  30.6803000  61.5033000  45.0533000
  32.2293000  60.7493000  46.5073000  33.1990196  60.7711347  46.7888429
  31.3403000  59.7693000  47.1463000  30.9379488  59.1416175  46.3511727
  32.1103000  58.8933000  48.1113000  32.5117279  59.5063265  48.9182412
  31.4443598  58.1371014  48.5269773  32.9300446  58.4048063  47.5845250
  30.1543000  60.4273000  47.8573000  29.0083000  59.9973000  47.6833000
  30.4383000  61.4613000  48.6533000  31.4054794  61.6675333  48.8585588
  29.3993000  62.2573000  49.3213000  28.8337871  61.6225256  50.0034700
  30.0273000  63.4133000  50.1293000  30.4217213  62.9875622  51.0519475
  30.8419473  63.8576599  49.5574661  29.0223000  64.5153000  50.4883000
  28.5843000  65.2833000  49.6253000  28.6773000  64.6123000  51.7733000
  28.0188691  65.3208059  52.0641401  29.0761113  63.9767871  52.4494463
  28.3703000  62.7753000  48.3143000  27.1663000  62.7463000  48.5773000
  28.8613000  63.2363000  47.1633000  29.8637970  63.3084177  47.0638110
  28.0163000  63.7233000  46.0663000  27.2899391  64.4399258  46.4496362
  28.8703000  64.4153000  44.9983000  29.4291992  65.2393751  45.4417311
  29.5655507  63.7024549  44.5549284  27.9353000  65.1263000  43.6223000
  28.9912830  65.5986471  42.9660331  27.1633000  62.6193000  45.4273000
  25.9893000  62.8343000  45.1163000  27.7563000  61.4453000  45.2233000
  28.7487035  61.3490957  45.3844814  27.0273000  60.2983000  44.6893000
  26.4660635  60.5999659  43.8049299  27.9943000  59.1733000  44.2963000
  28.6382148  59.1267661  45.1745412  27.4032733  58.2597822  44.2309349
  28.8573000  59.3143000  43.0373000  29.2000836  60.3450535  42.9470368
  30.0553000  58.3903000  43.1333000  29.7132935  57.3592513  43.2231278
  30.6667305  58.4929394  42.2367964  30.6484715  58.6534016  44.0090999
  28.0693000  59.0463000  41.7573000  27.2459815  59.7565746  41.6814319
  28.7264947  59.1592058  40.8950653  27.6720669  58.0315214  41.7803064
  25.9693000  59.7673000  45.6623000  24.9443000  59.2433000  45.2333000
  26.2173000  59.9053000  46.9633000  27.0951596  60.3024570  47.2661667
  25.2973000  59.3883000  47.9853000  24.9327127  58.4073363  47.6805287
  25.9903000  59.2523000  49.3403000  26.6163782  60.1330779  49.4829730
  25.2168547  59.2287332  50.1079764  26.8393000  58.0103000  49.4443000
  26.2874469  57.1792646  49.0050516  27.7578816  58.1740135  48.8808216
  27.1793000  57.6863000  50.8743000  27.4257039  58.6009140  51.4136194
  26.3319583  57.1982316  51.3558606  28.3243000  56.7913000  50.9273000
  28.1441915  55.8002859  50.8527925  29.5833000  57.1993000  51.0613000
  29.8603000  58.4963000  51.1793000  29.1104867  59.1728550  51.1669172
  30.8189596  58.7976304  51.2806480  30.5673000  56.3083000  51.0833000
  30.3555493  55.3244219  50.9981785  31.5230985  56.6184503  51.1850584
  24.0143000  60.1983000  48.1313000  22.9823000  59.6573000  48.5403000
  24.0793000  61.4893000  47.8033000  24.9767931  61.9213492  47.6361503
  22.8923000  62.3423000  47.8223000  22.2667098  62.0660449  48.6710751
  23.2613000  63.8313000  47.9473000  22.3190057  64.3791643  47.9523343
  23.7513508  63.9434364  48.9144482  24.1673000  64.3873000  46.8503000
  25.1058636  63.8334021  46.8702097  23.6747578  64.2321686  45.8903842
  24.4513000  65.8783000  47.0423000  24.9498497  66.2453265  46.1451720
  23.4969820  66.3910522  47.1625573  25.3343000  66.1503000  48.2643000
  25.0739167  65.4299081  49.0397590  26.3744892  66.0079209  47.9713259
  25.1503000  67.5403000  48.7923000  24.1865948  67.6722983  49.0642346
  25.7483395  67.6775902  49.5945470  25.3919335  68.2079877  48.0740344
  21.9633000  62.0803000  46.6263000  20.8413000  62.5853000  46.5823000
  22.4343000  61.2793000  45.6723000  23.4042041  60.9980834  45.6896957
  21.6023000  60.8333000  44.5533000  20.7741894  61.5280005  44.4128607
  22.4173000  60.7753000  43.2583000  23.0495822  59.8877889  43.2836479
  21.7290261  60.7064909  42.4158961  23.2293000  61.9303000  43.1123000
  23.7286420  61.8691230  42.2946725  20.9873000  59.4683000  44.8613000
  20.4083000  58.8233000  43.9843000  21.1203000  59.0393000  46.1143000
  21.6072598  59.6188456  46.7829527  20.5873000  57.7543000  46.5683000
  20.5651352  57.7696665  47.6579659  19.5707179  57.6620789  46.1859972
  21.3993000  56.5563000  46.1073000  20.8723000  55.4463000  46.0143000
  22.6813000  56.7853000  45.8183000  23.0255435  57.7344622  45.8445096
  23.6013000  55.7233000  45.3973000  23.0464912  54.9354081  44.8878761
  24.6593000  56.2773000  44.4363000  24.5635504  57.3627759  44.4622467
  25.6286496  55.9887638  44.8427581  24.5483000  55.7933000  42.9993000
  25.4813544  56.0523511  42.4988974  24.4428587  54.7088922  43.0316087
  23.3833000  56.3913000  42.2363000  22.4529659  56.1056735  42.7272123
  23.4765606  57.4772985  42.2393269  23.3743000  55.8883000  40.8033000
  23.9759619  56.5663393  40.1980180  23.8203107  54.8938775  40.7860497
  21.9943000  55.8223000  40.2503000  21.5809932  56.7437321  40.2657965
  22.0286169  55.4846427  39.2990325  21.4367382  55.1937343  40.8107722
  24.2913000  55.0313000  46.5723000  24.7323000  55.6853000  47.5203000
  24.3693000  53.7033000  46.4933000  23.8498402  53.2290954  45.7684615
  25.1403000  52.8923000  47.4393000  25.0444144  53.3030985  48.4443621
  24.6213000  51.4473000  47.4483000  24.8999212  51.0013606  46.4935186
  25.1367191  50.9272855  48.2557826  23.1093000  51.3243000  47.6463000
  22.8772939  51.6012537  48.6746825  22.6193055  52.0190122  46.9641106
  22.6113000  49.9153000  47.3773000  23.2854102  49.2063879  47.8580474
  21.6119513  49.8090669  47.7993380  22.5513000  49.6093000  45.9463000
  22.9496696  50.2910944  45.3165720  22.0193000  48.5013000  45.4303000
  21.4873000  47.5733000  46.2193000  21.4849809  47.7068642  47.2204270
  21.0878191  46.7388477  45.8140791  22.0113000  48.3223000  44.1153000
  22.4086134  49.0268135  43.5104009  21.6079340  47.4823883  43.7255014
  26.6223000  52.9423000  47.0463000  27.0153000  52.3973000  46.0123000
  27.4263000  53.6153000  47.8703000  27.0459543  53.9656803  48.7378656
  28.8283000  53.9103000  47.5563000  29.1342560  53.4351720  46.6242359
  29.0693000  55.4383000  47.4363000  28.8826074  55.9038234  48.4040464
  30.5053000  55.7203000  47.0053000  30.6926142  55.2554492  46.0373496
  30.6566883  56.7968313  46.9261651  31.1940593  55.3103887  47.7440049
  28.1033000  56.0643000  46.4593000  27.0815824  55.8980114  46.8006844
  28.2943586  57.1354629  46.3944438  28.2355707  55.6120001  45.4764317
  29.7783000  53.3413000  48.6053000  29.5773000  53.5503000  49.8073000
  30.8083000  52.6313000  48.1333000  30.8351439  52.4418188  47.1415966
  31.8843000  52.0923000  48.9743000  31.7227560  52.2938604  50.0332505
  32.0743000  50.5523000  48.7593000  32.2985131  50.3740352  47.7076106
  33.2133000  50.0053000  49.6233000  32.9895711  50.1827948  50.6752228
  33.3189691  48.9342773  49.4505428  34.1435903  50.5087581  49.3602618
  30.7643000  49.7893000  49.0053000  30.4798509  49.9676095  50.0423126
  30.0132832  50.2210152  48.3437146  30.8583000  48.2933000  48.7563000
  31.6088429  47.8607772  49.4178960  29.8913085  47.8302644  48.9528318
  31.1422777  48.1141830  47.7192978  33.1913000  52.8183000  48.6433000
  33.6023000  52.8543000  47.4833000  33.8383000  53.3843000  49.6623000
  33.4197597  53.3829269  50.5814961  35.1133000  54.0843000  49.4803000
  35.2361315  54.3549106  48.4315953  35.1583000  55.3563000  50.3203000
  34.6286139  55.1485265  51.2500107  36.2061562  55.5628529  50.5380919
  34.5363000  56.5613000  49.6433000  35.2348346  56.9391885  48.8967409
  33.6101665  56.2598766  49.1538895  34.2263000  57.6733000  50.6223000
  34.9943000  58.6233000  50.7623000  33.1003000  57.5563000  51.3123000
  32.8441183  58.2698082  51.9796668  32.5038586  56.7541992  51.1674093
  36.3053000  53.1933000  49.8073000  36.3403000  52.5523000  50.8643000
  37.2823000  53.1733000  48.9013000  37.1964113  53.7373221  48.0678724
  38.4483000  52.3083000  49.0333000  38.4419635  51.8047101  49.9999728
  38.4143000  51.2493000  47.9303000  37.4011660  51.3604249  47.5438935
  39.1284641  51.5812309  47.1767142  38.6733000  49.7803000  48.2653000
  39.7466763  49.6055849  48.1915520  38.1853000  49.3943000  49.6783000
  37.1118541  49.5683164  49.7526706  38.3954914  48.3404009  49.8605556
  38.7035401  50.0012832  50.4206604  37.9963000  48.8933000  47.2173000
  38.4034702  49.1190454  46.2317286  38.1797474  47.8453132  47.4543061
  36.9229472  49.0830660  47.2185877  39.7563000  53.0913000  48.9933000
  39.9693000  53.9223000  48.1143000  40.6233000  52.8093000  49.9603000
  40.3632962  52.0961802  50.6266014  41.9293000  53.4503000  50.1053000
  42.4750141  53.3855359  49.1639707  41.7743000  54.9263000  50.4803000
  42.7645853  55.3777886  50.5402359  41.1944048  55.4253743  49.7039325
  41.1123000  55.0683000  51.7313000  41.0271267  56.0004996  51.9442537
  42.6473000  52.7143000  51.2243000  42.0693000  51.8153000  51.8303000
  43.8843000  53.1013000  51.5123000  44.3482368  53.7759543  50.9209427
  44.6393000  52.5103000  52.6113000  44.7314798  51.4353751  52.4559339
  46.0423000  53.1143000  52.6943000  46.6015974  52.5245889  53.4206102
  46.4967150  53.0033141  51.7097752  46.0693000  54.5783000  53.1023000
  45.5695764  55.1550894  52.3240383  45.5190940  54.6783858  54.0379058
  47.4943000  55.1033000  53.2903000  48.0467949  54.4378129  53.9536064
  47.9979767  55.1535317  52.3249576  47.4753000  56.4423000  53.8793000
  47.5341378  56.4883614  54.8865318  47.3913000  57.5843000  53.1933000
  47.3783000  58.7403000  53.8473000  47.4318942  58.7470506  54.8558545
  47.3148784  59.6072577  53.3330416  47.3243000  57.5853000  51.8633000
  47.3368442  56.7100533  51.3594291  47.2612499  58.4612997  51.3645536
  43.9203000  52.6383000  53.9623000  44.0293000  51.7513000  54.8043000
  43.1823000  53.7333000  54.1503000  43.1011657  54.4035569  53.3991194
  42.5203000  54.0323000  55.4223000  43.1882323  53.7945897  56.2502248
  42.1523000  55.5153000  55.5013000  41.4391433  55.7021293  54.6984292
  41.6622860  55.6634701  56.4636055  43.3243000  56.4813000  55.3743000
  44.0766557  56.2370806  56.1242457  43.7608142  56.3909106  54.3796206
  42.8413000  57.9053000  55.5873000  42.0534956  58.1043538  54.8607735
  42.4311649  57.9730628  56.5949194  43.9563000  58.9333000  55.4223000
  44.6212857  58.8764528  56.2840790  44.5170187  58.7057110  54.5157147
  43.3843000  60.3183000  55.3223000  42.8650458  60.5295487  56.1624481
  44.1347794  60.9854374  55.2136343  42.7684114  60.3713086  54.5235695
  41.2603000  53.1973000  55.6493000  40.8873000  52.9353000  56.7913000
  40.6083000  52.7863000  54.5613000  40.9618322  53.0212240  53.6448258
  39.3223000  52.0933000  54.6523000  39.0310256  51.9621430  55.6944402
  38.1873000  52.8543000  53.9113000  37.2724726  52.2665180  53.9868214
  37.9523000  54.2443000  54.5133000  38.8666183  54.8328650  54.4377160
  37.1519376  54.7458528  53.9692744  37.6710047  54.1439872  55.5615895
  38.5093000  52.9743000  52.5213000  37.8051642  53.4448189  52.0691882
  39.3313000  50.6353000  54.1733000  38.3223000  49.9453000  54.3013000
  40.4583000  50.1593000  53.6433000  41.2648892  50.7615974  53.5611356
  40.5333000  48.8023000  53.0573000  39.8714125  48.7518981  52.1927401
  41.9643000  48.4443000  52.6043000  42.2252843  49.0416535  51.7307124
  42.6860339  48.6301549  53.3996981  42.1283000  46.9853000  52.1993000
  41.9183000  46.5843000  50.8813000  41.6413557  47.3315946  50.1376922
  42.0583000  45.2443000  50.5073000  41.9050476  44.9482553  49.4695274
  42.3943000  44.2863000  51.4633000  42.4982158  43.2380199  51.1832815
  42.5973000  44.6773000  52.7833000  42.8575089  43.9338442  53.5367355
  42.4683000  46.0173000  53.1423000  42.6340809  46.3231660  54.1752872
  39.9893000  47.6803000  53.9593000  39.2493000  46.8113000  53.4933000
  40.3763000  47.6923000  55.2313000  40.9808013  48.4332436  55.5563847
  40.0543000  46.6053000  56.1543000  40.4343710  45.6629008  55.7599284
  40.6953000  46.8563000  57.5343000  40.4588590  47.8776170  57.8328071
  40.2500341  46.1586808  58.2436418  42.2133000  46.6683000  57.5193000
  42.6923000  45.6643000  56.9363000  42.9323000  47.5223000  58.0903000
  38.5533000  46.3323000  56.2983000  38.1213000  45.1803000  56.2443000
  37.7623000  47.3863000  56.4773000  38.1476642  48.3106370  56.6084294
  36.3143000  47.2123000  56.6113000  36.0959796  46.2201198  57.0062859
  35.6483000  48.2723000  57.5343000  34.5708038  48.1076976  57.5371517
  36.1843000  48.1653000  58.9643000  37.2617434  48.3302590  58.9623123
  35.7033429  48.9168720  59.5903342  35.9699907  47.1724747  59.3598628
  35.8823000  49.5903000  57.0243000  35.4670228  50.2351866  57.6015924
  35.6063000  47.1783000  55.2603000  34.6593000  46.4133000  55.0763000
  36.0863000  47.9823000  54.3143000  36.9133478  48.5302685  54.5035668
  35.3633000  48.2253000  53.0633000  34.2921155  48.1127500  53.2306185
  35.6323000  49.6443000  52.5473000  36.7127552  49.7571508  52.4579669
  35.1765599  49.7219051  51.5601939  35.0763000  50.7493000  53.4553000
  35.6965990  50.7806497  54.3510383  35.1632407  51.6950917  52.9204930
  33.6223000  50.5223000  53.8523000  32.7483000  50.5403000  52.9593000
  33.3543000  50.3293000  55.0593000  35.5643000  47.1983000  51.9443000
  34.6513000  46.9893000  51.1403000  36.7373000  46.5653000  51.8793000
  37.5004308  46.8230398  52.4886447  37.0023000  45.6033000  50.7983000
  36.7055535  46.0575677  49.8529527  38.4773000  45.1903000  50.7023000
  39.0685288  46.0986297  50.8184248  38.7047084  44.5027525  51.5169557
  38.8163000  44.5313000  49.3733000  38.8083000  45.2693000  48.1883000
  38.5653465  46.3307428  48.2374156  39.1013000  44.6793000  46.9643000
  39.0921941  45.2744547  46.0511681  39.4063000  43.3323000  46.9083000
  39.6963000  42.7693000  45.6883000  39.6554009  43.3993940  44.9651759
  39.4173000  42.5643000  48.0663000  39.6551651  41.5013896  48.0245614
  39.1193000  43.1673000  49.2943000  39.1209743  42.5729137  50.2079751
  36.0863000  44.3703000  50.8253000  35.5793000  43.9713000  49.7763000
  35.8843000  43.7473000  52.0083000  36.5633000  43.9423000  53.3033000
  36.1409764  44.8084686  53.8127065  37.6289295  44.1019961  53.1388923
  36.2813000  42.6533000  54.0253000  36.3158816  42.8015964  55.1046106
  37.0032959  41.8878204  53.7409336  34.9083000  42.2863000  53.5693000
  34.1541370  42.8664639  54.1010395  34.6972715  41.2233164  53.6860579
  34.9013000  42.6603000  52.0843000  35.2647764  41.8510456  51.4509830
  33.4923000  43.0643000  51.6373000  32.7603000  42.2323000  51.0983000
  33.1213000  44.3263000  51.8483000  33.6940380  44.9342913  52.4161179
  31.8233000  44.8273000  51.3843000  31.0462528  44.1188163  51.6712629
  31.4843000  46.1983000  51.9873000  32.3355844  46.8481644  51.7845922
  30.6099802  46.5679595  51.4515605  31.1963000  46.1903000  53.4863000
  30.3056150  45.5938387  53.6838219  32.0453201  45.7618909  54.0189656
  30.9683000  47.6073000  53.9593000  31.7531470  48.2363367  53.5392679
  29.9992263  47.9385026  53.5860703  30.9903000  47.7133000  55.4583000
  30.1659785  47.1339869  55.8742218  31.9352516  47.3217879  55.8349749
  30.8483000  49.1353000  55.8613000  29.9725505  49.4981515  55.5127295
  30.8634914  49.2027680  56.8689295  31.6122714  49.6722019  55.4763544
  31.6913000  44.8653000  49.8563000  30.5943000  44.6813000  49.3373000
  32.7883000  45.1043000  49.1383000  33.6523980  45.3807704  49.5821446
  32.7463000  45.0463000  47.6663000  31.8914953  45.6117985  47.2953289
  34.0363000  45.5783000  46.9693000  33.8660731  45.5821187  45.8926810
  34.3923000  46.9813000  47.4303000  34.5631379  46.9781842  48.5068242
  35.2966457  47.3133368  46.9203887  33.5729186  47.6605058  47.1949405
  35.1313000  44.6903000  47.2163000  35.9196259  45.0262722  46.7835585
  32.4743000  43.6193000  47.1873000  31.8883000  43.4103000  46.1273000
  32.9023000  42.6493000  47.9903000  33.3850765  42.9037256  48.8401787
  32.7613000  41.2313000  47.6723000  32.8216667  41.0854307  46.5937931
  33.8793000  40.4223000  48.3393000  33.8586484  40.6696568  49.4006611
  33.6298420  39.3694837  48.2072072  35.2783000  40.6883000  47.7813000
  35.3334871  41.7319731  47.4717816  36.0056311  40.5055055  48.5722979
  35.5863000  39.7893000  46.5913000  35.6554011  38.7590661  46.9405022
  34.7736083  39.8741261  45.8698873  36.8983000  40.1893000  45.9273000
  36.9206408  41.2751755  45.8352354  37.7202795  39.8621809  46.5640432
  37.0413000  39.5703000  44.5703000  36.2799679  39.8736300  43.9799916
  37.9192659  39.8559435  44.1608081  37.0210525  38.5640985  44.6554337
  31.4053000  40.6713000  48.0863000  30.8053000  39.8923000  47.3483000
  30.9193000  41.0823000  49.2563000  31.4022393  41.8062071  49.7689670
  29.7683000  40.4283000  49.8923000  29.5209819  39.5086551  49.3620301
  30.1023000  40.0793000  51.3513000  30.8813797  40.8171659  51.5428410
  29.2288038  40.3070328  51.9622355  30.6263000  38.6753000  51.7083000
  29.7762541  38.0932978  52.0643846  31.2893000  37.9453000  50.5353000
  32.1397741  38.5265110  50.1789485  31.6324770  36.9644517  50.8643393
  30.5678980  37.8249649  49.7270927  31.5703000  38.7423000  52.9203000
  31.0330836  39.1471264  53.7779792  31.9299937  37.7409837  53.1571277
  32.4179226  39.3863506  52.6861339  28.4463000  41.1933000  49.8183000
  27.3803000  40.5953000  49.9743000  28.5143000  42.5033000  49.5853000
  29.4120400  42.9547076  49.4833519  27.3053000  43.3423000  49.5663000
  26.4190431  42.7339799  49.7468397  27.3433000  44.4903000  50.6173000
  26.3637248  44.9674774  50.6461853  27.6913000  43.9593000  52.0053000
  28.6710160  43.4823590  51.9773095  27.7099274  44.7849983  52.7166189
  26.9418319  43.2307913  52.3146109  28.2923000  45.4863000  50.2163000
  28.3111582  46.1910417  50.8679010  27.0213000  43.9333000  48.1883000
  27.8803000  43.8973000  47.2973000  25.8043000  44.4583000  48.0283000
  25.1263026  44.3472134  48.7686233  25.3883000  45.1373000  46.8053000
  25.9297191  44.7173641  45.9575864  23.8903000  44.9733000  46.5573000
  23.3649836  45.3771618  47.4227696  23.6304061  45.5534661  45.6718834
  23.4853000  43.5273000  46.3503000  22.3853000  43.1553000  46.8103000
  24.2613000  42.7623000  45.7343000  25.7453000  46.6163000  46.8573000
  25.4193000  47.3143000  47.8213000  26.4213000  47.0773000  45.8113000
  26.6956604  46.4349924  45.0817339  26.8493000  48.4643000  45.7063000
  26.2315968  49.0907230  46.3498341  28.3083000  48.6093000  46.1383000
  28.6542541  49.6023401  45.8514440  28.4083233  48.4877793  47.2168769
  29.2583000  47.6193000  45.5013000  29.5793000  46.3773000  45.9673000
  29.0942688  46.0589171  46.8900550  30.4843000  45.7763000  45.1313000
  30.8617770  44.8467087  45.2473631  30.7833000  46.6343000  44.1053000
  31.6463000  46.4723000  43.0123000  32.2000518  45.5380203  42.9196771
  31.7393000  47.5123000  42.1193000  32.3990232  47.4204268  41.2564996
  31.0033000  48.6953000  42.2903000  31.0870763  49.5152207  41.5769901
  30.1453000  48.8573000  43.3743000  29.5900369  49.7913986  43.4594085
  30.0273000  47.8093000  44.3033000  26.6463000  48.9923000  44.2863000
  26.5123000  48.2143000  43.3353000  26.6063000  50.3173000  44.1673000
  26.6403127  50.8819298  45.0040411  26.4753000  50.9953000  42.8783000
  26.1605995  50.2794450  42.1189488  25.4343000  52.1183000  42.9543000
  25.7558996  52.7994083  43.7421861  25.4232287  52.6460583  42.0006498
  24.0413000  51.6083000  43.2653000  23.5013000  50.8043000  42.4703000
  23.4783000  52.0303000  44.3033000  27.8083000  51.5723000  42.4263000
  28.1523000  51.4823000  41.2523000  28.5483000  52.1653000  43.3573000
  28.1957921  52.2511919  44.2998816  29.8613000  52.7313000  43.0543000
  30.1740964  52.4117955  42.0602303  29.8243000  54.2623000  43.0873000
  29.1947253  54.5477601  43.9300618  30.8168609  54.6948746  43.2130066
  29.2243000  54.9073000  41.8623000  30.0443000  55.5003000  40.9053000
  31.1250824  55.4662411  41.0425929  29.5043000  56.1293000  39.7873000
  30.1610039  56.5840829  39.0456712  28.1183000  56.1773000  39.6163000
  27.6876139  56.6613922  38.7397932  27.2863000  55.6023000  40.5733000
  26.2039470  55.6340329  40.4483791  27.8423000  54.9833000  41.6963000
  27.1931032  54.5512796  42.4578785  30.9173000  52.2513000  44.0373000
  30.6503000  52.1043000  45.2353000  32.1063000  51.9943000  43.5123000
  32.1845671  51.8148148  42.5214626  33.3123000  51.9283000  44.3223000
  33.0685431  51.9848825  45.3831865  34.1303000  50.6233000  44.0673000
  34.1769287  50.4424517  42.9934197  35.5383000  50.7503000  44.6203000
  35.4924946  50.9307119  45.6942899  36.0883188  49.8286154  44.4303597
  36.0465238  51.5828961  44.1338908  33.4363000  49.4193000  44.6863000
  32.4459711  49.3039231  44.2458015  34.0250588  48.5220624  44.4954405
  33.3399198  49.5680425  45.7617940  34.1213000  53.1753000  43.9513000
  34.5323000  53.3323000  42.8033000  34.2923000  54.0823000  44.9073000
  33.7776961  54.0163121  45.7738609  35.1723000  55.2313000  44.7103000
  35.3735605  55.4028951  43.6528746  34.5823000  56.5153000  45.3123000
  34.3461704  56.3356359  46.3611388  35.5723000  57.6683000  45.2053000
  35.8085725  57.8488723  44.1566485  35.1324939  58.5668508  45.6380558
  36.4851622  57.4152897  45.7445310  33.2693000  56.8573000  44.6173000
  32.5621658  56.0388798  44.7523989  32.8559128  57.7689137  45.0487755
  33.4496762  57.0089851  43.5530834  36.5083000  54.8553000  45.3383000
  36.5903000  54.6023000  46.5483000  37.5493000  54.8003000  44.5113000
  37.4552650  55.0819803  43.5459436  38.7933000  54.1823000  44.9293000
  38.9414656  54.2064335  46.0089128  38.8353000  52.6873000  44.4503000
  37.9622259  52.1768952  44.8569065  38.8313000  52.5663000  42.9113000
  39.7043889  53.0761053  42.5039747  38.8611342  51.5139173  42.6289888
  37.9255485  53.0233237  42.5127474  39.9723000  52.0133000  44.9993000
  39.9814792  51.1024402  44.6962315  40.0563000  54.9673000  44.5233000
  40.1043000  55.6003000  43.4683000  41.0643000  54.9303000  45.3923000
  40.9124377  54.5561142  46.3180549  42.4023000  55.3803000  45.0413000
  42.3542690  56.3031281  44.4632165  43.2593000  55.6283000  46.2913000
  44.2412483  55.9796808  45.9744256  42.6163000  56.6713000  47.2103000
  41.6344443  56.3203884  47.5279791  43.2477962  56.8237141  48.0855609
  42.5084062  57.6131201  46.6723090  43.4253000  54.3913000  46.9973000
  43.9604869  54.5391628  47.7804423  43.0903000  54.2853000  44.2243000
  42.4863000  53.2583000  43.9113000  44.3683000  54.5133000  43.9203000
  44.7442875  55.4208993  44.1548127  45.2463000  53.5493000  43.2493000
  44.8453559  53.2897218  42.2695234  46.6283000  54.1673000  43.0623000
  46.8716057  54.7091804  43.9762295  47.3454284  53.3592531  42.9177765
  46.6903000  55.1033000  41.8963000  45.9993000  54.8403000  40.8923000
  47.4423000  56.1023000  41.9863000  45.4213000  52.2293000  43.9863000
  45.9903000  51.2873000  43.4353000  44.9633000  52.1503000  45.2323000
  44.6745325  52.9741979  45.7401434  44.9623000  50.8563000  45.9403000
  45.9672285  50.4523082  46.0628090  44.2653000  50.9333000  47.3213000
  44.6659798  51.7881869  47.8660242  42.7373000  51.0913000  47.1683000
  42.3358077  50.2364994  46.6240386  42.2762276  51.1424843  48.1546535
  42.5194476  52.0066336  46.6180238  44.6523000  49.7193000  48.1693000
  44.1438142  48.8572255  47.7375935  45.7301850  49.5932960  48.0673861
  44.2923000  49.8343000  49.6443000  43.2144430  49.9598702  49.7470433
  44.6035681  48.9295311  50.1664155  44.8008124  50.6959427  50.0768355
  44.3253000  49.7343000  45.0903000  44.7543000  48.5833000  45.1513000
  43.3313000  50.0983000  44.2843000  43.0780736  51.0755756  44.2541661
  42.5693000  49.1563000  43.4563000  42.7057463  48.1402028  43.8264730
  41.0843000  49.4973000  43.5053000  40.9601937  50.5548101  43.2721280
  40.5627385  48.8976471  42.7593174  40.5503000  49.2333000  44.7723000
  39.6163585  49.4553682  44.7785280  42.9863000  49.1333000  41.9943000
  42.3533000  48.4443000  41.1933000  44.0253000  49.8903000  41.6413000
  44.4813462  50.4788331  42.3237588  44.4523000  49.9893000  40.2413000
  43.6146550  50.3244096  39.6296207  45.5993000  50.9813000  40.0823000
  45.2107644  51.9684571  40.3326202  46.3706546  50.7022650  40.8001103
  46.1943000  51.0113000  38.6873000  46.7555590  50.0884330  38.5409933
  45.3733800  51.0540412  37.9715048  47.1063000  52.1923000  38.4763000
  46.6023000  53.3293000  38.4733000  48.3243000  51.9853000  38.3133000
  44.8073000  48.6233000  39.6323000  44.4943000  48.3563000  38.4633000
  45.4383000  47.7693000  40.4373000  45.6806192  48.0517326  41.3762423
  45.8403000  46.4403000  39.9893000  45.6702279  46.3483356  38.9165851
  47.3273000  46.1963000  40.2723000  47.4782245  46.3842841  41.3353066
  47.5176240  45.1443992  40.0592706  48.2853000  47.0583000  39.4643000
  48.5600148  46.5198388  38.5572762  47.7797664  47.9860782  39.1964093
  49.7863000  47.4473000  40.4043000  49.1323000  48.3463000  41.8143000
  48.4407703  47.7077787  42.3640056  49.9518669  48.6419326  42.4692901
  48.6066829  49.2357094  41.4667676  45.0113000  45.3353000  40.6543000
  44.5123000  45.4983000  41.7683000  44.8473000  44.2343000  39.9293000
  45.0205570  44.2881940  38.9357323  44.4303000  42.9513000  40.4913000
  44.7032807  42.2243234  39.7263910  45.0729858  42.8205786  41.3619126
  42.9923000  42.7183000  40.9013000  42.5583000  41.5773000  40.9743000
  42.2623000  43.7923000  41.1793000  42.6702512  44.7095410  41.0681961
  40.9073000  43.6983000  41.7053000  40.9411741  43.1036138  42.6181527
  40.3903000  45.0853000  42.0483000  40.3420909  45.6898941  41.1426279
  39.3945362  45.0049053  42.4842948  41.0628660  45.5575061  42.7643836
  39.9483000  43.0043000  40.7383000  39.9863000  43.2403000  39.5283000
  39.0943000  42.1503000  41.2923000  39.2498837  41.8519528  42.2446035
  37.9863000  41.5593000  40.5563000  38.0167330  41.8941767  39.5194632
  38.0673000  40.0273000  40.5793000  38.2202684  39.7077673  41.6101243
  37.1310329  39.6124022  40.2059854  39.2073000  39.4923000  39.7313000
  39.1243000  39.4783000  38.5013000  40.2703000  39.0393000  40.3793000
  41.0557480  38.6727891  39.8608012  40.2903609  39.0625427  41.3888336
  36.6473000  42.0533000  41.1133000  35.9853000  41.3483000  41.8803000
  36.2643000  43.2693000  40.7153000  36.8644820  43.7807685  40.0842050
  35.0713000  43.9433000  41.2403000  34.9693823  43.7314908  42.3046537
  35.1753000  45.4633000  41.0503000  35.5197937  45.6894106  40.0411928
  34.2051337  45.9317375  41.2159615  36.1373000  46.1253000  41.9903000
  37.2353000  46.8253000  41.4963000  37.3881210  46.8863092  40.4187920
  38.1313000  47.4423000  42.3613000  38.9858337  47.9923891  41.9672506
  37.9333000  47.3553000  43.7383000  38.6327057  47.8367392  44.4217822
  36.8373000  46.6503000  44.2423000  36.6812271  46.5754053  45.3184655
  35.9503000  46.0473000  43.3723000  35.0907822  45.5016578  43.7616631
  33.7273000  43.4533000  40.6893000  32.6643000  43.8703000  41.1753000
  33.7743000  42.5713000  39.6893000  34.6748562  42.2401928  39.3739177
  32.5733000  42.1303000  38.9593000  32.8786101  41.7164421  37.9982555
  31.7733000  41.0513000  39.7313000  31.1523250  41.5965211  40.4420906
  31.1371324  40.5684834  38.9894921  32.5913000  39.9823000  40.4793000
  33.2349035  40.4916183  41.1965658  31.8936434  39.3365052  41.0125227
  33.4383000  39.1473000  39.5473000  33.8888192  39.8046774  38.8036695
  34.2240224  38.6653348  40.1290640  32.6673000  38.1143000  38.8543000
  31.8149463  37.8072305  39.3007312  33.0183000  37.5513000  37.6993000
  34.1253000  37.9333000  37.0693000  34.7060652  38.6565886  37.4688817
  34.3802491  37.4983991  36.1941075  32.2493000  36.6113000  37.1633000
  31.4018158  36.3274938  37.6337515  32.5152475  36.1842535  36.2875136
  31.6813000  43.3353000  38.6183000  30.4773000  43.3353000  38.8983000
  32.2963000  44.3593000  38.0213000  33.2765615  44.2710158  37.7946005
  31.6303000  45.6223000  37.7283000  30.6556325  45.6437961  38.2158043
  32.4633000  46.7923000  38.2503000  33.4390733  46.7895373  37.7645440
  31.9516506  47.7295090  38.0313148  32.5941812  46.6935737  39.3279003
  31.3903000  45.7603000  36.2273000  31.8493000  44.9253000  35.4423000
  30.6613000  46.8083000  35.8433000  30.3162762  47.4543206  36.5387965
  30.3393000  47.0613000  34.4463000  30.6583239  46.1827689  33.8854916
  29.2552005  47.1567204  34.3852875  30.9803000  48.2983000  33.8353000
  31.0283000  48.4163000  32.6193000  31.4733000  49.2123000  34.6713000
  31.4050023  49.0671931  35.6684854  32.0463000  50.4753000  34.1893000
  32.4611331  50.3349117  33.1911498  30.9663000  51.5673000  34.1233000
  30.1830450  51.1817003  33.4706716  30.5763350  51.6713104  35.1358262
  31.4243000  52.9203000  33.6173000  32.1111782  53.3436863  34.3501323
  31.9477798  52.7717203  32.6728451  30.2613000  53.8713000  33.4063000
  30.6120556  54.7198275  32.8188730  29.4818361  53.3456190  32.8547614
  29.6943000  54.3703000  34.6573000  29.9998604  53.9227514  35.5096101
  28.8203000  55.3713000  34.7433000  28.3903000  55.9903000  33.6483000
  28.7285755  55.6999885  32.7419949  27.7272944  56.7480753  33.7276713
  28.3623000  55.7513000  35.9313000  28.6791157  55.2789455  36.7659312
  27.6994514  56.5107534  35.9942369  33.2223000  50.9483000  35.0383000
  33.2183000  50.8023000  36.2543000  34.2293000  51.5003000  34.3733000
  34.2913522  51.3651952  33.3743027  35.3033000  52.2383000  35.0423000
  35.1506302  52.2783303  36.1208123  36.7143000  51.6323000  34.7603000
  36.7817793  51.4116873  33.6949945  37.8563000  52.5983000  35.1603000
  37.7897512  52.8190273  36.2256411  38.8183555  52.1330666  34.9455732
  37.7658877  53.5238265  34.5916806  36.8693000  50.2933000  35.4813000
  36.1067793  49.5992752  35.1277552  37.8575776  49.8818311  35.2761165
  36.7542189  50.4426672  36.5548672  35.2163000  53.6903000  34.5953000
  35.0463000  53.9693000  33.4033000  35.2683000  54.5993000  35.5683000
  35.1164944  54.2996204  36.5207949  35.4503000  56.0283000  35.3113000
  35.3965101  56.2261195  34.2407519  34.3953000  56.9043000  36.0553000
  34.4258705  56.6624892  37.1176998  34.6863000  58.3923000  35.8633000
  34.6554442  58.6349812  34.8011068  33.9364196  58.9808561  36.3918659
  35.6748767  58.6238339  36.2597939  32.9823000  56.5643000  35.5573000
  32.9615456  56.8057263  34.4945755  32.8578199  55.4893047  35.6876432
  31.8413000  57.3013000  36.2713000  31.9648514  58.3764077  36.1409989
  30.8863114  56.9917457  35.8467154  31.8611273  57.0599877  37.3340677
  36.8863000  56.3753000  35.7083000  37.3033000  56.1413000  36.8493000
  37.6433000  56.8983000  34.7483000  37.2347272  57.0838455  33.8434572
  39.0753000  57.1233000  34.9203000  39.3329968  57.1379437  35.9792982
  39.8533000  55.9853000  34.2413000  39.5191463  55.0421038  34.6735284
  39.6019094  56.0077191  33.1809226  41.3473000  56.1123000  34.4063000
  41.8053000  56.9203000  35.2483000  42.0763000  55.3913000  33.6943000
  39.5133000  58.5143000  34.3993000  39.7093000  58.7023000  33.1983000
  39.6473000  59.4943000  35.3123000  39.3573000  59.4103000  36.7553000
  39.8550516  58.5346950  37.1720247  38.2809490  59.3196108  36.9013926
  39.9023000  60.6973000  37.3013000  40.9105916  60.5259345  37.6782362
  39.2633687  61.0378765  38.1160858  39.9003000  61.6783000  36.1773000
  40.7321851  62.3731571  36.2923649  38.9667676  62.2373567  36.1134838
  40.0943000  60.8393000  34.9113000  39.4471686  61.1777426  34.1021178
  41.5503000  60.8673000  34.4443000  42.0083000  61.8903000  33.9363000
  42.2633000  59.7493000  34.6213000  41.8805672  59.0185476  35.2040657
  43.6133000  59.5663000  34.0713000  44.0450747  58.6427230  34.4568844
  43.5683000  59.4843000  32.5343000  42.8248606  60.2132052  32.2116634
  44.5535702  59.7914143  32.1835529  43.2253000  58.1173000  31.9523000
  43.9411557  57.3775757  32.3107124  42.2206268  57.8298771  32.2623352
  43.2863000  58.1873000  30.4373000  42.5215195  58.8865079  30.0991903
  44.2703198  58.5612951  30.1545774  43.0683000  56.9033000  29.7813000
  42.7637566  56.1312938  30.3569380  43.2583000  56.6893000  28.4763000
  43.6703000  57.6693000  27.6793000  43.8427909  58.5881409  28.0615018
  43.8090984  57.4909098  26.6949162  43.0253000  55.4953000  27.9573000
  42.7028516  54.7442862  28.5506846  43.1708974  55.3400390  26.9699834
  44.6113000  60.6523000  34.4913000  45.5163000  60.9933000  33.7303000
  44.4463000  61.1873000  35.6963000  43.7028376  60.8591870  36.2960540
  45.2973000  62.2783000  36.1783000  46.2705253  62.2265348  35.6901893
  44.6653000  63.6413000  35.8683000  43.5919798  63.5463855  36.0328422
  45.0788017  64.3594274  36.5764027  44.9183000  64.1233000  34.4553000
  45.9864544  64.0406425  34.2545147  44.3694824  63.4751326  33.7720868
  44.4753000  65.5623000  34.2533000  43.3886438  65.5934530  34.1738853
  44.7937346  66.1573167  35.1092521  45.0523000  66.1433000  33.0363000
  44.6204208  65.8838447  32.1609357  46.0933000  66.9833000  33.0103000
  46.5463000  67.4553000  31.8523000  46.1018344  67.1778533  30.9888339
  47.3326867  68.0890062  31.8417177  46.6853000  67.3603000  34.1353000
  46.3485560  67.0110586  35.0211521  47.4702414  67.9949664  34.1011782
  45.5343000  62.1663000  37.6683000  44.6143000  61.8283000  38.4123000
  46.7663000  62.4433000  38.0953000  47.5046710  62.5578441  37.4157507
  47.1183000  62.4893000  39.5203000  46.3590450  63.0502103  40.0652868
  47.2033000  61.0793000  40.1113000  47.3477941  61.1360066  41.1901907
  46.2868408  60.5297462  39.8963742  48.5523000  60.0673000  39.4793000
  48.2741981  58.9921441  40.2111452  48.4133000  63.2643000  39.7793000
  49.1573000  63.5793000  38.8453000  48.6523000  63.5863000  41.0483000
  47.9640577  63.3447461  41.7469227  49.8553000  64.2913000  41.4773000
  50.1102328  65.0624099  40.7503214  49.6303000  64.9583000  42.8413000
  49.2427596  64.1283408  43.4321294  50.6364557  65.2058364  43.1796437
  48.7223000  66.1733000  43.0143000  47.7714225  65.9987130  42.5108597
  48.4783000  66.3933000  44.4873000  49.4287421  66.5684262  44.9913729
  47.8304485  67.2592413  44.6234428  47.9992325  65.5113501  44.9124579
  49.3253000  67.4173000  42.4033000  49.4839437  67.2585822  41.3366509
  48.6478608  68.2588559  42.5480796  50.2795764  67.6328659  42.8839110
  51.0403000  63.3343000  41.5833000  50.8963000  62.2073000  42.0583000
  52.2093000  63.7953000  41.1513000  52.2589693  64.6728515  40.6537704
  53.4313000  63.0133000  41.2973000  53.2523833  62.1809808  41.9779855
  53.8863000  62.4553000  39.9553000  53.3005448  62.9392537  39.1737766
  54.9394444  62.7052226  39.8267483  53.7093000  60.9563000  39.8623000
  54.4052139  60.5735474  39.1157713  53.9440342  60.5214115  40.8338317
  52.3093000  60.5873000  39.4753000  51.6070449  61.2347729  40.0003862
  52.1863807  60.7153598  38.3998508  52.0403000  59.1533000  39.8433000
  51.0725825  58.8535196  39.4411121  52.8206490  58.5203756  39.4207348
  52.0293000  59.0053000  41.3193000  51.3059944  59.5913746  41.7110209
  51.8483542  58.0411395  41.5596190  52.9260621  59.2826266  41.6921362
  54.5733000  63.7773000  41.9463000  54.7793000  64.9493000  41.6413000
  55.3293000  63.0993000  42.8293000  55.0983000  61.7253000  43.3123000
  55.5639538  61.0111760  42.6331139  54.0277857  61.5278806  43.3681904
  55.7423000  61.7423000  44.6523000  56.0653012  60.7357396  44.9180170
  55.0330120  62.1040928  45.3966910  56.9063000  62.6743000  44.5263000
  57.7549615  62.0761242  44.1945493  57.1708701  63.2028718  45.4421134
  56.5173000  63.6843000  43.4303000  56.2689914  64.6665100  43.8324252
  57.6163000  63.8273000  42.3853000  57.9053000  62.8833000  41.6553000
  58.1783000  65.0263000  42.2973000  57.8516967  65.7670149  42.9012628
  59.2313000  65.3293000  41.3433000  59.6477898  64.4415822  40.8672826
  58.7093000  66.2923000  40.2323000  58.1924173  67.1226114  40.7134596
  59.8423000  66.8303000  39.3743000  60.3593989  66.0005431  38.8924150
  59.4371986  67.4967045  38.6127894  60.5441361  67.3800964  40.0013978
  57.6423000  65.5933000  39.3693000  56.8047453  65.2928699  39.9988602
  57.2897027  66.2799896  38.5997337  58.0762039  64.7116131  38.8976471
  60.3713000  65.9593000  42.1263000  60.1443000  66.8423000  42.9573000
  61.5843000  65.4683000  41.8843000  61.6792295  64.6132833  41.3551174
  62.7923000  66.0833000  42.4293000  62.5713798  66.5615180  43.3835541
  63.9303000  65.0453000  42.6223000  64.1513025  64.5830608  41.6602224
  65.1883000  65.7143000  43.1653000  64.9681853  66.1763981  44.1276490
  65.9717900  64.9672273  43.2922903  65.5254908  66.4781937  42.4646803
  63.4683000  63.9303000  43.5713000  63.3951744  64.3776109  44.5625953
  62.4762249  63.6286734  43.2352824  64.3743000  62.7123000  43.6313000
  65.3664985  63.0130846  43.9677084  63.9598179  61.9845290  44.3289053
  64.4475507  62.2641483  42.6403942  63.2253000  67.2273000  41.5103000
  63.4183000  67.0213000  40.3093000  63.3313000  68.4293000  42.0763000
  63.0393927  68.5441907  43.0363467  63.8213000  69.5993000  41.3583000
  63.7170686  69.4333807  40.2860567  63.0373000  70.8613000  41.7373000
  63.2380650  70.9109217  42.8075011  63.5562897  71.6761970  41.2326292
  61.5293000  70.9883000  41.4943000  60.9925071  70.2626903  42.1054012
  61.0933000  72.3893000  41.8743000  61.6293625  73.1154961  41.2632559
  60.0214575  72.4948493  41.7066284  61.3150867  72.5665138  42.9266813
  61.1233000  70.6773000  40.0533000  61.4113271  69.6553975  39.8066116
  60.0437993  70.7854472  39.9480212  61.6249436  71.3690419  39.3765830
  65.2943000  69.8013000  41.6653000  65.7193000  69.6983000  42.8163000
  66.0653000  70.0983000  40.6273000  65.6465020  70.1770640  39.7116015
  67.5243000  70.1893000  40.7343000  67.8179566  70.0613456  41.7761698
  68.1973000  69.0783000  39.8903000  69.2615108  69.2943102  39.7959852
  68.0113000  67.7203000  40.5683000  66.9472703  67.5033735  40.6625514
  68.4877383  66.9454620  39.9676905  68.4661222  67.7427164  41.5586206
  67.5903000  69.0283000  38.5913000  68.0081042  68.3395174  38.0691711
  68.0613000  71.5893000  40.3783000  69.2393000  71.8863000  40.5853000
  67.1843000  72.4403000  39.8483000  66.2921473  72.0932771  39.5262161
  67.4623000  73.8663000  39.7113000  68.4504817  74.0127467  39.2752387
  66.4253000  74.5193000  38.8003000  65.4467410  74.0943496  39.0237694
  66.4211468  75.5834822  39.0360945  66.7343000  74.3293000  37.3273000
  66.5353000  73.2053000  36.8033000  67.1573000  75.3163000  36.6903000
  67.4063000  74.5093000  41.0933000  66.3603000  74.4803000  41.7483000
  68.5223000  75.0763000  41.5423000  69.3208321  75.1782172  40.9323338
  68.6323000  75.5663000  42.9173000  69.5359135  76.1665476  43.0235290
  67.7617294  76.1746075  43.1625920  68.7023000  74.3943000  43.8783000
  68.8483000  73.2473000  43.4383000  68.5903000  74.6573000  45.1953000
  68.3233000  75.9463000  45.8623000  67.2568193  76.1676292  45.8206763
  68.8784026  76.7403752  45.3628957  68.8063000  75.7033000  47.2593000
  68.2768278  76.3476145  47.9611669  69.8772398  75.8940385  47.3286399
  68.5013000  74.2473000  47.5103000  67.4528473  74.1517283  47.7926329
  69.1265482  73.7881484  48.2760311  68.7413000  73.5643000  46.1613000
  69.7532270  73.1677116  46.0787183  67.7323000  72.4433000  45.9033000
  66.5613000  72.7123000  45.6053000  68.2033000  71.2003000  45.9723000
  69.1743525  71.0424373  46.2008512  67.3803000  70.0483000  45.6133000
  66.9415533  70.2061518  44.6280674  68.2233000  68.7573000  45.5763000
  69.0269944  68.9310915  44.8607785  68.6457904  68.6330885  46.5733824
  67.4593000  67.4933000  45.1863000  66.7425497  67.2731878  45.9774514
  66.9236642  67.7274649  44.2663216  68.3583000  66.2723000  44.9573000
  67.9123000  65.1393000  45.2293000  69.5013000  66.4293000  44.4893000
  66.1733000  69.9213000  46.5533000  66.3033000  70.0543000  47.7743000
  65.0023000  69.6863000  45.9673000  64.9476550  69.6386649  44.9599053
  63.7613000  69.5783000  46.7353000  63.9477449  69.0240420  47.6551562
  63.2183000  70.9733000  47.1023000  62.3766408  70.8033560  47.7737373
  64.0189080  71.4766592  47.6442930  62.7693000  71.8443000  45.9363000
  63.5641972  71.9040477  45.1928825  61.8764911  71.4174914  45.4793222
  62.4573000  73.2303000  46.4523000  61.7135828  73.1431608  47.2443798
  63.3725419  73.6598439  46.8596374  61.9403000  74.1233000  45.4223000
  62.6211379  74.5814822  44.8335486  60.6493000  74.3593000  45.2023000
  59.7073000  73.7743000  45.9393000  59.9710176  73.1396222  46.6793927
  58.7333323  73.9678969  45.7548906  60.2983000  75.2013000  44.2433000
  61.0099259  75.6556291  43.6889772  59.3204526  75.3856031  44.0702523
  62.7013000  68.7733000  46.0033000  62.7933000  68.5583000  44.7903000
  61.6933000  68.3243000  46.7433000  61.7049086  68.4551702  47.7447178
  60.6093000  67.5383000  46.1603000  60.7713441  67.3775980  45.0944596
  60.4503000  66.1523000  46.8543000  60.4118874  66.3183534  47.9308918
  59.1763000  65.4073000  46.4033000  59.2142048  65.2404643  45.3268103
  59.1146159  64.4480122  46.9171702  58.2989458  66.0064685  46.6469151
  61.6723000  65.2873000  46.5803000  62.5625984  65.7817168  46.9689166
  61.5511525  64.3209072  47.0696955  61.7795289  65.1389292  45.5057820
  59.3103000  68.3353000  46.1833000  58.9013000  68.8773000  47.2223000
  58.6883000  68.4233000  45.0143000  59.1504577  68.0667753  44.1900429
  57.3813000  69.0503000  44.8573000  57.0249642  69.4740203  45.7962276
  57.3913000  70.1543000  43.7613000  56.4105848  70.6276787  43.7142815
  58.4373000  71.1943000  44.0983000  59.4184157  70.7217242  44.1450418
  58.4430295  71.9669952  43.3295282  58.2050722  71.6444671  45.0634523
  57.6133000  69.5343000  42.3683000  58.6714870  69.2798649  42.3082676
  57.0183695  68.6214858  42.3378462  57.2403000  70.4183000  41.1983000
  57.8351925  71.3311699  41.2278198  57.4345498  69.8886554  40.2656463
  56.1820748  70.6727927  41.2573999  56.3493000  67.9863000  44.5073000
  56.6973000  66.8653000  44.1073000  55.0763000  68.3223000  44.6823000
  54.8281423  69.1345788  45.2288531  54.0013000  67.4953000  44.1453000
  54.4078488  66.5239457  43.8637185  52.8733000  67.2783000  45.1663000
  52.8306274  68.2367175  45.6837110  51.9490431  67.1253201  44.6091229
  53.0433000  66.1553000  46.1883000  54.0007183  66.2756186  46.6952265
  51.9203000  66.2013000  47.2103000  50.9625275  66.0805754  46.7041417
  52.0527899  65.3961225  47.9329592  51.9386607  67.1602563  47.7281476
  53.1013000  64.7743000  45.5133000  53.9454977  64.7411070  44.8245854
  53.2226442  64.0025792  46.2734473  52.1769160  64.5992360  44.9628768
  53.4923000  68.1783000  42.8853000  52.8563000  69.2413000  42.9543000
  53.8043000  67.5683000  41.7433000  54.2614621  66.6682896  41.7762165
  53.5523000  68.1673000  40.4403000  53.4735094  69.2500648  40.5378275
  54.6903000  67.8463000  39.4773000  54.7757416  66.7657586  39.3622785
  54.4848939  68.2992939  38.5074005  55.6248415  68.2440755  39.8729084
  52.2363000  67.6653000  39.8873000  51.8413000  66.5223000  40.1373000
  51.5563000  68.5303000  39.1413000  51.8828855  69.4813625  39.0468469
  50.3383000  68.1473000  38.4453000  50.4499093  68.4298146  37.3984819
  50.2382624  67.0644870  38.5201855  49.0843000  68.7993000  39.0023000
  49.1223000  69.9513000  39.4253000  47.9603000  68.0643000  39.0013000
  46.6783000  68.5523000  39.5403000  46.2000988  69.2077650  38.8124336
  46.8547811  69.1034347  40.4639904  45.9083000  67.2863000  39.7683000
  44.8362299  67.4771375  39.7198672  46.1570408  66.8577662  40.7391698
  46.3563000  66.3833000  38.6523000  45.8309348  66.6183652  37.7266463
  46.2183864  65.3284997  38.8899464  47.8483000  66.6933000  38.4973000
  48.4587037  66.0592604  39.1403392  48.3033000  66.5333000  37.0433000
  48.0793000  67.4193000  36.2143000  48.9783000  65.4223000  36.7643000
  49.1796278  64.7688526  37.5076525  49.5053000  65.1373000  35.4273000
  49.1470190  65.8393963  34.6744423  51.0523000  65.1083000  35.4103000
  51.3911858  64.5205455  34.5571872  51.6013000  66.5333000  35.2983000
  51.2631947  67.1215743  36.1513643  52.6908377  66.5036207  35.2870096
  51.2412345  66.9905510  34.3766854  51.6043000  64.3503000  36.6243000
  51.1265481  64.7669865  37.5109940  51.3143439  63.3054787  36.5130647
  53.1223000  64.4443000  36.7723000  53.4129907  65.4888619  36.8840549
  53.4374651  63.8838297  37.6524382  53.6007866  64.0273559  35.8861239
  48.9543000  63.8173000  34.8923000  48.5723000  62.9513000  35.6823000
  48.8993000  63.6623000  33.5513000  49.2773000  64.6203000  32.4913000
  50.3637424  64.6815481  32.4281189  48.8717094  65.6036157  32.7293871
  48.6613000  64.0313000  31.2583000  49.2514429  64.2968740  30.3812020
  47.6429602  64.4001534  31.1356930  48.6693000  62.5543000  31.4953000
  49.6560769  62.1562187  31.2588648  47.9139601  62.0147011  30.9239907
  48.3943000  62.4073000  32.9943000  47.3301738  62.3418725  33.2211324
  49.1133000  61.1833000  33.5663000  50.3293000  61.2133000  33.7783000
  48.3523000  60.1293000  33.8483000  47.3470576  60.2267964  33.8573319
  48.9303000  58.8333000  34.2323000  49.7136211  58.9391684  34.9828325
  47.8543000  57.8403000  34.7713000  48.3382183  56.8928323  35.0084227
  47.1823000  58.3943000  36.0223000  46.6977357  59.3416035  35.7858377
  46.4362516  57.6843238  36.3792960  47.9316961  58.5536932  36.7976070
  46.8063000  57.4953000  33.6913000  47.3022219  57.0339478  32.8372990
  46.0736526  56.8015736  34.1036969  46.3020970  58.4064678  33.3693475
  49.6933000  58.2023000  33.0543000  49.5543000  58.6323000  31.9063000
  50.4923000  57.1823000  33.3443000  50.6437306  56.9094075  34.3048716
  51.2003000  56.4503000  32.2963000  51.6152527  57.1331161  31.5548989
  52.3503000  55.5903000  32.8753000  52.8718928  55.1120913  32.0462296
  53.3513000  56.4443000  33.6903000  52.8304940  56.9224867  34.5198771
  54.1430249  55.8042058  34.0795944  53.7863333  57.2084915  33.0462053
  51.8073000  54.5503000  33.7003000  52.5225962  54.0190342  34.0576631
  50.1943000  55.5573000  31.5583000  49.1243000  55.2713000  32.1013000
  50.5143000  55.1423000  30.3083000  51.6373000  55.6283000  29.4833000
  52.5722503  55.2253752  29.8726839  51.6680379  56.7172252  29.5206652
  51.3143000  55.1123000  28.1133000  52.2370477  54.9098061  27.5695794
  50.7282141  55.8535017  27.5699541  50.5243000  53.8633000  28.3313000
  51.2023831  53.0296236  28.5137445  49.8623185  53.6175209  27.5009550
  49.6983000  54.1493000  29.5923000  48.7314110  54.6058161  29.3805998
  49.4893000  52.8603000  30.3873000  48.4163000  52.2653000  30.3233000
  50.5063000  52.4403000  31.1353000  51.3978488  52.9116179  31.0796265
  50.4073000  51.2433000  31.9633000  50.0723076  50.4356263  31.3124987
  51.7833000  50.8633000  32.5533000  52.1278422  51.6584508  33.2144550
  51.6933273  49.9353603  33.1180416  52.5011159  50.7275532  31.7443424
  49.3543000  51.3973000  33.0633000  48.5483000  50.4933000  33.2663000
  49.3573000  52.5393000  33.7583000  50.1262690  53.1846548  33.6473804
  48.3243000  52.8523000  34.7523000  48.2701886  52.0499858  35.4881418
  48.6423000  54.1573000  35.4763000  49.1025526  54.8533829  34.7750616
  47.7180344  54.5881338  35.8612876  49.5293000  53.9133000  36.5473000
  49.7234672  54.7392184  36.9964746  46.9073000  52.9173000  34.1813000
  45.9763000  52.3673000  34.7703000  46.7583000  53.5953000  33.0453000
  47.5397370  54.1323574  32.6974138  45.4883000  53.6723000  32.3243000
  44.7508999  54.0917165  33.0087196  45.6293000  54.6173000  31.1113000
  46.3577674  54.2061161  30.4124702  44.6647794  54.7165809  30.6133606
  45.9650285  55.5972348  31.4505837  44.9673000  52.2873000  31.8863000
  43.7743000  52.0093000  32.0083000  45.8693000  51.4373000  31.3783000
  46.8150492  51.7605312  31.2327686  45.5233000  50.0843000  30.9403000
  44.6593232  50.1751687  30.2819793  46.6633000  49.4563000  30.1603000
  47.5329597  49.3503725  30.8088148  46.3589105  48.4742688  29.7982751
  46.9181173  50.0924916  29.3126989  45.1153000  49.1863000  32.1073000
  44.2273000  48.3413000  31.9483000  45.7603000  49.3843000  33.2633000
  46.5391950  50.0272734  33.2659628  45.4573000  48.6543000  34.4983000
  45.3696862  47.5910518  34.2748581  46.5583000  48.8453000  35.5533000
  46.7170797  49.9188053  35.6556458  46.1726287  48.4445815  36.4907340
  47.8943000  48.1593000  35.2133000  48.1142240  48.3712471  34.1669670
  48.6803974  48.5784274  35.8413805  47.8683000  46.6463000  35.4093000
  47.0063000  46.1163000  36.1043000  48.8323000  45.9503000  34.8093000
  48.8610318  44.9454408  34.9069423  49.5302111  46.4305275  34.2593882
  44.1063000  49.0323000  35.0803000  43.3383000  48.1593000  35.4813000
  43.8273000  50.3323000  35.1283000  44.5466510  50.9952433  34.8770238
  42.5323000  50.8503000  35.5833000  42.3094969  50.4657918  36.5785946
  42.5593000  52.3753000  35.6443000  42.9022680  52.7318766  34.6730506
  41.5359462  52.7104635  35.8131562  43.4593000  52.9303000  36.7333000
  43.0808007  52.6081879  37.7033943  44.4679419  52.5425705  36.5904387
  43.4883000  54.4423000  36.6803000  43.7914476  54.7578602  35.6819903
  42.4905497  54.8253146  36.8945281  44.4243000  55.0033000  37.6533000
  45.1025741  54.3787221  38.0655451  44.4333000  56.2813000  38.0203000
  43.5643000  57.1323000  37.4873000  42.8972116  56.8056992  36.8028842
  43.5744529  58.1022299  37.7687829  45.3073000  56.7103000  38.9213000
  45.9669894  56.0629868  39.3286028  45.3090270  57.6822664  39.1958487
  41.3943000  50.3853000  34.6753000  40.3663000  49.9363000  35.1573000
  41.5933000  50.4973000  33.3603000  42.4106477  50.9892378  33.0285782
  40.6503000  49.9723000  32.3713000  39.6746216  50.4412565  32.4986993
  41.1573000  50.2723000  30.9543000  41.2137040  51.3579270  30.8747277
  42.1610379  49.8515101  30.8947506  40.3053000  49.7213000  29.8103000
  40.3131651  48.6316082  29.8350119  39.2802336  50.0790141  29.9071588
  40.8883000  50.2033000  28.4873000  40.8183783  51.2908941  28.4686156
  41.9366962  49.9065656  28.4570755  40.2163000  49.6703000  27.3033000
  39.4954739  50.2446345  26.8902032  40.4963000  48.4953000  26.7373000
  41.4233000  47.6903000  27.2593000  41.9203591  47.9711021  28.0924761
  41.6237916  46.8037526  26.8189179  39.8413000  48.1133000  25.6463000
  39.1334019  48.7145750  25.2495018  40.0542862  47.2233904  25.2187528
  40.4463000  48.4733000  32.5423000  39.3313000  47.9723000  32.3713000
  41.5353000  47.7793000  32.8833000  42.3996044  48.2837660  33.0196500
  41.5423000  46.3383000  33.0683000  41.1883601  45.9053598  32.1326780
  42.5818287  46.0529751  33.2297594  40.6993000  45.8013000  34.2113000
  40.5733000  44.5883000  34.3553000  40.1303000  46.6953000  35.0243000
  40.3916323  47.6687298  34.9591912  39.1733000  46.2963000  36.0753000
  39.5775046  45.4379581  36.6119256  38.9063000  47.4253000  37.0843000
  38.4383537  48.2233596  36.5079091  38.1839822  47.0165710  37.7909100
  40.1143000  47.9893000  37.8543000  40.7136842  48.5507569  37.1376372
  39.7201567  48.6694839  38.6093517  40.9823000  46.9353000  38.5253000
  41.3492142  47.3000336  39.4846968  40.4146885  46.0175476  38.6790762
  42.1273000  46.6393000  37.6683000  42.6684238  47.4335944  37.3578475
  42.4863000  45.4293000  37.2583000  41.8213000  44.3473000  37.6613000
  41.0340699  44.4458146  38.2863310  42.1075006  43.4335754  37.3399028
  43.5373000  45.3043000  36.4563000  44.0494635  46.1257979  36.1683245
  43.8196636  44.3883066  36.1379833  37.8373000  45.8223000  35.4903000
  37.0773000  45.1193000  36.1583000  37.5513000  46.2063000  34.2513000
  38.0920752  46.9421903  33.8198756  36.3413000  45.7373000  33.5643000
  35.9104227  44.8990637  34.1118434  35.2733000  46.8523000  33.4013000
  34.5126719  46.5262661  32.6919008  34.6263000  47.1323000  34.7413000
  35.3862867  47.4588525  35.4511481  33.8764957  47.9151096  34.6268295
  34.1496920  46.2247920  35.1119390  35.8823000  48.1363000  32.8283000
  35.2245478  48.9529170  33.1259569  36.8540273  48.2605060  33.3062314
  36.0563000  48.1503000  31.3093000  35.0848676  48.0266000  30.8306380
  36.4939046  49.1001046  31.0019359  36.7143457  47.3341870  31.0109123
  36.6453000  45.0053000  32.2513000  37.8043000  44.9283000  31.8323000
  35.5983000  44.4773000  31.6123000  34.6668759  44.6978282  31.9346599
  35.7413000  43.5853000  30.4553000  34.7574858  43.4253439  30.0141392
  36.3933055  44.0634952  29.7243298  36.3363000  42.2363000  30.8433000
  36.9103000  41.5313000  30.0043000  36.1783000  41.8863000  32.1223000
  35.6038341  42.4780428  32.7053340  36.8333000  40.7373000  32.7363000
  37.7395787  40.4846799  32.1858991  37.2143000  41.0653000  34.1813000
  36.3113733  41.4195088  34.6786517  37.5431196  40.1354424  34.6453501
  38.3083000  42.1113000  34.3133000  39.1737720  41.7707377  33.7449019
  37.9389038  43.0442663  33.8875977  38.7103000  42.3393000  35.7573000
  39.2767972  43.2688006  35.8139435  37.8042026  42.4295615  36.3564159
  39.5273000  41.2593000  36.3043000  39.0537867  40.5483966  36.8432814
  40.8393000  41.1593000  36.1393000  41.4963000  42.0733000  35.4363000
  40.9940273  42.8475079  35.0259046  42.4955528  41.9904773  35.3149165
  41.4923000  40.1423000  36.6763000  40.9887167  39.4474763  37.2089575
  42.4915561  40.0651490  36.5512655  35.9763000  39.4783000  32.7043000
  36.4943000  38.3713000  32.8933000  34.6773000  39.6563000  32.4543000
  34.3372944  40.5972959  32.3163784  33.7103000  38.5613000  32.4393000
  34.1901547  37.6345198  32.7538110  32.5573000  38.8673000  33.4023000
  32.9667264  39.0064592  34.4028518  32.0748740  39.7887605  33.0763004
  31.5063000  37.7573000  33.4543000  31.6243000  36.7223000  32.7913000
  30.4703000  37.9753000  34.2553000  29.7416634  37.2803165  34.3339532
  30.4155248  38.8351328  34.7823559  33.1753000  38.2893000  31.0303000
  32.3963000  39.0863000  30.5003000  33.5893000  37.1603000  30.4153000
  34.5813000  36.2073000  30.9503000  34.4144659  36.0736553  32.0191338
  35.5848680  36.5996763  30.7860099  34.3223000  34.9613000  30.1693000
  33.6636387  34.3171641  30.7518403  35.2717192  34.4527833  30.0016241
  33.6893000  35.3583000  28.8663000  32.8986857  34.6689657  28.5699114
  34.4551812  35.3868363  28.0912444  33.1033000  36.7673000  29.0783000
  33.5398377  37.4764816  28.3750259  31.5743000  36.7433000  28.8993000
  31.1003000  36.9373000  27.7793000  30.8163000  36.5063000  29.9713000
  31.2520885  36.2551130  30.8471383  29.3483000  36.4933000  29.8943000
  29.1004536  36.0878878  28.9133248  28.7653000  35.5763000  30.9613000
  28.9974209  35.9740125  31.9492497  27.6838081  35.5171919  30.8389003
  29.1968054  34.5804352  30.8605244  28.7223000  37.8943000  29.9803000
  27.5053000  38.0513000  29.8293000  29.5633000  38.8993000  30.2193000
  30.5443591  38.6878801  30.3329836  29.1333000  40.2843000  30.3663000
  28.0513725  40.3614528  30.2586922  29.5223000  40.7833000  31.7563000
  29.2151649  40.0113394  32.4618807  30.6088231  40.8699836  31.7636103
  28.9113000  42.1003000  32.1563000  29.3281238  42.8991439  31.5429426
  27.8331001  42.0509993  32.0041275  29.1803000  42.4173000  33.6113000
  28.5913000  41.8073000  34.5053000  30.0793000  43.3683000  33.8603000
  30.2950173  43.6175233  34.8150016  30.5410623  43.8357404  33.0932430
  29.7833000  41.1303000  29.2633000  30.9753000  41.4473000  29.3263000
  28.9953000  41.4933000  28.2523000  28.0066611  41.2895833  28.2868261
  29.5463000  42.0603000  27.0153000  30.6246835  41.9046214  26.9844388
  28.9193000  41.3833000  25.7943000  27.8434409  41.3404704  25.9639822
  29.1255424  42.0160233  24.9310357  29.4493000  39.9753000  25.5313000
  30.4913485  39.9620890  25.8507703  28.8786821  39.2612540  26.1251288
  29.3653000  39.5943000  24.0643000  30.4343000  39.5143000  23.4123000
  28.2343000  39.4013000  23.5593000  29.4823000  43.5823000  26.8473000
  30.1073000  44.1283000  25.9313000  28.7443000  44.2703000  27.7123000
  28.2297804  43.8084462  28.4485472  28.5373000  45.7073000  27.5163000
  28.9644673  46.0176828  26.5627331  27.0323000  46.0323000  27.5103000
  26.5763022  45.5338243  28.3656872  26.9282460  47.1116117  27.6214714
  26.3343000  45.5833000  26.2283000  25.3533000  44.8043000  26.3113000
  26.7593000  46.0113000  25.1273000  29.3023000  46.6153000  28.4913000
  28.8233000  47.7003000  28.8263000  30.4933000  46.1863000  28.9193000
  30.8238301  45.2729502  28.6424583  31.3093000  46.9673000  29.8663000
  30.6827131  47.3041714  30.6921364  32.4603000  46.1263000  30.4353000
  32.9442233  45.6237188  29.5978458  33.1700321  46.8025592  30.9118017
  31.9893000  45.0863000  31.4493000  30.7673000  44.9413000  31.6583000
  32.8453000  44.4143000  32.0463000  31.8513000  48.2543000  29.2523000
  32.1153000  48.3213000  28.0523000  32.0183000  49.2723000  30.0903000
  31.8166351  49.1506886  31.0724615  32.4433000  50.5873000  29.6303000
  32.7116801  50.5343318  28.5751859  31.3253000  51.6183000  29.7993000
  31.0874432  51.6500433  30.8625571  31.7369782  52.5792515  29.4907660
  30.0583000  51.3303000  29.0043000  30.3029287  51.3725537  27.9429460
  29.7001814  50.3317017  29.2546089  28.9473000  52.3303000  29.2873000
  29.0803000  53.2133000  30.1383000  27.8413000  52.1883000  28.5793000
  27.0685284  52.8225908  28.7228292  27.7734796  51.4460866  27.8976688
  33.6783000  51.0733000  30.3643000  33.8443000  50.8573000  31.5653000
  34.5403000  51.7383000  29.6143000  34.4282959  51.7371087  28.6105306
  35.6673000  52.4473000  30.1773000  35.6582493  52.3636235  31.2640454
  36.9713000  51.8483000  29.6523000  37.0326326  50.8331516  30.0444877
  36.9104391  51.8139502  28.5645426  38.1903000  52.6143000  30.0593000
  38.6073000  52.6373000  31.3913000  38.0401727  52.0785818  32.1358133
  39.7203000  53.3543000  31.7693000  40.0356439  53.3741220  32.8125004
  40.4403000  54.0523000  30.8153000  41.5553000  54.7563000  31.1913000
  41.7390632  54.6937218  32.1314674  40.0483000  54.0473000  29.4933000
  40.6157299  54.6014111  28.7455803  38.9263000  53.3323000  29.1193000
  38.6068536  53.3252598  28.0771846  35.5223000  53.9103000  29.7843000
  35.6603000  54.2693000  28.6103000  35.2043000  54.7493000  30.7633000
  35.0272836  54.3954243  31.6925666  35.0313000  56.1873000  30.5213000
  34.9949927  56.4083824  29.4545744  33.7353000  56.7433000  31.1903000
  33.8321128  56.6570446  32.2725599  33.5193000  58.2063000  30.8143000
  33.4219281  58.2933010  29.7321491  32.6107631  58.5741934  31.2910762
  34.3706970  58.7979561  31.1507043  32.5233000  55.9003000  30.7933000
  32.6745299  54.8705443  31.1170819  31.6288008  56.3025173  31.2688966
  32.4012072  55.9259368  29.7104626  36.2693000  56.9203000  31.0283000
  36.5763000  56.8733000  32.2213000  36.9763000  57.5843000  30.1153000
  36.6478293  57.6108762  29.1605749  38.2553000  58.2173000  30.4253000
  38.3981697  58.2494359  31.5054179  39.4163000  57.4263000  29.7993000
  40.3590247  57.8363762  30.1615248  39.3541425  56.3708122  30.0642189
  39.4683000  57.4913000  28.2833000  38.6643000  56.6673000  27.5033000
  37.9875001  55.9698783  27.9969039  38.7143000  56.7233000  26.1063000
  38.0747058  56.0790670  25.5029893  39.5903000  57.6113000  25.4873000
  39.6348541  57.6683635  24.3997070  40.4073000  58.4243000  26.2583000
  41.1005216  59.1128025  25.7750730  40.3433000  58.3623000  27.6423000
  40.9854305  59.0028666  28.2468186  38.3013000  59.6703000  29.9703000
  37.4503000  60.1133000  29.2053000  39.3193000  60.3943000  30.4333000
  39.9574001  59.9818946  31.0987694  39.5193000  61.7903000  30.0563000
  39.0211893  61.9960180  29.1088481  38.9333000  62.7113000  31.1263000
  37.9460791  62.3420903  31.4041101  39.5859277  62.6941527  31.9991591
  38.8223000  64.0413000  30.6453000  38.4528344  64.6003783  31.3327056
  41.0033000  62.0813000  29.8473000  41.8063000  61.9363000  30.7783000
  41.3573000  62.4793000  28.6233000  40.6540635  62.5325113  27.9003019
  42.7343000  62.8453000  28.2813000  42.6833292  63.5798270  27.4775766
  43.1755912  63.3051037  29.1655748  43.6123000  61.6843000  27.8363000
  43.2353000  60.5193000  27.9743000  44.7843000  62.0243000  27.2983000
  44.9966723  63.0076739  27.2090075  45.7773000  61.0543000  26.8313000
  45.2761107  60.1536223  26.4767747  46.5993000  61.6423000  25.6803000
  46.9343088  62.6347620  25.9817756  47.4649028  60.9966059  25.5322766
  45.8143000  61.7453000  24.3783000  46.1103000  62.6713000  23.5883000
  44.9113000  60.9063000  24.1423000  46.7223000  60.6883000  27.9733000
  46.9203000  61.4953000  28.8883000  47.3183000  59.4813000  27.9283000
  47.1283000  58.3543000  26.9983000  47.7522066  58.4991385  26.1163348
  46.0819206  58.3009820  26.6977232  47.5473000  57.1763000  27.8083000
  48.0550124  56.4736077  27.1475801  46.6512200  56.7083585  28.2159429
  48.4503000  57.6453000  28.9043000  49.4710316  57.3601454  28.6495594
  48.1888034  57.2275822  29.8765299  48.3293000  59.1833000  28.9423000
  47.9659592  59.5454433  29.9040349  49.6733000  59.8463000  28.6223000
  49.8863000  60.3263000  27.5113000  50.5563000  59.8863000  29.6133000
  50.2843189  59.5733804  30.5342815  51.8963000  60.4173000  29.4343000
  52.0592978  60.6379968  28.3793954  52.1013000  61.7093000  30.2443000
  51.2774902  62.3270865  29.8868416  51.9407032  61.4622088  31.2937068
  53.4233000  62.4823000  30.0963000  54.2388561  61.7940243  30.3182135
  53.6153000  63.0653000  28.6933000  52.8003167  63.7540748  28.4708357
  54.5643604  63.5994655  28.6479970  53.6180764  62.2579117  27.9610318
  53.5123000  63.5833000  31.1393000  53.4674921  63.1446535  32.1361355
  54.4531245  64.1209445  31.0214490  52.6802298  64.2753735  31.0097147
  52.8823000  59.3473000  29.8493000  53.0103000  59.0223000  31.0323000
  53.5663000  58.7963000  28.8513000  53.3578685  59.0914430  27.9081424
  54.5553000  57.7393000  29.0433000  54.1233011  56.9209991  29.6193727
  55.0043000  57.1973000  27.6853000  54.0957604  56.9607499  27.1314958
  55.5314562  58.0109051  27.1870499  55.9093000  55.9573000  27.7373000
  56.7722137  56.1798672  28.3649500  55.3469133  55.1315866  28.1732135
  56.3903000  55.5623000  26.3213000  57.0235160  54.6793047  26.4076468
  55.5159207  55.3239140  25.7157156  57.1743000  56.6853000  25.6593000
  56.7210900  57.6292251  25.9621311  58.1979733  56.6386513  26.0308052
  57.1813000  56.5923000  24.1673000  56.2328631  56.6359401  23.8228253
  57.7141623  57.3602324  23.7846285  57.6016028  55.7178976  23.8864708
  55.7733000  58.2013000  29.8533000  56.2013000  57.5083000  30.7763000
  56.3123000  59.3703000  29.5033000  55.9330198  59.8649733  28.7086024
  57.5253000  59.8943000  30.1323000  58.2721987  59.1024680  30.1892535
  58.1173000  61.0753000  29.3273000  58.1894523  60.7869758  28.2786044
  57.4452707  61.9280489  29.4237161  59.5153000  61.4923000  29.8203000
  59.9293000  61.1453000  30.9263000  60.2413000  62.2313000  28.9933000
  61.1655749  62.5315125  29.2684149  59.8668456  62.4907520  28.0918737
  57.3443000  60.2613000  31.6103000  56.7783000  61.3033000  31.9523000
  57.8523000  59.3933000  32.4793000  58.2391354  58.5217775  32.1462741
  57.8063000  59.6243000  33.9193000  57.3182674  60.5761011  34.1290571
  57.0133000  58.5043000  34.6073000  56.7727047  58.8371091  35.6169788
  56.0919454  58.3673431  34.0412183  57.7723000  57.1763000  34.6753000
  58.8113000  56.9943000  33.9883000  57.3093000  56.3073000  35.4453000
  59.2093000  59.7393000  34.5183000  59.4183000  59.4433000  35.6963000
  60.1663000  60.1733000  33.7003000  59.9303716  60.4305697  32.7525398
  61.5793000  60.1933000  34.0953000  61.8352912  59.2543431  34.5861438
  62.4843000  60.3693000  32.8743000  62.0849331  61.2092083  32.3058289
  63.4745490  60.6246332  33.2515426  62.5853000  59.1453000  31.9693000
  63.1661260  58.3907521  32.4997709  61.5773893  58.7696180  31.7930096
  63.2513000  59.4533000  30.6373000  63.7823000  60.5793000  30.4623000
  63.2383000  58.5633000  29.7533000  61.9353000  61.2413000  35.1533000
  62.9493000  61.1013000  35.8413000  61.1223000  62.2903000  35.2783000
  60.3988886  62.4616548  34.5946240  61.3463000  63.3003000  36.3253000
  62.4044606  63.3117259  36.5865755  60.9373000  64.7133000  35.8653000
  61.2039496  65.3984157  36.6700445  61.5129229  64.9599581  34.9731576
  59.4453000  64.8423000  35.5603000  58.7223000  63.8173000  35.5523000
  58.9983000  65.9853000  35.3113000  60.6783000  62.9353000  37.6583000
  60.7953000  63.6693000  38.6453000  59.9963000  61.7923000  37.6763000
  59.8805804  61.2739029  36.8172466  59.3523000  61.2853000  38.8813000
  58.7972090  62.0867483  39.3687975  58.3843000  60.1643000  38.5353000
  58.8885571  59.4545544  37.8794912  58.0326037  59.6468817  39.4278738
  57.1653000  60.6323000  37.8033000  56.0963000  59.8053000  37.5303000
  56.0444298  58.8297056  37.7864732  55.1663000  60.4903000  36.8883000
  54.2417513  60.0074791  36.5717677  55.5863000  61.7363000  36.7483000
  56.8323000  61.8523000  37.3143000  57.3488935  62.8120402  37.3028488
  60.3723000  60.8023000  39.8963000  61.3653000  60.1603000  39.5383000
  60.1113000  61.1223000  41.1613000  59.2662250  61.6405598  41.3545728
  61.0223000  60.8473000  42.2673000  61.9746042  61.3040019  41.9977833
  60.5063000  61.5103000  43.5603000  59.5576102  61.0571611  43.8479678
  61.2341933  61.3659695  44.3586986  60.3618227  62.5771020  43.3895395
  61.2773000  59.3553000  42.5023000  62.3223000  58.9923000  43.0343000
  60.3423000  58.4963000  42.0903000  59.4631407  58.8505161  41.7414315
  60.4583000  57.0503000  42.3533000  60.7258020  56.9096893  43.4005681
  59.1523000  56.2763000  42.0693000  59.2470627  55.2333444  42.3715630
  58.3424154  56.7441201  42.6290601  58.7313000  56.2693000  40.6313000
  57.5023000  56.7383000  40.2173000  56.7968183  57.1171663  40.8328125
  57.4023000  56.6123000  38.9063000  56.5042488  56.9406148  38.3830291
  58.5143000  56.0633000  38.4563000  59.3583000  55.8313000  39.5153000
  60.3311518  55.3698104  39.3459250  61.6703000  56.3383000  41.7493000
  62.1223000  55.3463000  42.3083000  62.2123000  56.8363000  40.6413000
  61.7732099  57.5960780  40.1412633  63.4133000  56.2163000  40.0553000
  63.2917987  55.1330939  40.0563570  63.6523000  56.6813000  38.6133000
  63.7822452  57.7634758  38.6028588  64.5373010  56.2055172  38.1908027
  62.5223000  56.3783000  37.6883000  61.8053000  57.2773000  36.9653000
  62.0879965  58.3253188  37.0644919  60.8333000  56.6313000  36.2323000
  60.1643395  57.0789815  35.6222404  60.9103000  55.2863000  36.4773000
  60.1393000  54.2313000  35.9773000  59.3396553  54.4602661  35.2728558
  60.4423000  52.9623000  36.4103000  59.8697508  52.1138348  36.0356079
  61.4803000  52.7313000  37.3313000  61.7041686  51.7237649  37.6818073
  62.2503000  53.7783000  37.8213000  63.0650042  53.5427060  38.5060286
  61.9593000  55.0853000  37.4003000  64.6593000  56.4583000  40.9143000
  65.4653000  55.5493000  41.1063000  64.8043000  57.6823000  41.4263000
  64.1444106  58.4034400  41.1721298  65.8923000  58.0293000  42.3323000
  66.8390383  57.6913133  41.9109322  65.9733000  59.5463000  42.5683000
  65.0248985  59.8876692  42.9831518  67.1003000  59.8873000  43.5323000
  68.0491444  59.5466277  43.1178892  67.1365526  60.9662771  43.6826109
  66.9236032  59.3935930  44.4878795  66.2063000  60.2073000  41.3243000
  66.2571411  61.1548142  41.4700129  65.7213000  57.3503000  43.6903000
  66.6823000  56.8263000  44.2593000  64.4993000  57.3783000  44.2153000
  63.7553774  57.8685981  43.7396044  64.2183000  56.7953000  45.5183000
  64.9470529  57.1555500  46.2444118  62.8203000  57.1793000  45.9983000
  62.1328577  57.0145012  45.1686231  62.5623601  56.5125525  46.8211091
  62.7153000  58.6203000  46.4633000  63.3817687  58.7213763  47.3198652
  63.0569112  59.2717625  45.6589384  61.3173000  59.0113000  46.8663000
  60.3613000  58.5993000  46.1923000  61.1703000  59.7603000  47.8563000
  64.3853000  55.2783000  45.5403000  64.7383000  54.7233000  46.5713000
  64.1303000  54.6183000  44.4133000  63.6947988  55.0976309  43.6382646
  64.3903000  53.1893000  44.2843000  63.9052944  52.6821204  45.1183489
  63.8043000  52.6503000  42.9763000  64.2865797  53.1421863  42.1315786
  63.9756755  51.5755210  42.9164596  62.7329206  52.8489720  42.9484650
  65.8843000  52.8823000  44.3733000  66.2713000  51.8723000  44.9543000
  66.7103000  53.7533000  43.7963000  66.3269067  54.5000218  43.2345923
  68.1613000  53.6183000  43.8703000  68.4358656  52.5850997  43.6576736
  68.8713000  54.5333000  42.8593000  68.2308348  55.4040380  42.7188757
  69.8092819  54.8433347  43.3199175  69.1573000  53.8913000  41.5093000
  68.2305072  53.4457792  41.1478210  69.4725438  54.6786757  40.8246374
  70.2613000  52.7993000  41.5863000  70.3364583  52.4823220  42.6264804
  69.9342374  51.9591395  40.9737154  71.6413000  53.2863000  41.0963000
  72.2580305  52.3976093  40.9622371  71.4800956  53.7651294  40.1304663
  72.3433000  54.2513000  42.0263000  72.4931563  53.8076515  42.9211848
  73.2331773  54.5153918  41.6282122  71.7721828  55.0750373  42.1503206
  68.6693000  53.8823000  45.2793000  69.5843000  53.2023000  45.7363000
  68.0723000  54.8623000  45.9633000  67.3755347  55.4355803  45.5094640
  68.4313000  55.1723000  47.3523000  69.4962230  55.3972639  47.4108613
  67.6493000  56.3773000  47.8673000  66.6083137  56.2193503  47.5853450
  67.7365378  56.3666886  48.9537516  68.1193000  57.7193000  47.3353000
  69.0547127  57.9853155  47.8275801  68.2859613  57.6337283  46.2615200
  66.9003000  59.0083000  47.6443000  67.7983000  60.4503000  47.0853000
  68.0551897  60.3334347  46.0324709  67.1770859  61.3371002  47.2109149
  68.7107320  60.5605074  47.6713234  68.1813000  53.9713000  48.2593000
  68.9703000  53.6853000  49.1603000  67.0833000  53.2693000  48.0093000
  66.3969845  53.6394140  47.3673607  66.7753000  52.0253000  48.7113000
  66.9567403  52.1534470  49.7784256  65.3043000  51.6293000  48.5073000
  65.2286560  51.5798815  47.4210519  65.1906416  50.6288611  48.9247971
  64.2013000  52.5383000  49.0543000  64.3482660  53.5509184  48.6786595
  62.8453000  52.0253000  48.6073000  62.6974082  51.0128307  48.9829764
  62.0630861  52.6755145  48.9990438  62.7997923  52.0184612  47.5182717
  64.2453000  52.6573000  50.5933000  65.2055701  53.0728109  50.8988020
  63.4424766  53.3128709  50.9306464  64.1189559  51.6703345  51.0383116
  67.7123000  50.8703000  48.3173000  68.2833000  50.2183000  49.1893000
  67.8853000  50.6423000  47.0123000  67.3696641  51.1909755  46.3391179
  68.6753000  49.4993000  46.5233000  68.4315016  48.6096985  47.1040501
  68.3693000  49.2183000  45.0413000  67.2823426  49.2984694  45.0273128
  68.8018303  50.0536995  44.4907319  68.7943000  47.8943000  44.3813000
  69.8820668  47.8320059  44.4126652  68.1933000  46.6793000  45.0923000
  67.1054808  46.7406571  45.0609395  68.5197938  45.7671384  44.5928365
  68.5260399  46.6636641  46.1301536  68.3923000  47.9023000  42.9183000
  68.8824443  48.7331568  42.4108210  68.6941222  46.9640027  42.4528939
  67.3111232  48.0154966  42.8386612  70.1943000  49.6103000  46.7933000
  70.8693000  48.5893000  46.9573000  70.7183000  50.8353000  46.8563000
  70.1410335  51.6321920  46.6286469  72.1283000  51.0713000  47.1993000
  72.7675539  50.4454197  46.5766222  72.5043000  52.5393000  46.9673000
  71.6787986  53.1571121  47.3207897  73.3950858  52.7510483  47.5587079
  72.7813000  52.8523000  45.5033000  72.6533000  51.9423000  44.6553000
  73.1263000  54.0183000  45.2053000  72.4113000  50.6883000  48.6453000
  73.5623000  50.5453000  49.0483000  71.3393000  50.5043000  49.4073000
  70.4325552  50.7130205  49.0144273  71.4163000  50.1573000  50.8163000
  72.4558943  50.1069502  51.1400403  70.7003000  51.2303000  51.6373000
  69.7124424  51.4380300  51.2261006  70.5976516  50.8508521  52.6539527
  71.4853000  52.5183000  51.6803000  72.5243000  52.5843000  52.3203000
  71.0143000  53.5383000  50.9633000  71.5065024  54.4202488  50.9615898
  70.1673297  53.4246384  50.4249478  70.9263000  48.7473000  51.1573000
  70.7743000  48.3943000  52.3333000  70.7153000  47.9403000  50.1163000
  70.7252205  48.3309709  49.1849691  70.3843000  46.5283000  50.2703000
  70.2512892  46.2847274  51.3243777  69.1043000  46.1363000  49.4833000
  69.2107160  46.4883080  48.4572072  68.8783000  44.5993000  49.4823000
  68.7713236  44.2465992  50.5080967  67.9732794  44.3649755  48.9218266
  69.7315033  44.1063855  49.0162757  67.8823000  46.8443000  50.0693000
  67.5869422  46.2910974  50.9608332  68.1977591  47.8482832  50.3532064
  66.6993000  46.9353000  49.1133000  66.3829612  45.9316218  48.8292933
  65.8736899  47.4506613  49.6040849  66.9937792  47.4888061  48.2216650
  71.5863000  45.6893000  49.8423000  72.3093000  46.0493000  48.9123000
  71.7973000  44.5823000  50.5483000  71.1525585  44.3573022  51.2924665
  72.8993000  43.6703000  50.2923000  73.4337185  43.9792281  49.3939351
  73.8833000  43.6713000  51.4743000  73.3386203  43.2990729  52.3419810
  74.6641598  42.9605373  51.2037923  74.5113000  45.0073000  51.8083000
  73.7733000  46.0233000  52.4333000  72.7279549  45.8386031  52.6807675
  74.3533000  47.2493000  52.7373000  73.7712604  48.0401963  53.2103907
  75.6913000  47.4593000  52.4333000  76.2873000  48.6593000  52.7233000
  75.6882595  49.2855256  53.1363275  76.4423000  46.4673000  51.8333000
  77.4952725  46.6346485  51.6067083  75.8483000  45.2503000  51.5183000
  76.4329890  44.4672260  51.0355642  72.3853000  42.2473000  50.1163000
  71.3663000  41.8583000  50.6933000  73.1103000  41.4713000  49.3263000
  73.8112667  41.8735640  48.7205535  72.9013000  40.0373000  49.2783000
  71.8641253  39.8001970  49.5152601  73.2343000  39.4593000  47.8793000
  72.9434988  38.4091409  47.8528283  72.4823000  40.2253000  46.7843000
  72.7729518  41.2755230  46.8098498  72.7298611  39.8039316  45.8099996
  71.4087715  40.1417274  46.9535715  74.6423000  39.5413000  47.6403000
  74.8410507  39.1817816  46.7726336  73.8083000  39.4473000  50.3643000
  74.7653000  40.1113000  50.7943000  73.5133000  38.2153000  50.8303000
  72.4553000  37.2783000  50.4143000  72.4464569  37.2009993  49.3270803
  71.4890714  37.6459375  50.7597619  72.8473000  36.0003000  51.0763000
  73.4575392  35.4106016  50.3922219  71.9507457  35.4386870  51.3387547
  73.6113000  36.3813000  52.2953000  74.3406335  35.5993693  52.5068562
  72.9894649  36.5451694  53.1753952  74.3323000  37.6763000  51.9173000
  74.3450514  38.4024608  52.7300891  75.7653000  37.3963000  51.4623000
  76.6793000  37.3713000  52.2773000  75.9453000  37.2143000  50.1553000
  75.1338088  37.1590080  49.5565312  77.2673000  37.0493000  49.5493000
  77.8473447  36.3346730  50.1332140  77.1573000  36.5303000  48.1063000
  76.4562236  37.1901372  47.5952168  78.1474334  36.6404005  47.6640177
  76.6913000  35.0783000  47.9593000  77.0064183  34.7281984  46.9763299
  77.1935180  34.4943670  48.7305967  75.1793000  34.9113000  48.0983000
  74.7153000  33.7603000  48.2573000  74.4573000  35.9263000  48.0513000
  78.0463000  38.3583000  49.5493000  79.2413000  38.3673000  49.2613000
  77.3593000  39.4543000  49.8513000  76.3648596  39.3780190  50.0105761
  77.9803000  40.7733000  49.9643000  77.5652662  41.2501937  50.8522293
  79.0497686  40.6154090  50.1036081  77.7673000  41.6833000  48.7703000
  78.1943000  42.8413000  48.7893000  77.0853000  41.1653000  47.7463000
  76.7458932  40.2177780  47.8305879  76.9633000  41.8363000  46.4433000
  77.8636491  42.4096726  46.2225862  76.6943000  40.8243000  45.2853000
  75.9313717  40.1175164  45.6116401  76.2153000  41.5443000  44.0163000
  76.9779542  42.2509678  43.6890693  76.0365917  40.8126677  43.2283417
  75.2908771  42.0810493  44.2294704  77.9593000  40.0053000  44.9963000
  78.6797837  40.6881279  44.5460222  78.3378628  39.6614541  45.9588797
  77.7493000  38.8023000  44.0713000  77.3711587  39.1454246  43.1082972
  78.6978748  38.2855694  43.9253734  77.0292355  38.1187517  44.5211541
  75.9703000  43.0083000  46.3993000  74.9333000  43.0123000  47.0843000
  76.3313000  44.0063000  45.5913000  77.2127702  43.9218203  45.1055296
  75.5063000  45.1883000  45.3323000  74.9206965  45.5562180  46.1747987
  76.3393000  46.3733000  44.7153000  76.2891671  46.3063528  43.6285134
  75.7913000  47.7243000  45.1673000  75.8415393  47.7921780  46.2540241
  76.3858276  48.5242007  44.7259425  74.7546425  47.8226597  44.8451732
  77.8703000  46.1963000  44.9113000  78.1156920  45.2251098  44.4815638
  78.3395246  46.9832975  44.3209080  78.3883000  46.2623000  46.3553000
  77.9198381  45.4752540  46.9462331  79.4696204  46.1251228  46.3605831
  78.1436685  47.2334416  46.7855782  74.4523000  44.7973000  44.3073000
  74.8003000  44.4123000  43.1793000  73.1623000  44.8613000  44.6863000
  72.5683000  45.2013000  45.9873000  72.4066343  46.2771729  46.0540972
  73.2288213  44.8829027  46.7937947  71.2923000  44.4313000  45.9603000
  70.5555535  44.9319573  46.5885084  71.4698697  43.4253856  46.3407031
  70.8593000  44.3923000  44.5463000  70.2056107  45.2498079  44.3867086
  70.3342331  43.4788606  44.2669565  72.1353000  44.5433000  43.7013000
  72.4176022  43.6261447  43.1843572  71.9833000  45.6733000  42.6853000
  72.1303000  46.8493000  43.0273000  71.7233000  45.3063000  41.4383000
  71.7076449  44.3246145  41.2013448  71.4803000  46.2753000  40.3803000
  71.7943127  47.2623592  40.7197252  72.2713000  45.9173000  39.1143000
  71.8218632  46.4262408  38.2616066  73.7223000  46.3433000  39.2503000
  74.1725696  45.8343806  40.1025663  74.2652934  46.0804689  38.3424580
  73.7721721  47.4213062  39.4036493  72.2253000  44.4973000  38.9193000
  72.7184828  44.2667550  38.1285914  69.9803000  46.2943000  40.0773000
  69.2623000  45.3413000  40.3853000  69.4993000  47.3843000  39.4893000
  70.0760072  48.2035539  39.3615065  68.1033000  47.4483000  39.0683000
  67.4606924  47.2141629  39.9170252  67.7343000  48.8463000  38.5433000
  68.5250653  48.9873840  37.8064928  66.7748258  48.7588107  38.0335404
  67.7003000  50.0503000  39.4933000  68.5556553  49.9949383  40.1666522
  67.7583000  51.3603000  38.7013000  66.9029546  51.4165977  38.0280142
  67.7332238  52.2039161  39.3910708  68.6800497  51.3938202  38.1204778
  66.5013000  50.0403000  40.4383000  66.5287730  49.1395167  41.0514347
  66.5383282  50.9188683  41.0823869  65.5795292  50.0553644  39.8567412
  67.8093000  46.3983000  38.0003000  68.7003000  45.9963000  37.2463000
  66.5533000  45.9553000  37.9673000  65.9457993  46.1861163  38.7404533
  66.0193000  45.1163000  36.8903000  66.5032857  44.1396659  36.8837553
  64.5163000  44.9173000  37.1303000  64.3246103  44.4271171  38.0848025
  64.0478465  45.9014964  37.1273360  63.8143000  44.1043000  36.0813000
  64.3253000  42.8783000  35.6493000  65.2594580  42.5146739  36.0773477
  63.6583000  42.1213000  34.6843000  64.0766140  41.1760929  34.3383266
  62.4603000  42.5773000  34.1673000  61.9293840  41.9885936  33.4192005
  61.9323000  43.7883000  34.6023000  60.9876552  44.1460640  34.1927255
  62.6063000  44.5423000  35.5573000  62.1862621  45.4874539  35.9013235
  66.3003000  45.7993000  35.5463000  66.0083000  46.9823000  35.3743000
  66.8993000  45.0433000  34.6263000  67.0889434  44.0832354  34.8761212
  67.2983000  45.5083000  33.2863000  68.3429401  45.7999893  33.3946685
  67.2326821  44.6219546  32.6552806  66.5313000  46.6473000  32.6233000
  67.1203000  47.6953000  32.3353000  65.2253000  46.4413000  32.3423000
  64.4893000  45.1893000  32.5823000  64.1571096  45.1534013  33.6198264
  65.1395076  44.3382120  32.3798691  63.3573000  45.2783000  31.6233000
  62.5149380  44.6852958  31.9794902  63.6662367  44.9171472  30.6423677
  63.0223000  46.7163000  31.5743000  62.3754173  46.9978808  32.4051754
  62.5398944  46.9804517  30.6332323  64.3683000  47.4403000  31.6933000
  64.8148755  47.6529337  30.7219836  64.1963000  48.7473000  32.4723000
  63.6963000  49.7313000  31.9213000  64.6083000  48.7553000  33.7353000
  64.9636703  47.9056496  34.1499148  64.4483000  49.9333000  34.5933000
  63.9005449  50.7071156  34.0554590  63.6683000  49.5763000  35.8703000
  64.1731364  48.7377329  36.3499297  63.6927108  50.4415186  36.5327960
  62.2213000  49.1993000  35.5813000  61.6991073  50.1161224  35.3077086
  62.2334424  48.5204181  34.7286153  61.5083000  48.5403000  36.7393000
  60.2923000  48.7733000  36.8663000  62.1423000  47.7973000  37.5163000
  65.7773000  50.6043000  34.9153000  65.8453000  51.4953000  35.7573000
  66.8343000  50.1883000  34.2273000  66.7829945  49.3676288  33.6408140
  68.1163000  50.8543000  34.3683000  68.2281411  51.2156274  35.3905687
  69.2673000  49.9013000  34.0593000  69.1430309  49.5616894  33.0310388
  70.1935729  50.4695404  34.1442786  69.3243000  48.7023000  34.9833000
  69.4821711  49.0531624  36.0031397  68.3747967  48.1701194  34.9255993
  70.4523000  47.7673000  34.5903000  70.3695141  47.5159317  33.5329167
  71.4114978  48.2512809  34.7741520  70.3933000  46.5343000  35.3703000
  69.7362384  46.5161549  36.1371377  71.1303000  45.4513000  35.1403000
  72.0083000  45.4303000  34.1453000  72.1190818  46.2433262  33.5563894
  72.5616527  44.6013888  33.9815722  70.9893000  44.3833000  35.9163000
  70.3239768  44.3991722  36.6760323  71.5480089  43.5598778  35.7433293
  68.1703000  52.0933000  33.4803000  67.5583000  52.1313000  32.4053000
  68.8963000  53.1033000  33.9553000  69.2337856  53.0326930  34.9046247
  69.0993000  54.3743000  33.2333000  69.6920603  55.0461204  33.8540993
  69.8313000  54.1653000  31.8983000  69.2960391  53.3890707  31.3514334
  69.7748212  55.1030918  31.3456187  71.2903000  53.7583000  32.0593000
  71.3188005  52.8775640  32.7008548  71.6805067  53.5023960  31.0742360
  72.1423000  54.8583000  32.6713000  72.5403000  55.7803000  31.9263000
  72.4153000  54.7953000  33.8923000  67.8033000  55.1683000  33.0603000
  67.5993000  55.8643000  32.0683000  66.9293000  55.0383000  34.0523000
  67.0631625  54.3004121  34.7288364  65.7503000  55.8763000  34.1723000
  65.3006457  56.0320762  33.1916655  64.7233000  55.2033000  35.0783000
  65.2710315  54.7488893  35.9038909  64.0710521  55.9871043  35.4634279
  63.8833000  54.1413000  34.3813000  64.5406180  53.4978557  33.7964809
  63.3694008  53.5453933  35.1355578  62.8633000  54.7853000  33.4663000
  62.1835709  55.3792867  34.0772395  63.3918452  55.4384919  32.7719804
  62.0773000  53.7623000  32.6923000  62.7590754  53.1241644  32.1301027
  61.4926568  53.1514186  33.3801339  61.1703000  54.4553000  31.7583000
  61.7118731  55.0210772  31.1205740  60.6397589  53.7730279  31.2356808
  60.5381865  55.0463379  32.2790742  66.1473000  57.2553000  34.7053000
  65.5663000  58.2733000  34.3093000  67.1333000  57.2683000  35.6073000
  67.3555899  56.4104038  36.0917592  67.8393000  58.4953000  36.0033000
  67.6059946  59.2988888  35.3047924  67.4933000  58.9763000  37.4533000
  68.0839235  59.8638784  37.6801670  66.0083000  59.3093000  37.5733000
  65.4170055  58.4220206  37.3470132  65.7906991  59.6411092  38.5885101
  65.7553907  60.1028712  36.8701768  67.8483000  57.9703000  38.4183000
  67.6297643  58.2812624  39.2998582  69.3483000  58.2893000  35.8303000
  69.8243000  57.1503000  35.7893000  70.0843000  59.3953000  35.7133000
  69.6267049  60.2948164  35.7530035  71.5223000  59.3603000  35.4553000
  71.8031684  58.4095964  35.0021169  71.8933000  60.4913000  34.4903000
  70.9622755  60.8423713  34.0452814  72.3302523  61.2875341  35.0929475
  72.8633000  60.0993000  33.3903000  73.3134343  61.0073720  32.9891950
  73.6413495  59.4671202  33.8181900  72.1943000  59.3433000  32.2503000
  71.2903000  58.5283000  32.4673000  72.6423000  59.6093000  31.0253000
  72.2367002  59.1382793  30.2292285  73.3857467  60.2809194  30.8975665
  72.3313000  59.4533000  36.7593000  73.3363000  60.1723000  36.8403000
  71.8693000  58.7293000  37.7763000  70.9817279  58.2590951  37.6703640
  72.5663000  58.6153000  39.0583000  73.0651863  59.5551652  39.2946577
  71.5753000  58.2893000  40.1843000  71.0743918  57.3460611  39.9663747
  72.1126967  58.2049524  41.1288584  70.8341044  59.0850648  40.2583726
  73.6433000  57.5333000  38.9703000  73.3943000  56.4463000  38.4433000
  74.8343000  57.8483000  39.4833000  74.9583859  58.7751065  39.8650482
  75.9803000  56.9293000  39.4993000  76.1249887  56.4543602  38.5289410
  77.2873000  57.6573000  39.9193000  77.2903398  57.7800792  41.0023588
  78.5133000  56.8523000  39.4953000  78.5111988  56.7294951  38.4122417
  79.4176477  57.3796394  39.7988935  78.4875998  55.8722185  39.9716181
  77.3313000  59.0793000  39.3403000  77.6889079  58.9901106  38.3145015
  76.3058900  59.4489174  39.3362122  78.2213000  60.0563000  40.1063000
  79.2470270  59.6875631  40.1104201  78.1888392  61.0331113  39.6237183
  77.8640101  60.1463681  41.1321321  75.7053000  55.7803000  40.4723000
  75.0873000  55.9873000  41.5173000  76.1613000  54.5773000  40.1313000
  76.6361932  54.4554501  39.2482777  75.9153000  53.3883000  40.9603000
  74.8614121  53.3449080  41.2351391  76.2763000  52.1063000  40.1963000
  77.3360093  52.1573830  39.9462879  76.1008785  51.2610984  40.8618536
  75.4603000  51.9253000  38.9183000  76.0703000  51.5693000  37.8813000
  74.2213000  52.1383000  38.9493000  76.6493000  53.4173000  42.3083000
  77.8413000  53.7453000  42.3813000  75.9123000  53.0783000  43.3673000
  74.9433731  52.8346299  43.2192973  76.4373000  53.0413000  44.7363000
  75.7545889  52.4268489  45.3232026  77.4129366  52.5573998  44.6907690
  76.5873000  54.3913000  45.4083000  77.1613000  54.4803000  46.4973000
  76.0663000  55.4403000  44.7733000  75.6079749  55.3180267  43.8816237
  76.2463000  56.7953000  45.2773000  77.2457678  56.9023951  45.6988377
  76.0803000  57.8133000  44.1493000  76.4753238  58.7586527  44.5212727
  76.6958430  57.4639306  43.3203561  74.6573000  58.0143000  43.6713000
  74.4135430  57.1770739  43.0172849  73.9852903  58.0119147  44.5294937
  74.4973000  59.3143000  42.9083000  74.2613000  59.2573000  41.6893000
  74.6303000  60.3933000  43.5203000  75.3323000  57.1143000  46.4563000
  75.5253000  58.1193000  47.1403000  74.3413000  56.2533000  46.6863000
  74.1914774  55.4843574  46.0488207  73.3963000  56.4333000  47.7923000
  73.5142386  57.4312683  48.2144955  71.9493000  56.2733000  47.3093000
  71.7959564  55.2603147  46.9372169  71.2542577  56.4689898  48.1258303
  71.5713000  57.2053000  46.1893000  71.5613000  58.5853000  46.3823000
  71.8325833  58.9893428  47.3576229  71.2083000  59.4493000  45.3413000
  71.2072950  60.5274968  45.5012733  70.8573000  58.9293000  44.0973000
  70.5783052  59.5989141  43.2837407  70.8633000  57.5523000  43.8943000
  70.5928653  57.1406752  42.9219162  71.2163000  56.6993000  44.9383000
  71.2176709  55.6203121  44.7837582  73.6703000  55.4883000  48.9593000
  72.9153000  55.4683000  49.9293000  74.7483000  54.7053000  48.8623000
  75.3101004  54.7187633  48.0230751  75.0973000  53.7533000  49.9143000
  74.2088486  53.1834252  50.1863221  76.1883000  52.7753000  49.4673000
  75.8781842  52.3602159  48.5083252  77.1044845  53.3506568  49.3343694
  76.4423000  51.6293000  50.4643000  76.3584708  52.0376279  51.4714454
  75.6687928  50.8764806  50.3124727  77.8223000  50.9863000  50.2873000
  78.5844201  51.7204243  50.5487064  77.8965973  50.1312306  50.9591896
  78.0623000  50.5283000  48.9163000  77.3815561  50.8058056  48.2237122
  79.1023000  49.7893000  48.5263000  80.0263000  49.3933000  49.4003000
  79.9420932  49.6539459  50.3724486  80.8068506  48.8342233  49.0868136
  79.2183000  49.4353000  47.2503000  78.5188828  49.7274133  46.5827781
  80.0053210  48.8758376  46.9541607  75.5213000  54.4713000  51.1843000
  76.4283000  55.3063000  51.1663000  74.8563000  54.1323000  52.2823000
  74.0947537  53.4722354  52.2155076  75.1113000  54.7643000  53.5693000
  75.6959628  55.6723819  53.4221407  73.7973000  55.1353000  54.2633000
  73.2147245  54.2141526  54.2494281  74.0204539  55.4079546  55.2947853
  72.9923000  56.2583000  53.6013000  72.6583089  55.9187003  52.6208803
  71.7913000  56.6313000  54.4413000  72.1245418  56.9714616  55.4217789
  71.2370575  57.4304461  53.9490789  71.1454555  55.7612113  54.5593293
  73.8573000  57.4833000  53.3643000  74.6899685  57.2200819  52.7120126
  73.2605383  58.2645532  52.8935346  74.2432968  57.8459942  54.3169586
  75.9933000  53.9043000  54.4693000  75.9903000  52.6763000  54.3673000
  76.7593000  54.5543000  55.3363000  76.7728634  55.5641530  55.3468998
  77.6763000  53.8423000  56.2153000  77.9288230  52.8783286  55.7736095
  78.9773000  54.6433000  56.4273000  78.6977802  55.6965309  56.4532353
  79.3732892  54.3489785  57.3992401  80.0593000  54.4233000  55.3413000
  79.6634114  54.7508668  54.3800128  80.9366026  55.0186578  55.5942651
  80.4523000  52.9493000  55.2543000  80.9058842  52.6762451  56.2070861
  79.5365097  52.3758426  55.1108630  81.3873000  52.6173000  54.1773000
  82.3573990  52.5101524  54.4371589  81.0463000  52.4333000  52.9013000
  79.7873000  52.5913000  52.5093000  79.0811300  52.8530212  53.1822977
  79.5417749  52.4490113  51.5399853  81.9763000  52.1063000  52.0083000
  82.9370721  51.9987340  52.3006124  81.7174213  51.9670733  51.0420203
  77.0283000  53.4833000  57.5493000  76.6663000  54.3683000  58.3293000
  76.8763000  52.1763000  57.7743000  77.0826456  51.5598008  57.0013514
  76.4363000  51.5773000  59.0483000  76.1248484  50.5640410  58.7945219
  77.3315743  51.5370097  59.6687514  75.3223000  52.2563000  59.8303000
  74.1373000  51.9253000  59.6663000  75.7213000  53.1953000  60.6873000
  76.7139712  53.3419112  60.8022279  74.8033000  53.9663000  61.5293000
  74.1635597  53.2934999  62.1004143  75.6013000  54.8343000  62.5103000
  76.5323340  54.3052923  62.7138334  75.8206601  55.7702598  61.9965292
  74.8863000  55.1323000  63.8283000  75.5759352  55.6552751  64.4908717
  74.0445016  55.7837011  63.5934570  74.3763000  53.8723000  64.5183000
  73.1393000  53.6753000  64.5463000  75.2033000  53.0733000  65.0103000
  73.8193000  54.8363000  60.7303000  72.6423000  54.9393000  61.0903000
  74.3093000  55.4513000  59.6523000  75.2944168  55.3674542  59.4458682
  73.4863000  56.2973000  58.7823000  72.9574504  57.0362757  59.3842403
  74.3523000  57.0303000  57.7593000  74.9341764  56.2724628  57.2347032
  73.6733678  57.5160143  57.0584200  75.2953000  58.0713000  58.3583000
  74.7022243  58.7599171  58.9601045  76.0214510  57.5659499  58.9950323
  76.0473000  58.8713000  57.3023000  76.8323000  59.7513000  57.6333000
  75.8003000  58.5733000  56.0253000  76.2760080  59.0779324  55.2910320
  75.1387675  57.8444713  55.7988384  72.4103000  55.4993000  58.0613000
  71.3223000  56.0113000  57.7923000  72.7303000  54.2443000  57.7553000
  73.6738019  53.9308288  57.9331745  71.7993000  53.3133000  57.1353000
  71.3725976  53.7525727  56.2335995  72.5353000  52.0243000  56.7513000
  73.4419807  52.3210125  56.2240515  72.8039142  51.5226589  57.6809788
  71.7283000  51.0743000  55.8773000  70.8508820  50.7476730  56.4354696
  71.4105440  51.6091773  54.9822919  72.5543000  49.8613000  55.4763000
  73.3196553  50.1652925  54.7622140  73.0308073  49.4399177  56.3614425
  71.7193000  48.8313000  54.8583000  71.4897756  48.9635081  53.8836519
  71.2393000  47.7583000  55.4843000  71.5123000  47.5383000  56.7693000
  72.0903647  48.1914125  57.2785988  71.1399931  46.7193764  57.2284855
  70.4923000  46.8933000  54.8143000  70.2930674  47.0534321  53.8371797
  70.1254860  46.0777088  55.2837222  70.6393000  53.0033000  58.0763000
  69.4933000  52.9353000  57.6493000  70.9613000  52.8213000  59.3553000
  71.9384708  52.8691248  59.6061971  69.9853000  52.5143000  60.4103000
  69.3764791  51.6572308  60.1224307  70.7233000  52.1763000  61.7143000
  71.7085294  51.8021625  61.4360134  70.8325405  53.1075414  62.2701381
  70.0163000  51.1453000  62.5853000  68.9453593  51.3412520  62.5324822
  70.2254473  50.1587117  62.1717750  70.4743000  51.1933000  64.0533000
  70.1984643  50.2494330  64.5235433  71.5589049  51.3010097  64.0647171
  69.8343000  52.3603000  64.8303000  70.1266950  52.2531481  65.8748689
  70.2517751  53.2840174  64.4296007  68.3393000  52.4043000  64.7323000
  67.9522391  51.5486327  65.1039410  67.9901551  53.1898976  65.2624267
  68.0681602  52.5040165  63.7644989  69.0183000  53.6763000  60.6503000
  67.8223000  53.4683000  60.8453000  69.5573000  54.8933000  60.6343000
  70.5628149  54.9683525  60.5759373  68.7763000  56.1233000  60.7553000
  68.1443886  56.0975011  61.6430621  69.7093000  57.3643000  60.8453000
  70.2198005  57.4842182  59.8897326  68.9183000  58.6343000  61.1633000
  68.4078631  58.5153038  62.1190163  69.5999075  59.4830538  61.2192226
  68.1826587  58.8108309  60.3785903  70.7023000  57.1463000  61.8563000
  71.2773422  57.9130954  61.9106280  67.8063000  56.2853000  59.5883000
  66.6293000  56.6003000  59.7913000  68.3293000  56.0673000  58.3813000
  69.3304633  55.9372917  58.3518171  67.5913000  56.0823000  57.1113000
  67.2440706  57.0878519  56.8738209  68.5483000  55.6143000  55.9943000
  69.4020547  56.2857494  55.9028789  68.8992578  54.6131521  56.2445630
  67.9213000  55.5223000  54.6213000  67.2063000  56.5943000  54.0843000
  67.0994574  57.5059588  54.6721459  66.6323000  56.5113000  52.8143000
  66.0630718  57.3525346  52.4188200  66.7873000  55.3483000  52.0483000
  66.3440941  55.2794678  51.0548562  67.5073000  54.2843000  52.5593000
  67.6331641  53.3775597  51.9676240  68.0813000  54.3723000  53.8513000
  68.6541826  53.5356900  54.2512863  66.3193000  55.2323000  57.1643000
  65.2493000  55.6893000  56.7723000  66.4583000  54.0043000  57.6633000
  67.3898210  53.6822333  57.8838470  65.3473000  53.0653000  57.8103000
  64.7515556  52.9975044  56.9000299  65.8853000  51.6473000  58.1593000
  66.5159762  51.7238072  59.0450163  64.7503000  50.6773000  58.4293000
  64.1194084  50.5999089  57.5438129  65.1596582  49.6961842  58.6700033
  64.1552766  51.0379602  59.2683310  66.7543000  51.1323000  57.0263000
  67.5953951  51.8091715  56.8762796  67.1278252  50.1393750  57.2766566
  66.1645869  51.0780144  56.1112086  64.3243000  53.5603000  58.8433000
  63.1193000  53.5603000  58.5833000  64.8283000  53.9743000  60.0083000
  65.8193632  53.8498546  60.1579875  64.0333000  54.5803000  61.0823000
  63.3387613  53.8460088  61.4903828  64.9513000  55.0673000  62.2113000
  65.9060749  55.2984679  61.7390019  64.4999004  55.9860493  62.5857837
  65.1773000  54.1083000  63.3653000  64.1981641  53.7961227  63.7285340
  65.7189413  53.2399162  62.9902886  65.9723000  54.7503000  64.5193000
  65.4883000  54.7293000  65.6793000  67.0783000  55.2873000  64.2673000
  63.1933000  55.7753000  60.6213000  62.0293000  55.9003000  60.9993000
  63.7873000  56.6603000  59.8243000  64.7698128  56.5760639  59.6059603
  63.0783000  57.8613000  59.3803000  62.5939332  58.3346203  60.2343819
  64.0483000  58.8733000  58.7413000  64.5687687  58.2632876  58.0029935
  63.4552804  59.6326131  58.2315241  65.0793000  59.5583000  59.6603000
  65.3856581  58.8522507  60.4321419  66.3053000  60.0063000  58.8643000
  65.9997791  60.7127696  58.0925121  67.0184101  60.4867369  59.5341918
  66.7730333  59.1392497  58.3978777  64.4803000  60.7493000  60.4263000
  63.6533237  60.4040324  61.0467836  65.2463725  61.1972425  61.0592152
  64.1159540  61.4921535  59.7167088  61.8793000  57.5283000  58.4743000
  60.8683000  58.2423000  58.4873000  61.9913000  56.4363000  57.7203000
  62.8745616  55.9468310  57.7011071  60.9133000  55.9493000  56.8703000
  60.3934233  56.7854730  56.4027081  61.4933000  55.0573000  55.7703000
  61.9737178  54.2105970  56.2605979  60.6571423  54.7013976  55.1684082
  62.5043000  55.7643000  54.8693000  62.0175176  56.6562179  54.4748051
  63.3463117  56.0577367  55.4962077  63.1073000  54.7633000  53.4983000
  64.2083000  53.6133000  54.3103000  63.6502648  53.0317079  55.0440890
  64.6434753  52.9418467  53.5701151  65.0036128  54.1639688  54.8126373
  59.8503000  55.1903000  57.6813000  58.6633000  55.4943000  57.6053000
  60.2993000  54.2113000  58.4643000  61.2973298  54.0702300  58.5286046
  59.4213000  53.2883000  59.1813000  58.5869039  52.9937158  58.5448233
  60.2063000  52.0233000  59.5813000  61.2564479  52.3142228  59.6068462
  59.8759871  51.7678664  60.5881501  60.0343000  50.7983000  58.6573000
  60.3911808  49.9263178  59.2053729  58.9682073  50.6900577  58.4577205
  60.7943000  50.9133000  57.3283000  61.6660790  51.5482902  57.4860586
  61.1204791  49.9161056  57.0328173  59.9853000  51.4853000  56.2423000
  59.1015802  51.9015929  56.4988911  60.3393000  51.4853000  54.9563000
  59.5393000  52.0303000  54.0413000  58.6624522  52.4443165  54.3238391
  59.8132150  52.0270289  53.0691583  61.4893000  50.9393000  54.5753000
  62.0991041  50.5217260  55.2636828  61.7482884  50.9443883  53.5990839
  58.7753000  53.9193000  60.4213000  57.5503000  53.8553000  60.6033000
  59.6083000  54.5123000  61.2753000  60.6013557  54.4833003  61.0933695
  59.1443000  55.1723000  62.5023000  58.2900907  54.6276560  62.9045295
  60.2523000  55.2113000  63.5733000  61.1514481  55.5733834  63.0747746
  59.9342272  55.9380891  64.3207672  60.5503000  53.8793000  64.2543000
  59.7594610  53.1745092  63.9975035  61.5041834  53.5057497  63.8819176
  60.6223000  54.0343000  65.7853000  59.8240965  54.7070431  66.0989668
  60.4685210  53.0538452  66.2360325  61.9023000  54.5723000  66.2563000
  62.6352104  54.6650585  65.5675783  62.1593000  54.9423000  67.5153000
  63.3593000  55.4113000  67.8423000  64.0777585  55.4877072  67.1365526
  63.5471211  55.6890948  68.7950082  61.2233000  54.8483000  68.4573000
  60.3074831  54.4937753  68.2213090  61.4332967  55.1319425  69.4036335
  58.6653000  56.5953000  62.2393000  57.6843000  57.0493000  62.8353000
  59.3713000  57.2893000  61.3483000  60.0997572  56.8229150  60.8268267
  59.1353000  58.7063000  61.0913000  58.8476320  59.1580259  62.0406630
  60.0825919  59.1313503  60.7595325  58.0723000  59.0093000  60.0603000
  57.5763000  60.1373000  60.0103000  57.7323000  58.0163000  59.2333000
  58.2302618  57.1395891  59.2925572  56.7273000  58.1743000  58.1793000
  56.6391416  57.2462860  57.6143953  55.3533000  58.5153000  58.7823000
  55.4167481  59.5179075  59.2052087  54.6215374  58.5079135  57.9744826
  54.9223000  57.5313000  59.8683000  54.4243000  57.9793000  60.9343000
  55.0853000  56.3073000  59.6543000  57.1533000  59.2273000  57.1463000
  56.3123000  59.8843000  56.5313000  58.4643000  59.3813000  56.9683000
  59.1035092  58.8402130  57.5328668  59.0233000  60.3443000  56.0153000
  58.3009803  61.1403075  55.8343981  60.3183000  60.9703000  56.5613000
  60.9564397  60.0931043  56.6680926  60.7003852  61.6014054  55.7589180
  60.3133000  61.7603000  57.8733000  60.0506616  61.0994656  58.6993870
  61.7013000  62.3403000  58.1093000  61.9644652  63.0016495  57.2837942
  61.7061332  62.9044972  59.0419086  62.4282877  61.5305246  58.1713725
  59.2643000  62.8603000  57.8683000  58.2764645  62.4204190  57.7312411
  59.2944125  63.3961063  58.8170392  59.4687135  63.5543077  57.0530286
  59.2923000  59.6673000  54.6783000  59.5813000  58.4783000  54.6533000
  59.1953000  60.4203000  53.5693000  58.7843000  61.8343000  53.5143000
  59.6306918  62.4745952  53.7627817  57.9751690  62.0112563  54.2228849
  58.3483000  61.9893000  52.1113000  58.4269886  63.0320584  51.8037904
  57.3175107  61.6540087  51.9966067  59.2753000  61.1253000  51.3393000
  60.2159930  61.6646297  51.2283084  58.9160954  60.8165294  50.3576013
  59.4813000  59.8983000  52.2293000  58.7990978  59.0728535  52.0259861
  60.9203000  59.4063000  52.1193000  61.7663000  59.7723000  52.9473000
  61.1923000  58.5823000  51.1113000  60.4410267  58.2672325  50.5142906
  62.5193000  58.0193000  50.9063000  62.9165844  57.5416065  51.8018854
  62.5393000  56.9833000  49.7373000  62.2084750  57.4809765  48.8257233
  63.9213000  56.4223000  49.5293000  64.2526437  55.9240317  50.4403658
  63.9029609  55.7044278  48.7092856  64.6100015  57.2318172  49.2874866
  61.5173000  55.8703000  49.9713000  60.5184538  56.3015763  50.0377005
  61.5529187  55.1634457  49.1423320  61.7509475  55.3513382  50.9009173
  63.5603000  59.1313000  50.7013000  64.5793000  59.1503000  51.3883000
  63.2783000  60.0713000  49.8003000  62.4357567  60.0001236  49.2478925
  64.2083000  61.1533000  49.5053000  65.1561142  60.7396676  49.1608358
  63.6453000  62.0683000  48.4093000  63.4869047  61.5053365  47.4894727
  62.6942672  62.4733289  48.7551153  64.5103000  63.2473000  48.0493000
  65.4753000  63.2903000  47.0973000  65.6543036  62.3716789  46.5385579
  66.0393000  64.5433000  47.0473000  66.7876803  64.8268377  46.4311565
  65.4293000  65.3423000  47.9783000  65.6583000  66.6863000  48.3073000
  66.4254816  67.2340018  47.7599848  64.8953000  67.2293000  49.3053000
  65.0460892  68.2709829  49.5886008  63.9223000  66.4783000  49.9743000
  63.3213420  66.9242050  50.7668388  63.6923000  65.1493000  49.6523000
  62.9323941  64.6037188  50.2117505  64.4603000  64.5623000  48.6303000
  64.5923000  61.9563000  50.7463000  65.7713000  62.2263000  50.9613000
  63.6003000  62.3233000  51.5603000  62.6521197  62.0592485  51.3337382
  63.8243000  63.1683000  52.7383000  64.4411546  64.0227288  52.4598381
  62.4913000  63.6893000  53.3133000  62.0351736  64.1121236  52.4181642
  61.9260251  62.8124073  53.6289321  62.4803000  64.7373000  54.4373000
  62.8938426  64.2787490  55.3355284  63.2983000  65.9703000  54.0743000
  62.8850488  66.4296922  53.1763685  63.2634119  66.6850843  54.8964721
  64.3325008  65.6795128  53.8899851  61.0503000  65.1333000  54.8043000
  60.5044448  64.2527116  55.1429822  61.0717247  65.8758901  55.6019229
  60.5535421  65.5540883  53.9300759  64.6103000  62.4253000  53.8023000
  65.5473000  62.9783000  54.3793000  64.2313000  61.1713000  54.0533000
  63.3799483  60.8275663  53.6324120  64.9633000  60.2873000  54.9553000
  64.9836326  60.7245362  55.9535536  64.3053000  58.9123000  55.0383000
  64.2500487  58.4825354  54.0381255  64.9074961  58.2668906  55.6777581
  63.0003000  59.0243000  55.5763000  62.5977707  58.1540323  55.6232472
  66.4133000  60.1163000  54.5483000  67.2903000  60.0443000  55.4063000
  66.6723000  60.0313000  53.2453000  65.9216713  59.9743940  52.5719370
  68.0383000  59.9063000  52.7663000  68.5534802  59.1485573  53.3566512
  68.0963000  59.5003000  51.2913000  67.6581757  58.5047620  51.2202330
  67.5235741  60.1935642  50.6752888  69.5163000  59.4573000  50.8073000
  70.2663000  58.2903000  50.9013000  69.8005627  57.3906478  51.3035613
  71.5933000  58.2613000  50.4903000  72.1751258  57.3425476  50.5642907
  72.1733000  59.4073000  49.9803000  73.4773000  59.3883000  49.5723000
  73.8930273  58.5303111  49.6846635  71.4553000  60.5803000  49.8793000
  71.9162281  61.4817523  49.4755308  70.1323000  60.6053000  50.2983000
  69.5573835  61.5290644  50.2332582  68.8563000  61.1793000  53.0033000
  69.9993000  61.1183000  53.4723000  68.2813000  62.3263000  52.6583000
  67.3974845  62.3268648  52.1694553  68.9463000  63.6123000  52.8943000
  69.8906956  63.6465634  52.3511221  68.0623000  64.7643000  52.4113000
  67.0772309  64.6204123  52.8551856  68.5008181  65.6865277  52.7924797
  67.9283000  64.8543000  50.8993000  67.6259975  63.8765910  50.5240680
  67.1550710  65.5867849  50.6676002  69.2433000  65.2723000  50.2333000
  69.3877856  66.3424939  50.3813132  70.0631938  64.7273667  50.7011903
  69.2163000  64.9673000  48.7503000  69.3197483  63.8909508  48.6129270
  68.2594989  65.2946729  48.3435350  70.3253000  65.6683000  48.0383000
  71.2119985  65.3647679  48.4147754  70.2848408  65.4487065  47.0532915
  70.2293850  66.6657058  48.1651110  69.3293000  63.7993000  54.3653000
  70.4603000  64.1833000  54.6773000  68.3913000  63.5223000  55.2673000
  67.4515681  63.3158974  54.9600520  68.6433000  63.6343000  56.7093000
  69.1656925  64.5536777  56.9737805  67.3163000  63.5583000  57.5343000
  66.8054968  62.6304427  57.2768896  67.5803000  63.5933000  59.0373000
  68.0907048  64.5211415  59.2955598  66.6334109  63.5384531  59.5744157
  68.2055760  62.7453334  59.3167354  66.3543000  64.6843000  57.1153000
  66.1178162  64.5853752  56.0558703  65.4368650  64.6153373  57.6998141
  66.8259645  65.6507556  57.2930555  69.6703000  62.6023000  57.1833000
  70.6303000  62.9623000  57.8723000  69.4873000  61.3353000  56.8013000
  68.6590489  61.0764450  56.2844890  70.4123000  60.2733000  57.2093000
  70.4289868  60.3020238  58.2987933  69.9063000  58.9073000  56.7663000
  69.8925454  58.8599683  55.6774150  70.5659000  58.1313932  57.1548829
  68.8976982  58.7512398  57.1490100  71.8453000  60.4933000  56.7233000
  72.7923000  60.3073000  57.4923000  71.9953000  60.8903000  55.4573000
  71.1796077  60.9780083  54.8681882  73.3213000  61.0643000  54.8433000
  73.9752196  60.2590472  55.1780481  73.2563000  61.0383000  53.2933000
  74.2705131  61.1635524  52.9141129  72.8738060  60.0633657  52.9911388
  72.4203000  62.0623000  52.7603000  72.4137152  62.0035731  51.8021207
  74.0533000  62.3063000  55.3473000  75.2723000  62.4163000  55.1873000
  73.3163000  63.2263000  55.9683000  72.3091187  63.1579353  55.9364964
  73.9123000  64.3903000  56.6253000  74.7278958  64.7309328  55.9874348
  72.8833000  65.5233000  56.7533000  72.0647787  65.2004602  57.3966485
  73.3612142  66.4015377  57.1873469  72.4925936  65.7731274  55.7668751
  74.5123000  64.0543000  57.9983000  75.0823000  64.9193000  58.6573000
  74.3733000  62.8033000  58.4253000  73.8968424  62.1367555  57.8347021
  74.8803000  62.3463000  59.7153000  75.0294879  61.2691027  59.6412175
  75.8408954  62.8353323  59.8771741  73.9713000  62.6393000  60.8963000
  74.3913000  62.5353000  62.0493000  72.7253000  63.0003000  60.6123000
  72.4586169  63.1335476  59.6473002  71.7413000  63.3063000  61.6533000
  72.2083428  63.7194219  62.5473361  70.6653000  64.2993000  61.1243000
  70.2185405  63.8797149  60.2229373  69.5683000  64.5443000  62.1733000
  70.0142607  64.9643440  63.0748446  68.8321258  65.2418345  61.7738080
  69.0796850  63.6006627  62.4160000  71.3183000  65.6173000  60.6883000
  71.5180589  66.1914191  61.5930565  72.2612612  65.3636775  60.2039456
  70.4633000  66.4523000  59.7333000  69.5202992  66.7067172  60.2171607
  70.9960336  67.3670014  59.4732702  70.2634996  65.8789742  58.8280502
  71.1003000  62.0193000  62.1973000  70.6793000  61.1503000  61.4323000
  71.0543000  61.9103000  63.5243000  71.5052592  62.6200998  64.0836920
  70.4093000  60.7923000  64.2113000  70.6445325  59.8529714  63.7108736
  70.9173000  60.7203000  65.6453000  70.2979283  60.0311031  66.2193083
  71.9498303  60.3710916  65.6511867  70.8523000  62.0053000  66.2253000
  71.1717008  61.9646849  67.1296967  68.8913000  60.9383000  64.2073000
  68.3743000  62.0583000  64.1343000  68.1853000  59.8113000  64.2913000
  68.6687949  58.9328930  64.4126799  66.7263000  59.7883000  64.1553000
  66.4516314  60.0976995  63.1468714  66.1663000  58.3843000  64.4063000
  66.4843992  57.7635717  63.5686792  66.5609331  57.9710712  65.3345278
  64.6653000  58.4103000  64.4683000  63.9083000  58.5283000  63.3033000
  64.4164836  58.5683985  62.3398473  62.5293000  58.5943000  63.3603000
  61.9410319  58.6873109  62.4473972  61.8943000  58.5433000  64.5923000
  60.5283000  58.6063000  64.6633000  60.1111511  58.6846489  63.8022263
  62.6213000  58.4273000  65.7563000  62.1174384  58.3820618  66.7217934
  63.9993000  58.3683000  65.6933000  64.5838138  58.2875942  66.6097771
  66.0093000  60.7693000  65.0863000  65.0133000  61.3963000  64.7073000
  66.5123000  60.8753000  66.3143000  67.3433380  60.3541776  66.5549379
  65.8563000  61.6573000  67.3623000  64.7772513  61.6440836  67.2087471
  66.1613000  61.0743000  68.7473000  67.2172904  60.8042240  68.7538199
  65.9853973  61.8683276  69.4730261  65.3183000  59.8483000  69.1173000
  65.2816802  59.1811788  68.2560746  65.7986799  59.3374437  69.9517837
  63.8923000  60.2473000  69.5153000  63.8827896  60.4378893  70.5884655
  63.6372912  61.1630291  68.9819052  62.8673000  59.1603000  69.1813000
  61.8870096  59.5567818  69.4457495  62.9151363  58.9994844  68.1042906
  63.0853000  57.8703000  69.8843000  63.0405845  58.0190193  70.8822894
  62.3701261  57.2121483  69.6095952  63.9934301  57.5025296  69.6390578
  66.2183000  63.1403000  67.3413000  65.5683000  63.9473000  67.9993000
  67.2553000  63.5013000  66.5893000  67.8099033  62.7997507  66.1198929
  67.6833000  64.9003000  66.4993000  67.4680309  65.4050273  67.4411114
  69.1943000  65.0093000  66.2163000  69.7192907  64.5209174  67.0372546
  69.3983768  64.4768698  65.2873378  69.6773000  66.4563000  66.0913000
  68.8653000  67.4043000  66.2163000  70.8863000  66.6503000  65.8623000
  66.8773000  65.6703000  65.4543000  67.0793000  65.5073000  64.2513000
  66.0013000  66.5463000  65.9413000  65.9746041  66.6977502  66.9395232
  65.0353000  67.2523000  65.1093000  64.9319491  66.7511154  64.1468907
  63.6663000  67.2703000  65.8023000  63.7846391  67.8463296  66.7200608
  62.9806920  67.7904307  65.1333413  63.1063000  65.9003000  66.1343000
  63.7756763  65.4269682  66.8526266  62.1250801  66.0376925  66.5886488
  62.9753000  65.0133000  64.9013000  61.9905951  65.1511054  64.4546850
  63.7434533  65.2802889  64.1755198  63.1353000  63.6073000  65.2553000
  64.0402174  63.1976407  65.0725347  62.1903000  62.8433000  65.7953000
  60.9783000  63.3253000  66.0483000  60.7650426  64.2878388  65.8288909
  60.2757985  62.7269506  66.4588718  62.4613000  61.5823000  66.0813000
  63.3801935  61.2101400  65.8883446  61.7483336  60.9962545  66.4915782
  65.4403000  68.6923000  64.7573000  64.6503000  69.4273000  64.1473000
  66.6643000  69.0863000  65.1173000  67.2517155  68.4757468  65.6670882
  67.1493000  70.4453000  64.8263000  66.4967388  71.1652498  65.3201982
  68.5913000  70.6713000  65.3163000  68.7795010  69.9893857  66.1455602
  69.2697172  70.4398846  64.4951441  68.8243000  72.1213000  65.7813000
  68.1720879  72.7503413  65.1754723  68.5066859  72.1665761  66.8230152
  70.2713000  72.6233000  65.6653000  70.4673000  73.8563000  65.7963000
  71.2053000  71.8183000  65.4493000  67.0503000  70.8403000  63.3473000
  66.8373000  72.0133000  63.0223000  67.2043000  69.8663000  62.4573000
  67.4581439  68.9397153  62.7689141  67.1503000  70.1233000  61.0193000
  67.8325423  70.9353771  60.7679529  67.5583000  68.8733000  60.2203000
  67.6851689  69.1395678  59.1709645  68.4924201  68.4655572  60.6066490
  66.5493000  67.7543000  60.2623000  66.4913000  66.7353000  61.1723000
  67.2507874  66.7303414  61.9541274  65.4373000  65.9033000  60.8853000
  65.1813478  65.0813549  61.4134990  64.7893000  66.3663000  59.7703000
  63.6643000  65.8553000  59.0933000  63.1973657  64.9447216  59.4686905
  63.2243000  66.5453000  57.9923000  62.3532751  66.1842819  57.4454165
  63.8763000  67.7203000  57.5463000  63.5206541  68.2597042  56.6684284
  64.9893000  68.2213000  58.2143000  65.4531036  69.1312402  57.8335168
  65.4623000  67.5373000  59.3483000  65.7983000  70.6723000  60.5333000
  65.7453000  71.3163000  59.4793000  64.7263000  70.4113000  61.2903000
  64.8400297  69.8184234  62.1000297  63.3833000  70.9173000  60.9813000
  63.1366375  70.7061375  59.9407871  62.3513000  70.2443000  61.8713000
  62.5508797  70.4527622  62.9223997  61.3449928  70.5791892  61.6197150
  62.3353000  68.4843000  61.7153000  61.3613492  68.2754639  62.5966090
  63.2623000  72.4323000  61.1543000  62.2643000  73.0233000  60.7423000
  64.2803000  73.0483000  61.7613000  65.0911644  72.5056245  62.0222629
  64.2523000  74.4773000  62.1173000  63.3616670  74.9409437  61.6931460
  64.2253000  74.6663000  63.6443000  65.2067073  74.5246313  64.0969245
  63.8708390  75.6753009  63.8549530  63.2973000  73.7353000  64.3403000
  61.9163000  73.8543000  64.1653000  61.5268538  74.6525070  63.5334004
  61.0453000  72.9733000  64.7833000  59.9697234  73.0777161  64.6407063
  61.5453000  71.9523000  65.5883000  60.8623974  71.2613203  66.0825581
  62.9303000  71.8143000  65.7623000  63.3291570  71.0169986  66.3894553
  63.7983000  72.7033000  65.1283000  64.8759168  72.5920321  65.2485555
  65.4153000  75.2823000  61.5653000  65.3953000  76.5053000  61.6203000
  66.4433000  74.6103000  61.0563000  66.4480908  73.6013057  61.0115018
  67.6653000  75.3303000  60.6733000  67.6133055  76.3666958  61.0068859
  68.9433000  74.6923000  61.2473000  69.8048259  75.2625629  60.8999191
  68.9173000  74.6893000  62.7773000  68.0562462  74.1187949  63.1254521
  69.8319620  74.2330210  63.1558524  68.8451431  75.7139452  63.1419865
  69.0793000  73.3583000  60.7503000  69.8768018  72.9627152  61.1096103
  67.8093000  75.5273000  59.1613000  68.8863000  75.8453000  58.6693000
  66.7133000  75.3533000  58.4323000  65.8551705  75.0493296  58.8696959
  66.7093000  75.5913000  56.9953000  67.5663566  75.0828384  56.5536893
  65.7897083  75.1837569  56.5753487  66.7893000  77.0703000  56.6663000
  66.5953000  77.9323000  57.5363000  67.0833000  77.3643000  55.4033000
  67.3385264  76.6264605  54.7625569  67.1343000  78.7443000  54.9263000
  67.7323574  79.3429698  55.6133378  67.7633000  78.8283000  53.5263000
  67.7120052  79.8749994  53.2264860  68.8067497  78.5335648  53.6378525
  67.0963000  77.9543000  52.4513000  67.4942605  76.9462182  52.5674862
  66.0216473  77.9433252  52.6332348  67.3673000  78.4483000  51.0293000
  67.4103000  79.6883000  50.8203000  67.5203000  77.6003000  50.1163000
  65.7423000  79.3733000  54.9403000  64.7393000  78.6673000  54.9943000
  65.7113000  80.7033000  54.8833000  66.5958294  81.1784840  54.7741795
  64.5003000  81.5133000  55.0123000  64.1161033  81.4773400  56.0317111
  64.8523000  82.9633000  54.6733000  65.9316798  83.0592664  54.7908969
  64.5865440  83.1136864  53.6269455  64.1613000  83.9993000  55.5203000
  63.0841355  83.9215072  55.3727681  64.3977703  83.8196352  56.5690633
  64.6273000  85.3933000  55.1273000  64.6092817  85.4603414  54.0395134
  63.9253559  86.1139355  55.5468931  65.9773000  85.7243000  55.5963000
  66.7375866  85.5699936  54.9495750  66.2593000  86.2093000  56.8053000
  65.2943000  86.4133000  57.6993000  64.3363492  86.1990145  57.4615775
  65.5245184  86.7814289  58.6112102  67.5143000  86.4933000  57.1263000
  68.2514560  86.3407893  56.4529193  67.7271602  86.8607924  58.0426725
  63.3423000  81.0463000  54.1243000  62.1953000  80.9783000  54.5703000
  63.6653000  80.7343000  52.8703000  64.6241900  80.8670815  52.5822057
  62.6973000  80.2783000  51.8713000  61.8607756  80.9753285  51.8215257
  63.3553000  80.2003000  50.4833000  64.3893783  79.8814656  50.6141664
  62.8216985  79.4635527  49.8828227  63.3463000  81.5343000  49.7403000
  62.5243000  82.4193000  50.0063000  64.2673000  81.6783000  48.7913000
  64.3137522  82.5380026  48.2632343  64.9158898  80.9272683  48.6031952
  62.0463000  78.9313000  52.1873000  61.0243000  78.5863000  51.5843000
  62.6423000  78.1783000  53.1153000  63.5192422  78.4962625  53.5025617
  62.1523000  76.8553000  53.5023000  61.6293542  76.3936045  52.6647654
  63.3283000  75.9483000  53.9083000  64.0160284  76.5344100  54.5178933
  62.9416554  75.1158244  54.4961692  64.0973000  75.3843000  52.7063000
  63.9843000  75.8793000  51.5863000  64.8793000  74.3353000  52.9453000
  65.4093925  73.9222552  52.1913135  64.9394404  73.9565893  53.8796779
  61.0643000  76.8933000  54.5933000  60.5603000  75.8533000  55.0073000
  60.7103000  78.1003000  55.0393000  61.2358306  78.9066361  54.7331316
  59.6153000  78.3053000  55.9823000  59.8519168  77.8305076  56.9344995
  59.3943000  79.8033000  56.2233000  60.3197728  80.1999361  56.6407675
  59.2099999  80.2598280  55.2508208  58.2293000  80.1243000  57.1673000
  58.1387880  81.2073145  57.2508941  57.3141975  79.7157571  56.7386019
  58.4143000  79.5453000  58.5553000  59.4573000  79.7333000  59.1783000
  57.4023000  78.8383000  59.0473000  57.4756415  78.4309564  59.9686000
  56.5644810  78.7115687  58.4976639  58.3253000  77.6763000  55.4733000
  57.9123000  77.9183000  54.3463000  57.6933000  76.8673000  56.3113000
  58.1164485  76.6056962  57.1902813  56.4153000  76.2633000  55.9523000
  56.2865780  76.2020935  54.8716596  56.2383000  74.8513000  56.5753000
  56.2621656  74.9451405  57.6609909  54.9123000  74.2173000  56.1473000
  54.8878862  74.1227012  55.0616870  54.8182266  73.2300989  56.5997211
  54.0852838  74.8470269  56.4753052  57.4263000  73.9473000  56.2313000
  58.2996738  74.3826285  56.7169007  57.2140994  72.9731480  56.6718659
  57.7003000  73.7833000  54.7593000  57.9130576  74.7570442  54.3181014
  58.5589221  73.1264430  54.6199937  56.8274817  73.3475655  54.2730660
  55.2753000  77.1893000  56.3593000  55.3003000  77.7863000  57.4323000
  54.3013000  77.3113000  55.4633000  54.4267336  76.8698627  54.5635785
  53.0853000  78.0693000  55.6943000  53.1447374  78.5720240  56.6596160
  52.8873000  79.1253000  54.6043000  52.7037459  78.4930773  53.7355644
  51.9857919  79.6917638  54.8377564  54.0373000  80.0973000  54.2963000
  54.9304639  79.5264351  54.0423860  53.6613000  81.0003000  53.1253000
  52.7684280  81.5718649  53.3786614  54.4829893  81.6850404  52.9153996
  53.4634907  80.3900018  52.2441031  54.4653000  80.9213000  55.5203000
  54.8000558  80.2504891  56.3115337  55.2803163  81.5895024  55.2421719
  53.6196166  81.5093504  55.8768325  51.8813000  77.1423000  55.7293000
  51.8353000  76.1313000  55.0273000  50.9233000  77.4793000  56.5803000
  51.0987669  78.2087222  57.2565056  49.6333000  76.8253000  56.5963000
  49.4835894  76.2993239  55.6534134  49.5333000  75.8183000  57.7373000
  50.4345015  75.2054010  57.7202714  49.4923926  76.3774197  58.6720790
  48.3023000  74.9173000  57.6283000  47.4196611  75.5545674  57.6825193
  48.3430475  74.4363177  56.6510105  48.2273000  73.8573000  58.7103000
  48.6363000  74.1513000  59.8643000  47.7503000  72.7333000  58.3993000
  48.5883000  77.9123000  56.7493000  48.6853000  78.7423000  57.6573000
  47.5983000  77.9153000  55.8573000  47.5241636  77.1670639  55.1829515
  46.6003000  78.9953000  55.8133000  45.9708271  78.8638471  54.9331959
  45.7033000  78.9983000  57.0633000  46.2809140  79.4873589  57.8476996
  44.8387758  79.6129604  56.8125203  45.2333000  77.6403000  57.5533000
  45.8276548  76.8701732  57.0616213  45.4127766  77.6062676  58.6278832
  43.7753000  77.3973000  57.2813000  43.4383000  77.0093000  56.1463000
  42.9673000  77.5793000  58.2093000  47.3103000  80.3523000  55.7183000
  46.8773000  81.3203000  56.3413000  48.4123000  80.3893000  54.9613000
  48.7771984  79.5009192  54.6486852  49.2163000  81.5963000  54.7213000
  50.1207278  81.3279079  54.1753374  48.4283000  82.6353000  53.8913000
  47.6527588  82.1150414  53.3291914  47.9656394  83.3518638  54.5699616
  49.3143000  83.3953000  52.9103000  49.9463000  82.8013000  52.0253000
  49.3673000  84.7173000  53.0663000  49.9379290  85.2734831  52.4457013
  48.8366074  85.1572994  53.8044509  49.8563000  82.2123000  55.9823000
  50.1543000  83.4123000  56.0343000  50.0723000  81.3773000  56.9923000
  49.7339459  80.4269828  56.9421703  50.7423000  81.8073000  58.2093000
  51.1297002  82.8167247  58.0711623  49.7873000  81.8103000  59.3983000
  49.4276908  80.7898047  59.5300943  50.3604416  82.1092035  60.2759476
  48.6073000  82.7423000  59.2253000  48.9853328  83.7582031  59.1107005
  48.0688193  82.4516464  58.3232684  47.4863000  82.6843000  60.6263000
  46.7223000  81.0723000  60.4053000  47.4897447  80.2988233  60.4346514
  46.0014528  80.8986826  61.2042599  46.2117598  81.0405020  59.4427831
  51.9273000  80.9073000  58.4883000  51.8873000  79.7103000  58.2063000
  52.9803000  81.4933000  59.0443000  53.0039838  82.4987117  59.1374975
  54.1723000  80.7403000  59.3973000  54.4796353  80.1312333  58.5471929
  55.3303000  81.6713000  59.7773000  55.0126462  82.2564021  60.6403474
  56.1781961  81.0453782  60.0554979  55.7453000  82.6203000  58.6393000
  55.8290181  82.0116965  57.7389146  54.9462480  83.3504227  58.5107077
  57.0683000  83.3503000  58.8863000  57.2463000  83.9243000  59.9693000
  57.9353000  83.3613000  57.9873000  53.8753000  79.6993000  60.4803000
  53.4213000  80.0293000  61.5803000  54.1043000  78.4383000  60.1223000
  54.3856385  78.2480166  59.1711217  53.9143000  77.3093000  61.0263000
  52.9415330  77.3576043  61.5156774  54.0233000  75.9493000  60.2653000
  54.9812149  75.9159823  59.7462739  53.9263000  74.7743000  61.2253000
  52.9683901  74.8066820  61.7443963  54.0053081  73.8412011  60.6674607
  54.7355629  74.8314448  61.9532627  52.9423000  75.8453000  59.2183000
  53.0482579  76.6614377  58.5036013  53.0314480  74.8923754  58.6966805
  51.9649824  75.9068361  59.6970112  54.9453000  77.3873000  62.1473000
  56.1383000  77.5273000  61.8913000  54.4673000  77.3293000  63.3863000
  53.4766819  77.4440664  63.5463116  55.3453000  77.2493000  64.5383000
  56.3794815  77.1678986  64.2037233  55.2123000  78.4943000  65.4163000
  54.1527079  78.7001190  65.5679653  55.6839712  78.2924422  66.3780067
  55.8783000  79.7063000  64.7673000  56.9011565  79.4233602  64.5186829
  55.3280819  79.9200843  63.8509728  55.8953000  80.9323000  65.6393000
  57.0033000  81.4133000  65.9483000  54.8103000  81.4213000  66.0133000
  55.1363000  75.9563000  65.3153000  54.0293000  75.4213000  65.3663000
  56.2333000  75.4493000  65.8763000  57.0820481  75.9930660  65.8127027
  56.2733000  74.1873000  66.6083000  55.3420577  73.6208580  66.6138153
  57.4273000  73.2873000  66.0563000  58.3641417  73.8363692  66.1509095
  57.5323000  71.9703000  66.8143000  56.5959270  71.4204200  66.7197584
  58.3458849  71.3754352  66.3991902  57.7303324  72.1712470  67.8671545
  57.3283000  73.0873000  64.5263000  57.4079771  74.0818284  64.0873631
  58.1986760  72.4951595  64.2436079  56.0553000  72.4023000  64.0123000
  55.1844726  72.9941412  64.2942282  56.1005784  72.3179411  62.9265133
  55.9751704  71.4074726  64.4504752  56.5713000  74.5093000  68.0783000
  57.3993000  75.3723000  68.3583000  55.8963000  73.8333000  69.0033000
  55.0145035  73.3980305  68.7729205  56.3393000  73.8043000  70.3913000
  57.1135296  74.5582760  70.5333843  55.1933000  74.0903000  71.3653000
  54.3034451  73.5206649  71.0973945  55.4978035  73.8318796  72.3794975
  54.7833000  75.5443000  71.3943000  55.1003000  76.4643000  72.3513000
  55.7112403  76.1151218  73.1837219  54.5513000  77.6883000  72.0373000
  54.6336959  78.5285325  72.5916643  53.8683000  77.5793000  70.8533000
  53.1453000  78.5423000  70.1333000  53.0855719  79.5533973  70.5360573
  52.5553000  78.1483000  68.9603000  51.9901584  78.8724318  68.3734882
  52.6613000  76.8303000  68.4943000  52.1897330  76.5265881  67.5596968
  53.3743000  75.8663000  69.2133000  53.4170933  74.8524166  68.8154183
  53.9933000  76.2423000  70.4143000  57.0323000  72.4653000  70.6603000
  56.4323000  71.3903000  70.5643000  58.3203000  72.5533000  70.9713000
  58.7381079  73.4680651  71.0647918  59.1803000  71.3813000  71.1143000
  58.9960950  70.6818928  70.2988263  60.6873000  71.7753000  71.1013000
  61.2866214  70.8652640  71.1286603  61.0323000  72.5703000  69.8563000
  60.4336661  73.4807741  69.8284797  62.0902631  72.8320710  69.8733037
  60.8212233  71.9701201  68.9712399  60.9973000  72.5603000  72.2603000
  61.9269561  72.7993055  72.2455965  58.8693000  70.5843000  72.3843000
  58.2603000  71.1013000  73.3223000  59.3083000  69.3263000  72.3903000
  59.7414589  68.9704442  71.5501575  59.1523000  68.4213000  73.5253000
  58.1004980  68.3360836  73.7983383  59.6763000  67.0263000  73.1473000
  59.5910806  66.9391736  72.0641352  60.7279758  66.9955378  73.4321363
  58.9393000  65.8733000  73.8073000  58.7643503  66.1211988  74.8542191
  57.9832188  65.7326082  73.3031009  59.7523000  64.5903000  73.7193000
  59.9565548  64.3772751  72.6700148  60.6932951  64.7357670  74.2498347
  59.0553000  63.4403000  74.3053000  58.5410972  62.8516032  73.6656666
  59.0603000  63.1213000  75.5983000  59.7183000  63.8673000  76.4833000
  60.2213851  64.6865771  76.1737996  59.7113439  63.6105007  77.4600832
  58.3943000  62.0493000  76.0143000  57.8884995  61.4829133  75.3483630
  58.3969578  61.8058272  76.9945105  59.8853000  68.9543000  74.7573000
  59.6633000  68.4693000  75.8723000  60.7543000  69.9463000  74.5563000
  61.0600286  70.1690475  73.6198103  61.4413000  70.5913000  75.6863000
  61.1914632  70.0552298  76.6018925  62.9693000  70.5943000  75.5203000
  63.2473740  69.6795553  74.9968344  63.2343483  71.4569859  74.9090533
  63.7233000  70.6663000  76.8663000  63.9019878  71.7188783  77.0859595
  63.0613935  70.2450492  77.6229549  65.0493000  69.9133000  76.8753000
  65.9853000  70.3783000  77.5593000  65.1603000  68.8573000  76.2103000
  60.8973000  71.9783000  76.0523000  61.3153000  72.5633000  77.0483000
  59.9623000  72.4943000  75.2593000  59.7439053  72.0585019  74.3747192
  59.2273000  73.6973000  75.6383000  58.1753573  73.4133017  75.6676369
  59.5621944  73.9531728  76.6435234  59.3863000  74.9103000  74.7413000
  58.6343000  75.8753000  74.8743000  60.3563000  74.8653000  73.8313000
  60.9293454  74.0362964  73.7644322  60.6723000  76.0033000  72.9563000
  60.5610326  76.9331140  73.5141213  62.1173000  75.9143000  72.4313000
  62.1883445  74.9872302  71.8624472  62.2612218  76.7625467  71.7620735
  63.2003000  75.9313000  73.5183000  62.9123746  76.6822866  74.2539759
  63.2155467  74.9486694  73.9897912  64.5873000  76.2563000  72.9773000
  65.1263000  77.3213000  73.3523000  65.1373000  75.4583000  72.1783000
  59.7143000  76.1213000  71.7743000  59.3153000  75.1183000  71.1883000
  59.3553000  77.3573000  71.4353000  59.6261509  78.1271513  72.0303363
  58.5543000  77.6473000  70.2503000  57.9685708  76.7667947  69.9862339
  57.5953000  78.8183000  70.4953000  56.9216519  78.5175430  71.2976981
  58.1996866  79.6628084  70.8263927  56.7723000  79.2293000  69.2623000
  57.4648385  79.4493190  68.4498451  56.1387650  78.3880373  68.9812083
  55.8993000  80.4563000  69.5343000  55.1464689  80.5119663  68.7480140
  55.4086737  80.3108737  70.4967118  56.6983000  81.7503000  69.5633000
  57.5255756  81.6111620  70.2592571  57.0918464  81.9170435  68.5605952
  55.8823000  82.9423000  69.9863000  55.5178940  82.7881770  70.9155761
  56.4655754  83.7668542  69.9858468  55.1159220  83.0716597  69.3412962
  59.4833000  77.9733000  69.0853000  60.2413000  78.9413000  69.1463000
  59.4123000  77.1663000  68.0303000  58.7614260  76.3940264  68.0377676
  60.2823000  77.3253000  66.8723000  60.7666728  78.3007605  66.9165599
  61.3693000  76.2383000  66.8313000  60.8608974  75.2815980  66.9510802
  61.8237331  76.2862767  65.8417098  62.4463000  76.3733000  67.8883000
  62.9523701  77.3288572  67.7508074  61.9755330  76.3501779  68.8711255
  63.4593000  75.2443000  67.7853000  62.9354593  74.2970496  67.9133881
  63.9135474  75.2766754  66.7949917  64.5383000  75.3703000  68.8393000
  65.0074524  76.3489621  68.7382208  64.0726904  75.2908731  69.8216432
  65.5723000  74.3063000  68.6923000  66.0041668  74.3799921  67.7822669
  66.2753071  74.4187832  69.4086998  65.1378503  73.3993788  68.7863558
  59.4963000  77.2933000  65.5723000  58.5233000  76.5553000  65.4373000
  59.9443000  78.0973000  64.6163000  60.7063668  78.7275220  64.8216623
  59.3433000  78.1493000  63.2903000  58.2568805  78.1219064  63.3742132
  59.7463000  79.4413000  62.5743000  60.8296949  79.5381702  62.6448050
  59.4578488  79.3468402  61.5274126  59.0893000  80.6713000  63.1703000
  58.0613815  80.4089890  63.4206544  59.6305866  80.9271255  64.0811590
  59.0923000  81.8503000  62.2383000  60.1065293  82.2402753  62.1525255
  58.7405276  81.5350290  61.2559763  58.1703000  82.9433000  62.7833000
  57.1413130  82.6678675  62.5521655  58.2991911  82.9901605  63.8646373
  58.4743000  84.2823000  62.1863000  58.3545088  84.2392082  61.1843554
  57.8458447  84.9729907  62.5711249  59.4276049  84.5379012  62.4007223
  59.7373000  76.9413000  62.4473000  60.9243000  76.6473000  62.2923000
  58.7343000  76.2463000  61.9153000  57.7806381  76.4780206  62.1539082
  58.9703000  75.0993000  61.0473000  59.6607001  74.4110159  61.5348570
  57.6683000  74.3553000  60.7483000  57.2789903  74.1026955  61.7345698
  56.9723326  75.0259669  60.2443800  57.8333000  73.0753000  59.9213000
  58.1755242  73.3444357  58.9220256  58.8503000  72.1323000  60.5723000
  58.5085110  71.8623363  61.5714990  58.9502121  71.2311874  59.9672262
  59.8167419  72.6315343  60.6419823  56.5003000  72.3923000  59.7333000
  55.8173960  73.0640875  59.2132585  56.6360343  71.4854239  59.1440180
  56.0835776  72.1335121  60.7066808  59.6553000  75.5353000  59.7493000
  59.0333000  76.1093000  58.8633000  60.9463000  75.2443000  59.6483000
  61.3941602  74.7039957  60.3746551  61.7553000  75.6943000  58.5243000
  61.1345679  75.8287072  57.6384526  62.4023000  77.0323000  58.8743000
  61.6300522  77.6280047  59.3609914  63.1948161  76.8116133  59.5893634
  62.9783000  77.8093000  57.7053000  63.7976514  77.2384844  57.2683404
  62.1989653  77.9559111  56.9574734  63.4923000  79.1553000  58.1683000
  64.1514203  79.0042613  59.0231958  64.0529357  79.6157639  57.3548137
  62.4093000  80.0613000  58.5643000  61.4669561  79.7042597  58.4964064
  62.5873000  81.3063000  59.0043000  63.8103000  81.8153000  59.1033000
  64.6096258  81.2552180  58.8435183  63.9352200  82.7600422  59.4378996
  61.5403000  82.0483000  59.3443000  60.6084432  81.6662180  59.2684292
  61.6804146  82.9914824  59.6772769  62.8193000  74.6293000  58.2463000
  63.9603000  74.7653000  58.6863000  62.4393000  73.5483000  57.5273000
  61.1753000  73.3603000  56.7883000  61.1042890  74.1134375  56.0035442
  60.3379971  73.4737548  57.4768862  61.2813000  71.9733000  56.2443000
  61.4455404  72.0446226  55.1691083  60.3368526  71.4632707  56.4340120
  62.3983000  71.2803000  56.9153000  62.9272842  70.6567262  56.1945848
  62.0663173  70.6657391  57.7520807  63.3223000  72.3923000  57.4183000
  63.7140240  72.1779732  58.4126413  64.4743000  72.6183000  56.4603000
  64.3443000  73.3753000  55.4873000  65.6063000  71.9823000  56.7543000
  65.6698277  71.4521417  57.6116189  66.7883000  72.0723000  55.9093000
  67.0690064  73.1155882  55.7648949  67.9493000  71.3433000  56.5713000
  67.7236102  71.2958234  57.6366212  67.9632115  70.3347579  56.1580818
  69.3023000  71.9883000  56.3713000  69.7049384  71.6816468  55.4059260
  69.1873726  73.0720847  56.3887509  70.2603000  71.5603000  57.4813000
  69.8484343  71.8965382  58.4328301  70.3203371  70.4719666  57.4762544
  71.6543000  72.1463000  57.2963000  71.5504877  73.2025789  57.0481095
  72.1944760  72.0461959  58.2377288  72.4163000  71.4483000  56.2053000
  71.9161446  71.5413081  55.3327785  73.3319050  71.8648804  56.1145900
  72.5129764  70.4695980  56.4352894  66.5093000  71.5013000  54.5113000
  67.0083000  72.0203000  53.5153000  65.6943000  70.4493000  54.4453000
  65.3935248  70.0016557  55.2992603  65.3003000  69.8503000  53.1743000
  65.6976029  70.4406663  52.3486383  65.8483000  68.4173000  53.0623000
  65.4583779  67.7674857  53.8457547  65.5994361  67.9992297  52.0869108
  67.3463000  68.3783000  53.1773000  68.2493000  68.5893000  52.1733000
  67.8452232  68.7937777  51.1818311  69.5243000  68.4923000  52.6593000
  70.3657767  68.5952101  52.1102772  69.4783000  68.2233000  54.0003000
  70.5183000  68.0383000  54.9203000  71.5469742  68.1111591  54.5672849
  70.1703000  67.7743000  56.2213000  70.9496430  67.6294244  56.9694547
  68.8163000  67.6853000  56.6163000  68.5488582  67.4772437  57.6522956
  67.7893000  67.8593000  55.7013000  66.7618284  67.7720196  56.0545491
  68.1173000  68.1383000  54.3653000  63.7833000  69.8993000  52.9913000
  63.0293000  69.5753000  53.9073000  63.3433000  70.3193000  51.8063000
  63.9980553  70.6129522  51.0955516  61.9113000  70.4463000  51.5263000
  61.3561740  70.3984321  52.4631260  61.5883000  71.7733000  50.8333000
  62.3658915  71.8158319  50.0706456  60.6208771  71.6151849  50.3566527
  61.5643000  73.0853000  51.6073000  62.5276248  73.2416256  52.0927571
  61.2883000  74.2403000  50.6353000  60.3248637  74.0849031  50.1497681
  61.2701473  75.1816239  51.1845545  62.0735718  74.2759182  49.8801974
  60.5303000  73.0613000  52.7073000  60.7588649  72.2547684  53.4039809
  60.5415326  74.0132839  53.2380558  59.5429833  72.8984965  52.2750967
  61.3573000  69.3003000  50.6943000  61.8153000  69.0533000  49.5853000
  60.3513000  68.6293000  51.2463000  60.0945779  68.8438710  52.1992703
  59.6273000  67.5813000  50.5603000  59.8853426  67.5849812  49.5012912
  59.9883000  66.2073000  51.1493000  61.0686362  66.1874974  51.2927601
  59.4922084  66.1069412  52.1146607  59.5713000  65.0423000  50.2353000
  60.3843000  64.1283000  50.0073000  58.4283000  65.0443000  49.7323000
  58.1293000  67.8723000  50.7083000  57.5743000  67.7323000  51.8003000
  57.4883000  68.2933000  49.6123000  58.0108159  68.4333678  48.7593888
  56.0723000  68.6763000  49.6313000  56.0135537  69.5187796  50.3204126
  55.6193000  69.1353000  48.2703000  55.6638774  68.3002140  47.5711975
  54.5947811  69.5021840  48.3324075  56.2709194  69.9361719  47.9208781
  55.1473000  67.5853000  50.1683000  54.0743000  67.8813000  50.6623000
  55.5823000  66.3273000  50.0913000  56.4371038  66.1227703  49.5937284
  54.8073000  65.2103000  50.6243000  53.8046580  65.2225642  50.1969152
  55.4693000  63.8773000  50.2783000  56.5231209  63.9586037  50.5446652
  54.9977780  63.1106364  50.8931122  55.3453000  63.4963000  48.8083000
  54.3006792  63.2830010  48.5816464  55.6872309  64.3289568  48.1935903
  56.1823000  62.2773000  48.5133000  55.9770916  61.5140764  49.2639519
  55.9202056  61.8954621  47.5265854  57.6163000  62.5823000  48.5333000
  57.8930361  63.4547421  48.9603377  58.5643000  61.7943000  48.0233000
  58.2433000  60.6313000  47.4683000  57.2762213  60.3422240  47.4323301
  58.9677251  60.0412298  47.0847312  59.8373000  62.1683000  48.0763000
  60.0841532  63.0496821  48.5033002  60.5528595  61.5696709  47.6893677
  54.5643000  65.3043000  52.1353000  53.5903000  64.7413000  52.6503000
  55.4343000  66.0153000  52.8513000  56.3139384  66.3194859  52.4591182
  55.2093000  66.2093000  54.2863000  54.4345885  65.5525838  54.6820841
  56.5013000  66.0303000  55.1443000  56.2547252  66.1743452  56.1962273
  57.0783000  64.6263000  54.9433000  57.3255653  64.4816674  53.8916146
  57.9790194  64.5132772  55.5466497  56.3416435  63.8830736  55.2483464
  57.5493000  67.1373000  54.8573000  57.1208695  68.1126067  55.0882247
  58.4312514  66.9726765  55.4762996  57.8332512  67.1056110  53.8054120
  54.4963000  67.5153000  54.6543000  54.2193000  67.7533000  55.8293000
  54.1853000  68.3643000  53.6743000  54.5060862  68.2397089  52.7247356
  53.5113000  69.6223000  54.0223000  52.9938925  69.5009120  54.9739583
  54.5143000  70.7893000  54.1513000  53.9276598  71.6325941  54.5157278
  55.2400507  70.4972168  54.9102949  55.2433000  71.1913000  52.8833000
  56.5993000  70.9163000  52.7243000  57.1260376  70.3871292  53.5184192
  57.2803000  71.3043000  51.5783000  58.3430121  71.0851765  51.4747161
  56.6073000  71.9583000  50.5633000  57.2933000  72.3313000  49.4253000
  58.2214694  72.0873871  49.4499517  55.2623000  72.2493000  50.6863000
  54.7300664  72.7714894  49.8912238  54.5843000  71.8663000  51.8463000
  53.5236011  72.0915475  51.9571222  52.3293000  70.0323000  53.1533000
  51.6023000  70.9513000  53.5233000  52.1413000  69.3633000  52.0153000
  52.7756763  68.6203155  51.7590968  51.0713000  69.7183000  51.0773000
  51.1353021  70.7855152  50.8650394  51.2413000  68.9543000  49.7773000
  51.1704993  67.8842094  49.9722190  50.4589172  69.2481753  49.0775752
  52.2167713  69.1809375  49.3469626  49.6873000  69.4553000  51.6803000
  48.8973000  70.3843000  51.8843000  49.4083000  68.1833000  51.9643000
  50.0729530  67.4702177  51.7000097  48.1653000  67.7673000  52.6003000
  47.3145234  68.2461920  52.1155930  48.0083000  66.2453000  52.4753000
  47.9300178  65.9955949  51.4171797  48.9105997  65.7946317  52.8886442
  46.7863000  65.7083000  53.2163000  45.6503000  65.8783000  52.7283000
  46.9693000  65.0993000  54.2893000  48.1613000  68.1993000  54.0743000
  49.1603000  68.0093000  54.7763000  47.0453000  68.7883000  54.5523000
  45.8103000  69.1313000  53.8243000  45.5628988  68.3336772  53.1238068
  45.9528079  70.0632843  53.2773120  44.8033000  69.2633000  54.9243000
  44.3468912  68.2918100  55.1140296  44.0328793  69.9738296  54.6247987
  45.5433000  69.7543000  56.1103000  45.0957506  69.3981412  57.0381736
  45.5722959  70.8438975  56.1163102  46.9703000  69.1913000  55.9673000
  47.7144017  69.9749497  56.1097926  47.2193000  68.0573000  56.9803000
  47.8153000  68.2913000  58.0313000  46.7763000  66.8443000  56.6613000
  46.2470598  66.7117044  55.8113456  46.9953000  65.6833000  57.5333000
  46.7117756  65.9369361  58.5547606  46.1583000  64.4843000  57.0763000
  46.5887069  64.1262441  56.1410754  46.2549439  63.7119433  57.8393368
  44.7103000  64.8023000  56.8693000  44.6183936  65.8239892  56.5007823
  44.2949716  64.1127735  56.1343459  43.7973000  64.6453000  58.4083000
  43.2733000  62.9203000  58.2983000  44.1508784  62.2765146  58.2391770
  42.6911169  62.6598088  59.1822162  42.6612287  62.7820889  57.4070270
  48.4673000  65.2893000  57.5633000  48.9943000  64.9193000  58.6153000
  49.1213000  65.3543000  56.4053000  48.6152303  65.5403509  55.5512638
  50.5573000  65.0843000  56.3163000  50.7606754  64.1151933  56.7718984
  51.0073000  65.0423000  54.8613000  50.8184611  66.0087723  54.3939980
  52.0733907  64.8197266  54.8164450  50.4524455  64.2683117  54.3310379
  51.3503000  66.1323000  57.1153000  52.2803000  65.7853000  57.8523000
  50.9693000  67.4043000  56.9783000  50.2756995  67.6413331  56.2834381
  51.5993000  68.4933000  57.7313000  52.6774652  68.4525268  57.5763922
  51.0903000  69.8793000  57.2893000  51.3228305  69.8607245  56.2245541
  50.0088981  69.9012128  57.4241695  51.7153000  71.1403000  57.9313000
  51.3290919  71.2165653  58.9477289  53.2483000  71.1083000  57.9683000
  53.6352785  71.0325038  56.9521300  53.6202525  72.0224772  58.4309360
  53.5803645  70.2471442  58.5481657  51.2403000  72.4053000  57.2413000
  50.1556652  72.4779968  57.3211879  51.6980665  73.2728435  57.7166097
  51.5254327  72.3751537  56.1896872  51.4173000  68.3003000  59.2403000
  52.3773000  68.4653000  59.9953000  50.2023000  67.9453000  59.6693000
  49.4220868  67.9271666  59.0281777  49.9473000  67.6433000  61.0883000
  50.1297875  68.5431990  61.6756494  48.5053000  67.1733000  61.3443000
  48.2763234  66.4318746  60.5788215  48.5000020  66.6964041  62.3244236
  47.4513000  68.2823000  61.3113000  47.4518562  68.7190111  60.3126089
  46.4793428  67.8303332  61.5091062  47.7253000  69.3773000  62.3473000
  47.0301381  69.2556690  63.1779954  48.7472267  69.2683393  62.7104705
  47.5493000  70.7573000  61.7383000  46.5173453  70.8803015  61.4096044
  47.7854037  71.5162453  62.4841929  48.4693000  70.9083000  60.5633000
  48.2504035  70.2054076  59.8718332  48.3513406  71.8263797  60.1591773
  49.4256113  70.7947834  60.8677368  50.9253000  66.5993000  61.5983000
  51.5283000  66.7933000  62.6463000  51.0863000  65.5103000  60.8373000
  50.5078852  65.4036815  60.0162225  52.0303000  64.4383000  61.1663000
  51.8036315  64.0454103  62.1574399  51.9393000  63.2943000  60.1543000
  51.8245771  63.7380262  59.1653385  52.8711419  62.7301402  60.1929583
  50.7843000  62.3723000  60.4263000  50.1213000  62.5393000  61.4763000
  50.5473000  61.4743000  59.5883000  53.4713000  64.9283000  61.2263000
  54.2013000  64.6013000  62.1653000  53.8803000  65.6953000  60.2143000
  53.2769838  65.8352804  59.4164815  55.2263000  66.2733000  60.1773000
  55.9576565  65.4850466  60.3558315  55.5323000  66.9293000  58.8213000
  55.2974953  66.2370615  58.0127384  54.9436081  67.8389412  58.7025789
  56.9843000  67.3263000  58.6443000  58.0073000  66.3873000  58.8123000
  57.7480236  65.3593149  59.0655237  59.3503000  66.7533000  58.6593000
  60.1404825  66.0160412  58.8012926  59.6763000  68.0733000  58.3223000
  60.7181906  68.3654985  58.1912124  58.6603000  69.0163000  58.1543000
  58.9090300  70.0464061  57.8991236  57.3253000  68.6393000  58.3133000
  56.5317052  69.3743143  58.1789080  55.4493000  67.2723000  61.3073000
  56.5813000  67.4403000  61.7813000  54.3773000  67.9373000  61.7373000
  53.5222840  67.9391321  61.1996722  54.4523000  68.7873000  62.9193000
  55.3377942  69.4190853  62.8496825  53.2173000  69.6873000  63.0533000
  52.3378941  69.0705773  62.8678340  53.1899042  70.0596393  64.0773669
  53.2253000  70.8703000  62.0803000  53.9413003  71.6063873  62.4458405
  53.5459750  70.5057498  61.1044041  51.8543000  71.5163000  61.9543000
  51.8313370  72.0963656  61.0317516  51.1053671  70.7258999  61.9046347
  51.5523000  72.4253000  63.1303000  51.5626711  71.8382733  64.0486641
  52.3147785  73.2021146  63.1876135  50.2123000  73.0563000  62.9593000
  49.5055779  72.3366705  62.9066022  50.0210312  73.6590042  63.7468683
  50.2026129  73.6006459  62.1085986  54.7003000  67.9653000  64.1793000
  55.5243000  68.3553000  65.0013000  54.0153000  66.8293000  64.3193000
  53.2583915  66.6195608  63.6843211  54.2833000  65.8923000  65.4153000
  54.1589324  66.4076742  66.3676767  53.3273000  64.6933000  65.3783000
  53.4130057  64.2532915  64.3847477  53.6859936  63.9820106  66.1222801
  51.8673000  65.0303000  65.6603000  51.5436310  65.7222976  64.8828179
  51.2852530  64.1111615  65.5931814  51.6543000  65.6663000  67.0253000
  51.7083000  64.9423000  68.0513000  51.4163000  66.8963000  67.0703000
  55.7353000  65.3923000  65.3933000  56.3693000  65.2813000  66.4463000
  56.2453000  65.0853000  64.1973000  55.6391946  65.0792861  63.3894018
  57.6483000  64.6823000  64.0193000  57.8612672  63.8260545  64.6592904
  57.9403000  64.2923000  62.5663000  57.3277161  63.4386966  62.2761251
  57.7285286  65.1324103  61.9048867  59.3713000  63.8993000  62.3183000
  59.7983000  62.5933000  62.5393000  59.0844662  61.8524326  62.8993787
  61.1163000  62.2303000  62.3063000  61.4365072  61.2027753  62.4788137
  62.0283000  63.1753000  61.8533000  63.0663533  62.8976224  61.6704329
  61.6113000  64.4763000  61.6343000  62.3238376  65.2218639  61.2814194
  60.2923000  64.8323000  61.8623000  59.9655933  65.8567170  61.6836036
  58.6153000  65.7773000  64.4653000  59.5163000  65.5313000  65.2733000
  58.4293000  66.9833000  63.9283000  57.7547615  67.0947962  63.1848851
  59.2493000  68.1363000  64.2993000  60.2753174  67.8518122  64.0659458
  58.8813000  69.3563000  63.4663000  57.8595084  69.6587084  63.6956274
  59.5627213  70.1746491  63.6988295  58.9578164  69.1102723  62.4071896
  59.1963000  68.4703000  65.7973000  60.1673000  68.9963000  66.3413000
  58.0733000  68.1573000  66.4463000  57.2867685  67.8183667  65.9109573
  57.9013000  68.3453000  67.9003000  58.2824011  69.3241297  68.1914246
  56.4203000  68.2613000  68.2873000  55.9740716  67.3977232  67.7941321
  56.3431252  68.1419604  69.3679952  55.7353000  69.4363000  67.8923000
  54.8108975  69.3669732  68.1418469  58.6853000  67.3603000  68.7643000
  58.9103000  67.6243000  69.9453000  59.0733000  66.2263000  68.1793000
  58.9352867  66.1141794  67.1850764  59.6933000  65.1323000  68.9193000
  60.3407275  64.5887858  68.2311655  60.2955597  65.5679278  69.7165522
  58.6933000  64.1623000  69.5283000  59.0433000  63.3833000  70.4143000
  57.4493000  64.2033000  69.0583000  57.1852453  64.9320827  68.4108046
  56.4033000  63.3093000  69.5623000  56.7003386  62.9001288  70.5279325
  55.0843000  64.0733000  69.7383000  54.8393542  64.5314005  68.7800491
  54.3155858  63.3461412  69.9998694  55.1513000  65.1593000  70.8223000
  55.4641429  64.6871525  71.7535931  55.8980938  65.8929578  70.5187422
  53.8093000  65.8563000  71.0313000  53.0514509  65.1092806  71.2673627
  53.8966642  66.5589410  71.8600114  53.3883000  66.5903000  69.8363000
  53.2144807  66.0396303  69.0076571  53.2203000  67.9093000  69.7693000
  52.8443000  68.4673000  68.6213000  52.6888053  67.8878712  67.8087831
  52.7161304  69.4677011  68.5677290  53.4233000  68.6743000  70.8413000
  53.7072279  68.2512380  71.7133685  53.2923056  69.6736925  70.7768498
  56.2533000  62.0473000  68.6903000  55.3823000  61.2053000  68.9323000
  57.1353000  61.9363000  67.6953000  57.7631793  62.7154665  67.5583091
  57.2893000  60.7653000  66.8393000  56.5751693  59.9938186  67.1272810
  57.0323000  61.1493000  65.3843000  57.2380028  62.2174748  65.3151033
  57.7660837  60.5995790  64.7948356  55.6523000  60.8693000  64.8543000
  55.4213164  59.8104187  64.9705662  54.9202966  61.4626198  65.4022458
  55.6033000  61.2393000  63.3813000  55.7049598  62.3212433  63.2966651
  56.4411161  60.7557661  62.8789470  54.3063000  60.8023000  62.7333000
  54.1720820  59.7346928  62.9073715  53.4845627  61.3510552  63.1934246
  54.3213000  61.0683000  61.2663000  55.0824061  60.5595618  60.8396823
  53.4464238  60.7679463  60.8607395  54.4452313  62.0575697  61.1047895
  58.7303000  60.2633000  66.9293000  58.7423000  59.2763000  66.7663000
  59.6653000  61.0373000  67.1713000  49.8491064  64.3424322  50.7687824
  49.6633000  63.8963000  49.9393000  48.5723000  64.3563000  49.1323000
  48.7652035  65.3967472  48.8708458  47.6509786  64.2925083  49.7112632
  48.4193000  63.5403000  47.8573000  47.6424289  64.0117526  47.2553837
  49.6163000  63.6303000  47.0413000  49.8433000  62.4013000  46.3743000
  50.0792482  62.6384574  45.3369062  51.0723000  61.7613000  46.8543000
  51.7493000  62.0423000  48.0073000  51.3911596  62.8179286  48.6680097
  52.8103000  61.3043000  48.1943000  52.8383000  60.4763000  47.0933000
  53.7323000  59.4573000  46.6993000  54.8153000  59.0923000  47.4123000
  55.4166317  58.3541854  47.0751275  55.0260015  59.5567381  48.2840812
  53.4613000  58.8223000  45.5353000  52.3833000  59.1773000  44.8233000
  52.1499865  58.6787504  43.8941001  51.4843000  60.1153000  45.0943000
  51.7713000  60.7373000  46.2543000  48.2193000  62.0413000  48.0323000
  48.3908139  61.2396952  48.7507095  48.6013000  61.5603000  46.6303000
  48.6041073  60.4922585  46.8479720  47.6313000  61.8363000  45.6333000
  47.8774743  61.3314055  44.8547879  46.8673000  61.7543000  48.3723000
  46.4403000  60.5113000  49.2843000  44.9643000  60.5193000  49.3553000
  47.2403000  60.5363000  50.5203000  46.9323000  59.2193000  48.4723000
  46.3183000  58.8153000  47.2643000  46.2343232  59.6487864  46.5669132
  45.3235343  58.4353391  47.4970479  47.1333000  57.7153000  46.6273000
  46.6961514  57.4409461  45.6672321  48.4583000  58.2183000  46.2943000
  49.3993000  57.1723000  46.4633000  50.0454778  57.1730272  45.5854885
  50.3153000  57.4673000  47.5683000  50.1793000  58.3963000  48.5723000
  49.3131626  59.0399541  48.6160877  51.1773000  58.3963000  49.4113000
  52.0313000  57.4043000  48.9503000  53.2893000  56.9433000  49.4413000
  53.9273000  57.3283000  50.4393000  53.8053000  55.9073000  48.6473000
  54.6779532  55.5007146  48.9177872  53.1913000  55.4003000  47.5253000
  53.8133000  54.4113000  46.8763000  54.7023183  53.9941273  47.1123377
  53.3545878  54.0555347  46.0497922  52.0283000  55.8233000  47.0623000
  51.5053000  56.8213000  47.8163000  47.4463000  56.5203000  47.5213000
  47.5628969  56.2834393  48.5788448  48.5953000  55.9043000  46.7333000
  48.8921582  55.1482979  47.4602356  48.1983000  55.2713000  45.5303000
  48.9546933  54.7727706  45.2125922  46.3423000  55.6383000  47.7123000
  46.2403000  54.7993000  49.0823000  44.9523000  54.0693000  49.0243000
  46.5053000  55.7223000  50.1973000  47.4383000  53.7353000  49.0263000
  47.4143000  52.7173000  48.0263000  47.2058621  53.1339721  47.0408874
  46.6184104  52.0261449  48.3037257  48.7303000  51.9693000  47.9823000
  48.8080977  51.3895639  47.0625430  49.8133000  52.9313000  47.8983000
  50.9603000  52.4053000  48.5343000  51.7970158  52.5191880  47.8450718
  51.3373000  53.2653000  49.6543000  50.5903000  54.2473000  50.2693000
  49.5911316  54.4599368  49.9188007  51.2073000  54.8513000  51.2693000
  52.4443000  54.2193000  51.3043000  53.5743000  54.3883000  52.1323000
  53.6223000  55.2903000  53.1243000  54.4543232  55.3742646  53.6906820
  52.8264136  55.8853759  53.3047116  54.6423000  53.5863000  51.9103000
  54.5883000  52.6753000  50.9273000  55.4278756  52.0246239  50.7320248
  53.5823000  52.4213000  50.0813000  52.5343000  53.2323000  50.3283000
  49.0973000  51.1883000  49.2363000  48.9205472  51.1888221  50.3118729
  50.5823000  50.9923000  48.9663000  50.8424803  50.5490231  49.9275029
  50.8753000  50.0743000  47.9293000  51.8163570  49.8901337  47.9750724
  48.3573000  49.9703000  49.3583000  48.1633000  49.2563000  50.7813000
  47.4643000  47.9703000  50.5413000  47.5893000  50.2403000  51.7273000
  49.6643000  48.9653000  51.2613000  50.4683000  47.9123000  50.7253000
  50.6091368  48.0601836  49.6546014  49.9585411  46.9642051  50.8966552
  51.8223000  47.8803000  51.4063000  52.4837635  47.2041686  50.8646251
  52.4753000  49.1693000  51.3243000  53.3023000  49.3423000  52.4713000
  54.3217015  49.5593903  52.1522519  52.9023000  50.5763000  53.2573000
  51.6653000  51.1503000  53.0763000  50.9781614  50.7229720  52.3610160
  51.2903000  52.2333000  53.7703000  50.2985181  52.6578726  53.6147139
  52.2273000  52.7663000  54.7013000  51.9163000  53.8453000  55.4243000
  52.6046116  54.1849184  56.0807960  51.0196864  54.2953347  55.3074488
  53.4303000  52.2123000  54.8993000  53.8013000  51.1133000  54.1953000
  54.9123000  50.5863000  54.3603000  51.7753000  47.6123000  52.9033000
  51.1199314  47.5745556  53.7734530  53.1603000  48.0863000  53.3303000
  52.9314371  48.1107351  54.3957219  54.2183000  47.1653000  53.0943000
  54.9756797  47.4728681  53.5976671  51.6373000  46.2463000  53.0773000
  50.9073000  45.5723000  54.3103000  49.5603000  46.1513000  54.5333000
  51.0543000  44.1373000  54.0163000  51.8173000  46.0033000  55.5493000
  52.6283000  45.1443000  56.3253000  53.4648608  44.7287528  55.7635290
  52.0007589  44.3332374  56.6947189  53.1633000  45.9373000  57.5033000
  54.0851476  45.4822334  57.8655304  53.5583000  47.2743000  57.0793000
  53.4143000  48.1803000  58.1653000  54.3702139  48.6849655  58.3054451
  52.4733000  49.3183000  57.8383000  51.3443000  49.0893000  57.0643000
  51.1743654  48.0878193  56.6974774  50.4613000  50.0473000  56.7533000
  49.5854133  49.8386046  56.1389965  50.6753000  51.3903000  57.2443000
  49.9433000  52.3533000  57.0213000  51.8163000  51.5563000  58.0193000
  52.0055674  52.5601901  58.3994096  52.7353000  50.5843000  58.3493000
  53.7033000  50.8533000  59.0373000  52.1523000  46.2613000  58.6003000
  51.0863808  46.4890345  58.6075132  52.9143000  47.3573000  59.3553000
  52.0993079  47.6588846  60.0132771  54.0083000  46.9073000  60.1353000
  54.2758338  47.6411998  60.6933478  51.6363000  45.1403000  59.3813000
  52.4523000  44.0113000  60.1843000  53.2083000  44.6343000  61.2953000
  51.4813000  42.9353000  60.4933000  53.4853000  43.4683000  59.0893000
  53.4243000  42.1403000  58.5743000  52.7464774  42.0953055  57.7218728
  53.0738896  41.4624462  59.3526492  54.8143000  41.7153000  58.1303000
  54.7599009  41.1307581  57.2119042  55.5743000  42.8983000  57.7643000
  56.9493000  42.6663000  58.0333000  57.4524115  42.7329442  57.0686567
  57.4863000  43.8223000  58.7673000  56.7913000  44.9533000  59.1173000
  55.7466899  45.0398023  58.8570912  57.5043000  45.8513000  59.7613000
  58.7623000  45.2733000  59.8373000  59.9773000  45.7233000  60.4023000
  60.0983000  46.9073000  61.0173000  60.9879055  47.1858757  61.4060146
  59.2999201  47.5213617  61.0922436  61.0593000  44.9083000  60.3123000
  60.9303000  43.7213000  59.6923000  61.7713541  43.0498081  59.6021569
  59.8393000  43.1963000  59.1233000  58.7763000  44.0233000  59.2273000
  55.6493000  41.0433000  59.2123000  55.6599369  40.9040422  60.2933148
  57.0773000  41.2923000  58.7153000  57.5577271  41.1295519  59.6800809
  57.5403000  40.3033000  57.7763000  58.4917991  40.4084442  57.7042253
  55.3343000  39.6463000  59.2993000  55.6113000  38.8003000  60.6413000
  55.4693000  39.7063000  61.8073000  54.7793000  37.5763000  60.5593000
  57.1423000  38.3333000  60.4913000  58.2023000  39.0623000  61.1043000
  57.9972417  39.0872246  62.1745476  58.2394737  40.0809438  60.7181867
  59.5443000  38.3893000  60.8683000  59.4230536  37.5461063  60.1882830
  60.4293000  39.3133000  60.1533000  61.6863000  39.4063000  60.8293000
  62.4185306  38.8447984  60.2490814  62.1283000  40.8173000  60.6513000
  61.7653000  41.9193000  61.3753000  61.0721507  41.8285021  62.1985262
  62.3333000  43.0283000  60.9643000  63.1213000  42.6293000  59.8993000
  63.5933000  43.4283000  59.5263000  63.5453000  44.7073000  59.9113000
  64.0906128  45.4026977  59.4222629  62.9637150  44.9784137  60.6912711
  64.1633000  43.1393000  58.7563000  64.0623000  42.1533000  58.6283000
  64.7589315  42.3044424  57.8169680  63.6283000  40.5423000  58.7473000
  63.0083000  41.2673000  59.6903000  60.2733000  37.9843000  62.1663000
  60.0020491  37.6098999  63.1533898  61.4153000  39.0203000  62.3033000
  60.8882818  39.6602535  63.0109797  62.5923000  38.4943000  62.9223000
  63.1366419  39.2442612  63.1730003  60.7333000  36.6283000  62.0923000
  61.1969223  36.3145050  62.8721626  45.4263000  38.1593000  37.3763000
  44.6393000  38.3993000  36.1213000  45.2833000  37.8603000  34.8613000
  44.1763000  39.8303000  35.9553000  43.2363000  37.5983000  36.2803000
  42.6263000  36.8523000  37.5943000  42.3293000  37.8193000  38.7073000
  43.4443000  35.6293000  37.9013000  41.1743000  36.4213000  37.0433000
  40.9793000  35.5573000  35.9213000  41.3240076  34.5702893  36.0900231
  41.4620016  35.9588517  35.0685185  39.4873000  35.4763000  35.6103000
  39.3507046  34.8202377  34.7902970  38.7933000  34.9593000  36.7583000
  37.6843000  35.8023000  37.0593000  36.8820527  35.4704443  36.4528744
  37.4023000  35.9233000  38.5073000  38.2493000  36.4063000  39.4313000
  39.2591434  36.7561212  39.2901426  37.6943000  36.4243000  40.6633000
  36.4503000  35.9393000  40.5353000  35.3193000  35.6823000  41.4533000
  35.4323000  35.9603000  42.7743000  36.2765511  36.3848978  43.1307502
  34.6731378  35.7432217  43.4024965  34.1873000  35.1653000  40.9243000
  34.0733000  34.8793000  39.6073000  33.1727118  34.4619366  39.1893555
  35.0623000  35.0883000  38.7143000  36.2553000  35.6113000  39.1113000
  38.8923000  36.8513000  35.3033000  39.5826573  37.6427218  35.1671405
  38.0073000  36.7933000  34.1813000  37.4521158  37.5849233  34.1674402
  38.1043000  37.1743000  36.5443000  38.6646849  37.5216336  37.3730395
  37.0083000  38.0573000  36.3073000  37.2834473  38.7558745  35.6978932
  46.0133000  39.7593000  38.7183000  35.8893000  40.9063000  37.7343000
  13.6533000  18.0283000  44.6693000  35.2473000  35.6743000  21.9813000
  63.9873000  52.6633000  77.6543000  26.8643000  66.7643000  96.7673000
  21.4853000  60.4323000  71.8283000  74.7793000  76.6803000  90.7803000
  38.4523000  82.6473000   7.2643000  92.5363000  91.9293000  80.5983000
  57.2783000  14.0383000  78.4743000  43.9633000  84.7643000  35.8533000
  91.9823000  31.0233000  42.0863000  60.7713000  44.5473000  79.6343000
  84.0723000  91.0343000  68.7263000  80.1083000   4.6763000  84.5763000
  15.6533000  67.0163000   8.4133000  21.1673000  38.6263000  25.5923000
  89.2453000  49.4763000  76.4373000  39.1723000  46.5293000  66.4123000
  53.2273000  92.4603000  26.8493000  22.7553000  41.4993000  55.4683000
  91.2953000  93.8803000  58.2993000  51.1993000  93.9533000  69.8883000
  55.9833000  42.4623000  97.9613000  63.6623000  28.6333000  78.7653000
  19.1933000  30.9783000  42.3983000  12.1563000  73.5713000  20.5733000
  43.4593000  28.4293000   5.4523000  92.3183000  80.3403000  86.0023000
  44.3283000  59.4963000  69.8453000  20.9393000  13.8583000  42.5583000
  16.4663000  30.9423000  34.8203000  56.4623000  92.2863000  11.7663000
  42.0673000  51.5453000   2.6653000  36.2953000  97.9793000  44.2723000
  19.6413000  93.4103000  45.6103000  83.5513000  22.4983000  67.0863000
  75.4823000  36.5583000  72.9723000  61.8073000  90.9983000  80.9103000
  72.5853000  13.7363000  65.2453000  66.8993000  51.4363000  72.8733000
  78.0993000  93.5183000  41.1063000  54.3513000  44.3923000   4.5263000
   5.9133000  91.2793000  95.8163000  63.2363000  47.3023000  96.5693000
  26.7103000  41.5773000   5.0253000   3.2683000   7.1903000  46.2863000
  58.8143000  18.3943000  96.7673000  31.5403000  11.3903000  76.9283000
  17.4933000  93.9833000  78.6353000  92.4073000  46.5693000  94.4363000
  27.3113000  75.5453000  61.8853000  97.9983000  69.4113000  45.7033000
  76.2653000  14.9633000  56.3063000  21.1063000   4.3823000  43.8513000
  79.4193000  26.6253000  56.2783000  17.1113000  11.8173000  29.1363000
  66.1563000  70.2943000   3.7143000  33.8963000  56.5943000  91.6553000
  77.5473000   7.2063000  47.8103000  27.6833000  10.6623000  22.9573000
  26.5893000  25.2353000  28.5433000  67.8243000  94.2683000  91.2413000
  22.3353000  86.8353000  40.5323000  32.8663000  90.9593000  11.2023000
  77.2163000  78.6253000   5.1783000   3.3413000  12.1443000  48.1483000
  51.9363000  61.9943000  79.5303000  75.2103000  90.7833000  19.1793000
  46.9353000   6.4823000  74.1733000  46.0493000  17.7263000  19.5513000
  93.8303000  62.7213000  44.3443000  47.5233000  16.7923000  98.5653000
  83.6913000  89.4033000  33.3623000  25.2243000  78.6933000  30.0393000
  29.7663000  43.6423000  81.4133000  65.3783000  70.3523000  92.8623000
  51.2433000  74.8173000  97.3643000  54.3963000  27.9603000  68.6613000
  93.3593000  93.3443000   3.7923000  46.3573000   3.8863000   9.2733000
  26.3663000  42.3603000  77.1073000  51.9363000  61.9943000  14.1113000
  23.1863000  49.6663000  89.7513000  45.8723000  73.7563000  76.1003000
  63.6693000  51.8043000  87.7543000  58.6933000  39.9323000  93.6043000
  11.6843000  13.5433000  97.9383000  84.9183000  47.5413000  80.4073000
  48.6253000  26.7723000  19.5923000  74.9163000  32.5823000  57.4053000
  92.9603000   5.6493000  21.7413000  63.1253000  11.5433000  70.9213000
  51.4013000   4.5763000  46.8433000   3.7473000  83.4773000  33.7823000
  64.9123000  27.8143000  70.6333000  15.3533000  69.0363000  28.7343000
  33.1343000   4.2613000  95.8683000  36.4203000  92.4553000  51.9743000
  53.6323000  22.2703000   6.9763000  31.6273000   4.9013000  40.1433000
  62.7953000  96.4983000   7.6913000  98.2353000  36.3643000  26.7113000
  89.2283000  12.5343000   8.2203000  87.2453000   2.7363000  37.4983000
  84.5393000  51.1893000  86.9693000  47.7693000  20.2093000  28.5343000
  48.7265000  20.2093000  28.5343000  47.5293120  21.1359270  28.5343000
  39.9653000  31.8993000  38.4323000  40.9225000  31.8993000  38.4323000
  39.7253120  32.8259270  38.4323000  39.5653000  27.1693000  33.0173000
  40.5225000  27.1693000  33.0173000  39.3253120  28.0959270  33.0173000
  46.6293000  27.2583000  35.3763000  47.5865000  27.2583000  35.3763000
  46.3893120  28.1849270  35.3763000  50.3113000  26.0073000  34.2723000
  51.2685000  26.0073000  34.2723000  50.0713120  26.9339270  34.2723000
  63.1243000  22.4693000  36.4283000  64.0815000  22.4693000  36.4283000
  62.8843120  23.3959270  36.4283000  60.1363000  23.4303000  30.2473000
  61.0935000  23.4303000  30.2473000  59.8963120  24.3569270  30.2473000
  64.1713000  27.3083000  42.1433000  65.1285000  27.3083000  42.1433000
  63.9313120  28.2349270  42.1433000  67.4593000  24.9823000  39.7553000
  68.4165000  24.9823000  39.7553000  67.2193120  25.9089270  39.7553000
  62.2473000  33.8383000  30.3603000  63.2045000  33.8383000  30.3603000
  62.0073120  34.7649270  30.3603000  61.4753000  31.6213000  35.9853000
  62.4325000  31.6213000  35.9853000  61.2353120  32.5479270  35.9853000
  60.4783000  35.4103000  29.5873000  61.4355000  35.4103000  29.5873000
  60.2383120  36.3369270  29.5873000  52.3463000  43.4283000  26.6703000
  53.3035000  43.4283000  26.6703000  52.1063120  44.3549270  26.6703000
  48.0923000  38.1253000  26.5603000  49.0495000  38.1253000  26.5603000
  47.8523120  39.0519270  26.5603000  39.9693000  40.9233000  30.8603000
  40.9265000  40.9233000  30.8603000  39.7293120  41.8499270  30.8603000
  46.3053000  42.3673000  34.7533000  47.2625000  42.3673000  34.7533000
  46.0653120  43.2939270  34.7533000  37.8673000  33.3653000  43.6023000
  38.8245000  33.3653000  43.6023000  37.6273120  34.2919270  43.6023000
  38.4903000  31.5183000  34.2773000  39.4475000  31.5183000  34.2773000
  38.2503120  32.4449270  34.2773000  49.9353000  22.4183000  39.5443000
  50.8925000  22.4183000  39.5443000  49.6953120  23.3449270  39.5443000
  50.9173000  20.5803000  46.2973000  51.8745000  20.5803000  46.2973000
  50.6773120  21.5069270  46.2973000  56.3593000  21.0223000  50.7513000
  57.3165000  21.0223000  50.7513000  56.1193120  21.9489270  50.7513000
  60.1573000  16.7643000  45.9293000  61.1145000  16.7643000  45.9293000
  59.9173120  17.6909270  45.9293000  58.5673000  20.8583000  53.0633000
  59.5245000  20.8583000  53.0633000  58.3273120  21.7849270  53.0633000
  63.2143000  25.3853000  52.9333000  64.1715000  25.3853000  52.9333000
  62.9743120  26.3119270  52.9333000  53.7673000  47.4033000  48.4143000
  54.7245000  47.4033000  48.4143000  53.5273120  48.3299270  48.4143000
  37.9913000  32.2763000  39.9443000  38.9485000  32.2763000  39.9443000
  37.7513120  33.2029270  39.9443000  48.5253000  27.7203000  33.6033000
  49.4825000  27.7203000  33.6033000  48.2853120  28.6469270  33.6033000
  53.2873000  27.7503000  33.3703000  54.2445000  27.7503000  33.3703000
  53.0473120  28.6769270  33.3703000  59.2033000  23.9273000  27.5803000
  60.1605000  23.9273000  27.5803000  58.9633120  24.8539270  27.5803000
  41.1873000  37.1943000  50.8803000  42.1445000  37.1943000  50.8803000
  40.9473120  38.1209270  50.8803000  37.8313000  31.6803000  48.2583000
  38.7885000  31.6803000  48.2583000  37.5913120  32.6069270  48.2583000
  36.1583000  29.7893000  53.1833000  37.1155000  29.7893000  53.1833000
  35.9183120  30.7159270  53.1833000  54.4523000  25.2783000  53.0863000
  55.4095000  25.2783000  53.0863000  54.2123120  26.2049270  53.0863000
  49.9453000  32.9443000  57.9553000  50.9025000  32.9443000  57.9553000
  49.7053120  33.8709270  57.9553000  70.1853000  44.9113000  56.9903000
  71.1425000  44.9113000  56.9903000  69.9453120  45.8379270  56.9903000
  67.8123000  37.1403000  33.9083000  68.7695000  37.1403000  33.9083000
  67.5723120  38.0669270  33.9083000  68.4083000  40.6363000  54.7933000
  69.3655000  40.6363000  54.7933000  68.1683120  41.5629270  54.7933000
  63.9583000  40.4723000  57.6043000  64.9155000  40.4723000  57.6043000
  63.7183120  41.3989270  57.6043000  67.4113000  30.7713000  54.5583000
  68.3685000  30.7713000  54.5583000  67.1713120  31.6979270  54.5583000
  48.6463000  43.0723000  35.3593000  49.6035000  43.0723000  35.3593000
  48.4063120  43.9989270  35.3593000  59.5013000  45.7553000  35.8383000
  60.4585000  45.7553000  35.8383000  59.2613120  46.6819270  35.8383000
  52.4953000  51.4803000  38.7833000  53.4525000  51.4803000  38.7833000
  52.2553120  52.4069270  38.7833000  53.8463000  50.0213000  48.3873000
  54.8035000  50.0213000  48.3873000  53.6063120  50.9479270  48.3873000
  57.9263000  52.4333000  49.1063000  58.8835000  52.4333000  49.1063000
  57.6863120  53.3599270  49.1063000  64.0653000  47.4473000  39.3653000
  65.0225000  47.4473000  39.3653000  63.8253120  48.3739270  39.3653000
  66.0623000  35.9913000  49.1893000  67.0195000  35.9913000  49.1893000
  65.8223120  36.9179270  49.1893000  68.1403000  38.4013000  36.2293000
  69.0975000  38.4013000  36.2293000  67.9003120  39.3279270  36.2293000
  55.1243000  49.5403000  32.7973000  56.0815000  49.5403000  32.7973000
  54.8843120  50.4669270  32.7973000  55.7843000  50.8773000  30.9473000
  56.7415000  50.8773000  30.9473000  55.5443120  51.8039270  30.9473000
  53.7443000  53.0863000  30.7513000  54.7015000  53.0863000  30.7513000
  53.5043120  54.0129270  30.7513000  51.7513000  46.1213000  27.0933000
  52.7085000  46.1213000  27.0933000  51.5113120  47.0479270  27.0933000
  50.5303000  55.6163000  24.8363000  51.4875000  55.6163000  24.8363000
  50.2903120  56.5429270  24.8363000  46.0333000  51.7333000  21.1413000
  46.9905000  51.7333000  21.1413000  45.7933120  52.6599270  21.1413000
  49.7113000  47.8493000  27.5733000  50.6685000  47.8493000  27.5733000
  49.4713120  48.7759270  27.5733000  43.1503000  52.9993000  29.2793000
  44.1075000  52.9993000  29.2793000  42.9103120  53.9259270  29.2793000
  41.9723000  44.7733000  29.4533000  42.9295000  44.7733000  29.4533000
  41.7323120  45.6999270  29.4533000  40.1563000  41.9793000  23.2673000
  41.1135000  41.9793000  23.2673000  39.9163120  42.9059270  23.2673000
  39.8293000  45.2293000  24.9453000  40.7865000  45.2293000  24.9453000
  39.5893120  46.1559270  24.9453000  37.0273000  40.7113000  23.9223000
  37.9845000  40.7113000  23.9223000  36.7873120  41.6379270  23.9223000
  32.2343000  43.7623000  28.5623000  33.1915000  43.7623000  28.5623000
  31.9943120  44.6889270  28.5623000  37.6513000  45.9773000  23.5423000
  38.6085000  45.9773000  23.5423000  37.4113120  46.9039270  23.5423000
  39.9513000  51.7733000  21.9923000  40.9085000  51.7733000  21.9923000
  39.7113120  52.6999270  21.9923000  37.6433000  49.1423000  22.6683000
  38.6005000  49.1423000  22.6683000  37.4033120  50.0689270  22.6683000
  30.1703000  60.9453000  24.7163000  31.1275000  60.9453000  24.7163000
  29.9303120  61.8719270  24.7163000  28.9623000  57.6193000  28.6733000
  29.9195000  57.6193000  28.6733000  28.7223120  58.5459270  28.6733000
  38.0053000  65.5273000  33.0853000  38.9625000  65.5273000  33.0853000
  37.7653120  66.4539270  33.0853000  36.3303000  68.2623000  35.4683000
  37.2875000  68.2623000  35.4683000  36.0903120  69.1889270  35.4683000
  37.4573000  62.3343000  39.2633000  38.4145000  62.3343000  39.2633000
  37.2173120  63.2609270  39.2633000  43.5653000  67.9013000  36.2233000
  44.5225000  67.9013000  36.2233000  43.3253120  68.8279270  36.2233000
  28.3903000  66.9583000  47.0193000  29.3475000  66.9583000  47.0193000
  28.1503120  67.8849270  47.0193000  32.2093000  69.9593000  38.5093000
  33.1665000  69.9593000  38.5093000  31.9693120  70.8859270  38.5093000
  69.6133000  44.2893000  30.1273000  70.5705000  44.2893000  30.1273000
  69.3733120  45.2159270  30.1273000  24.2543000  65.4343000  30.9963000
  25.2115000  65.4343000  30.9963000  24.0143120  66.3609270  30.9963000
  25.1883000  63.2563000  30.0693000  26.1455000  63.2563000  30.0693000
  24.9483120  64.1829270  30.0693000  30.6373000  64.5383000  30.2183000
  31.5945000  64.5383000  30.2183000  30.3973120  65.4649270  30.2183000
  25.6543000  56.3343000  31.4103000  26.6115000  56.3343000  31.4103000
  25.4143120  57.2609270  31.4103000  25.2983000  55.0503000  38.0573000
  26.2555000  55.0503000  38.0573000  25.0583120  55.9769270  38.0573000
  24.2373000  48.5283000  32.0413000  25.1945000  48.5283000  32.0413000
  23.9973120  49.4549270  32.0413000  21.6903000  46.1743000  36.2603000
  22.6475000  46.1743000  36.2603000  21.4503120  47.1009270  36.2603000
  22.2613000  51.9103000  32.1953000  23.2185000  51.9103000  32.1953000
  22.0213120  52.8369270  32.1953000  27.1383000  46.0543000  36.5883000
  28.0955000  46.0543000  36.5883000  26.8983120  46.9809270  36.5883000
  44.8283000  57.3863000  43.8443000  45.7855000  57.3863000  43.8443000
  44.5883120  58.3129270  43.8443000  43.4633000  62.6183000  50.5713000
  44.4205000  62.6183000  50.5713000  43.2233120  63.5449270  50.5713000
  37.5363000  57.5773000  53.3863000  38.4935000  57.5773000  53.3863000
  37.2963120  58.5039270  53.3863000  31.8543000  61.0953000  51.4763000
  32.8115000  61.0953000  51.4763000  31.6143120  62.0219270  51.4763000
  34.8613000  66.1693000  50.6633000  35.8185000  66.1693000  50.6633000
  34.6213120  67.0959270  50.6633000  38.5373000  56.3113000  48.6923000
  39.4945000  56.3113000  48.6923000  38.2973120  57.2379270  48.6923000
  38.7213000  55.7073000  51.4943000  39.6785000  55.7073000  51.4943000
  38.4813120  56.6339270  51.4943000  39.3903000  50.2253000  57.5293000
  40.3475000  50.2253000  57.5293000  39.1503120  51.1519270  57.5293000
  39.7973000  43.0263000  55.0583000  40.7545000  43.0263000  55.0583000
  39.5573120  43.9529270  55.0583000  44.9153000  45.2533000  56.4003000
  45.8725000  45.2533000  56.4003000  44.6753120  46.1799270  56.4003000
  37.1303000  52.0413000  57.2413000  38.0875000  52.0413000  57.2413000
  36.8903120  52.9679270  57.2413000  48.7613000  51.3493000  43.3163000
  49.7185000  51.3493000  43.3163000  48.5213120  52.2759270  43.3163000
  45.9733000  47.1653000  43.5113000  46.9305000  47.1653000  43.5113000
  45.7333120  48.0919270  43.5113000  49.6893000  49.8473000  37.8403000
  50.6465000  49.8473000  37.8403000  49.4493120  50.7739270  37.8403000
  50.0053000  52.4053000  40.8083000  50.9625000  52.4053000  40.8083000
  49.7653120  53.3319270  40.8083000  28.6683000  43.8113000  36.9343000
  29.6255000  43.8113000  36.9343000  28.4283120  44.7379270  36.9343000
  40.4983000  64.8183000  34.2693000  41.4555000  64.8183000  34.2693000
  40.2583120  65.7449270  34.2693000  44.0433000  57.3263000  24.8983000
  45.0005000  57.3263000  24.8983000  43.8033120  58.2529270  24.8983000
  42.2223000  65.1833000  31.9333000  43.1795000  65.1833000  31.9333000
  41.9823120  66.1099270  31.9333000  65.2633000  71.2673000  49.9163000
  66.2205000  71.2673000  49.9163000  65.0233120  72.1939270  49.9163000
  71.2083000  70.5903000  45.8713000  72.1655000  70.5903000  45.8713000
  70.9683120  71.5169270  45.8713000  68.5953000  69.7943000  49.1173000
  69.5525000  69.7943000  49.1173000  68.3553120  70.7209270  49.1173000
  59.4303000  71.3793000  47.7053000  60.3875000  71.3793000  47.7053000
  59.1903120  72.3059270  47.7053000  50.0663000  60.8713000  37.4763000
  51.0235000  60.8713000  37.4763000  49.8263120  61.7979270  37.4763000
  52.6923000  59.5773000  35.8783000  53.6495000  59.5773000  35.8783000
  52.4523120  60.5039270  35.8783000  50.7073000  56.9023000  36.5263000
  51.6645000  56.9023000  36.5263000  50.4673120  57.8289270  36.5263000
  53.6403000  53.2403000  34.9053000  54.5975000  53.2403000  34.9053000
  53.4003120  54.1669270  34.9053000  46.0673000  44.0763000  37.4323000
  47.0245000  44.0763000  37.4323000  45.8273120  45.0029270  37.4323000
  42.5943000  59.3633000  39.0913000  43.5515000  59.3633000  39.0913000
  42.3543120  60.2899270  39.0913000  42.6893000  47.2823000  29.6773000
  43.6465000  47.2823000  29.6773000  42.4493120  48.2089270  29.6773000
  37.8953000  44.4783000  38.5353000  38.8525000  44.4783000  38.5353000
  37.6553120  45.4049270  38.5353000  44.4063000  42.9663000  35.1793000
  45.3635000  42.9663000  35.1793000  44.1663120  43.8929270  35.1793000
  34.6833000  43.7123000  36.5863000  35.6405000  43.7123000  36.5863000
  34.4433120  44.6389270  36.5863000  40.0353000  43.6263000  31.5033000
  40.9925000  43.6263000  31.5033000  39.7953120  44.5529270  31.5033000
  34.4503000  42.9403000  34.2293000  35.4075000  42.9403000  34.2293000
  34.2103120  43.8669270  34.2293000  31.0963000  33.6703000  32.9003000
  32.0535000  33.6703000  32.9003000  30.8563120  34.5969270  32.9003000
  30.5773000  40.1043000  36.0713000  31.5345000  40.1043000  36.0713000
  30.3373120  41.0309270  36.0713000  31.2943000  46.5583000  25.5363000
  32.2515000  46.5583000  25.5363000  31.0543120  47.4849270  25.5363000
  26.7233000  43.8613000  29.8113000  27.6805000  43.8613000  29.8113000
  26.4833120  44.7879270  29.8113000  27.8753000  49.5193000  27.1573000
  28.8325000  49.5193000  27.1573000  27.6353120  50.4459270  27.1573000
  28.2263000  45.4993000  31.3843000  29.1835000  45.4993000  31.3843000
  27.9863120  46.4259270  31.3843000  32.9093000  41.8973000  31.2023000
  33.8665000  41.8973000  31.2023000  32.6693120  42.8239270  31.2023000
  28.3383000  55.6883000  30.7613000  29.2955000  55.6883000  30.7613000
  28.0983120  56.6149270  30.7613000  56.6173000  53.8483000  34.3373000
  57.5745000  53.8483000  34.3373000  56.3773120  54.7749270  34.3373000
  56.7983000  58.9943000  41.4323000  57.7555000  58.9943000  41.4323000
  56.5583120  59.9209270  41.4323000  64.0453000  60.5343000  39.8873000
  65.0025000  60.5343000  39.8873000  63.8053120  61.4609270  39.8873000
  58.1423000  58.1293000  44.8533000  59.0995000  58.1293000  44.8533000
  57.9023120  59.0559270  44.8533000  71.5103000  50.0513000  43.1033000
  72.4675000  50.0513000  43.1033000  71.2703120  50.9779270  43.1033000
  75.7353000  47.2503000  49.0013000  76.6925000  47.2503000  49.0013000
  75.4953120  48.1769270  49.0013000  80.0053000  44.9853000  51.2013000
  80.9625000  44.9853000  51.2013000  79.7653120  45.9119270  51.2013000
  71.2063000  49.6743000  38.7593000  72.1635000  49.6743000  38.7593000
  70.9663120  50.6009270  38.7593000  67.3773000  42.3013000  34.6963000
  68.3345000  42.3013000  34.6963000  67.1373120  43.2279270  34.6963000
  66.4653000  45.0163000  29.6103000  67.4225000  45.0163000  29.6103000
  66.2253120  45.9429270  29.6103000  69.3833000  58.1333000  30.7593000
  70.3405000  58.1333000  30.7593000  69.1433120  59.0599270  30.7593000
  73.5993000  58.2823000  64.8883000  74.5565000  58.2823000  64.8883000
  73.3593120  59.2089270  64.8883000  58.2343000  54.6883000  52.6953000
  59.1915000  54.6883000  52.6953000  57.9943120  55.6149270  52.6953000
  57.8103000  56.3503000  54.7513000  58.7675000  56.3503000  54.7513000
  57.5703120  57.2769270  54.7513000  58.9743000  58.1073000  49.3933000
  59.9315000  58.1073000  49.3933000  58.7343120  59.0339270  49.3933000
  72.3653000  65.3823000  52.8333000  73.3225000  65.3823000  52.8333000
  72.1253120  66.3089270  52.8333000  70.6603000  68.4353000  48.2333000
  71.6175000  68.4353000  48.2333000  70.4203120  69.3619270  48.2333000
  72.7193000  59.6153000  60.0873000  73.6765000  59.6153000  60.0873000
  72.4793120  60.5419270  60.0873000  74.1453000  65.5333000  63.8453000
  75.1025000  65.5333000  63.8453000  73.9053120  66.4599270  63.8453000
  69.3243000  57.2983000  64.4713000  70.2815000  57.2983000  64.4713000
  69.0843120  58.2249270  64.4713000  68.8133000  58.9943000  67.6513000
  69.7705000  58.9943000  67.6513000  68.5733120  59.9209270  67.6513000
  65.7733000  63.7653000  62.9103000  66.7305000  63.7653000  62.9103000
  65.5333120  64.6919270  62.9103000  65.9213000  67.4453000  68.8403000
  66.8785000  67.4453000  68.8403000  65.6813120  68.3719270  68.8403000
  69.0703000  67.7563000  62.9093000  70.0275000  67.7563000  62.9093000
  68.8303120  68.6829270  62.9093000  71.1473000  72.0403000  60.7273000
  72.1045000  72.0403000  60.7273000  70.9073120  72.9669270  60.7273000
  65.7513000  73.8973000  49.8013000  66.7085000  73.8973000  49.8013000
  65.5113120  74.8239270  49.8013000  46.0623000  84.0243000  55.5773000
  47.0195000  84.0243000  55.5773000  45.8223120  84.9509270  55.5773000
  50.2933000  80.4823000  50.7153000  51.2505000  80.4823000  50.7153000
  50.0533120  81.4089270  50.7153000  51.5023000  77.6813000  63.7703000
  52.4595000  77.6813000  63.7703000  51.2623120  78.6079270  63.7703000
  59.4733000  81.0773000  66.8973000  60.4305000  81.0773000  66.8973000
  59.2333120  82.0039270  66.8973000  60.3303000  62.9883000  79.3873000
  61.2875000  62.9883000  79.3873000  60.0903120  63.9149270  79.3873000
  67.7673000  76.0843000  70.9273000  68.7245000  76.0843000  70.9273000
  67.5273120  77.0109270  70.9273000  64.0853000  79.3993000  69.8223000
  65.0425000  79.3993000  69.8223000  63.8453120  80.3259270  69.8223000
  64.7623000  71.3353000  68.6643000  65.7195000  71.3353000  68.6643000
  64.5223120  72.2619270  68.6643000  62.3873000  80.2913000  65.5743000
  63.3445000  80.2913000  65.5743000  62.1473120  81.2179270  65.5743000
  63.1803000  78.0433000  62.4583000  64.1375000  78.0433000  62.4583000
  62.9403120  78.9699270  62.4583000  68.0303000  74.7963000  53.6563000
  68.9875000  74.7963000  53.6563000  67.7903120  75.7229270  53.6563000
  68.7763000  72.0673000  51.1043000  69.7335000  72.0673000  51.1043000
  68.5363120  72.9939270  51.1043000  60.4023000  69.0873000  54.1903000
  61.3595000  69.0873000  54.1903000  60.1623120  70.0139270  54.1903000
  71.0403000  71.7493000  52.4103000  71.9975000  71.7493000  52.4103000
  70.8003120  72.6759270  52.4103000  51.1883000  65.8843000  51.4983000
  52.1455000  65.8843000  51.4983000  50.9483120  66.8109270  51.4983000
  53.4303000  62.2133000  53.3563000  54.3875000  62.2133000  53.3563000
  53.1903120  63.1399270  53.3563000  43.8643000  63.2113000  53.3803000
  44.8215000  63.2113000  53.3803000  43.6243120  64.1379270  53.3803000
  49.6583000  61.5103000  56.2373000  50.6155000  61.5103000  56.2373000
  49.4183120  62.4369270  56.2373000  54.8073000  63.1243000  57.9203000
  55.7645000  63.1243000  57.9203000  54.5673120  64.0509270  57.9203000
  56.1473000  62.3033000  60.0383000  57.1045000  62.3033000  60.0383000
  55.9073120  63.2299270  60.0383000  45.2653000  41.4933000  37.6453000
  46.2225000  41.4933000  37.6453000  45.0253120  42.4199270  37.6453000
  48.0153000  40.0663000  37.9923000  48.9725000  40.0663000  37.9923000
  47.7753120  40.9929270  37.9923000  46.8993000  40.9053000  40.5123000
  47.8565000  40.9053000  40.5123000  46.6593120  41.8319270  40.5123000
  43.9763000  39.5193000  39.8853000  44.9335000  39.5193000  39.8853000
  43.7363120  40.4459270  39.8853000  50.0573000  53.2423000  45.0313000
  51.0145000  53.2423000  45.0313000  49.8173120  54.1689270  45.0313000
  56.6903000  55.2163000  48.5203000  57.6475000  55.2163000  48.5203000
  56.4503120  56.1429270  48.5203000  55.1873000  56.9123000  54.8263000
  56.1445000  56.9123000  54.8263000  54.9473120  57.8389270  54.8263000
  48.4693000  50.7023000  54.3513000  49.4265000  50.7023000  54.3513000
  48.2293120  51.6289270  54.3513000  56.5633000  46.6563000  56.4653000
  57.5205000  46.6563000  56.4653000  56.3233120  47.5829270  56.4653000
  52.9003000  42.5443000  53.6653000  53.8575000  42.5443000  53.6653000
  52.6603120  43.4709270  53.6653000   5.9063000  63.6263000   7.0733000
   6.8635000  63.6263000   7.0733000   5.6663120  64.5529270   7.0733000
  14.5223000  55.1093000   5.6013000  15.4795000  55.1093000   5.6013000
  14.2823120  56.0359270   5.6013000  53.1683000   8.8873000  15.1373000
  54.1255000   8.8873000  15.1373000  52.9283120   9.8139270  15.1373000
   5.4343000  11.8473000  17.6493000   6.3915000  11.8473000  17.6493000
   5.1943120  12.7739270  17.6493000  63.6923000  12.1123000  59.6683000
  64.6495000  12.1123000  59.6683000  63.4523120  13.0389270  59.6683000
   7.7993000   6.6413000  22.6363000   8.7565000   6.6413000  22.6363000
   7.5593120   7.5679270  22.6363000   6.3353000   5.7253000  31.6313000
   7.2925000   5.7253000  31.6313000   6.0953120   6.6519270  31.6313000
  63.1323000  62.3813000  14.6243000  64.0895000  62.3813000  14.6243000
  62.8923120  63.3079270  14.6243000  66.6983000   2.3023000  26.5893000
  67.6555000   2.3023000  26.5893000  66.4583120   3.2289270  26.5893000
  62.4843000   4.1823000   6.2863000  63.4415000   4.1823000   6.2863000
  62.2443120   5.1089270   6.2863000  61.3343000   8.3513000  35.8683000
  62.2915000   8.3513000  35.8683000  61.0943120   9.2779270  35.8683000
  63.9653000   2.7303000  50.3283000  64.9225000   2.7303000  50.3283000
  63.7253120   3.6569270  50.3283000   2.5633000  65.2823000  47.5783000
   3.5205000  65.2823000  47.5783000   2.3233120  66.2089270  47.5783000
   2.7413000  15.7723000  40.3123000   3.6985000  15.7723000  40.3123000
   2.5013120  16.6989270  40.3123000  61.6613000   4.3393000  44.7283000
  62.6185000   4.3393000  44.7283000  61.4213120   5.2659270  44.7283000
   8.1533000   2.1393000  52.6003000   9.1105000   2.1393000  52.6003000
   7.9133120   3.0659270  52.6003000  61.9653000   5.4763000  65.1763000
  62.9225000   5.4763000  65.1763000  61.7253120   6.4029270  65.1763000
   2.6903000   6.0143000  51.9753000   3.6475000   6.0143000  51.9753000
   2.4503120   6.9409270  51.9753000   8.3023000   4.8073000  58.1383000
   9.2595000   4.8073000  58.1383000   8.0623120   5.7339270  58.1383000
   6.9523000  18.4613000  13.8163000   7.9095000  18.4613000  13.8163000
   6.7123120  19.3879270  13.8163000  52.6623000   6.6703000  11.9013000
  53.6195000   6.6703000  11.9013000  52.4223120   7.5969270  11.9013000
  64.8343000  20.1723000   6.1083000  65.7915000  20.1723000   6.1083000
  64.5943120  21.0989270   6.1083000  64.8423000  13.4843000  15.9703000
  65.7995000  13.4843000  15.9703000  64.6023120  14.4109270  15.9703000
  63.1743000  22.2843000  13.0523000  64.1315000  22.2843000  13.0523000
  62.9343120  23.2109270  13.0523000  16.2033000   7.5593000  32.3013000
  17.1605000   7.5593000  32.3013000  15.9633120   8.4859270  32.3013000
  65.2853000   7.7213000  12.7263000  66.2425000   7.7213000  12.7263000
  65.0453120   8.6479270  12.7263000  57.4893000  65.4953000  19.1903000
  58.4465000  65.4953000  19.1903000  57.2493120  66.4219270  19.1903000
  10.0903000  15.5763000  23.0773000  11.0475000  15.5763000  23.0773000
   9.8503120  16.5029270  23.0773000  13.2283000  27.7913000  33.1173000
  14.1855000  27.7913000  33.1173000  12.9883120  28.7179270  33.1173000
  66.4313000   9.7743000  13.9763000  67.3885000   9.7743000  13.9763000
  66.1913120  10.7009270  13.9763000  64.9903000   7.0923000  35.7863000
  65.9475000   7.0923000  35.7863000  64.7503120   8.0189270  35.7863000
  64.2803000   3.4483000  37.6903000  65.2375000   3.4483000  37.6903000
  64.0403120   4.3749270  37.6903000  10.2033000   3.9343000  53.3963000
  11.1605000   3.9343000  53.3963000   9.9633120   4.8609270  53.3963000
  66.2213000  17.3053000  36.2313000  67.1785000  17.3053000  36.2313000
  65.9813120  18.2319270  36.2313000  65.9173000   4.7373000  65.8203000
  66.8745000   4.7373000  65.8203000  65.6773120   5.6639270  65.8203000
   6.7193000  65.9623000   8.0333000   7.6765000  65.9623000   8.0333000
   6.4793120  66.8889270   8.0333000   9.4053000  11.3623000  63.9713000
  10.3625000  11.3623000  63.9713000   9.1653120  12.2889270  63.9713000
   5.0753000   9.4753000  63.3883000   6.0325000   9.4753000  63.3883000
   4.8353120  10.4019270  63.3883000  58.4193000  22.3873000  11.0713000
  59.3765000  22.3873000  11.0713000  58.1793120  23.3139270  11.0713000
   5.5523000  18.0833000   3.0543000   6.5095000  18.0833000   3.0543000
   5.3123120  19.0099270   3.0543000  62.3783000  13.9623000  25.7113000
  63.3355000  13.9623000  25.7113000  62.1383120  14.8889270  25.7113000
   7.9713000   8.7563000  20.1863000   8.9285000   8.7563000  20.1863000
   7.7313120   9.6829270  20.1863000  17.8923000  16.4663000   6.3223000
  18.8495000  16.4663000   6.3223000  17.6523120  17.3929270   6.3223000
   4.5163000  10.6093000  11.3743000   5.4735000  10.6093000  11.3743000
   4.2763120  11.5359270  11.3743000   8.7723000  67.0573000  25.3313000
   9.7295000  67.0573000  25.3313000   8.5323120  67.9839270  25.3313000
  64.6813000  15.6753000  13.8753000  65.6385000  15.6753000  13.8753000
  64.4413120  16.6019270  13.8753000  61.3003000  65.8673000  27.0713000
  62.2575000  65.8673000  27.0713000  61.0603120  66.7939270  27.0713000
   5.7023000  17.9603000  23.8533000   6.6595000  17.9603000  23.8533000
   5.4623120  18.8869270  23.8533000   4.7573000  12.9273000  29.6053000
   5.7145000  12.9273000  29.6053000   4.5173120  13.8539270  29.6053000
   6.0063000   8.8023000  28.8253000   6.9635000   8.8023000  28.8253000
   5.7663120   9.7289270  28.8253000   8.9383000   8.7643000  40.3263000
   9.8955000   8.7643000  40.3263000   8.6983120   9.6909270  40.3263000
  64.2853000   9.1083000  44.8113000  65.2425000   9.1083000  44.8113000
  64.0453120  10.0349270  44.8113000   5.3603000  15.2153000  63.0753000
   6.3175000  15.2153000  63.0753000   5.1203120  16.1419270  63.0753000
  54.4143000  12.2593000  65.7463000  55.3715000  12.2593000  65.7463000
  54.1743120  13.1859270  65.7463000  62.8933000  18.6353000  59.0723000
  63.8505000  18.6353000  59.0723000  62.6533120  19.5619270  59.0723000
  12.4403000  10.6743000   6.7313000  13.3975000  10.6743000   6.7313000
  12.2003120  11.6009270   6.7313000   6.7923000  64.4763000  10.6563000
   7.7495000  64.4763000  10.6563000   6.5523120  65.4029270  10.6563000
  52.3473000  11.7073000   4.3703000  53.3045000  11.7073000   4.3703000
  52.1073120  12.6339270   4.3703000   1.7683000   7.4323000  16.3353000
   2.7255000   7.4323000  16.3353000   1.5283120   8.3589270  16.3353000
  11.6483000  10.9213000  16.6613000  12.6055000  10.9213000  16.6613000
  11.4083120  11.8479270  16.6613000  61.0213000   3.9593000  12.2023000
  61.9785000   3.9593000  12.2023000  60.7813120   4.8859270  12.2023000
  64.9243000   8.6553000  17.1603000  65.8815000   8.6553000  17.1603000
  64.6843120   9.5819270  17.1603000   9.7303000   7.8723000  31.1973000
  10.6875000   7.8723000  31.1973000   9.4903120   8.7989270  31.1973000
  64.9063000  14.4273000  19.7803000  65.8635000  14.4273000  19.7803000
  64.6663120  15.3539270  19.7803000  60.3473000  67.1053000  22.0543000
  61.3045000  67.1053000  22.0543000  60.1073120  68.0319270  22.0543000
  64.0673000  10.0903000  26.2733000  65.0245000  10.0903000  26.2733000
  63.8273120  11.0169270  26.2733000  25.9433000  16.0363000  39.8703000
  26.9005000  16.0363000  39.8703000  25.7033120  16.9629270  39.8703000
   8.0823000   7.0533000  29.2403000   9.0395000   7.0533000  29.2403000
   7.8423120   7.9799270  29.2403000   4.8113000  66.5163000  33.2163000
   5.7685000  66.5163000  33.2163000   4.5713120  67.4429270  33.2163000
   4.1443000  18.0203000  53.9453000   5.1015000  18.0203000  53.9453000
   3.9043120  18.9469270  53.9453000  66.9213000  21.5143000  43.7353000
  67.8785000  21.5143000  43.7353000  66.6813120  22.4409270  43.7353000
  63.9053000  17.8943000  51.4103000  64.8625000  17.8943000  51.4103000
  63.6653120  18.8209270  51.4103000   6.9913000  22.0173000  61.2863000
   7.9485000  22.0173000  61.2863000   6.7513120  22.9439270  61.2863000
  61.4693000  17.4013000  54.3513000  62.4265000  17.4013000  54.3513000
  61.2293120  18.3279270  54.3513000  63.6913000  25.9493000   2.6583000
  64.6485000  25.9493000   2.6583000  63.4513120  26.8759270   2.6583000
  59.8253000  17.7963000  64.9143000  60.7825000  17.7963000  64.9143000
  59.5853120  18.7229270  64.9143000  10.6893000  65.2443000   6.0113000
  11.6465000  65.2443000   6.0113000  10.4493120  66.1709270   6.0113000
  14.6553000  31.4253000  10.8323000  15.6125000  31.4253000  10.8323000
  14.4153120  32.3519270  10.8323000   3.4273000   8.4463000   3.6883000
   4.3845000   8.4463000   3.6883000   3.1873120   9.3729270   3.6883000
   6.5873000  22.3683000  12.9843000   7.5445000  22.3683000  12.9843000
   6.3473120  23.2949270  12.9843000   5.0603000  67.0223000  23.9813000
   6.0175000  67.0223000  23.9813000   4.8203120  67.9489270  23.9813000
  16.7883000  22.6203000  14.5763000  17.7455000  22.6203000  14.5763000
  16.5483120  23.5469270  14.5763000  66.3163000  17.2233000  15.4403000
  67.2735000  17.2233000  15.4403000  66.0763120  18.1499270  15.4403000
  60.1983000   4.3933000  22.4293000  61.1555000   4.3933000  22.4293000
  59.9583120   5.3199270  22.4293000   3.1053000   5.5473000  24.5583000
   4.0625000   5.5473000  24.5583000   2.8653120   6.4739270  24.5583000
   2.2513000  16.9023000  24.2213000   3.2085000  16.9023000  24.2213000
   2.0113120  17.8289270  24.2213000   8.7333000  58.5363000  36.8123000
   9.6905000  58.5363000  36.8123000   8.4933120  59.4629270  36.8123000
  14.9093000  15.5603000  35.2243000  15.8665000  15.5603000  35.2243000
  14.6693120  16.4869270  35.2243000  14.1873000  22.3603000  33.0883000
  15.1445000  22.3603000  33.0883000  13.9473120  23.2869270  33.0883000
  11.7213000  19.3983000  42.9523000  12.6785000  19.3983000  42.9523000
  11.4813120  20.3249270  42.9523000  64.1113000  17.4233000  40.0503000
  65.0685000  17.4233000  40.0503000  63.8713120  18.3499270  40.0503000
   5.1183000  37.4633000  58.6803000   6.0755000  37.4633000  58.6803000
   4.8783120  38.3899270  58.6803000   9.0083000  28.5853000  58.0303000
   9.9655000  28.5853000  58.0303000   8.7683120  29.5119270  58.0303000
   7.2563000  20.9803000  66.9013000   8.2135000  20.9803000  66.9013000
   7.0163120  21.9069270  66.9013000  61.5183000  19.9813000  55.9413000
  62.4755000  19.9813000  55.9413000  61.2783120  20.9079270  55.9413000
  62.8583000   7.5513000  11.0193000  63.8155000   7.5513000  11.0193000
  62.6183120   8.4779270  11.0193000   7.3743000  25.6833000  14.7033000
   8.3315000  25.6833000  14.7033000   7.1343120  26.6099270  14.7033000
  62.6883000  11.6983000   9.4743000  63.6455000  11.6983000   9.4743000
  62.4483120  12.6249270   9.4743000  55.0833000  22.4803000  23.3183000
  56.0405000  22.4803000  23.3183000  54.8433120  23.4069270  23.3183000
  12.1923000   9.3693000   4.1483000  13.1495000   9.3693000   4.1483000
  11.9523120  10.2959270   4.1483000  10.3353000  27.4493000  13.9563000
  11.2925000  27.4493000  13.9563000  10.0953120  28.3759270  13.9563000
   6.0353000  24.5173000  18.0093000   6.9925000  24.5173000  18.0093000
   5.7953120  25.4439270  18.0093000  63.4533000  18.9083000  23.4333000
  64.4105000  18.9083000  23.4333000  63.2133120  19.8349270  23.4333000
   5.3653000  15.4543000  25.3283000   6.3225000  15.4543000  25.3283000
   5.1253120  16.3809270  25.3283000  21.7183000   3.7263000  27.9083000
  22.6755000   3.7263000  27.9083000  21.4783120   4.6529270  27.9083000
  54.6203000  17.3393000  25.7783000  55.5775000  17.3393000  25.7783000
  54.3803120  18.2659270  25.7783000  55.7153000  12.0703000  48.8853000
  56.6725000  12.0703000  48.8853000  55.4753120  12.9969270  48.8853000
  58.9763000  15.7783000  57.9343000  59.9335000  15.7783000  57.9343000
  58.7363120  16.7049270  57.9343000   5.8443000  22.5693000  52.0103000
   6.8015000  22.5693000  52.0103000   5.6043120  23.4959270  52.0103000
  25.2833000  12.8043000  44.5293000  26.2405000  12.8043000  44.5293000
  25.0433120  13.7309270  44.5293000  15.7793000  13.4403000  60.3833000
  16.7365000  13.4403000  60.3833000  15.5393120  14.3669270  60.3833000
  24.3393000   8.0073000   5.2233000  25.2965000   8.0073000   5.2233000
  24.0993120   8.9339270   5.2233000  14.9093000  15.0733000  64.1693000
  15.8665000  15.0733000  64.1693000  14.6693120  15.9999270  64.1693000
  14.9523000  19.3723000  64.8693000  15.9095000  19.3723000  64.8693000
  14.7123120  20.2989270  64.8693000   4.7843000  27.5493000  65.4363000
   5.7415000  27.5493000  65.4363000   4.5443120  28.4759270  65.4363000
   9.5493000  30.1113000  22.3863000  10.5065000  30.1113000  22.3863000
   9.3093120  31.0379270  22.3863000  12.6923000   7.1303000   2.7623000
  13.6495000   7.1303000   2.7623000  12.4523120   8.0569270   2.7623000
  40.4463000  26.4103000  27.5013000  41.4035000  26.4103000  27.5013000
  40.2063120  27.3369270  27.5013000  66.9033000  26.7223000  14.2053000
  67.8605000  26.7223000  14.2053000  66.6633120  27.6489270  14.2053000
  10.4133000   6.0793000  21.0233000  11.3705000   6.0793000  21.0233000
  10.1733120   7.0059270  21.0233000  10.1473000  19.0843000  25.0193000
  11.1045000  19.0843000  25.0193000   9.9073120  20.0109270  25.0193000
   6.1083000  13.1533000  27.0163000   7.0655000  13.1533000  27.0163000
   5.8683120  14.0799270  27.0163000   3.4363000  17.4403000  30.9113000
   4.3935000  17.4403000  30.9113000   3.1963120  18.3669270  30.9113000
  49.8183000  13.3363000  51.4763000  50.7755000  13.3363000  51.4763000
  49.5783120  14.2629270  51.4763000  10.7373000  13.8253000  66.2003000
  11.6945000  13.8253000  66.2003000  10.4973120  14.7519270  66.2003000
  55.5573000  13.8653000  36.2083000  56.5145000  13.8653000  36.2083000
  55.3173120  14.7919270  36.2083000  55.2243000   4.9843000  51.4733000
  56.1815000   4.9843000  51.4733000  54.9843120   5.9109270  51.4733000
  66.9943000  22.1683000   9.0253000  67.9515000  22.1683000   9.0253000
  66.7543120  23.0949270   9.0253000  18.2363000  29.8543000   3.9263000
  19.1935000  29.8543000   3.9263000  17.9963120  30.7809270   3.9263000
  10.1433000  34.6793000  10.4813000  11.1005000  34.6793000  10.4813000
   9.9033120  35.6059270  10.4813000   9.4483000  18.2303000  62.8123000
  10.4055000  18.2303000  62.8123000   9.2083120  19.1569270  62.8123000
   7.7873000   9.2493000  58.8543000   8.7445000   9.2493000  58.8543000
   7.5473120  10.1759270  58.8543000   2.5683000  26.8493000   7.2683000
   3.5255000  26.8493000   7.2683000   2.3283120  27.7759270   7.2683000
   6.0653000  19.5393000   8.9143000   7.0225000  19.5393000   8.9143000
   5.8253120  20.4659270   8.9143000  66.9023000  14.0443000  17.7453000
  67.8595000  14.0443000  17.7453000  66.6623120  14.9709270  17.7453000
  10.6583000  14.7423000   7.0663000  11.6155000  14.7423000   7.0663000
  10.4183120  15.6689270   7.0663000   4.4743000  22.7343000  26.2493000
   5.4315000  22.7343000  26.2493000   4.2343120  23.6609270  26.2493000
  65.4633000  23.3003000   3.5603000  66.4205000  23.3003000   3.5603000
  65.2233120  24.2269270   3.5603000   4.1953000  14.4963000  32.2313000
   5.1525000  14.4963000  32.2313000   3.9553120  15.4229270  32.2313000
  13.0473000  33.3513000  25.9713000  14.0045000  33.3513000  25.9713000
  12.8073120  34.2779270  25.9713000  62.9603000  15.7393000  41.7923000
  63.9175000  15.7393000  41.7923000  62.7203120  16.6659270  41.7923000
  15.5393000  19.3613000  48.8583000  16.4965000  19.3613000  48.8583000
  15.2993120  20.2879270  48.8583000  12.4583000  37.6163000  44.8893000
  13.4155000  37.6163000  44.8893000  12.2183120  38.5429270  44.8893000
   5.2593000   9.7733000  55.5523000   6.2165000   9.7733000  55.5523000
   5.0193120  10.6999270  55.5523000  47.7023000  20.4783000  58.6453000
  48.6595000  20.4783000  58.6453000  47.4623120  21.4049270  58.6453000
   3.9403000  20.2333000   3.9573000   4.8975000  20.2333000   3.9573000
   3.7003120  21.1599270   3.9573000  15.2793000  40.7373000  65.8683000
  16.2365000  40.7373000  65.8683000  15.0393120  41.6639270  65.8683000
   9.6563000  28.5733000  60.8193000  10.6135000  28.5733000  60.8193000
   9.4163120  29.4999270  60.8193000  56.1223000  40.1693000  16.0513000
  57.0795000  40.1693000  16.0513000  55.8823120  41.0959270  16.0513000
  66.3743000  28.0053000  17.7153000  67.3315000  28.0053000  17.7153000
  66.1343120  28.9319270  17.7153000  15.0413000  33.8373000  65.7553000
  15.9985000  33.8373000  65.7553000  14.8013120  34.7639270  65.7553000
  62.7903000  37.8953000  18.8013000  63.7475000  37.8953000  18.8013000
  62.5503120  38.8219270  18.8013000   3.5783000  42.3933000   6.2383000
   4.5355000  42.3933000   6.2383000   3.3383120  43.3199270   6.2383000
   6.8143000  10.8113000  38.3223000   7.7715000  10.8113000  38.3223000
   6.5743120  11.7379270  38.3223000   6.5843000  38.6233000  19.5323000
   7.5415000  38.6233000  19.5323000   6.3443120  39.5499270  19.5323000
  11.3533000  37.0703000  38.0083000  12.3105000  37.0703000  38.0083000
  11.1133120  37.9969270  38.0083000  14.1563000  29.0723000  39.1053000
  15.1135000  29.0723000  39.1053000  13.9163120  29.9989270  39.1053000
  41.6813000  20.7993000  55.2383000  42.6385000  20.7993000  55.2383000
  41.4413120  21.7259270  55.2383000  64.5153000  19.5363000  62.2383000
  65.4725000  19.5363000  62.2383000  64.2753120  20.4629270  62.2383000
  11.1003000  45.0713000   7.7483000  12.0575000  45.0713000   7.7483000
  10.8603120  45.9979270   7.7483000   3.0973000  37.9073000   4.4463000
   4.0545000  37.9073000   4.4463000   2.8573120  38.8339270   4.4463000
  57.1903000  26.0183000  14.4043000  58.1475000  26.0183000  14.4043000
  56.9503120  26.9449270  14.4043000  57.0103000  32.2663000  18.9883000
  57.9675000  32.2663000  18.9883000  56.7703120  33.1929270  18.9883000
   4.6823000  33.6783000  10.7233000   5.6395000  33.6783000  10.7233000
   4.4423120  34.6049270  10.7233000   4.6263000  42.7433000  13.7003000
   5.5835000  42.7433000  13.7003000   4.3863120  43.6699270  13.7003000
  20.6373000  23.2253000  30.7163000  21.5945000  23.2253000  30.7163000
  20.3973120  24.1519270  30.7163000   7.8453000  35.1213000  27.3423000
   8.8025000  35.1213000  27.3423000   7.6053120  36.0479270  27.3423000
  61.0793000  40.5653000  21.6823000  62.0365000  40.5653000  21.6823000
  60.8393120  41.4919270  21.6823000  12.4603000  18.5423000  63.7753000
  13.4175000  18.5423000  63.7753000  12.2203120  19.4689270  63.7753000
   5.2883000  31.4593000  29.0193000   6.2455000  31.4593000  29.0193000
   5.0483120  32.3859270  29.0193000  17.1103000  36.5033000  34.4753000
  18.0675000  36.5033000  34.4753000  16.8703120  37.4299270  34.4753000
   6.2053000  41.0713000  47.9333000   7.1625000  41.0713000  47.9333000
   5.9653120  41.9979270  47.9333000  12.1913000  43.7613000  50.6593000
  13.1485000  43.7613000  50.6593000  11.9513120  44.6879270  50.6593000
   7.8693000  49.0313000  58.2073000   8.8265000  49.0313000  58.2073000
   7.6293120  49.9579270  58.2073000  63.2253000  48.4913000  64.1523000
  64.1825000  48.4913000  64.1523000  62.9853120  49.4179270  64.1523000
  13.7253000  29.1703000  66.8063000  14.6825000  29.1703000  66.8063000
  13.4853120  30.0969270  66.8063000  10.8303000  32.2113000  19.4403000
  11.7875000  32.2113000  19.4403000  10.5903120  33.1379270  19.4403000
   2.1653000  44.4973000  63.7473000   3.1225000  44.4973000  63.7473000
   1.9253120  45.4239270  63.7473000  66.2803000  38.3893000  18.0353000
  67.2375000  38.3893000  18.0353000  66.0403120  39.3159270  18.0353000
  61.7873000  42.2633000  10.3823000  62.7445000  42.2633000  10.3823000
  61.5473120  43.1899270  10.3823000  20.1863000  33.7723000  24.0743000
  21.1435000  33.7723000  24.0743000  19.9463120  34.6989270  24.0743000
  55.3893000  31.2433000  30.0963000  56.3465000  31.2433000  30.0963000
  55.1493120  32.1699270  30.0963000  16.1363000  37.9353000  37.7543000
  17.0935000  37.9353000  37.7543000  15.8963120  38.8619270  37.7543000
   3.8953000  23.2053000  47.3643000   4.8525000  23.2053000  47.3643000
   3.6553120  24.1319270  47.3643000   9.1333000  38.6983000  53.8633000
  10.0905000  38.6983000  53.8633000   8.8933120  39.6249270  53.8633000
   5.3583000  34.6503000  65.6963000   6.3155000  34.6503000  65.6963000
   5.1183120  35.5769270  65.6963000  13.4383000  34.9163000  43.2193000
  14.3955000  34.9163000  43.2193000  13.1983120  35.8429270  43.2193000
  14.0313000  23.6503000  53.6313000  14.9885000  23.6503000  53.6313000
  13.7913120  24.5769270  53.6313000  61.9183000  36.5993000  13.3873000
  62.8755000  36.5993000  13.3873000  61.6783120  37.5259270  13.3873000
   4.0753000  32.0433000  64.6393000   5.0325000  32.0433000  64.6393000
   3.8353120  32.9699270  64.6393000  49.7853000  40.4963000  17.1043000
  50.7425000  40.4963000  17.1043000  49.5453120  41.4229270  17.1043000
  63.7483000  21.7693000  15.7823000  64.7055000  21.7693000  15.7823000
  63.5083120  22.6959270  15.7823000   2.3313000  31.0173000   3.3283000
   3.2885000  31.0173000   3.3283000   2.0913120  31.9439270   3.3283000
  15.5053000  35.2813000  39.2823000  16.4625000  35.2813000  39.2823000
  15.2653120  36.2079270  39.2823000  15.3793000  19.4453000  20.3673000
  16.3365000  19.4453000  20.3673000  15.1393120  20.3719270  20.3673000
  11.8813000  51.7063000  31.0683000  12.8385000  51.7063000  31.0683000
  11.6413120  52.6329270  31.0683000  61.0903000  29.2523000  25.4263000
  62.0475000  29.2523000  25.4263000  60.8503120  30.1789270  25.4263000
  11.0263000  40.2283000  58.0513000  11.9835000  40.2283000  58.0513000
  10.7863120  41.1549270  58.0513000   3.9363000  47.1633000  55.5793000
   4.8935000  47.1633000  55.5793000   3.6963120  48.0899270  55.5793000
   3.7423000  38.7253000  56.0963000   4.6995000  38.7253000  56.0963000
   3.5023120  39.6519270  56.0963000   6.9773000  52.2033000  49.4583000
   7.9345000  52.2033000  49.4583000   6.7373120  53.1299270  49.4583000
  11.6243000  40.1593000   7.3013000  12.5815000  40.1593000   7.3013000
  11.3843120  41.0859270   7.3013000  11.8483000  36.4393000  13.6793000
  12.8055000  36.4393000  13.6793000  11.6083120  37.3659270  13.6793000
  21.4403000  39.8923000  65.6623000  22.3975000  39.8923000  65.6623000
  21.2003120  40.8189270  65.6623000   9.0003000  47.3933000   3.9403000
   9.9575000  47.3933000   3.9403000   8.7603120  48.3199270   3.9403000
  59.4913000  29.9613000  13.9603000  60.4485000  29.9613000  13.9603000
  59.2513120  30.8879270  13.9603000   7.6513000  36.9773000   9.3083000
   8.6085000  36.9773000   9.3083000   7.4113120  37.9039270   9.3083000
  12.0863000  45.5623000  11.6503000  13.0435000  45.5623000  11.6503000
  11.8463120  46.4889270  11.6503000  11.2513000  46.6093000  30.2733000
  12.2085000  46.6093000  30.2733000  11.0113120  47.5359270  30.2733000
  51.4613000  35.4513000  23.9803000  52.4185000  35.4513000  23.9803000
  51.2213120  36.3779270  23.9803000   3.0533000  25.8973000  25.4813000
   4.0105000  25.8973000  25.4813000   2.8133120  26.8239270  25.4813000
  18.2363000  44.4793000  22.2623000  19.1935000  44.4793000  22.2623000
  17.9963120  45.4059270  22.2623000  64.5973000  55.3573000  25.1973000
  65.5545000  55.3573000  25.1973000  64.3573120  56.2839270  25.1973000
   5.3693000  47.1773000  44.1833000   6.3265000  47.1773000  44.1833000
   5.1293120  48.1039270  44.1833000   3.2033000  26.0553000  56.2003000
   4.1605000  26.0553000  56.2003000   2.9633120  26.9819270  56.2003000
   7.9793000  52.0613000  51.9483000   8.9365000  52.0613000  51.9483000
   7.7393120  52.9879270  51.9483000  60.6773000  28.6833000  58.8493000
  61.6345000  28.6833000  58.8493000  60.4373120  29.6099270  58.8493000
  59.2163000  40.3823000   2.0463000  60.1735000  40.3823000   2.0463000
  58.9763120  41.3089270   2.0463000  60.2243000  48.2063000  64.8353000
  61.1815000  48.2063000  64.8353000  59.9843120  49.1329270  64.8353000
  56.1613000  39.8403000   5.0073000  57.1185000  39.8403000   5.0073000
  55.9213120  40.7669270   5.0073000  60.5353000  35.7743000  17.2053000
  61.4925000  35.7743000  17.2053000  60.2953120  36.7009270  17.2053000
  58.3113000  45.2783000  12.8093000  59.2685000  45.2783000  12.8093000
  58.0713120  46.2049270  12.8093000   8.3483000  39.5453000  29.1443000
   9.3055000  39.5453000  29.1443000   8.1083120  40.4719270  29.1443000
  50.1643000  28.6003000  23.5923000  51.1215000  28.6003000  23.5923000
  49.9243120  29.5269270  23.5923000   5.0513000  55.7513000  37.3233000
   6.0085000  55.7513000  37.3233000   4.8113120  56.6779270  37.3233000
   9.4223000  42.7773000  39.1193000  10.3795000  42.7773000  39.1193000
   9.1823120  43.7039270  39.1193000   6.9873000  47.8143000  28.1063000
   7.9445000  47.8143000  28.1063000   6.7473120  48.7409270  28.1063000
  65.9563000  23.1053000  52.5183000  66.9135000  23.1053000  52.5183000
  65.7163120  24.0319270  52.5183000   2.6073000  43.0843000  54.6503000
   3.5645000  43.0843000  54.6503000   2.3673120  44.0109270  54.6503000
   9.8503000  34.6413000  17.5693000  10.8075000  34.6413000  17.5693000
   9.6103120  35.5679270  17.5693000  66.4773000  58.7223000  12.2103000
  67.4345000  58.7223000  12.2103000  66.2373120  59.6489270  12.2103000
  51.8653000  43.0513000   8.3463000  52.8225000  43.0513000   8.3463000
  51.6253120  43.9779270   8.3463000  60.4313000  36.1693000  25.2163000
  61.3885000  36.1693000  25.2163000  60.1913120  37.0959270  25.2163000
  58.3753000  48.3083000  12.7883000  59.3325000  48.3083000  12.7883000
  58.1353120  49.2349270  12.7883000  52.3963000  38.3413000   8.7233000
  53.3535000  38.3413000   8.7233000  52.1563120  39.2679270   8.7233000
  62.5303000  49.5443000  24.0953000  63.4875000  49.5443000  24.0953000
  62.2903120  50.4709270  24.0953000  11.6723000  46.6333000  21.0083000
  12.6295000  46.6333000  21.0083000  11.4323120  47.5599270  21.0083000
   3.9453000  52.0913000  23.0823000   4.9025000  52.0913000  23.0823000
   3.7053120  53.0179270  23.0823000  16.0273000  53.3443000  27.0463000
  16.9845000  53.3443000  27.0463000  15.7873120  54.2709270  27.0463000
   4.6523000  49.6843000  37.0653000   5.6095000  49.6843000  37.0653000
   4.4123120  50.6109270  37.0653000   6.2903000  58.0953000  38.5633000
   7.2475000  58.0953000  38.5633000   6.0503120  59.0219270  38.5633000
   3.7753000  53.7863000  40.5613000   4.7325000  53.7863000  40.5613000
   3.5353120  54.7129270  40.5613000   6.9793000  49.8353000  52.9803000
   7.9365000  49.8353000  52.9803000   6.7393120  50.7619270  52.9803000
   4.2573000  33.4463000  61.9613000   5.2145000  33.4463000  61.9613000
   4.0173120  34.3729270  61.9613000   3.1993000  47.1713000  61.3983000
   4.1565000  47.1713000  61.3983000   2.9593120  48.0979270  61.3983000
  25.1133000  47.2513000   7.0363000  26.0705000  47.2513000   7.0363000
  24.8733120  48.1779270   7.0363000   9.0853000  53.9903000  19.5883000
  10.0425000  53.9903000  19.5883000   8.8453120  54.9169270  19.5883000
  62.9723000  45.5303000  66.1023000  63.9295000  45.5303000  66.1023000
  62.7323120  46.4569270  66.1023000  63.8403000  50.2463000   5.9463000
  64.7975000  50.2463000   5.9463000  63.6003120  51.1729270   5.9463000
  58.2603000  36.9933000  22.8033000  59.2175000  36.9933000  22.8033000
  58.0203120  37.9199270  22.8033000  59.9613000  50.2413000  13.5123000
  60.9185000  50.2413000  13.5123000  59.7213120  51.1679270  13.5123000
  14.0483000  46.4493000  15.3743000  15.0055000  46.4493000  15.3743000
  13.8083120  47.3759270  15.3743000  64.6043000  53.2383000  28.6313000
  65.5615000  53.2383000  28.6313000  64.3643120  54.1649270  28.6313000
   4.4973000  50.3613000  33.5573000   5.4545000  50.3613000  33.5573000
   4.2573120  51.2879270  33.5573000   7.7883000  64.0073000  28.4883000
   8.7455000  64.0073000  28.4883000   7.5483120  64.9339270  28.4883000
   6.6603000  39.5373000  45.5923000   7.6175000  39.5373000  45.5923000
   6.4203120  40.4639270  45.5923000   2.5243000  44.1073000  48.9943000
   3.4815000  44.1073000  48.9943000   2.2843120  45.0339270  48.9943000
   2.3683000  54.6653000  42.8323000   3.3255000  54.6653000  42.8323000
   2.1283120  55.5919270  42.8323000   9.5373000  48.8293000  46.9303000
  10.4945000  48.8293000  46.9303000   9.2973120  49.7559270  46.9303000
  66.0163000  62.1523000  10.7613000  66.9735000  62.1523000  10.7613000
  65.7763120  63.0789270  10.7613000  10.3723000  60.2233000   3.1443000
  11.3295000  60.2233000   3.1443000  10.1323120  61.1499270   3.1443000
   4.9393000  36.9293000  53.1553000   5.8965000  36.9293000  53.1553000
   4.6993120  37.8559270  53.1553000  63.5213000  42.1173000   7.7923000
  64.4785000  42.1173000   7.7923000  63.2813120  43.0439270   7.7923000
   5.4093000  47.2333000   7.9783000   6.3665000  47.2333000   7.9783000
   5.1693120  48.1599270   7.9783000  66.3503000  46.1043000  16.8613000
  67.3075000  46.1043000  16.8613000  66.1103120  47.0309270  16.8613000
  57.5543000  37.6993000  20.3223000  58.5115000  37.6993000  20.3223000
  57.3143120  38.6259270  20.3223000  55.4653000  55.2603000   8.9433000
  56.4225000  55.2603000   8.9433000  55.2253120  56.1869270   8.9433000
  65.2863000  51.2613000  24.7163000  66.2435000  51.2613000  24.7163000
  65.0463120  52.1879270  24.7163000   3.3723000  49.0993000   7.0853000
   4.3295000  49.0993000   7.0853000   3.1323120  50.0259270   7.0853000
   4.4973000  56.2623000  43.7933000   5.4545000  56.2623000  43.7933000
   4.2573120  57.1889270  43.7933000  13.9393000  66.2763000  41.3763000
  14.8965000  66.2763000  41.3763000  13.6993120  67.2029270  41.3763000
   7.7473000  59.6113000  45.4393000   8.7045000  59.6113000  45.4393000
   7.5073120  60.5379270  45.4393000   3.9113000  57.4273000  56.3833000
   4.8685000  57.4273000  56.3833000   3.6713120  58.3539270  56.3833000
   7.7753000  66.1653000  57.2243000   8.7325000  66.1653000  57.2243000
   7.5353120  67.0919270  57.2243000  49.5053000  57.8943000  64.5253000
  50.4625000  57.8943000  64.5253000  49.2653120  58.8209270  64.5253000
  13.1383000  59.5313000  61.4063000  14.0955000  59.5313000  61.4063000
  12.8983120  60.4579270  61.4063000   4.1713000  50.5583000  66.5223000
   5.1285000  50.5583000  66.5223000   3.9313120  51.4849270  66.5223000
  58.4053000   2.6583000  66.1493000  59.3625000   2.6583000  66.1493000
  58.1653120   3.5849270  66.1493000  44.2373000  46.4853000  10.4603000
  45.1945000  46.4853000  10.4603000  43.9973120  47.4119270  10.4603000
  13.8403000  63.0253000  15.9073000  14.7975000  63.0253000  15.9073000
  13.6003120  63.9519270  15.9073000  66.9243000  51.7653000  27.9613000
  67.8815000  51.7653000  27.9613000  66.6843120  52.6919270  27.9613000
  16.2003000  61.2263000   6.2363000  17.1575000  61.2263000   6.2363000
  15.9603120  62.1529270   6.2363000   8.1313000   4.4393000  29.8043000
   9.0885000   4.4393000  29.8043000   7.8913120   5.3659270  29.8043000
  14.4603000  65.7193000  36.0723000  15.4175000  65.7193000  36.0723000
  14.2203120  66.6459270  36.0723000  15.3123000  35.6023000  45.1833000
  16.2695000  35.6023000  45.1833000  15.0723120  36.5289270  45.1833000
   6.5393000  46.0263000  30.0753000   7.4965000  46.0263000  30.0753000
   6.2993120  46.9529270  30.0753000   7.8973000  46.0123000  41.1273000
   8.8545000  46.0123000  41.1273000   7.6573120  46.9389270  41.1273000
   7.7493000  54.2473000  40.7463000   8.7065000  54.2473000  40.7463000
   7.5093120  55.1739270  40.7463000   5.7943000  58.6003000  42.4313000
   6.7515000  58.6003000  42.4313000   5.5543120  59.5269270  42.4313000
  64.2023000  64.7473000   7.2173000  65.1595000  64.7473000   7.2173000
  63.9623120  65.6739270   7.2173000  20.9893000  57.0753000   4.1933000
  21.9465000  57.0753000   4.1933000  20.7493120  58.0019270   4.1933000
   6.2713000  17.7973000  63.3013000   7.2285000  17.7973000  63.3013000
   6.0313120  18.7239270  63.3013000   8.6013000  57.1073000  61.6663000
   9.5585000  57.1073000  61.6663000   8.3613120  58.0339270  61.6663000
  62.7683000  56.5653000  14.2163000  63.7255000  56.5653000  14.2163000
  62.5283120  57.4919270  14.2163000  64.2443000  60.7473000  12.1153000
  65.2015000  60.7473000  12.1153000  64.0043120  61.6739270  12.1153000
   6.7333000  54.7223000  12.6503000   7.6905000  54.7223000  12.6503000
   6.4933120  55.6489270  12.6503000  65.7533000  55.7743000  18.3873000
  66.7105000  55.7743000  18.3873000  65.5133120  56.7009270  18.3873000
  60.7853000  49.2673000  29.1763000  61.7425000  49.2673000  29.1763000
  60.5453120  50.1939270  29.1763000  15.1633000  60.1583000  23.0923000
  16.1205000  60.1583000  23.0923000  14.9233120  61.0849270  23.0923000
   9.3833000  52.3083000  30.5913000  10.3405000  52.3083000  30.5913000
   9.1433120  53.2349270  30.5913000   3.1883000  60.8863000  37.0043000
   4.1455000  60.8863000  37.0043000   2.9483120  61.8129270  37.0043000
   7.3303000  61.0943000  36.0303000   8.2875000  61.0943000  36.0303000
   7.0903120  62.0209270  36.0303000   3.1123000  48.1153000  46.8783000
   4.0695000  48.1153000  46.8783000   2.8723120  49.0419270  46.8783000
  15.7433000  66.5773000  22.7383000  16.7005000  66.5773000  22.7383000
  15.5033120  67.5039270  22.7383000   8.7143000  53.2183000  38.4803000
   9.6715000  53.2183000  38.4803000   8.4743120  54.1449270  38.4803000
   9.5423000  52.1863000  46.8573000  10.4995000  52.1863000  46.8573000
   9.3023120  53.1129270  46.8573000   5.4833000  57.1403000  65.6743000
   6.4405000  57.1403000  65.6743000   5.2433120  58.0669270  65.6743000
   6.4643000   6.8343000  59.0913000   7.4215000   6.8343000  59.0913000
   6.2243120   7.7609270  59.0913000   3.2853000  55.0853000  13.6243000
   4.2425000  55.0853000  13.6243000   3.0453120  56.0119270  13.6243000
  22.1013000  43.6533000  60.5623000  23.0585000  43.6533000  60.5623000
  21.8613120  44.5799270  60.5623000  13.4303000  51.2873000   6.0703000
  14.3875000  51.2873000   6.0703000  13.1903120  52.2139270   6.0703000
  20.2003000  66.3363000   7.4853000  21.1575000  66.3363000   7.4853000
  19.9603120  67.2629270   7.4853000  66.5803000  62.5773000  24.6753000
  67.5375000  62.5773000  24.6753000  66.3403120  63.5039270  24.6753000
  65.1673000  62.1813000  19.9603000  66.1245000  62.1813000  19.9603000
  64.9273120  63.1079270  19.9603000  62.6163000   5.9723000  21.6833000
  63.5735000   5.9723000  21.6833000  62.3763120   6.8989270  21.6833000
  64.2653000   6.3333000  23.9143000  65.2225000   6.3333000  23.9143000
  64.0253120   7.2599270  23.9143000   5.5843000  49.9123000  26.7043000
   6.5415000  49.9123000  26.7043000   5.3443120  50.8389270  26.7043000
  11.1053000   8.5033000  33.6453000  12.0625000   8.5033000  33.6453000
  10.8653120   9.4299270  33.6453000  62.6703000   8.6283000  24.0923000
  63.6275000   8.6283000  24.0923000  62.4303120   9.5549270  24.0923000
  65.1193000  10.2483000  58.3923000  66.0765000  10.2483000  58.3923000
  64.8793120  11.1749270  58.3923000   5.5633000  13.3203000  59.1063000
   6.5205000  13.3203000  59.1063000   5.3233120  14.2469270  59.1063000
   3.7353000  58.5973000  53.1743000   4.6925000  58.5973000  53.1743000
   3.4953120  59.5239270  53.1743000   7.1533000  65.6143000  65.6353000
   8.1105000  65.6143000  65.6353000   6.9133120  66.5409270  65.6353000
  67.0003000  57.5513000   5.5973000  67.9575000  57.5513000   5.5973000
  66.7603120  58.4779270   5.5973000  62.0153000   2.9843000  61.4333000
  62.9725000   2.9843000  61.4333000  61.7753120   3.9109270  61.4333000
   6.6613000  60.8843000  66.0673000   7.6185000  60.8843000  66.0673000
   6.4213120  61.8109270  66.0673000  17.1803000   8.3343000   4.2453000
  18.1375000   8.3343000   4.2453000  16.9403120   9.2609270   4.2453000
   2.2903000  54.9913000   7.0163000   3.2475000  54.9913000   7.0163000
   2.0503120  55.9179270   7.0163000  59.2793000  67.1263000   9.6433000
  60.2365000  67.1263000   9.6433000  59.0393120  68.0529270   9.6433000
   6.6673000  57.9843000  13.1703000   7.6245000  57.9843000  13.1703000
   6.4273120  58.9109270  13.1703000  64.6603000   3.6853000  33.8723000
  65.6175000   3.6853000  33.8723000  64.4203120   4.6119270  33.8723000
  59.4673000   9.6433000  24.0473000  60.4245000   9.6433000  24.0473000
  59.2273120  10.5699270  24.0473000   4.3693000  62.5573000  27.9433000
   5.3265000  62.5573000  27.9433000   4.1293120  63.4839270  27.9433000
   9.3373000   5.5633000  35.8403000  10.2945000   5.5633000  35.8403000
   9.0973120   6.4899270  35.8403000   4.2713000  56.4143000  30.8903000
   5.2285000  56.4143000  30.8903000   4.0313120  57.3409270  30.8903000
  57.1333000   5.2583000  49.1763000  58.0905000   5.2583000  49.1763000
  56.8933120   6.1849270  49.1763000  61.7813000  21.1303000  64.7033000
  62.7385000  21.1303000  64.7033000  61.5413120  22.0569270  64.7033000
  13.5623000  27.8873000  52.0323000  14.5195000  27.8873000  52.0323000
  13.3223120  28.8139270  52.0323000  45.0243000   9.3213000  49.2003000
  45.9815000   9.3213000  49.2003000  44.7843120  10.2479270  49.2003000
  60.6983000  66.1783000   3.7763000  61.6555000  66.1783000   3.7763000
  60.4583120  67.1049270   3.7763000  66.0783000   5.9173000  58.3193000
  67.0355000   5.9173000  58.3193000  65.8383120   6.8439270  58.3193000
  66.4623000   4.1573000  60.3923000  67.4195000   4.1573000  60.3923000
  66.2223120   5.0839270  60.3923000  49.6743000  17.0433000  49.1663000
  50.6315000  17.0433000  49.1663000  49.4343120  17.9699270  49.1663000
  11.7023000  14.6413000  11.9363000  12.6595000  14.6413000  11.9363000
  11.4623120  15.5679270  11.9363000  66.4253000  17.5373000   8.6853000
  67.3825000  17.5373000   8.6853000  66.1853120  18.4639270   8.6853000
   6.8793000  50.0543000  13.7053000   7.8365000  50.0543000  13.7053000
   6.6393120  50.9809270  13.7053000  63.7533000   5.4673000   1.7683000
  64.7105000   5.4673000   1.7683000  63.5133120   6.3939270   1.7683000
  15.8443000  64.4973000  33.4603000  16.8015000  64.4973000  33.4603000
  15.6043120  65.4239270  33.4603000   8.8273000   3.8393000  21.5753000
   9.7845000   3.8393000  21.5753000   8.5873120   4.7659270  21.5753000
  66.7443000   5.1403000  32.3103000  67.7015000   5.1403000  32.3103000
  66.5043120   6.0669270  32.3103000  12.6623000  21.0903000  40.8083000
  13.6195000  21.0903000  40.8083000  12.4223120  22.0169270  40.8083000
  61.0053000   6.4333000  41.9263000  61.9625000   6.4333000  41.9263000
  60.7653120   7.3599270  41.9263000  61.6743000  10.5863000  40.2313000
  62.6315000  10.5863000  40.2313000  61.4343120  11.5129270  40.2313000
  17.3433000  62.7193000  51.7303000  18.3005000  62.7193000  51.7303000
  17.1033120  63.6459270  51.7303000  11.7233000  16.5453000  50.4783000
  12.6805000  16.5453000  50.4783000  11.4833120  17.4719270  50.4783000
  63.3253000  12.3153000  43.5373000  64.2825000  12.3153000  43.5373000
  63.0853120  13.2419270  43.5373000  58.1003000  10.7623000  49.2943000
  59.0575000  10.7623000  49.2943000  57.8603120  11.6889270  49.2943000
   5.9393000  58.9523000   2.6203000   6.8965000  58.9523000   2.6203000
   5.6993120  59.8789270   2.6203000  10.9743000   8.0613000  61.0783000
  11.9315000   8.0613000  61.0783000  10.7343120   8.9879270  61.0783000
   3.6903000   4.7423000  54.3083000   4.6475000   4.7423000  54.3083000
   3.4503120   5.6689270  54.3083000   6.9693000  17.6243000  66.0093000
   7.9265000  17.6243000  66.0093000   6.7293120  18.5509270  66.0093000
  15.6573000   3.6843000   4.7373000  16.6145000   3.6843000   4.7373000
  15.4173120   4.6109270   4.7373000  10.5893000  12.3463000  10.5723000
  11.5465000  12.3463000  10.5723000  10.3493120  13.2729270  10.5723000
  59.8233000   7.1173000  13.5043000  60.7805000   7.1173000  13.5043000
  59.5833120   8.0439270  13.5043000  11.4303000  54.1323000   5.0753000
  12.3875000  54.1323000   5.0753000  11.1903120  55.0589270   5.0753000
  10.8443000  13.7323000  14.4793000  11.8015000  13.7323000  14.4793000
  10.6043120  14.6589270  14.4793000   4.8913000  60.8663000  21.5543000
   5.8485000  60.8663000  21.5543000   4.6513120  61.7929270  21.5543000
  11.1123000  66.2263000  38.5593000  12.0695000  66.2263000  38.5593000
  10.8723120  67.1529270  38.5593000   2.6813000  60.6603000  11.9793000
   3.6385000  60.6603000  11.9793000   2.4413120  61.5869270  11.9793000
  66.2003000  10.8493000  34.4123000  67.1575000  10.8493000  34.4123000
  65.9603120  11.7759270  34.4123000  66.3913000   7.2093000  30.0163000
  67.3485000   7.2093000  30.0163000  66.1513120   8.1359270  30.0163000
   7.1883000  67.0513000  30.9423000   8.1455000  67.0513000  30.9423000
   6.9483120  67.9779270  30.9423000  62.6433000  21.9493000   2.7873000
  63.6005000  21.9493000   2.7873000  62.4033120  22.8759270   2.7873000
  10.1363000  18.9233000  50.1813000  11.0935000  18.9233000  50.1813000
   9.8963120  19.8499270  50.1813000   3.5633000  59.1113000  39.5293000
   4.5205000  59.1113000  39.5293000   3.3233120  60.0379270  39.5293000
   6.5963000  64.1563000  38.2923000   7.5535000  64.1563000  38.2923000
   6.3563120  65.0829270  38.2923000   8.0113000  61.8303000  63.1183000
   8.9685000  61.8303000  63.1183000   7.7713120  62.7569270  63.1183000
  12.1123000  61.3773000   8.7073000  13.0695000  61.3773000   8.7073000
  11.8723120  62.3039270   8.7073000  12.0483000   2.4053000   3.7973000
  13.0055000   2.4053000   3.7973000  11.8083120   3.3319270   3.7973000
   6.3843000   9.8903000   9.5223000   7.3415000   9.8903000   9.5223000
   6.1443120  10.8169270   9.5223000   5.1693000   6.4523000  11.5593000
   6.1265000   6.4523000  11.5593000   4.9293120   7.3789270  11.5593000
  19.5623000  18.3063000  62.7453000  20.5195000  18.3063000  62.7453000
  19.3223120  19.2329270  62.7453000  52.2043000   5.0323000  21.2043000
  53.1615000   5.0323000  21.2043000  51.9643120   5.9589270  21.2043000
   5.0423000   9.2303000  21.0703000   5.9995000   9.2303000  21.0703000
   4.8023120  10.1569270  21.0703000   4.6573000   6.8093000  34.3573000
   5.6145000   6.8093000  34.3573000   4.4173120   7.7359270  34.3573000
   3.6063000  10.0303000  30.4073000   4.5635000  10.0303000  30.4073000
   3.3663120  10.9569270  30.4073000  65.7193000  21.0843000  11.9383000
  66.6765000  21.0843000  11.9383000  65.4793120  22.0109270  11.9383000
  11.4663000  14.8583000  48.1893000  12.4235000  14.8583000  48.1893000
  11.2263120  15.7849270  48.1893000   2.5043000  19.6673000  38.8353000
   3.4615000  19.6673000  38.8353000   2.2643120  20.5939270  38.8353000
  11.7443000   9.6403000  26.6933000  12.7015000   9.6403000  26.6933000
  11.5043120  10.5669270  26.6933000   5.9253000  65.1473000  41.6323000
   6.8825000  65.1473000  41.6323000   5.6853120  66.0739270  41.6323000
  22.2413000  19.9273000  55.4813000  23.1985000  19.9273000  55.4813000
  22.0013120  20.8539270  55.4813000  11.6933000   5.9503000  34.5503000
  12.6505000   5.9503000  34.5503000  11.4533120   6.8769270  34.5503000
  62.4673000   8.5503000  42.6423000  63.4245000   8.5503000  42.6423000
  62.2273120   9.4769270  42.6423000  22.5313000  17.9833000  50.1173000
  23.4885000  17.9833000  50.1173000  22.2913120  18.9099270  50.1173000
   2.6633000   6.2393000  56.4643000   3.6205000   6.2393000  56.4643000
   2.4233120   7.1659270  56.4643000   3.6183000  12.4723000  63.4953000
   4.5755000  12.4723000  63.4953000   3.3783120  13.3989270  63.4953000
   4.8863000  12.0903000  14.9033000   5.8435000  12.0903000  14.9033000
   4.6463120  13.0169270  14.9033000  57.0263000  11.9923000  64.7143000
  57.9835000  11.9923000  64.7143000  56.7863120  12.9189270  64.7143000
  66.8283000  17.8833000  66.4303000  67.7855000  17.8833000  66.4303000
  66.5883120  18.8099270  66.4303000   4.1443000   7.5713000  17.9983000
   5.1015000   7.5713000  17.9983000   3.9043120   8.4979270  17.9983000
   8.1483000  24.0363000   4.0643000   9.1055000  24.0363000   4.0643000
   7.9083120  24.9629270   4.0643000  33.5713000  14.5213000   8.7973000
  34.5285000  14.5213000   8.7973000  33.3313120  15.4479270   8.7973000
   5.7833000   5.6703000  21.1623000   6.7405000   5.6703000  21.1623000
   5.5433120   6.5969270  21.1623000  56.8513000   2.6713000  28.2513000
  57.8085000   2.6713000  28.2513000  56.6113120   3.5979270  28.2513000
   4.1103000  22.2373000  23.3763000   5.0675000  22.2373000  23.3763000
   3.8703120  23.1639270  23.3763000  22.3803000  15.3813000  12.8113000
  23.3375000  15.3813000  12.8113000  22.1403120  16.3079270  12.8113000
  66.9493000  27.2653000  21.4293000  67.9065000  27.2653000  21.4293000
  66.7093120  28.1919270  21.4293000  13.2583000   7.3133000  36.5913000
  14.2155000   7.3133000  36.5913000  13.0183120   8.2399270  36.5913000
   3.5533000  11.2833000  26.2593000   4.5105000  11.2833000  26.2593000
   3.3133120  12.2099270  26.2593000   5.8933000   3.6353000  34.5063000
   6.8505000   3.6353000  34.5063000   5.6533120   4.5619270  34.5063000
  16.2923000  12.2973000  21.8813000  17.2495000  12.2973000  21.8813000
  16.0523120  13.2239270  21.8813000  12.2553000  11.5073000  55.2373000
  13.2125000  11.5073000  55.2373000  12.0153120  12.4339270  55.2373000
  64.1673000  12.3983000  47.3543000  65.1245000  12.3983000  47.3543000
  63.9273120  13.3249270  47.3543000   4.6853000  64.5433000  50.8473000
   5.6425000  64.5433000  50.8473000   4.4453120  65.4699270  50.8473000
  13.0473000  14.1783000  58.1973000  14.0045000  14.1783000  58.1973000
  12.8073120  15.1049270  58.1973000  11.9663000  21.8553000  64.4333000
  12.9235000  21.8553000  64.4333000  11.7263120  22.7819270  64.4333000
  13.4103000  21.2443000  66.7343000  14.3675000  21.2443000  66.7343000
  13.1703120  22.1709270  66.7343000   9.7313000   7.2213000  58.4233000
  10.6885000   7.2213000  58.4233000   9.4913120   8.1479270  58.4233000
   3.0133000  16.6583000  62.7633000   3.9705000  16.6583000  62.7633000
   2.7733120  17.5849270  62.7633000  11.6583000  15.7613000  64.3373000
  12.6155000  15.7613000  64.3373000  11.4183120  16.6879270  64.3373000
  27.8913000  18.3593000  18.5513000  28.8485000  18.3593000  18.5513000
  27.6513120  19.2859270  18.5513000  10.6433000  30.2023000   7.3243000
  11.6005000  30.2023000   7.3243000  10.4033120  31.1289270   7.3243000
  62.1983000  17.7743000  12.8593000  63.1555000  17.7743000  12.8593000
  61.9583120  18.7009270  12.8593000  64.7203000  34.5433000  25.4013000
  65.6775000  34.5433000  25.4013000  64.4803120  35.4699270  25.4013000
  64.7583000  23.7713000  18.6763000  65.7155000  23.7713000  18.6763000
  64.5183120  24.6979270  18.6763000   7.3393000  16.5693000  20.8353000
   8.2965000  16.5693000  20.8353000   7.0993120  17.4959270  20.8353000
  18.0503000   9.1193000  24.5263000  19.0075000   9.1193000  24.5263000
  17.8103120  10.0459270  24.5263000  24.6383000  20.2063000  18.5333000
  25.5955000  20.2063000  18.5333000  24.3983120  21.1329270  18.5333000
  55.5003000  14.0083000  44.7993000  56.4575000  14.0083000  44.7993000
  55.2603120  14.9349270  44.7993000  67.1523000  65.9923000  28.7593000
  68.1095000  65.9923000  28.7593000  66.9123120  66.9189270  28.7593000
  11.8713000   2.6063000  40.8563000  12.8285000   2.6063000  40.8563000
  11.6313120   3.5329270  40.8563000   9.7133000  22.3763000  55.7123000
  10.6705000  22.3763000  55.7123000   9.4733120  23.3029270  55.7123000
   2.5083000  22.4123000  39.1693000   3.4655000  22.4123000  39.1693000
   2.2683120  23.3389270  39.1693000   3.7733000  15.0193000  50.3983000
   4.7305000  15.0193000  50.3983000   3.5333120  15.9459270  50.3983000
   7.2243000  14.8623000   6.3343000   8.1815000  14.8623000   6.3343000
   6.9843120  15.7889270   6.3343000  10.7353000  18.7723000  57.4623000
  11.6925000  18.7723000  57.4623000  10.4953120  19.6989270  57.4623000
   4.2903000  60.4143000  57.0133000   5.2475000  60.4143000  57.0133000
   4.0503120  61.3409270  57.0133000  66.6553000  16.4043000  57.9583000
  67.6125000  16.4043000  57.9583000  66.4153120  17.3309270  57.9583000
  60.7683000  31.4823000  16.9993000  61.7255000  31.4823000  16.9993000
  60.5283120  32.4089270  16.9993000  29.6163000  11.6333000  20.9183000
  30.5735000  11.6333000  20.9183000  29.3763120  12.5599270  20.9183000
   6.3183000   3.1353000  22.0753000   7.2755000   3.1353000  22.0753000
   6.0783120   4.0619270  22.0753000   6.3603000  27.0313000  16.9453000
   7.3175000  27.0313000  16.9453000   6.1203120  27.9579270  16.9453000
  12.7323000   2.2523000  29.4083000  13.6895000   2.2523000  29.4083000
  12.4923120   3.1789270  29.4083000   8.3463000  14.7573000  31.4363000
   9.3035000  14.7573000  31.4363000   8.1063120  15.6839270  31.4363000
   6.9263000  15.5093000   9.6993000   7.8835000  15.5093000   9.6993000
   6.6863120  16.4359270   9.6993000   3.2543000   9.5193000  33.5823000
   4.2115000   9.5193000  33.5823000   3.0143120  10.4459270  33.5823000
   5.1153000  28.8523000  46.1133000   6.0725000  28.8523000  46.1133000
   4.8753120  29.7789270  46.1133000  65.7153000  67.0743000  35.7093000
  66.6725000  67.0743000  35.7093000  65.4753120  68.0009270  35.7093000
  12.1563000   8.1513000  20.5723000  13.1135000   8.1513000  20.5723000
  11.9163120   9.0779270  20.5723000  66.8203000  17.1433000  50.6913000
  67.7775000  17.1433000  50.6913000  66.5803120  18.0699270  50.6913000
  66.1033000  19.0403000  57.2953000  67.0605000  19.0403000  57.2953000
  65.8633120  19.9669270  57.2953000  61.7373000  14.3613000  48.7033000
  62.6945000  14.3613000  48.7033000  61.4973120  15.2879270  48.7033000
   3.4453000  23.7073000   2.7803000   4.4025000  23.7073000   2.7803000
   3.2053120  24.6339270   2.7803000   5.5433000  32.8123000  56.3443000
   6.5005000  32.8123000  56.3443000   5.3033120  33.7389270  56.3443000
  66.3813000  11.5343000  49.7723000  67.3385000  11.5343000  49.7723000
  66.1413120  12.4609270  49.7723000  11.3963000  23.3123000   4.7453000
  12.3535000  23.3123000   4.7453000  11.1563120  24.2389270   4.7453000
  64.9003000  23.8093000  58.4683000  65.8575000  23.8093000  58.4683000
  64.6603120  24.7359270  58.4683000   2.5213000  35.8093000  14.6683000
   3.4785000  35.8093000  14.6683000   2.2813120  36.7359270  14.6683000
   8.2193000  14.1883000  62.6193000   9.1765000  14.1883000  62.6193000
   7.9793120  15.1149270  62.6193000  61.6393000  31.2693000  12.9403000
  62.5965000  31.2693000  12.9403000  61.3993120  32.1959270  12.9403000
   6.1573000  31.1883000  22.8653000   7.1145000  31.1883000  22.8653000
   5.9173120  32.1149270  22.8653000  64.0863000  17.6153000  19.1453000
  65.0435000  17.6153000  19.1453000  63.8463120  18.5419270  19.1453000
   4.1103000  12.3363000   4.3693000   5.0675000  12.3363000   4.3693000
   3.8703120  13.2629270   4.3693000   4.3483000  29.4003000  23.8083000
   5.3055000  29.4003000  23.8083000   4.1083120  30.3269270  23.8083000
   4.3863000  29.8123000  39.5653000   5.3435000  29.8123000  39.5653000
   4.1463120  30.7389270  39.5653000   9.8893000   9.6553000  35.8493000
  10.8465000   9.6553000  35.8493000   9.6493120  10.5819270  35.8493000
  15.1513000  11.5343000  31.1973000  16.1085000  11.5343000  31.1973000
  14.9113120  12.4609270  31.1973000   6.9203000  11.6463000  51.8413000
   7.8775000  11.6463000  51.8413000   6.6803120  12.5729270  51.8413000
  66.5043000   3.7723000  49.2783000  67.4615000   3.7723000  49.2783000
  66.2643120   4.6989270  49.2783000  66.9653000  20.1663000  53.4693000
  67.9225000  20.1663000  53.4693000  66.7253120  21.0929270  53.4693000
   2.5893000  25.4333000   4.6333000   3.5465000  25.4333000   4.6333000
   2.3493120  26.3599270   4.6333000  15.1203000  16.5233000  50.3913000
  16.0775000  16.5233000  50.3913000  14.8803120  17.4499270  50.3913000
   5.3773000  21.4063000  56.0443000   6.3345000  21.4063000  56.0443000
   5.1373120  22.3329270  56.0443000  17.8393000  25.4853000  50.6603000
  18.7965000  25.4853000  50.6603000  17.5993120  26.4119270  50.6603000
  16.5603000  41.9473000   3.2693000  17.5175000  41.9473000   3.2693000
  16.3203120  42.8739270   3.2693000  28.2213000  33.8823000  61.5373000
  29.1785000  33.8823000  61.5373000  27.9813120  34.8089270  61.5373000
  25.7253000  32.6963000  60.9043000  26.6825000  32.6963000  60.9043000
  25.4853120  33.6229270  60.9043000   3.8493000  30.0973000   9.0713000
   4.8065000  30.0973000   9.0713000   3.6093120  31.0239270   9.0713000
  14.9863000  26.2593000  14.8373000  15.9435000  26.2593000  14.8373000
  14.7463120  27.1859270  14.8373000   2.7613000  29.7863000  11.7603000
   3.7185000  29.7863000  11.7603000   2.5213120  30.7129270  11.7603000
   4.4763000   7.9503000   9.2853000   5.4335000   7.9503000   9.2853000
   4.2363120   8.8769270   9.2853000   8.6773000  21.2233000  19.0793000
   9.6345000  21.2233000  19.0793000   8.4373120  22.1499270  19.0793000
  59.4393000  33.3803000  18.7243000  60.3965000  33.3803000  18.7243000
  59.1993120  34.3069270  18.7243000  60.3803000   6.8233000  23.7493000
  61.3375000   6.8233000  23.7493000  60.1403120   7.7499270  23.7493000
  15.1033000  26.2263000  38.5303000  16.0605000  26.2263000  38.5303000
  14.8633120  27.1529270  38.5303000   4.6013000  16.8083000  36.1193000
   5.5585000  16.8083000  36.1193000   4.3613120  17.7349270  36.1193000
   4.8513000  37.0513000  42.3953000   5.8085000  37.0513000  42.3953000
   4.6113120  37.9779270  42.3953000  24.8913000  22.3943000  47.3693000
  25.8485000  22.3943000  47.3693000  24.6513120  23.3209270  47.3693000
   6.9453000  22.6553000  29.1313000   7.9025000  22.6553000  29.1313000
   6.7053120  23.5819270  29.1313000  15.2483000  25.2203000  63.3143000
  16.2055000  25.2203000  63.3143000  15.0083120  26.1469270  63.3143000
  15.0183000  21.8533000  62.2613000  15.9755000  21.8533000  62.2613000
  14.7783120  22.7799270  62.2613000  64.3133000  15.3893000  53.4803000
  65.2705000  15.3893000  53.4803000  64.0733120  16.3159270  53.4803000
   3.1953000  24.1763000  52.6003000   4.1525000  24.1763000  52.6003000
   2.9553120  25.1029270  52.6003000  11.1933000  32.7073000  65.3773000
  12.1505000  32.7073000  65.3773000  10.9533120  33.6339270  65.3773000
  57.0853000  36.5483000  65.3073000  58.0425000  36.5483000  65.3073000
  56.8453120  37.4749270  65.3073000   9.5503000  25.7253000  66.1393000
  10.5075000  25.7253000  66.1393000   9.3103120  26.6519270  66.1393000
   4.1323000  46.1173000  64.9743000   5.0895000  46.1173000  64.9743000
   3.8923120  47.0439270  64.9743000  11.1053000  40.1783000  19.7683000
  12.0625000  40.1783000  19.7683000  10.8653120  41.1049270  19.7683000
  17.9583000  24.1683000   5.5263000  18.9155000  24.1683000   5.5263000
  17.7183120  25.0949270   5.5263000  15.3063000  23.9853000   4.4923000
  16.2635000  23.9853000   4.4923000  15.0663120  24.9119270   4.4923000
  11.2913000  30.3063000  31.8953000  12.2485000  30.3063000  31.8953000
  11.0513120  31.2329270  31.8953000   4.7713000  35.7343000  16.4933000
   5.7285000  35.7343000  16.4933000   4.5313120  36.6609270  16.4933000
  62.1833000  19.4583000  19.9043000  63.1405000  19.4583000  19.9043000
  61.9433120  20.3849270  19.9043000  10.1553000  19.9303000  32.7373000
  11.1125000  19.9303000  32.7373000   9.9153120  20.8569270  32.7373000
   6.9633000  39.5053000  22.2563000   7.9205000  39.5053000  22.2563000
   6.7233120  40.4319270  22.2563000  64.9933000  25.5013000  24.6273000
  65.9505000  25.5013000  24.6273000  64.7533120  26.4279270  24.6273000
  12.2043000  23.0023000  42.7533000  13.1615000  23.0023000  42.7533000
  11.9643120  23.9289270  42.7533000  17.0923000  28.7333000  33.1473000
  18.0495000  28.7333000  33.1473000  16.8523120  29.6599270  33.1473000
  51.9663000  11.1833000  38.2033000  52.9235000  11.1833000  38.2033000
  51.7263120  12.1099270  38.2033000   5.0373000  20.7393000  44.9323000
   5.9945000  20.7393000  44.9323000   4.7973120  21.6659270  44.9323000
   9.4973000  32.5823000  57.4053000  10.4545000  32.5823000  57.4053000
   9.2573120  33.5089270  57.4053000  67.0313000  21.3353000  56.1143000
  67.9885000  21.3353000  56.1143000  66.7913120  22.2619270  56.1143000
   3.8673000  34.8623000  58.9333000   4.8245000  34.8623000  58.9333000
   3.6273120  35.7889270  58.9333000  13.1183000  32.3663000  62.7583000
  14.0755000  32.3663000  62.7583000  12.8783120  33.2929270  62.7583000
   9.9473000  25.2303000   9.3823000  10.9045000  25.2303000   9.3823000
   9.7073120  26.1569270   9.3823000  66.8733000  34.7863000  62.5833000
  67.8305000  34.7863000  62.5833000  66.6333120  35.7129270  62.5833000
  12.6953000  16.5153000   7.4633000  13.6525000  16.5153000   7.4633000
  12.4553120  17.4419270   7.4633000  21.4263000  27.3173000  19.1933000
  22.3835000  27.3173000  19.1933000  21.1863120  28.2439270  19.1933000
   8.7503000  35.9223000  24.7933000   9.7075000  35.9223000  24.7933000
   8.5103120  36.8489270  24.7933000   8.7643000  36.5203000  37.0863000
   9.7215000  36.5203000  37.0863000   8.5243120  37.4469270  37.0863000
   3.8523000  27.2173000  19.9393000   4.8095000  27.2173000  19.9393000
   3.6123120  28.1439270  19.9393000   3.4493000  27.4323000  28.0773000
   4.4065000  27.4323000  28.0773000   3.2093120  28.3589270  28.0773000
  25.0973000  23.3843000  19.8143000  26.0545000  23.3843000  19.8143000
  24.8573120  24.3109270  19.8143000   3.5203000  36.3823000  36.1533000
   4.4775000  36.3823000  36.1533000   3.2803120  37.3089270  36.1533000
  17.1843000  19.0563000  51.3143000  18.1415000  19.0563000  51.3143000
  16.9443120  19.9829270  51.3143000  10.4123000  35.7483000  54.9103000
  11.3695000  35.7483000  54.9103000  10.1723120  36.6749270  54.9103000
  61.2503000  24.4263000  58.2243000  62.2075000  24.4263000  58.2243000
  61.0103120  25.3529270  58.2243000  47.5633000  11.8073000  42.9753000
  48.5205000  11.8073000  42.9753000  47.3233120  12.7339270  42.9753000
   6.1783000  30.4503000  65.4263000   7.1355000  30.4503000  65.4263000
   5.9383120  31.3769270  65.4263000   2.4263000  23.7463000  57.7183000
   3.3835000  23.7463000  57.7183000   2.1863120  24.6729270  57.7183000
  15.2263000  27.8113000  64.9213000  16.1835000  27.8113000  64.9213000
  14.9863120  28.7379270  64.9213000   7.3233000  42.8493000  12.7103000
   8.2805000  42.8493000  12.7103000   7.0833120  43.7759270  12.7103000
  66.1823000  48.7933000   5.2613000  67.1395000  48.7933000   5.2613000
  65.9423120  49.7199270   5.2613000  66.2013000  32.4603000  66.4533000
  67.1585000  32.4603000  66.4533000  65.9613120  33.3869270  66.4533000
  57.3153000  31.6803000  13.8053000  58.2725000  31.6803000  13.8053000
  57.0753120  32.6069270  13.8053000  10.8533000  39.3933000  12.6063000
  11.8105000  39.3933000  12.6063000  10.6133120  40.3199270  12.6063000
  63.8253000  42.8003000  24.6793000  64.7825000  42.8003000  24.6793000
  63.5853120  43.7269270  24.6793000  18.2733000  18.9353000  22.7513000
  19.2305000  18.9353000  22.7513000  18.0333120  19.8619270  22.7513000
  56.2243000  31.4113000  23.4463000  57.1815000  31.4113000  23.4463000
  55.9843120  32.3379270  23.4463000  13.6973000  38.3003000  34.1313000
  14.6545000  38.3003000  34.1313000  13.4573120  39.2269270  34.1313000
   5.5563000  25.0833000  27.8113000   6.5135000  25.0833000  27.8113000
   5.3163120  26.0099270  27.8113000  61.5933000  44.3473000  26.2143000
  62.5505000  44.3473000  26.2143000  61.3533120  45.2739270  26.2143000
   3.3913000  31.8653000  38.1033000   4.3485000  31.8653000  38.1033000
   3.1513120  32.7919270  38.1033000   6.0013000  26.1753000  54.1193000
   6.9585000  26.1753000  54.1193000   5.7613120  27.1019270  54.1193000
  66.5003000  25.9213000  60.9183000  67.4575000  25.9213000  60.9183000
  66.2603120  26.8479270  60.9183000   8.9203000  32.3993000  51.2293000
   9.8775000  32.3993000  51.2293000   8.6803120  33.3259270  51.2293000
   5.5273000  40.0283000  57.8353000   6.4845000  40.0283000  57.8353000
   5.2873120  40.9549270  57.8353000  47.5903000  39.8813000   6.4593000
  48.5475000  39.8813000   6.4593000  47.3503120  40.8079270   6.4593000
   5.8003000  44.4163000  55.5773000   6.7575000  44.4163000  55.5773000
   5.5603120  45.3429270  55.5773000   6.9803000  37.4933000   3.6413000
   7.9375000  37.4933000   3.6413000   6.7403120  38.4199270   3.6413000
   8.7573000  42.4343000   6.8943000   9.7145000  42.4343000   6.8943000
   8.5173120  43.3609270   6.8943000  23.7213000  33.9103000  13.8653000
  24.6785000  33.9103000  13.8653000  23.4813120  34.8369270  13.8653000
   5.9733000  46.3053000  19.2943000   6.9305000  46.3053000  19.2943000
   5.7333120  47.2319270  19.2943000   9.2523000  31.5073000  33.7163000
  10.2095000  31.5073000  33.7163000   9.0123120  32.4339270  33.7163000
  16.9503000  45.4593000  19.4403000  17.9075000  45.4593000  19.4403000
  16.7103120  46.3859270  19.4403000  65.7163000  37.9363000  25.2823000
  66.6735000  37.9363000  25.2823000  65.4763120  38.8629270  25.2823000
   9.2023000  32.8813000  21.8453000  10.1595000  32.8813000  21.8453000
   8.9623120  33.8079270  21.8453000  63.4883000  34.1573000  22.9143000
  64.4455000  34.1573000  22.9143000  63.2483120  35.0839270  22.9143000
   3.9243000  38.2653000  27.0993000   4.8815000  38.2653000  27.0993000
   3.6843120  39.1919270  27.0993000  60.2673000  53.0353000  26.9563000
  61.2245000  53.0353000  26.9563000  60.0273120  53.9619270  26.9563000
  10.9123000  40.3233000  40.2363000  11.8695000  40.3233000  40.2363000
  10.6723120  41.2499270  40.2363000  11.8383000  35.2033000  45.7083000
  12.7955000  35.2033000  45.7083000  11.5983120  36.1299270  45.7083000
  60.0633000  48.2343000   5.3923000  61.0205000  48.2343000   5.3923000
  59.8233120  49.1609270   5.3923000  58.9453000  32.8673000  21.4533000
  59.9025000  32.8673000  21.4533000  58.7053120  33.7939270  21.4533000
  63.9363000  53.0453000   4.2733000  64.8935000  53.0453000   4.2733000
  63.6963120  53.9719270   4.2733000  62.7953000  31.0793000   7.6923000
  63.7525000  31.0793000   7.6923000  62.5553120  32.0059270   7.6923000
  60.7193000  35.1283000   9.9843000  61.6765000  35.1283000   9.9843000
  60.4793120  36.0549270   9.9843000  13.2033000  35.5603000  21.6933000
  14.1605000  35.5603000  21.6933000  12.9633120  36.4869270  21.6933000
  13.7163000  37.0873000  36.6453000  14.6735000  37.0873000  36.6453000
  13.4763120  38.0139270  36.6453000   8.5663000  38.8813000  24.3973000
   9.5235000  38.8813000  24.3973000   8.3263120  39.8079270  24.3973000
  15.3433000  36.4573000  41.7993000  16.3005000  36.4573000  41.7993000
  15.1033120  37.3839270  41.7993000  20.4033000  36.8533000  27.6243000
  21.3605000  36.8533000  27.6243000  20.1633120  37.7799270  27.6243000
   4.7763000  42.4743000  40.0873000   5.7335000  42.4743000  40.0873000
   4.5363120  43.4009270  40.0873000   7.8973000  37.0643000  41.3353000
   8.8545000  37.0643000  41.3353000   7.6573120  37.9909270  41.3353000
  17.7763000  39.4783000  32.9473000  18.7335000  39.4783000  32.9473000
  17.5363120  40.4049270  32.9473000   7.8063000  38.7393000  36.0283000
   8.7635000  38.7393000  36.0283000   7.5663120  39.6659270  36.0283000
   3.5543000  30.8393000  48.1893000   4.5115000  30.8393000  48.1893000
   3.3143120  31.7659270  48.1893000  12.5293000  36.7763000  52.6383000
  13.4865000  36.7763000  52.6383000  12.2893120  37.7029270  52.6383000
  12.9863000  30.5803000  47.4533000  13.9435000  30.5803000  47.4533000
  12.7463120  31.5069270  47.4533000   9.6363000  45.5913000  56.2013000
  10.5935000  45.5913000  56.2013000   9.3963120  46.5179270  56.2013000
   4.4793000  52.6743000  12.5843000   5.4365000  52.6743000  12.5843000
   4.2393120  53.6009270  12.5843000  66.4023000  37.5443000   7.4523000
  67.3595000  37.5443000   7.4523000  66.1623120  38.4709270   7.4523000
   5.6483000  50.3983000   7.7893000   6.6055000  50.3983000   7.7893000
   5.4083120  51.3249270   7.7893000  54.1603000  34.6513000  18.0543000
  55.1175000  34.6513000  18.0543000  53.9203120  35.5779270  18.0543000
  57.0423000  45.1233000  18.3273000  57.9995000  45.1233000  18.3273000
  56.8023120  46.0499270  18.3273000  59.2263000  39.6603000   5.5093000
  60.1835000  39.6603000   5.5093000  58.9863120  40.5869270   5.5093000
   5.7173000  34.2573000  21.8443000   6.6745000  34.2573000  21.8443000
   5.4773120  35.1839270  21.8443000   5.6263000  43.4853000  30.7273000
   6.5835000  43.4853000  30.7273000   5.3863120  44.4119270  30.7273000
  59.2813000  47.0273000  26.2973000  60.2385000  47.0273000  26.2973000
  59.0413120  47.9539270  26.2973000  12.0343000  42.9103000  41.2663000
  12.9915000  42.9103000  41.2663000  11.7943120  43.8369270  41.2663000
   7.6413000  43.3633000  37.0943000   8.5985000  43.3633000  37.0943000
   7.4013120  44.2899270  37.0943000  49.2993000  52.2843000  66.3483000
  50.2565000  52.2843000  66.3483000  49.0593120  53.2109270  66.3483000
  12.5513000  55.4753000  55.3743000  13.5085000  55.4753000  55.3743000
  12.3113120  56.4019270  55.3743000   3.9643000  38.1293000  46.0983000
   4.9215000  38.1293000  46.0983000   3.7243120  39.0559270  46.0983000
   8.6933000  53.6483000  57.1333000   9.6505000  53.6483000  57.1333000
   8.4533120  54.5749270  57.1333000  66.8993000  51.4363000   7.4533000
  67.8565000  51.4363000   7.4533000  66.6593120  52.3629270   7.4533000
   9.2443000  45.5623000   5.9293000  10.2015000  45.5623000   5.9293000
   9.0043120  46.4889270   5.9293000   8.1013000  34.5873000  32.3453000
   9.0585000  34.5873000  32.3453000   7.8613120  35.5139270  32.3453000
   5.8283000  35.5253000   7.3873000   6.7855000  35.5253000   7.3873000
   5.5883120  36.4519270   7.3873000  58.2303000  40.6013000  20.8423000
  59.1875000  40.6013000  20.8423000  57.9903120  41.5279270  20.8423000
  10.2353000  52.1313000  10.8753000  11.1925000  52.1313000  10.8753000
   9.9953120  53.0579270  10.8753000  13.3793000  36.5973000  17.6913000
  14.3365000  36.5973000  17.6913000  13.1393120  37.5239270  17.6913000
  57.0903000  38.8643000  25.8563000  58.0475000  38.8643000  25.8563000
  56.8503120  39.7909270  25.8563000  16.6743000  58.4503000  29.4813000
  17.6315000  58.4503000  29.4813000  16.4343120  59.3769270  29.4813000
  13.6503000  56.1113000  12.2413000  14.6075000  56.1113000  12.2413000
  13.4103120  57.0379270  12.2413000  12.4163000  57.1423000  26.9223000
  13.3735000  57.1423000  26.9223000  12.1763120  58.0689270  26.9223000
   5.2063000  44.4673000   7.2353000   6.1635000  44.4673000   7.2353000
   4.9663120  45.3939270   7.2353000  21.1663000  41.1813000  32.7763000
  22.1235000  41.1813000  32.7763000  20.9263120  42.1079270  32.7763000
  10.1033000  37.6503000  42.9383000  11.0605000  37.6503000  42.9383000
   9.8633120  38.5769270  42.9383000   7.3893000  49.2663000  43.4283000
   8.3465000  49.2663000  43.4283000   7.1493120  50.1929270  43.4283000
  13.1273000  54.2893000  44.5653000  14.0845000  54.2893000  44.5653000
  12.8873120  55.2159270  44.5653000   5.1443000  51.0783000  59.7003000
   6.1015000  51.0783000  59.7003000   4.9043120  52.0049270  59.7003000
   5.7493000  51.3253000  55.2083000   6.7065000  51.3253000  55.2083000
   5.5093120  52.2519270  55.2083000  22.9643000  53.1293000  61.9953000
  23.9215000  53.1293000  61.9953000  22.7243120  54.0559270  61.9953000
  12.8613000  56.0753000  65.5113000  13.8185000  56.0753000  65.5113000
  12.6213120  57.0019270  65.5113000  19.0573000  56.2323000  17.8043000
  20.0145000  56.2323000  17.8043000  18.8173120  57.1589270  17.8043000
  65.3403000   4.8493000  19.8293000  66.2975000   4.8493000  19.8293000
  65.1003120   5.7759270  19.8293000   8.3693000  38.8333000  15.4013000
   9.3265000  38.8333000  15.4013000   8.1293120  39.7599270  15.4013000
  66.5923000  45.8653000   6.9933000  67.5495000  45.8653000   6.9933000
  66.3523120  46.7919270   6.9933000   3.2323000  49.2353000  25.5283000
   4.1895000  49.2353000  25.5283000   2.9923120  50.1619270  25.5283000
   8.2273000  51.7153000  27.9083000   9.1845000  51.7153000  27.9083000
   7.9873120  52.6419270  27.9083000   9.4263000  48.0463000  19.7143000
  10.3835000  48.0463000  19.7143000   9.1863120  48.9729270  19.7143000
   5.0633000  55.2833000  15.7813000   6.0205000  55.2833000  15.7813000
   4.8233120  56.2099270  15.7813000  12.8713000  55.1413000  30.7593000
  13.8285000  55.1413000  30.7593000  12.6313120  56.0679270  30.7593000
   4.3793000  59.7463000  29.5613000   5.3365000  59.7463000  29.5613000
   4.1393120  60.6729270  29.5613000   5.0493000  55.2413000  51.2383000
   6.0065000  55.2413000  51.2383000   4.8093120  56.1679270  51.2383000
  22.7603000  40.1983000  63.3153000  23.7175000  40.1983000  63.3153000
  22.5203120  41.1249270  63.3153000   4.4713000  53.2943000  61.7613000
   5.4285000  53.2943000  61.7613000   4.2313120  54.2209270  61.7613000
  11.6513000  56.6093000  61.3473000  12.6085000  56.6093000  61.3473000
  11.4113120  57.5359270  61.3473000  11.1813000  51.5763000  60.5133000
  12.1385000  51.5763000  60.5133000  10.9413120  52.5029270  60.5133000
  65.3153000  49.0903000   2.4603000  66.2725000  49.0903000   2.4603000
  65.0753120  50.0169270   2.4603000  13.1463000  49.6723000  67.0043000
  14.1035000  49.6723000  67.0043000  12.9063120  50.5989270  67.0043000
   3.5313000  41.2973000   9.5043000   4.4885000  41.2973000   9.5043000
   3.2913120  42.2239270   9.5043000  63.8503000  46.5773000  17.8083000
  64.8075000  46.5773000  17.8083000  63.6103120  47.5039270  17.8083000
   7.7383000  60.9543000   6.8723000   8.6955000  60.9543000   6.8723000
   7.4983120  61.8809270   6.8723000   7.8593000  63.0303000  22.5183000
   8.8165000  63.0303000  22.5183000   7.6193120  63.9569270  22.5183000
   8.8593000  55.4333000  22.0433000   9.8165000  55.4333000  22.0433000
   8.6193120  56.3599270  22.0433000  65.8893000  38.8063000   4.9433000
  66.8465000  38.8063000   4.9433000  65.6493120  39.7329270   4.9433000
   8.1093000  45.7173000  21.5993000   9.0665000  45.7173000  21.5993000
   7.8693120  46.6439270  21.5993000  13.8673000  60.5533000  25.4803000
  14.8245000  60.5533000  25.4803000  13.6273120  61.4799270  25.4803000
  22.5263000  39.3933000  27.7003000  23.4835000  39.3933000  27.7003000
  22.2863120  40.3199270  27.7003000   5.2543000  53.5113000  42.7983000
   6.2115000  53.5113000  42.7983000   5.0143120  54.4379270  42.7983000
   7.8583000  45.5743000  49.0373000   8.8155000  45.5743000  49.0373000
   7.6183120  46.5009270  49.0373000   8.6433000  51.2803000  55.6773000
   9.6005000  51.2803000  55.6773000   8.4033120  52.2069270  55.6773000
  11.9323000  42.8893000  44.1763000  12.8895000  42.8893000  44.1763000
  11.6923120  43.8159270  44.1763000  11.5803000  44.7743000  54.3673000
  12.5375000  44.7743000  54.3673000  11.3403120  45.7009270  54.3673000
   7.2803000  44.5323000  57.8823000   8.2375000  44.5323000  57.8823000
   7.0403120  45.4589270  57.8823000  11.0913000  59.9613000  54.6203000
  12.0485000  59.9613000  54.6203000  10.8513120  60.8879270  54.6203000
   8.1743000  58.6713000   4.1643000   9.1315000  58.6713000   4.1643000
   7.9343120  59.5979270   4.1643000  65.5743000  60.7573000   5.6813000
  66.5315000  60.7573000   5.6813000  65.3343120  61.6839270   5.6813000
  12.7983000  56.9213000  16.5423000  13.7555000  56.9213000  16.5423000
  12.5583120  57.8479270  16.5423000  13.4883000  60.1773000  13.0383000
  14.4455000  60.1773000  13.0383000  13.2483120  61.1039270  13.0383000
  61.0723000   3.1393000  16.2073000  62.0295000   3.1393000  16.2073000
  60.8323120   4.0659270  16.2073000   9.2483000  45.7823000  28.4643000
  10.2055000  45.7823000  28.4643000   9.0083120  46.7089270  28.4643000
   6.1933000  57.8953000   9.9743000   7.1505000  57.8953000   9.9743000
   5.9533120  58.8219270   9.9743000   6.2073000  62.0513000  33.5683000
   7.1645000  62.0513000  33.5683000   5.9673120  62.9779270  33.5683000
   9.8383000  47.4153000  22.7263000  10.7955000  47.4153000  22.7263000
   9.5983120  48.3419270  22.7263000  12.1493000  59.0743000  34.5183000
  13.1065000  59.0743000  34.5183000  11.9093120  60.0009270  34.5183000
  20.7783000  51.7033000  40.5203000  21.7355000  51.7033000  40.5203000
  20.5383120  52.6299270  40.5203000   3.0403000  58.3023000  50.5573000
   3.9975000  58.3023000  50.5573000   2.8003120  59.2289270  50.5573000
   5.9313000  62.0083000  51.2533000   6.8885000  62.0083000  51.2533000
   5.6913120  62.9349270  51.2533000  13.1563000  66.0723000  60.7803000
  14.1135000  66.0723000  60.7803000  12.9163120  66.9989270  60.7803000
  29.6523000  47.5223000   5.4433000  30.6095000  47.5223000   5.4433000
  29.4123120  48.4489270   5.4433000   7.5683000  55.6873000  63.8773000
   8.5255000  55.6873000  63.8773000   7.3283120  56.6139270  63.8773000
  18.8563000  49.8443000  49.8443000  19.8135000  49.8443000  49.8443000
  18.6163120  50.7709270  49.8443000   2.7683000  58.0573000  59.5013000
   3.7255000  58.0573000  59.5013000   2.5283120  58.9839270  59.5013000
   7.5493000   4.1983000  64.1403000   8.5065000   4.1983000  64.1403000
   7.3093120   5.1249270  64.1403000   2.5133000   6.2343000  12.3243000
   3.4705000   6.2343000  12.3243000   2.2733120   7.1609270  12.3243000
  66.4423000  46.1833000   4.2213000  67.3995000  46.1833000   4.2213000
  66.2023120  47.1099270   4.2213000   3.0313000  66.0773000  12.5893000
   3.9885000  66.0773000  12.5893000   2.7913120  67.0039270  12.5893000
  64.2963000   3.8673000  25.1093000  65.2535000   3.8673000  25.1093000
  64.0563120   4.7939270  25.1093000  63.6303000  54.6423000  21.3593000
  64.5875000  54.6423000  21.3593000  63.3903120  55.5689270  21.3593000
   5.9453000  59.3833000  25.6953000   6.9025000  59.3833000  25.6953000
   5.7053120  60.3099270  25.6953000  11.9063000  60.5883000  23.2873000
  12.8635000  60.5883000  23.2873000  11.6663120  61.5149270  23.2873000
   5.7833000  62.1163000  30.4453000   6.7405000  62.1163000  30.4453000
   5.5433120  63.0429270  30.4453000  12.5933000  59.2873000  31.7593000
  13.5505000  59.2873000  31.7593000  12.3533120  60.2139270  31.7593000
   6.6793000  56.8743000  34.9903000   7.6365000  56.8743000  34.9903000
   6.4393120  57.8009270  34.9903000  15.6293000  66.7253000  30.1293000
  16.5865000  66.7253000  30.1293000  15.3893120  67.6519270  30.1293000
  10.1433000  59.8393000  47.4713000  11.1005000  59.8393000  47.4713000
   9.9033120  60.7659270  47.4713000   6.2693000  58.9963000  47.5023000
   7.2265000  58.9963000  47.5023000   6.0293120  59.9229270  47.5023000
  17.4873000   4.7493000  46.7793000  18.4445000   4.7493000  46.7793000
  17.2473120   5.6759270  46.7793000   5.9033000  10.6283000  60.6783000
   6.8605000  10.6283000  60.6783000   5.6633120  11.5549270  60.6783000
   8.0883000  37.8513000  59.5583000   9.0455000  37.8513000  59.5583000
   7.8483120  38.7779270  59.5583000   9.2493000  55.9453000  55.5323000
  10.2065000  55.9453000  55.5323000   9.0093120  56.8719270  55.5323000
  16.2733000  65.8393000  60.8983000  17.2305000  65.8393000  60.8983000
  16.0333120  66.7659270  60.8983000   5.8023000  60.4553000  12.1653000
   6.7595000  60.4553000  12.1653000   5.5623120  61.3819270  12.1653000
  67.1703000  55.2983000  24.1863000  68.1275000  55.2983000  24.1863000
  66.9303120  56.2249270  24.1863000  57.2523000  66.8063000  16.6413000
  58.2095000  66.8063000  16.6413000  57.0123120  67.7329270  16.6413000
   2.8283000  59.2153000   7.3843000   3.7855000  59.2153000   7.3843000
   2.5883120  60.1419270   7.3843000  11.9853000  58.6523000  20.9253000
  12.9425000  58.6523000  20.9253000  11.7453120  59.5789270  20.9253000
  60.4043000  16.1853000  21.2903000  61.3615000  16.1853000  21.2903000
  60.1643120  17.1119270  21.2903000   7.1223000   7.1533000  17.7903000
   8.0795000   7.1533000  17.7903000   6.8823120   8.0799270  17.7903000
  12.1563000  67.1773000  36.2143000  13.1135000  67.1773000  36.2143000
  11.9163120  68.1039270  36.2143000  17.7313000  64.0543000  29.6373000
  18.6885000  64.0543000  29.6373000  17.4913120  64.9809270  29.6373000
   3.6553000   7.3503000  31.2863000   4.6125000   7.3503000  31.2863000
   3.4153120   8.2769270  31.2863000   4.4473000   4.3133000  42.8973000
   5.4045000   4.3133000  42.8973000   4.2073120   5.2399270  42.8973000
   8.8203000  19.5093000  65.2563000   9.7775000  19.5093000  65.2563000
   8.5803120  20.4359270  65.2563000  14.7563000  64.6133000  49.1193000
  15.7135000  64.6133000  49.1193000  14.5163120  65.5399270  49.1193000
  61.5583000   3.3013000  48.0783000  62.5155000   3.3013000  48.0783000
  61.3183120   4.2279270  48.0783000   7.1133000  56.8483000  52.1153000
   8.0705000  56.8483000  52.1153000   6.8733120  57.7749270  52.1153000
   2.5053000  10.0343000  58.8083000   3.4625000  10.0343000  58.8083000
   2.2653120  10.9609270  58.8083000  14.6073000  52.7093000  52.0643000
  15.5645000  52.7093000  52.0643000  14.3673120  53.6359270  52.0643000
  13.7943000  66.8223000  10.7993000  14.7515000  66.8223000  10.7993000
  13.5543120  67.7489270  10.7993000  10.8813000  66.1363000  63.0083000
  11.8385000  66.1363000  63.0083000  10.6413120  67.0629270  63.0083000
  17.0943000  54.9943000  14.7143000  18.0515000  54.9943000  14.7143000
  16.8543120  55.9209270  14.7143000  55.9383000   9.4743000  22.4613000
  56.8955000   9.4743000  22.4613000  55.6983120  10.4009270  22.4613000
  12.4713000   8.4863000  17.6283000  13.4285000   8.4863000  17.6283000
  12.2313120   9.4129270  17.6283000   9.7293000  66.2333000  34.0693000
  10.6865000  66.2333000  34.0693000   9.4893120  67.1599270  34.0693000
  16.5873000  59.3483000  34.8123000  17.5445000  59.3483000  34.8123000
  16.3473120  60.2749270  34.8123000  63.9193000  65.3213000  25.4293000
  64.8765000  65.3213000  25.4293000  63.6793120  66.2479270  25.4293000
  15.0143000  60.3673000  38.0633000  15.9715000  60.3673000  38.0633000
  14.7743120  61.2939270  38.0633000   8.9943000  64.7463000  31.7803000
   9.9515000  64.7463000  31.7803000   8.7543120  65.6729270  31.7803000
  12.5923000  62.9393000  47.7593000  13.5495000  62.9393000  47.7593000
  12.3523120  63.8659270  47.7593000   1.8803000  49.1923000  43.2583000
   2.8375000  49.1923000  43.2583000   1.6403120  50.1189270  43.2583000
   2.8813000  56.8123000  40.6763000   3.8385000  56.8123000  40.6763000
   2.6413120  57.7389270  40.6763000  57.3703000   8.0983000  59.6603000
  58.3275000   8.0983000  59.6603000  57.1303120   9.0249270  59.6603000
  10.7123000  50.0023000   2.9533000  11.6695000  50.0023000   2.9533000
  10.4723120  50.9289270   2.9533000   4.7703000  58.1723000  62.9783000
   5.7275000  58.1723000  62.9783000   4.5303120  59.0989270  62.9783000
   8.7923000  56.7443000   7.9803000   9.7495000  56.7443000   7.9803000
   8.5523120  57.6709270   7.9803000  16.0183000  17.3673000  60.4603000
  16.9755000  17.3673000  60.4603000  15.7783120  18.2939270  60.4603000
  28.6633000  13.8593000   2.4243000  29.6205000  13.8593000   2.4243000
  28.4233120  14.7859270   2.4243000   3.9553000   3.4713000  26.6233000
   4.9125000   3.4713000  26.6233000   3.7153120   4.3979270  26.6233000
  55.1963000  16.0983000  38.2723000  56.1535000  16.0983000  38.2723000
  54.9563120  17.0249270  38.2723000  13.5293000  21.3793000  11.7033000
  14.4865000  21.3793000  11.7033000  13.2893120  22.3059270  11.7033000
   9.6303000  12.3683000  30.6953000  10.5875000  12.3683000  30.6953000
   9.3903120  13.2949270  30.6953000   6.4133000   8.3973000  39.2793000
   7.3705000   8.3973000  39.2793000   6.1733120   9.3239270  39.2793000
  12.2133000   8.2093000  56.6133000  13.1705000   8.2093000  56.6133000
  11.9733120   9.1359270  56.6133000  12.6593000  10.1813000  32.0603000
  13.6165000  10.1813000  32.0603000  12.4193120  11.1079270  32.0603000
   5.1713000  66.1863000  46.5133000   6.1285000  66.1863000  46.5133000
   4.9313120  67.1129270  46.5133000   8.8513000  14.0883000  46.6463000
   9.8085000  14.0883000  46.6463000   8.6113120  15.0149270  46.6463000
  11.0083000  63.7393000  51.6833000  11.9655000  63.7393000  51.6833000
  10.7683120  64.6659270  51.6833000   6.8583000  59.5203000  61.8623000
   7.8155000  59.5203000  61.8623000   6.6183120  60.4469270  61.8623000
  12.0853000  59.0963000  38.7053000  13.0425000  59.0963000  38.7053000
  11.8453120  60.0229270  38.7053000  13.0203000   7.0563000  58.8693000
  13.9775000   7.0563000  58.8693000  12.7803120   7.9829270  58.8693000
  13.8143000  66.8733000  57.4053000  14.7715000  66.8733000  57.4053000
  13.5743120  67.7999270  57.4053000  21.8393000  63.4343000   6.1843000
  22.7965000  63.4343000   6.1843000  21.5993120  64.3609270   6.1843000
   8.7933000   3.9893000  15.1563000   9.7505000   3.9893000  15.1563000
   8.5533120   4.9159270  15.1563000  19.5783000   7.5363000   7.6203000
  20.5355000   7.5363000   7.6203000  19.3383120   8.4629270   7.6203000
   5.7943000   9.4643000  14.5213000   6.7515000   9.4643000  14.5213000
   5.5543120  10.3909270  14.5213000   9.1553000  67.1113000  19.3563000
  10.1125000  67.1113000  19.3563000   8.9153120  68.0379270  19.3563000
   7.2443000  59.3513000  22.1053000   8.2015000  59.3513000  22.1053000
   7.0043120  60.2779270  22.1053000  12.8153000  11.6453000  28.6273000
  13.7725000  11.6453000  28.6273000  12.5753120  12.5719270  28.6273000
  23.8993000   4.6513000  21.5883000  24.8565000   4.6513000  21.5883000
  23.6593120   5.5779270  21.5883000  13.1073000  62.4973000  21.6123000
  14.0645000  62.4973000  21.6123000  12.8673120  63.4239270  21.6123000
   6.7713000  66.7273000  35.9183000   7.7285000  66.7273000  35.9183000
   6.5313120  67.6539270  35.9183000  18.3983000  54.1053000  23.9013000
  19.3555000  54.1053000  23.9013000  18.1583120  55.0319270  23.9013000
  22.7413000   9.0653000  32.3213000  23.6985000   9.0653000  32.3213000
  22.5013120   9.9919270  32.3213000  14.2873000  14.7813000  48.4683000
  15.2445000  14.7813000  48.4683000  14.0473120  15.7079270  48.4683000
  64.7323000   4.3993000  42.0963000  65.6895000   4.3993000  42.0963000
  64.4923120   5.3259270  42.0963000   4.8453000   7.4843000  54.1803000
   5.8025000   7.4843000  54.1803000   4.6053120   8.4109270  54.1803000
  20.6343000  57.7573000  51.7783000  21.5915000  57.7573000  51.7783000
  20.3943120  58.6839270  51.7783000  14.2403000  15.2943000  61.4363000
  15.1975000  15.2943000  61.4363000  14.0003120  16.2209270  61.4363000
   7.1683000  52.9733000  61.6483000   8.1255000  52.9733000  61.6483000
   6.9283120  53.8999270  61.6483000   7.5443000  67.0343000  63.0513000
   8.5015000  67.0343000  63.0513000   7.3043120  67.9609270  63.0513000
  14.2593000  11.2163000   3.9603000  15.2165000  11.2163000   3.9603000
  14.0193120  12.1429270   3.9603000  11.0773000  65.5333000  22.1033000
  12.0345000  65.5333000  22.1033000  10.8373120  66.4599270  22.1033000
   8.3993000  64.3023000   3.9433000   9.3565000  64.3023000   3.9433000
   8.1593120  65.2289270   3.9433000  12.9433000  11.3753000   9.6723000
  13.9005000  11.3753000   9.6723000  12.7033120  12.3019270   9.6723000
   3.6043000   4.9713000  17.1433000   4.5615000   4.9713000  17.1433000
   3.3643120   5.8979270  17.1433000  17.8993000  14.3583000  18.6533000
  18.8565000  14.3583000  18.6533000  17.6593120  15.2849270  18.6533000
   3.6653000  13.3893000  19.6373000   4.6225000  13.3893000  19.6373000
   3.4253120  14.3159270  19.6373000  17.5753000  64.5833000  26.7343000
  18.5325000  64.5833000  26.7343000  17.3353120  65.5099270  26.7343000
  10.9863000  15.6693000  19.0853000  11.9435000  15.6693000  19.0853000
  10.7463120  16.5959270  19.0853000   5.2243000  11.6333000  24.1643000
   6.1815000  11.6333000  24.1643000   4.9843120  12.5599270  24.1643000
   5.8603000  65.9753000  28.6723000   6.8175000  65.9753000  28.6723000
   5.6203120  66.9019270  28.6723000   7.1703000  64.5203000  25.6273000
   8.1275000  64.5203000  25.6273000   6.9303120  65.4469270  25.6273000
   4.6903000   5.9083000  28.7033000   5.6475000   5.9083000  28.7033000
   4.4503120   6.8349270  28.7033000   7.7193000  14.8793000  52.3543000
   8.6765000  14.8793000  52.3543000   7.4793120  15.8059270  52.3543000
  66.2613000   5.2533000  54.4673000  67.2185000   5.2533000  54.4673000
  66.0213120   6.1799270  54.4673000  64.8153000   9.2223000  49.0913000
  65.7725000   9.2223000  49.0913000  64.5753120  10.1489270  49.0913000
   2.5163000   4.7033000  35.2053000   3.4735000   4.7033000  35.2053000
   2.2763120   5.6299270  35.2053000  12.4333000  14.1993000  37.2473000
  13.3905000  14.1993000  37.2473000  12.1933120  15.1259270  37.2473000
  20.2073000  17.8993000   5.5853000  21.1645000  17.8993000   5.5853000
  19.9673120  18.8259270   5.5853000  13.8973000  59.8623000  58.4243000
  14.8545000  59.8623000  58.4243000  13.6573120  60.7889270  58.4243000
   3.8393000  19.0293000  66.2393000   4.7965000  19.0293000  66.2393000
   3.5993120  19.9559270  66.2393000  13.5253000   5.9323000  63.1223000
  14.4825000   5.9323000  63.1223000  13.2853120   6.8589270  63.1223000
  17.1963000   5.0393000   9.1513000  18.1535000   5.0393000   9.1513000
  16.9563120   5.9659270   9.1513000  14.9003000   6.3003000   8.3043000
  15.8575000   6.3003000   8.3043000  14.6603120   7.2269270   8.3043000
   7.4743000   6.1913000  26.1623000   8.4315000   6.1913000  26.1623000
   7.2343120   7.1179270  26.1623000  18.0873000  21.2603000  17.6153000
  19.0445000  21.2603000  17.6153000  17.8473120  22.1869270  17.6153000
  12.0613000  15.8313000  16.0653000  13.0185000  15.8313000  16.0653000
  11.8213120  16.7579270  16.0653000  17.7743000  19.5623000  13.1553000
  18.7315000  19.5623000  13.1553000  17.5343120  20.4889270  13.1553000
  17.1643000   3.3173000  19.9913000  18.1215000   3.3173000  19.9913000
  16.9243120   4.2439270  19.9913000   4.8213000  13.8673000  44.4403000
   5.7785000  13.8673000  44.4403000   4.5813120  14.7939270  44.4403000
   8.8243000  64.2733000  35.9183000   9.7815000  64.2733000  35.9183000
   8.5843120  65.1999270  35.9183000  66.9983000  21.9133000  22.5473000
  67.9555000  21.9133000  22.5473000  66.7583120  22.8399270  22.5473000
  10.7473000  14.9503000  53.3543000  11.7045000  14.9503000  53.3543000
  10.5073120  15.8769270  53.3543000   4.8743000   3.9683000  47.4313000
   5.8315000   3.9683000  47.4313000   4.6343120   4.8949270  47.4313000
   7.6033000  10.7213000  54.6013000   8.5605000  10.7213000  54.6013000
   7.3633120  11.6479270  54.6013000   3.9083000  17.1443000  57.1623000
   4.8655000  17.1443000  57.1623000   3.6683120  18.0709270  57.1623000
   9.0703000  17.1273000  46.7743000  10.0275000  17.1273000  46.7743000
   8.8303120  18.0539270  46.7743000  13.5353000  17.2673000  47.3423000
  14.4925000  17.2673000  47.3423000  13.2953120  18.1939270  47.3423000
  16.8213000   6.5493000  54.8153000  17.7785000   6.5493000  54.8153000
  16.5813120   7.4759270  54.8153000   9.5963000  21.5163000   3.7403000
  10.5535000  21.5163000   3.7403000   9.3563120  22.4429270   3.7403000
  10.7993000  17.5453000  54.8673000  11.7565000  17.5453000  54.8673000
  10.5593120  18.4719270  54.8673000   7.8113000  32.4273000  61.9133000
   8.7685000  32.4273000  61.9133000   7.5713120  33.3539270  61.9133000
  62.8713000  19.4813000  66.9073000  63.8285000  19.4813000  66.9073000
  62.6313120  20.4079270  66.9073000  11.1913000  66.8543000  12.6473000
  12.1485000  66.8543000  12.6473000  10.9513120  67.7809270  12.6473000
   6.3423000  61.6623000   9.6933000   7.2995000  61.6623000   9.6933000
   6.1023120  62.5889270   9.6933000  15.4293000  28.1973000   8.2733000
  16.3865000  28.1973000   8.2733000  15.1893120  29.1239270   8.2733000
  65.8323000  10.5393000  28.3273000  66.7895000  10.5393000  28.3273000
  65.5923120  11.4659270  28.3273000  16.7943000  13.0143000  11.5513000
  17.7515000  13.0143000  11.5513000  16.5543120  13.9409270  11.5513000
  21.2973000  21.5783000  26.1583000  22.2545000  21.5783000  26.1583000
  21.0573120  22.5049270  26.1583000  12.0403000  13.2133000  22.7033000
  12.9975000  13.2133000  22.7033000  11.8003120  14.1399270  22.7033000
  13.2393000   7.8403000  23.4463000  14.1965000   7.8403000  23.4463000
  12.9993120   8.7669270  23.4463000  59.9003000  14.4163000  24.2703000
  60.8575000  14.4163000  24.2703000  59.6603120  15.3429270  24.2703000
  10.0843000  17.0493000  26.8943000  11.0415000  17.0493000  26.8943000
   9.8443120  17.9759270  26.8943000   5.3133000  24.3313000  44.8903000
   6.2705000  24.3313000  44.8903000   5.0733120  25.2579270  44.8903000
  13.1993000   9.0803000  54.3073000  14.1565000   9.0803000  54.3073000
  12.9593120  10.0069270  54.3073000   6.4883000  21.9213000  49.4303000
   7.4455000  21.9213000  49.4303000   6.2483120  22.8479270  49.4303000
  65.2433000  14.5213000  50.7953000  66.2005000  14.5213000  50.7953000
  65.0033120  15.4479270  50.7953000  32.6343000  30.4993000   4.4753000
  33.5915000  30.4993000   4.4753000  32.3943120  31.4259270   4.4753000
   4.6563000  21.8153000  59.9123000   5.6135000  21.8153000  59.9123000
   4.4163120  22.7419270  59.9123000  15.6783000  28.2273000   4.0303000
  16.6355000  28.2273000   4.0303000  15.4383120  29.1539270   4.0303000
  12.9313000  34.6253000   3.0813000  13.8885000  34.6253000   3.0813000
  12.6913120  35.5519270   3.0813000  26.2153000  38.1653000   9.6293000
  27.1725000  38.1653000   9.6293000  25.9753120  39.0919270   9.6293000
  16.1013000  36.7623000  17.4043000  17.0585000  36.7623000  17.4043000
  15.8613120  37.6889270  17.4043000  22.7743000   5.0353000  16.9183000
  23.7315000   5.0353000  16.9183000  22.5343120   5.9619270  16.9183000
  19.0763000  14.4903000  32.0613000  20.0335000  14.4903000  32.0613000
  18.8363120  15.4169270  32.0613000   8.5663000  18.4243000  18.9293000
   9.5235000  18.4243000  18.9293000   8.3263120  19.3509270  18.9293000
   7.5463000  19.2813000  25.7693000   8.5035000  19.2813000  25.7693000
   7.3063120  20.2079270  25.7693000  65.3823000  21.0213000  30.2283000
  66.3395000  21.0213000  30.2283000  65.1423120  21.9479270  30.2283000
  26.4813000  23.0653000  30.6993000  27.4385000  23.0653000  30.6993000
  26.2413120  23.9919270  30.6993000   6.1203000  28.8283000  51.0443000
   7.0775000  28.8283000  51.0443000   5.8803120  29.7549270  51.0443000
  65.7343000   9.2093000  42.0453000  66.6915000   9.2093000  42.0453000
  65.4943120  10.1359270  42.0453000   7.8933000  18.4693000  53.7393000
   8.8505000  18.4693000  53.7393000   7.6533120  19.3959270  53.7393000
  66.2293000  19.4063000  41.7493000  67.1865000  19.4063000  41.7493000
  65.9893120  20.3329270  41.7493000  26.0373000  16.7993000  47.6883000
  26.9945000  16.7993000  47.6883000  25.7973120  17.7259270  47.6883000
  63.4693000  27.8193000  62.1043000  64.4265000  27.8193000  62.1043000
  63.2293120  28.7459270  62.1043000  11.3903000  25.1573000  61.8633000
  12.3475000  25.1573000  61.8633000  11.1503120  26.0839270  61.8633000
  16.3693000  19.8753000   4.9573000  17.3265000  19.8753000   4.9573000
  16.1293120  20.8019270   4.9573000  18.5923000  14.8233000  64.9173000
  19.5495000  14.8233000  64.9173000  18.3523120  15.7499270  64.9173000
  21.3563000  22.3763000  60.0153000  22.3135000  22.3763000  60.0153000
  21.1163120  23.3029270  60.0153000  66.2413000  12.0763000   5.2733000
  67.1985000  12.0763000   5.2733000  66.0013120  13.0029270   5.2733000
   6.5193000  21.9043000   7.2203000   7.4765000  21.9043000   7.2203000
   6.2793120  22.8309270   7.2203000  11.0163000  24.1683000  30.1483000
  11.9735000  24.1683000  30.1483000  10.7763120  25.0949270  30.1483000
   3.3813000  19.1203000  16.0993000   4.3385000  19.1203000  16.0993000
   3.1413120  20.0469270  16.0993000  12.8533000  17.5523000  21.8943000
  13.8105000  17.5523000  21.8943000  12.6133120  18.4789270  21.8943000
  24.3443000  25.4303000  24.9743000  25.3015000  25.4303000  24.9743000
  24.1043120  26.3569270  24.9743000  11.5513000  19.8253000  18.1833000
  12.5085000  19.8253000  18.1833000  11.3113120  20.7519270  18.1833000
   4.1363000  21.3853000  12.5833000   5.0935000  21.3853000  12.5833000
   3.8963120  22.3119270  12.5833000  13.9653000  13.1193000  33.7103000
  14.9225000  13.1193000  33.7103000  13.7253120  14.0459270  33.7103000
   8.8633000  19.4763000  42.4623000   9.8205000  19.4763000  42.4623000
   8.6233120  20.4029270  42.4623000   8.7543000  27.1083000  34.5483000
   9.7115000  27.1083000  34.5483000   8.5143120  28.0349270  34.5483000
   6.1673000  30.1083000  58.7893000   7.1245000  30.1083000  58.7893000
   5.9273120  31.0349270  58.7893000  18.9533000  24.1273000  59.7053000
  19.9105000  24.1273000  59.7053000  18.7133120  25.0539270  59.7053000
  16.9243000  16.9833000   3.1973000  17.8815000  16.9833000   3.1973000
  16.6843120  17.9099270   3.1973000  66.3623000  28.4223000  59.8683000
  67.3195000  28.4223000  59.8683000  66.1223120  29.3489270  59.8683000
  64.7793000  20.9863000  59.9513000  65.7365000  20.9863000  59.9513000
  64.5393120  21.9129270  59.9513000  17.4953000  22.8323000  63.3413000
  18.4525000  22.8323000  63.3413000  17.2553120  23.7589270  63.3413000
   9.6953000  11.3663000   6.0673000  10.6525000  11.3663000   6.0673000
   9.4553120  12.2929270   6.0673000  11.9753000  28.7003000   3.7173000
  12.9325000  28.7003000   3.7173000  11.7353120  29.6269270   3.7173000
  10.8203000  34.4093000  63.1213000  11.7775000  34.4093000  63.1213000
  10.5803120  35.3359270  63.1213000  58.6583000  20.6283000  29.6793000
  59.6155000  20.6283000  29.6793000  58.4183120  21.5549270  29.6793000
  49.6053000  28.6073000  27.8153000  50.5625000  28.6073000  27.8153000
  49.3653120  29.5339270  27.8153000  10.8253000  35.1473000  33.3423000
  11.7825000  35.1473000  33.3423000  10.5853120  36.0739270  33.3423000
   8.8913000  27.7733000  17.9503000   9.8485000  27.7733000  17.9503000
   8.6513120  28.6999270  17.9503000  15.9413000  15.1433000  43.1903000
  16.8985000  15.1433000  43.1903000  15.7013120  16.0699270  43.1903000
   4.5503000  27.6733000  43.3153000   5.5075000  27.6733000  43.3153000
   4.3103120  28.5999270  43.3153000   6.4983000  29.7023000  48.3513000
   7.4555000  29.7023000  48.3513000   6.2583120  30.6289270  48.3513000
   7.8583000  23.5603000  53.8573000   8.8155000  23.5603000  53.8573000
   7.6183120  24.4869270  53.8573000   7.0583000  24.3243000  62.8153000
   8.0155000  24.3243000  62.8153000   6.8183120  25.2509270  62.8153000
   5.4523000  30.8133000  61.5683000   6.4095000  30.8133000  61.5683000
   5.2123120  31.7399270  61.5683000  10.3483000  36.9503000  57.5013000
  11.3055000  36.9503000  57.5013000  10.1083120  37.8769270  57.5013000
  30.4133000  29.3193000  63.7433000  31.3705000  29.3193000  63.7433000
  30.1733120  30.2459270  63.7433000  61.6853000  13.2323000   3.1053000
  62.6425000  13.2323000   3.1053000  61.4453120  14.1589270   3.1053000
   2.6653000  29.6213000  65.7393000   3.6225000  29.6213000  65.7393000
   2.4253120  30.5479270  65.7393000  13.3513000  24.8863000  21.2003000
  14.3085000  24.8863000  21.2003000  13.1113120  25.8129270  21.2003000
  22.8003000  29.7253000  19.3383000  23.7575000  29.7253000  19.3383000
  22.5603120  30.6519270  19.3383000  10.2233000  32.7763000   2.6053000
  11.1805000  32.7763000   2.6053000   9.9833120  33.7029270   2.6053000
  11.6893000  40.6753000  24.2583000  12.6465000  40.6753000  24.2583000
  11.4493120  41.6019270  24.2583000   8.0153000  29.5003000  15.4133000
   8.9725000  29.5003000  15.4133000   7.7753120  30.4269270  15.4133000
  15.5213000  27.5593000  11.2653000  16.4785000  27.5593000  11.2653000
  15.2813120  28.4859270  11.2653000  13.1863000  21.7963000  36.0753000
  14.1435000  21.7963000  36.0753000  12.9463120  22.7229270  36.0753000
   5.1623000  21.7593000  38.2473000   6.1195000  21.7593000  38.2473000
   4.9223120  22.6859270  38.2473000  17.2643000  28.0763000  39.4603000
  18.2215000  28.0763000  39.4603000  17.0243120  29.0029270  39.4603000
  15.3933000  32.6093000  37.7573000  16.3505000  32.6093000  37.7573000
  15.1533120  33.5359270  37.7573000   9.7153000  37.4643000  51.3913000
  10.6725000  37.4643000  51.3913000   9.4753120  38.3909270  51.3913000
  18.1013000  40.0053000  40.5993000  19.0585000  40.0053000  40.5993000
  17.8613120  40.9319270  40.5993000   5.5073000  35.0333000  33.2653000
   6.4645000  35.0333000  33.2653000   5.2673120  35.9599270  33.2653000
  11.2193000  30.7823000  61.5143000  12.1765000  30.7823000  61.5143000
  10.9793120  31.7089270  61.5143000  11.7553000   8.9803000  49.9343000
  12.7125000   8.9803000  49.9343000  11.5153120   9.9069270  49.9343000
  59.3613000  18.9723000  58.5553000  60.3185000  18.9723000  58.5553000
  59.1213120  19.8989270  58.5553000   4.3313000  21.5673000  65.0083000
   5.2885000  21.5673000  65.0083000   4.0913120  22.4939270  65.0083000
  15.4763000  52.8843000  13.8633000  16.4335000  52.8843000  13.8633000
  15.2363120  53.8109270  13.8633000  33.2123000  34.6023000  66.0113000
  34.1695000  34.6023000  66.0113000  32.9723120  35.5289270  66.0113000
  13.0933000  26.5433000  60.2103000  14.0505000  26.5433000  60.2103000
  12.8533120  27.4699270  60.2103000   4.2863000  32.4353000   8.0023000
   5.2435000  32.4353000   8.0023000   4.0463120  33.3619270   8.0023000
   2.8453000  43.8033000  11.4333000   3.8025000  43.8033000  11.4333000
   2.6053120  44.7299270  11.4333000  12.4803000  45.6863000  24.0923000
  13.4375000  45.6863000  24.0923000  12.2403120  46.6129270  24.0923000
  25.4193000  27.2373000  32.0193000  26.3765000  27.2373000  32.0193000
  25.1793120  28.1639270  32.0193000   7.7473000  29.3133000  25.2163000
   8.7045000  29.3133000  25.2163000   7.5073120  30.2399270  25.2163000
   9.4573000  36.6903000  28.8813000  10.4145000  36.6903000  28.8813000
   9.2173120  37.6169270  28.8813000  21.5903000  25.6273000  39.6333000
  22.5475000  25.6273000  39.6333000  21.3503120  26.5539270  39.6333000
   9.7473000  29.6713000  41.8763000  10.7045000  29.6713000  41.8763000
   9.5073120  30.5979270  41.8763000  17.5143000  18.7123000  46.7053000
  18.4715000  18.7123000  46.7053000  17.2743120  19.6389270  46.7053000
  22.9083000  25.5733000  53.0573000  23.8655000  25.5733000  53.0573000
  22.6683120  26.4999270  53.0573000  14.4963000  26.3043000  42.3773000
  15.4535000  26.3043000  42.3773000  14.2563120  27.2309270  42.3773000
  14.7423000  30.0193000  53.7803000  15.6995000  30.0193000  53.7803000
  14.5023120  30.9459270  53.7803000  59.7383000  43.9643000   6.3873000
  60.6955000  43.9643000   6.3873000  59.4983120  44.8909270   6.3873000
  60.9933000  24.3533000  21.4903000  61.9505000  24.3533000  21.4903000
  60.7533120  25.2799270  21.4903000  11.3983000  37.5373000  64.5223000
  12.3555000  37.5373000  64.5223000  11.1583120  38.4639270  64.5223000
  21.5993000  31.5573000   7.2653000  22.5565000  31.5573000   7.2653000
  21.3593120  32.4839270   7.2653000  11.5013000  34.5983000  36.1003000
  12.4585000  34.5983000  36.1003000  11.2613120  35.5249270  36.1003000
   5.0253000  31.5203000  12.2233000   5.9825000  31.5203000  12.2233000
   4.7853120  32.4469270  12.2233000  14.6153000  37.1403000  28.3983000
  15.5725000  37.1403000  28.3983000  14.3753120  38.0669270  28.3983000
   8.5043000  25.4773000  27.9223000   9.4615000  25.4773000  27.9223000
   8.2643120  26.4039270  27.9223000  13.5963000  39.3633000  23.0543000
  14.5535000  39.3633000  23.0543000  13.3563120  40.2899270  23.0543000
   9.4603000  26.5393000  45.6103000  10.4175000  26.5393000  45.6103000
   9.2203120  27.4659270  45.6103000  11.3583000  32.4203000  41.1623000
  12.3155000  32.4203000  41.1623000  11.1183120  33.3469270  41.1623000
   3.1443000  33.4833000  32.8723000   4.1015000  33.4833000  32.8723000
   2.9043120  34.4099270  32.8723000  11.6463000  40.9313000  36.9193000
  12.6035000  40.9313000  36.9193000  11.4063120  41.8579270  36.9193000
   8.6493000  28.5923000  36.8773000   9.6065000  28.5923000  36.8773000
   8.4093120  29.5189270  36.8773000  66.8253000  27.0463000  52.5463000
  67.7825000  27.0463000  52.5463000  66.5853120  27.9729270  52.5463000
  11.1723000  43.3853000  58.6753000  12.1295000  43.3853000  58.6753000
  10.9323120  44.3119270  58.6753000  13.1183000  38.7723000  59.0703000
  14.0755000  38.7723000  59.0703000  12.8783120  39.6989270  59.0703000
   8.2433000  39.0843000  57.2103000   9.2005000  39.0843000  57.2103000
   8.0033120  40.0109270  57.2103000   8.4693000  28.3583000   6.5923000
   9.4265000  28.3583000   6.5923000   8.2293120  29.2849270   6.5923000
  27.1133000  45.1533000  14.7153000  28.0705000  45.1533000  14.7153000
  26.8733120  46.0799270  14.7153000  15.3713000  47.0103000  54.0973000
  16.3285000  47.0103000  54.0973000  15.1313120  47.9369270  54.0973000
  23.1373000  19.6503000   7.6203000  24.0945000  19.6503000   7.6203000
  22.8973120  20.5769270   7.6203000  19.1623000  42.0853000  29.6623000
  20.1195000  42.0853000  29.6623000  18.9223120  43.0119270  29.6623000
  22.8183000  16.2553000   6.0373000  23.7755000  16.2553000   6.0373000
  22.5783120  17.1819270   6.0373000  12.8313000  30.5813000  26.2733000
  13.7885000  30.5813000  26.2733000  12.5913120  31.5079270  26.2733000
  59.0103000  32.0713000   9.1403000  59.9675000  32.0713000   9.1403000
  58.7703120  32.9979270   9.1403000   9.8733000  31.1223000  26.9243000
  10.8305000  31.1223000  26.9243000   9.6333120  32.0489270  26.9243000
  12.8403000  38.9873000  29.0123000  13.7975000  38.9873000  29.0123000
  12.6003120  39.9139270  29.0123000   3.4973000  33.2443000  22.7493000
   4.4545000  33.2443000  22.7493000   3.2573120  34.1709270  22.7493000
  11.8123000  36.1603000  41.2053000  12.7695000  36.1603000  41.2053000
  11.5723120  37.0869270  41.2053000   4.3213000  47.0053000  41.3923000
   5.2785000  47.0053000  41.3923000   4.0813120  47.9319270  41.3923000
  30.9223000  29.0463000  49.3683000  31.8795000  29.0463000  49.3683000
  30.6823120  29.9729270  49.3683000  24.0543000  41.7843000  39.2173000
  25.0115000  41.7843000  39.2173000  23.8143120  42.7109270  39.2173000
  18.0683000  21.5243000  52.8013000  19.0255000  21.5243000  52.8013000
  17.8283120  22.4509270  52.8013000  17.6273000  35.5483000  55.4743000
  18.5845000  35.5483000  55.4743000  17.3873120  36.4749270  55.4743000
  11.6373000  28.5793000  56.6063000  12.5945000  28.5793000  56.6063000
  11.3973120  29.5059270  56.6063000  13.9453000  36.3783000  65.9273000
  14.9025000  36.3783000  65.9273000  13.7053120  37.3049270  65.9273000
   9.0873000  34.9273000  49.8833000  10.0445000  34.9273000  49.8833000
   8.8473120  35.8539270  49.8833000  22.7243000  44.4803000   5.3423000
  23.6815000  44.4803000   5.3423000  22.4843120  45.4069270   5.3423000
  12.0253000  50.9683000  13.3223000  12.9825000  50.9683000  13.3223000
  11.7853120  51.8949270  13.3223000  22.1553000  52.0153000  65.5833000
  23.1125000  52.0153000  65.5833000  21.9153120  52.9419270  65.5833000
  46.6583000  31.5193000  15.4323000  47.6155000  31.5193000  15.4323000
  46.4183120  32.4459270  15.4323000   9.5843000  49.1083000  16.1803000
  10.5415000  49.1083000  16.1803000   9.3443120  50.0349270  16.1803000
  11.9453000  44.1033000  14.3753000  12.9025000  44.1033000  14.3753000
  11.7053120  45.0299270  14.3753000  61.2713000  41.1133000  27.0993000
[truncated: 2,741,261 more chars]
