# Supplementary material for: Allostery in the dengue virus NS3 helicase: Insights into the NTPase cycle from molecular simulations
Source: PLoS Comput Biol. 2018 Apr 16;14(4):e1006103. doi: 10.1371/journal.pcbi.1006103 (PMC5919694; doi:10.1371/journal.pcbi.1006103)
Supplement: S2 File — Unzipping this file will create a directory containing the parameters and starting structures used for the reported unbiased simulations. Configuration files to run simulation in the AMBER software packages are also provided. Additionally, the structure prep file for inorganic phosphate, Pi, as well as the frcmod.phosaa10 files are included. It is necessary to load these files into leap to obtain the Pi parameters and structure used in the reported simulations. (ZIP) [file pcbi.1006103.s002.zip › Prmtop_Config_files/ATP/ATP.inpcrd]

default_name
 85297
  57.9043000  69.0983000  86.1083000  57.3816701  68.2404301  86.0033323
  57.2917471  69.8075741  86.4848762  58.7795018  68.8910555  86.5678335
  58.2783000  69.5823000  84.7483000  57.8516474  70.5753988  84.6075110
  59.3651451  69.6430173  84.6919043  57.7773000  68.6693000  83.6463000
  57.1883000  67.6213000  83.9153000  58.0093000  69.0713000  82.4013000
  58.4498948  69.9650136  82.2362196  57.5503000  68.3033000  81.2493000
  57.6143355  67.2388870  81.4751840  56.0733000  68.6483000  80.8903000
  55.4542665  68.4233081  81.7587903  56.0198667  69.7151313  80.6732380
  55.5973000  67.9063000  79.7593000  54.6872195  68.1508735  79.5761683
  58.4753000  68.5013000  80.0523000  59.3453000  69.3723000  80.0653000
  58.2913000  67.6743000  79.0283000  57.7101494  66.8559609  79.1409258
  58.9683000  67.8713000  77.7513000  59.8334252  68.5156500  77.9077308
  59.4553000  66.5213000  77.1763000  58.5992634  65.8684602  77.0057080
  59.9739660  66.6934101  76.2331860  60.1365023  66.0488996  77.8840433
  58.0493000  68.5863000  76.7683000  56.8363000  68.3723000  76.7723000
  58.6303000  69.4473000  75.9393000  59.6235686  69.6194265  76.0016636
  57.8533000  70.2213000  74.9773000  57.1059328  70.8309132  75.4851515
  58.8203000  71.1623000  74.2043000  59.3068836  71.7825469  74.9570479
  59.5606948  70.5160623  73.7328211  58.1703000  72.0673000  73.1333000
  57.6834461  71.4456811  72.3818587  57.4295147  72.7121150  73.6061138
  59.4363000  73.1003000  72.3273000  58.3653000  74.0063000  71.1673000
  57.6152305  74.5660408  71.7260352  58.9689681  74.6967210  70.5782292
  57.8694692  73.2994239  70.5020336  57.0713000  69.3123000  74.0353000
  55.8663000  69.4863000  73.8503000  57.7623000  68.3383000  73.4523000
  58.7394257  68.2124131  73.6747348  57.1503000  67.4313000  72.4883000
  57.8609893  66.6364002  72.2621267  56.2556730  67.0009126  72.9383095
  56.7663000  68.1313000  71.1993000  57.0743000  69.3073000  71.0043000
  56.0873000  67.4043000  70.3173000  55.9314196  66.4210875  70.4878690
  55.6173000  67.9703000  69.0593000  56.4381699  68.4491886  68.5255046
  55.0473000  66.8313000  68.1733000  55.8579352  66.1158516  68.0350849
  54.2472644  66.3662967  68.7493340  54.4993000  67.2683000  66.7843000
  53.7132450  67.9935887  66.9944776  55.3174895  67.7617860  66.2597652
  53.9363000  66.1453000  65.9093000  53.4963000  66.5143000  64.7883000
  53.9213000  64.9663000  66.3323000  54.5823000  69.0653000  69.3073000
  53.5563000  68.8203000  69.9413000  54.8643000  70.2863000  68.8243000
  56.0483000  70.6183000  68.0333000  56.1249823  69.9098240  67.2085080
  56.9280960  70.5297318  68.6706490  55.8183000  72.0393000  67.5603000
  55.3504325  72.0528358  66.5759140  56.7550917  72.5953907  67.5244427
  54.8843000  72.6103000  68.6313000  54.2882639  73.4055930  68.1836963
  55.3925966  72.9922680  69.5166444  53.9753000  71.4283000  69.0163000
  53.6643257  71.4472789  70.0608253  52.7433000  71.3483000  68.1213000
  52.7463000  70.6213000  67.1263000  51.7003000  72.0913000  68.4793000
  51.7104534  72.5644309  69.3715687  50.4803000  72.1473000  67.6803000
  50.0182168  71.1633442  67.6002427  49.4823000  73.1103000  68.3973000
  49.3191788  72.5589312  69.3233038  49.8737183  74.1008612  68.6289897
  48.1633000  73.2483000  67.6503000  47.2843000  74.0013000  68.1393000
  47.9513000  72.4663000  66.6933000  50.7823000  72.5273000  66.2343000
  51.5213000  73.4773000  65.9733000  50.2213000  71.7683000  65.2993000
  49.7214195  70.9316952  65.5644629  50.3813000  72.0573000  63.8783000
  51.3433035  72.5344705  63.6913325  50.3243000  70.7193000  63.0773000
  51.1597175  70.1299745  63.4552844  49.3901607  70.1944719  63.2773984
  50.4813000  70.9173000  61.5873000  51.7573000  70.8923000  60.9953000
  52.6297078  70.6559753  61.6045246  51.9103000  71.1693000  59.6293000
  52.9009107  71.1340813  59.1759217  50.7923000  71.4683000  58.8443000
  50.9593000  71.7763000  57.4823000  51.8770894  71.7513330  57.2018736
  49.5183000  71.4823000  59.4183000  48.6461149  71.7105195  58.8056749
  49.3623000  71.2023000  60.7843000  48.3680465  71.2045348  61.2310159
  49.3343000  73.0603000  63.4063000  48.1713000  72.7083000  63.2083000
  49.7483000  74.3143000  63.2503000  50.6636392  74.5916660  63.5748330
  48.8773000  75.3363000  62.6823000  47.8421418  75.1624444  62.9761041
  49.3163000  76.7273000  63.2123000  49.2500314  76.6757321  64.2990605
  50.3583210  76.8522176  62.9178721  48.4843000  77.9373000  62.6993000
  48.5759596  77.9172182  61.6133460  47.4471810  77.7527458  62.9793412
  48.9173000  79.3093000  63.2223000  48.2343000  80.2793000  62.7983000
  49.8963000  79.4063000  63.9983000  48.8943000  75.2823000  61.1573000
  49.9573000  75.2993000  60.5353000  47.7103000  75.1733000  60.5663000
  46.8666861  75.2730216  61.1126245  47.5833000  74.8323000  59.1553000
  48.4333227  74.2695732  58.7694256  46.2813000  73.9933000  58.9243000
  45.4420311  74.5997498  59.2648078  46.0543000  73.5803000  57.4533000
  46.8929998  72.9733927  57.1122030  45.1331881  73.0027132  57.3755389
  45.9763002  74.4729426  56.8326497  46.2413000  72.7283000  59.8033000
  46.2776405  73.0143513  60.8544689  45.3203248  72.1788114  59.6084499
  47.0976033  72.0956473  59.5696419  47.5983000  76.0823000  58.2793000
  46.9823000  77.0943000  58.6153000  48.3223000  76.0113000  57.1663000
  48.9538943  75.2350942  57.0295793  48.3283000  77.0893000  56.1833000
  48.4511720  78.0585173  56.6666419  49.5343000  76.8563000  55.2183000
  50.3622894  76.9619582  55.9192773  49.5762755  75.8715027  54.7529910
  49.6393000  77.9293000  54.1443000  50.5753000  77.8403000  53.3113000
  48.9053000  78.9403000  54.2563000  46.9783000  77.1953000  55.4793000
  46.5583000  76.2733000  54.7803000  46.4613000  76.7503000  55.1563000
  45.8734463  76.0690700  54.6975483  46.0203000  78.1753000  55.1623000
  45.2566209  78.3209681  55.9262858  47.2013000  79.1053000  55.4663000
  46.7810363  80.0901137  55.6703088  47.6796015  78.7212007  56.3672969
  48.2353000  79.2153000  54.3493000  47.7104470  79.4994221  53.4372119
  48.9373068  80.0025371  54.6241514  48.9933000  77.9213000  54.1143000
  49.4143000  77.6803000  52.9623000  49.1693000  77.1463000  55.0783000
  45.3553000  78.5563000  53.8403000  44.1273000  78.5813000  53.7363000
  46.1723000  78.8313000  52.8283000  47.1511375  79.0063850  53.0052796
  45.6873000  78.9403000  51.4573000  44.7042741  79.4111534  51.4497905
  46.6433000  79.7903000  50.6163000  46.7092520  80.7813502  51.0652646
  47.6214772  79.3106209  50.6506136  46.1933000  79.9183000  49.1723000
  47.0313000  79.7163000  48.2663000  44.9993000  80.2083000  48.9423000
  45.5213000  77.5593000  50.8283000  44.9543000  77.4273000  49.7443000
  46.0133000  76.5333000  51.5163000  46.4534688  76.6897369  52.4117765
  46.0093000  75.1773000  50.9743000  46.3207391  75.1735096  49.9297472
  46.9173000  74.2233000  51.7863000  46.9168513  73.2431730  51.3093815
  48.3423000  74.7593000  51.8433000  48.3436156  75.7392685  52.3205427
  48.9657730  74.0747962  52.4184841  48.7384639  74.8478584  50.8317118
  46.3563000  74.0043000  53.1933000  46.6018879  74.8887799  53.7810777
  45.2735722  73.9194373  53.1005723  46.9023000  72.7703000  53.8853000
  47.9850005  72.8546513  53.9788116  46.4582188  72.6827203  54.8768750
  46.6566865  71.8853084  53.2983045  44.5973000  74.5983000  50.8933000
  44.3603000  73.6163000  50.1903000  43.6653000  75.2173000  51.6123000
  43.9170426  76.0100740  52.1852175  42.2853000  74.7463000  51.6513000
  42.2520484  73.6815552  51.4204059  41.6833000  74.9643000  53.0413000
  41.7078664  76.0227442  53.3005135  40.6527482  74.6097878  53.0609002
  42.4093000  74.2363000  54.1373000  42.2733000  72.8643000  54.2853000
  41.6278192  72.3160230  53.5991172  42.9453000  72.1913000  55.2893000
  42.8365338  71.1114997  55.3907979  43.7553000  72.8893000  56.1643000
  44.2794188  72.3634606  56.9623553  43.9003000  74.2563000  56.0263000
  44.5425153  74.8097601  56.7113852  43.2293000  74.9223000  55.0173000
  43.3424120  76.0007995  54.9070987  41.4273000  75.4343000  50.5933000
  40.2693000  75.0663000  50.3853000  42.0073000  76.4183000  49.9113000
  42.9584160  76.6835978  50.1236552  41.2843000  77.1853000  48.9043000
  40.2736465  77.3943609  49.2549739  41.9883000  78.5073000  48.6333000
  42.0353151  79.0280477  49.5897051  42.9972940  78.2531495  48.3085868
  41.3233000  79.4243000  47.5793000  41.2747326  78.8613379  46.6471972
  40.3126407  79.6361319  47.9282943  42.0713000  80.7483000  47.3403000
  42.1184508  81.3484382  48.2489858  43.0807783  80.5735537  46.9681216
  41.2993000  81.5103000  46.2993000  40.4498048  81.1023452  45.9359404
  41.6723000  82.7163000  45.8503000  40.9143000  83.3023000  44.9263000
  40.0859398  82.8349831  44.5863965  41.1709782  84.2115761  44.5693224
  42.7483000  83.3423000  46.3163000  43.3120212  82.9063528  47.0320294
  42.9972274  84.2510340  45.9525192  41.1173000  76.3933000  47.6123000
  42.0763000  75.8213000  47.0943000  39.8923000  76.3693000  47.0983000
  39.1359912  76.8151744  47.5975919  39.5823000  75.6633000  45.8613000
  39.8213167  74.6052711  45.9687475  38.0943000  75.7973000  45.5303000
  37.8291160  76.8463546  45.6616820  37.9718774  75.5205207  44.4831582
  37.1873000  74.9343000  46.3913000  37.3325891  73.8907735  46.1119358
  37.4654461  75.0722807  47.4361436  35.7273000  75.3103000  46.2023000
  35.5943344  76.3475962  46.5096039  35.4778965  75.2100260  45.1459656
  34.8133000  74.4173000  47.0253000  34.5691383  73.5348242  46.4339269
  35.3468091  74.1141298  47.9261635  33.5563000  75.1233000  47.4063000
  33.0615735  75.4039300  46.5716790  32.9736929  74.5033064  47.9506133
  33.7823010  75.9408188  47.9546481  40.4293000  76.1683000  44.6963000
  40.7103000  77.3633000  44.5933000  40.8333000  75.2473000  43.8283000
  40.6034515  74.2790153  44.0006186  41.6993000  75.5623000  42.6953000
  41.6290938  74.7672520  41.9529598  41.2923000  76.8833000  42.0373000
  40.7074794  77.4431624  42.7671207  42.2081766  77.4291001  41.8106455
  40.4793000  76.7073000  40.7643000  41.0110653  76.0172240  40.1092262
  39.5115251  76.2821312  41.0302801  40.2713000  78.0263000  40.0463000
  41.0967474  78.6927635  40.2964239  40.2672279  77.8410867  38.9721590
  38.9583000  78.6723000  40.4533000  38.8791821  78.6292645  41.5395729
  38.9763305  79.7136538  40.1318091  37.7873000  77.9853000  39.8433000
  37.7701648  77.0204521  40.1414185  36.9369571  78.4438486  40.1378336
  37.8602008  78.0254372  38.8367348  43.1843000  75.5693000  43.0563000
  44.0383000  75.7993000  42.1993000  43.4893000  75.2563000  44.3113000
  42.7640190  75.2016323  45.0120698  44.8733000  75.0613000  44.7313000
  45.5454287  75.4877605  43.9866701  45.1363000  75.7453000  46.0773000
  44.4089554  76.5512012  46.1752405  44.9608656  75.0017648  46.8547820
  46.5443000  76.3113000  46.2243000  46.8674558  76.6884012  45.2540084
  46.5129119  77.1323601  46.9405242  47.5253000  75.2523000  46.7093000
  47.6277383  75.3397759  47.7909438  47.1283407  74.2680186  46.4608792
  48.8463000  75.3913000  46.1013000  48.8999496  75.3157478  45.0955600
  49.9683000  75.6053000  46.7823000  49.9373000  75.7113000  48.1053000
  49.0577976  75.6289166  48.5949821  50.7933603  75.8738389  48.6160264
  51.1253000  75.7173000  46.1413000  51.1510000  75.6394943  45.1346293
  51.9745975  75.8798054  46.6632046  45.2293000  73.5773000  44.8043000
  44.5083000  72.7853000  45.4113000  46.3113000  73.2023000  44.1293000
  46.7573396  73.8580845  43.5039243  46.8683000  71.8563000  44.2333000
  46.2410194  71.2454692  44.8825334  46.9323000  71.1963000  42.8523000
  46.1177395  71.6984217  42.3303190  47.8823443  71.4777083  42.3980696
  46.7463000  69.6773000  42.7483000  45.6958619  69.4372018  42.9127185
  47.1713000  69.1793000  41.3733000  48.2218239  69.4186415  41.2083332
  47.0322095  68.0996072  41.3183631  46.5644868  69.6627093  40.6076672
  47.4933000  68.9293000  43.8413000  47.1261812  69.2483787  44.8167547
  47.3307931  67.8577495  43.7252303  48.5591609  69.1448194  43.7665271
  48.2643000  71.9203000  44.8463000  49.2133000  72.3713000  44.2023000
  48.3773000  71.4873000  46.0983000  47.5707015  71.1044303  46.5704324
  49.6293000  71.5913000  46.8413000  50.2528807  72.3718719  46.4054630
  49.3793000  71.9313000  48.3263000  48.7584812  71.1512396  48.7669701
  50.6943000  72.0223000  49.0863000  51.3155080  72.8025219  48.6464658
  50.4951001  72.2627472  50.1306197  51.2156678  71.0669134  49.0270328
  48.6903000  73.1833000  48.4243000  48.5361710  73.3922303  49.3485255
  50.4403000  70.3013000  46.7523000  49.9223000  69.2123000  47.0003000
  51.7093000  70.4333000  46.3743000  52.0289657  71.3163430  46.0026171
  52.6613000  69.3323000  46.4553000  52.1615265  68.3677645  46.5447253
  53.6063000  69.3103000  45.2363000  54.2327401  70.2020178  45.2589392
  54.4933000  68.0633000  45.2633000  53.8675411  67.1711154  45.2402137
  55.1523986  68.0667466  44.3951537  55.0925568  68.0626918  46.1737890
  52.8123000  69.4103000  43.9303000  52.2426374  70.3386301  43.9725923
  53.5375584  69.4663323  43.1185364  51.8693000  68.2503000  43.6853000
  51.1434094  68.1939085  44.4964736  51.3466820  68.3995413  42.7404737
  52.4383306  67.3216099  43.6424200  53.4993000  69.4443000  47.7233000
  54.3973000  70.2843000  47.8113000  53.1693000  68.6323000  48.7213000
  52.3291363  68.0747419  48.6633931  53.9573000  68.5703000  49.9473000
  54.4282603  69.5360179  50.1308333  53.0683000  68.2243000  51.1443000
  52.5787741  67.2767082  50.9195036  53.7228251  68.0988931  52.0068369
  52.0143000  69.2783000  51.4563000  52.4596209  70.2575353  51.2805494
  51.1809599  69.1301546  50.7694963  51.4053000  69.1993000  53.1543000
  50.3083000  70.6133000  53.1843000  49.5277736  70.4842409  52.4344858
  49.8529507  70.6996768  54.1708580  50.8751805  71.5183015  52.9658508
  55.0943000  67.5613000  49.8093000  54.8853000  66.3523000  49.9323000
  56.2933000  68.0653000  49.5333000  56.4264349  69.0664849  49.5350889
  57.4153000  67.2183000  49.1373000  57.0893718  66.1798535  49.0781495
  57.9543000  67.6413000  47.7663000  58.8091742  67.0046662  47.5382939
  57.1701273  67.4739306  47.0279500  58.3833000  69.0973000  47.7273000
  58.0593000  69.8483000  48.6743000  59.0423000  69.4953000  46.7423000
  58.5413000  67.2073000  50.1693000  59.7193000  67.1553000  49.8153000
  58.1733000  67.2103000  51.4463000  57.2028569  67.3416141  51.6934762
  59.1503000  67.0863000  52.5223000  59.9282425  67.8403849  52.4028824
  58.4793000  67.2873000  53.8823000  57.7718787  66.4599065  53.9377479
  59.2328536  67.1732019  54.6615552  57.7333000  68.6113000  54.0833000
  56.9574802  68.6982833  53.3226172  57.0973000  68.6653000  55.4643000
  57.8726020  68.5788359  56.2255684  56.5728617  69.6129914  55.5865551
  56.3901204  67.8428152  55.5716137  58.6603000  69.8003000  53.8693000
  59.0569190  69.7743938  52.8543509  58.1047706  70.7262104  54.0182238
  59.4836994  69.7525899  54.5819262  59.8493000  65.7313000  52.4723000
  59.2643000  64.7373000  52.0383000  61.0983000  65.6963000  52.9313000
  61.5039575  66.5289706  53.3340419  61.9383000  64.5073000  52.8063000
  62.0181557  64.2194472  51.7580333  63.3463000  64.7873000  53.3463000
  64.0320784  64.0060291  53.0185457  63.7012369  65.7544214  52.9902159
  63.4243000  64.8263000  54.8423000  63.4003000  66.0043000  55.5583000
  63.3206087  66.9240391  55.1486307  63.4973000  65.7343000  56.8483000
  63.5137846  66.5380335  57.5843976  63.5603000  64.4233000  56.9953000
  63.5223000  63.8323000  55.7553000  63.5707146  62.7469498  55.6671405
  61.3223000  63.3013000  53.5163000  60.4873000  63.4623000  54.4043000
  61.7443000  62.0863000  53.1323000  62.7103000  61.7853000  52.0593000
  63.7223350  61.9841697  52.4119134  62.4992074  62.4099402  51.1913348
  62.4713000  60.3353000  51.7893000  63.3842135  59.8686721  51.4192373
  61.6788346  60.2186967  51.0500411  62.0603000  59.7613000  53.1073000
  62.9609115  59.5480325  53.6830733  61.4539872  58.8584318  53.0344063
  61.2583000  60.8763000  53.7883000  60.1832844  60.8055527  53.6226665
  61.5423000  60.8893000  55.2923000  62.6433000  61.2443000  55.7123000
  60.5463000  60.5183000  56.0893000  59.6651771  60.2285612  55.6895837
  60.6813000  60.5143000  57.5403000  60.0376599  59.7268887  57.9324864
  61.7202670  60.2854035  57.7774779  60.3043000  61.8313000  58.1933000
  60.2953000  61.9413000  59.4213000  59.9893000  62.8333000  57.3753000
  59.9645180  62.6752145  56.3780567  59.7553000  64.1933000  57.8693000
  60.6141710  64.4678585  58.4817193  59.6513000  65.1743000  56.7093000
  58.7903762  64.9178152  56.0919461  59.5308462  66.1855994  57.0977129
  60.5581267  65.1226923  56.1067212  58.5133000  64.2833000  58.7563000
  58.4363000  65.1263000  59.6513000  57.5373000  63.4233000  58.4853000
  57.6156419  62.8129620  57.6843946  56.3423000  63.3273000  59.3123000
  56.2581744  62.2989946  59.6638821  56.4693931  63.9932881  60.1657674
  55.0703000  63.7033000  58.5783000  54.0633000  64.0263000  59.2033000
  55.1093000  63.6453000  57.2483000  55.9667161  63.3907799  56.7790916
  53.9543000  64.0083000  56.4313000  53.6804497  65.0451844  56.6261743
  54.2693000  63.8573000  54.9403000  54.5341889  62.8129907  54.7749179
  53.3538957  64.0899569  54.3962358  55.3963000  64.7513000  54.4423000
  55.1281846  65.7880586  54.6456384  56.3040822  64.4972795  54.9895725
  55.6373000  64.5733000  52.9503000  54.7007040  64.7655866  52.4269332
  56.3850668  65.3010417  52.6351235  56.1253000  63.1673000  52.6183000
  55.4136337  62.4590519  53.0425832  56.1349593  63.0658543  51.5330744
  57.4863000  62.8853000  53.1553000  57.4774637  62.9788270  54.1609214
  57.7579454  61.9447355  52.9070113  58.1459718  63.5411992  52.7619448
  52.7253000  63.1763000  56.7943000  51.6543000  63.7203000  57.0563000
  52.9003000  61.8583000  56.8403000  53.8018534  61.4685871  56.6048756
  51.8073000  60.9393000  57.1463000  50.9331550  61.1962842  56.5480285
  52.2023000  59.4803000  56.8403000  53.1149566  59.2399885  57.3856518
  51.0923000  58.5223000  57.2603000  50.1793845  58.7617127  56.7149868
  51.3910928  57.4983828  57.0357658  50.9120247  58.6211919  58.3307307
  52.4403000  59.3363000  55.4353000  52.6862713  58.4283138  55.2438330
  51.3133000  61.0313000  58.5913000  50.1073000  61.0283000  58.8393000
  52.2423000  61.0543000  59.5433000  53.2119379  61.1989987  59.3004751
  51.9133000  60.7543000  60.9383000  50.9405486  60.2648692  60.9863762
  52.9603000  59.8253000  61.5623000  53.9115798  60.3571841  61.5460142
  52.6596514  59.6511243  62.5954376  53.1133000  58.4913000  60.8473000
  52.5926086  58.5567661  59.8919490  54.1753186  58.3208714  60.6707424
  52.5413000  57.3343000  61.6593000  53.2013416  57.1350765  62.5035477
  51.5549799  57.6155049  62.0283473  52.4233000  56.0783000  60.7983000
  51.5524652  56.1988134  60.1539213  53.3219236  56.0112366  60.1850485
  52.2773000  54.8343000  61.6013000  51.4444397  54.8960591  62.1693046
  52.2040227  54.0401971  60.9815169  53.0843324  54.7222182  62.1981546
  51.7103000  61.9903000  61.8193000  51.1533000  61.8893000  62.9163000
  52.1803000  63.1473000  61.3593000  52.7595109  63.1773959  60.5324335
  51.9903000  64.3833000  62.1183000  51.2785632  64.2062137  62.9246314
  53.3103000  64.8743000  62.7283000  53.0513968  65.6119971  63.4878204
  53.7775303  64.0121687  63.2042470  54.2793000  65.4903000  61.7343000
  54.6896730  64.6931320  61.1144467  53.7291813  66.1913076  61.1065582
  55.4153000  66.2223000  62.4373000  55.0117813  67.0859518  62.9658615
  55.8878366  65.5480399  63.1515702  56.4273000  66.6843000  61.4893000
  57.1750948  66.0438936  61.2639513  56.4143000  67.8763000  60.9013000
  55.4583000  68.7503000  61.1873000  54.7393125  68.5075708  61.8538130
  55.4537915  69.6544655  60.7372288  57.3673000  68.2013000  60.0383000
  58.1021702  67.5405862  59.8296781  57.3538619  69.1080420  59.5936236
  51.3053000  65.4933000  61.3223000  50.3963000  66.1523000  61.8253000
  51.7043000  65.6623000  60.0663000  52.4245567  65.0699389  59.6784367
  51.2003000  66.7653000  59.2503000  51.0566552  67.6543720  59.8643166
  52.1573000  67.0943000  58.0853000  52.4808572  66.1626549  57.6211356
  51.4633000  67.9633000  57.0473000  51.1398452  68.8953893  57.5106435
  52.1560465  68.1832138  56.2349941  50.5960418  67.4348315  56.6514673
  53.4103000  67.7953000  58.6133000  53.1621298  68.8495617  58.7359566
  53.6368321  67.3602619  59.5867087  54.6163000  67.6633000  57.7093000
  54.3906700  68.0985647  56.7357829  55.4629416  68.1868361  58.1533801
  54.8653709  66.6092640  57.5865331  49.7853000  66.5153000  58.7223000
  48.9353000  67.4063000  58.7633000  49.5293000  65.2963000  58.2533000
  50.2730988  64.6170203  58.1795315  48.2093000  64.9363000  57.7413000
  47.9123308  65.6445344  56.9677933  48.2203000  63.5273000  57.1373000
  48.8388590  63.6454707  56.2476261  48.7242678  62.8687730  57.8447310
  46.8703000  62.9163000  56.7433000  46.2310245  62.8815618  57.6254683
  46.1943000  63.7413000  55.6603000  46.8328158  63.7761110  54.7775857
  45.2388902  63.2861578  55.3992666  46.0257514  64.7540742  56.0263331
  47.0433000  61.4763000  56.2833000  47.4738139  60.8853261  57.0916979
  46.0728001  61.0629483  56.0087611  47.7073952  61.4475818  55.4194414
  47.1163000  65.0603000  58.8033000  46.0493000  65.6113000  58.5333000
  47.3793000  64.5543000  60.0193000  48.5383000  63.7273000  60.3963000
  49.4210416  64.3596058  60.4914678  48.7128874  62.9737081  59.6283693
  48.1183000  63.1253000  61.7023000  48.9932419  62.9627153  62.3316981
  47.6168169  62.1738319  61.5253129  47.1873000  64.1103000  62.3113000
  47.7584758  64.8920877  62.8119649  46.4836399  63.6672247  63.0160314
  46.4303000  64.7013000  61.1193000  45.5330427  64.1383187  60.8622405
  46.0563000  66.1583000  61.3913000  44.8803000  66.4663000  61.5863000
  47.0493000  67.0463000  61.3873000  48.0078696  66.7350782  61.3210827
  46.7943000  68.4773000  61.5353000  46.2902371  68.6635654  62.4836274
  48.1033000  69.2673000  61.5143000  48.7124256  68.9102842  60.6838754
  47.8713422  70.3220848  61.3669072  48.8173000  69.1063000  62.7263000
  49.6328022  69.6112680  62.6867619  45.8613000  68.9903000  60.4443000
  44.9003000  69.7053000  60.7263000  46.1573000  68.6293000  59.2003000
  46.9902068  68.0874698  59.0192319  45.3443000  69.0493000  58.0633000
  45.2686375  70.1360300  58.0259880  45.9183000  68.5283000  56.7303000
  46.1589489  67.4707186  56.8385128  44.9063000  68.7063000  55.6033000
  44.6654925  69.7637513  55.4941709  45.3302465  68.3326688  54.6712218
  43.9988514  68.1498798  55.8378905  47.2293000  69.2473000  56.3983000
  46.9838814  70.2903937  56.1987352  47.8637081  69.1866135  57.2825754
  47.9663000  68.6643000  55.2063000  47.3326528  68.7250638  54.3214843
  48.8837699  69.2272961  55.0348836  48.2124776  67.6212823  55.4053238
  43.8943000  68.5933000  58.2083000  42.9663000  69.3513000  57.9223000
  43.7043000  67.3643000  58.6813000  44.4981535  66.7684831  58.8681104
  42.3663000  66.8113000  58.8633000  41.7423781  66.9876421  57.9871014
  42.4103000  65.2923000  59.1403000  43.0176115  65.1124498  60.0273885
  41.0073000  64.7473000  59.3673000  40.3994857  64.9263807  58.4803993
  41.0600328  63.6758965  59.5607278  40.5562769  65.2488009  60.2235573
  43.0853000  64.5653000  57.9863000  44.1038544  64.9353321  57.8691450
  43.1095790  63.4956531  58.1945443  42.5266296  64.7434572  57.0674702
  41.5973000  67.5213000  59.9753000  40.4193000  67.8373000  59.8183000
  42.2743000  67.7953000  61.0873000  43.2195390  67.4578626  61.2002542
  41.6623000  68.5253000  62.1953000  40.7555396  68.0125620  62.5162119
  42.6233000  68.6113000  63.3853000  43.6002439  68.8870446  62.9882548
  42.2578993  69.4068096  64.0347204  42.7463000  67.3203000  64.1843000
  41.7441012  66.9397148  64.3814123  43.2984584  66.5955363  63.5860186
  43.4713000  67.5463000  65.5033000  42.8838221  68.2294310  66.1167336
  43.5723956  66.5913117  66.0189321  44.8023000  68.1173000  65.3103000
  44.8800466  69.1236372  65.3469109  45.9023000  67.4033000  65.0853000
  45.8403000  66.0783000  65.0353000  44.9544388  65.6118684  65.1686850
  46.6792712  65.5426522  64.8641027  47.0673000  68.0133000  64.9173000
  47.1170323  69.0211432  64.9606452  47.8997483  67.4673724  64.7467373
  41.2283000  69.9243000  61.7643000  40.2083000  70.4353000  62.2253000
  41.9893000  70.5203000  60.8533000  42.8196574  70.0554846  60.5148438
  41.7003000  71.8633000  60.3633000  41.3172643  72.4784680  61.1775182
  42.9693000  72.5183000  59.8103000  43.7273058  72.4555991  60.5910657
  43.2846992  71.9277287  58.9501553  42.7923000  73.9723000  59.3903000
  43.7637931  74.3595750  59.0831842  42.1121275  73.9819795  58.5386129
  42.2273000  74.8443000  60.4993000  42.7293000  74.7653000  61.6403000
  41.2863000  75.6193000  60.2243000  40.6113000  71.8433000  59.2983000
  39.7963000  72.7603000  59.2163000  40.6183000  70.8043000  58.4693000
  41.3992112  70.1638546  58.4796270  39.5553000  70.5843000  57.4923000
  39.4701914  71.4676049  56.8593480  39.8863000  69.3873000  56.6143000
  39.9657792  68.4932937  57.2327948  39.0968412  69.2484673  55.8756658
  40.8338325  69.5610726  56.1043152  38.2073000  70.3823000  58.1793000
  37.1733000  70.8353000  57.6853000  38.2253000  69.6763000  59.3063000
  39.0804933  69.2240045  59.5964251  37.0283000  69.4793000  60.1183000
  36.2196849  69.0942608  59.4970225  37.3023000  68.4763000  61.2413000
  38.3868809  68.3714112  61.2133384  37.0064821  68.9364800  62.1840758
  36.6533000  67.0953000  61.1223000  35.7898326  67.0581480  61.7864872
  36.2073000  66.8183000  59.6963000  37.0703565  66.8548271  59.0315459
  35.7502114  65.8301805  59.6434743  35.4809595  67.5709178  59.3895489
  37.6073000  66.0153000  61.6083000  37.8621332  66.1978399  62.6522534
  37.1296788  65.0398118  61.5166378  38.5148373  66.0330612  61.0048437
  36.5223000  70.7933000  60.7053000  35.3173000  71.0423000  60.7443000
  37.4493000  71.6313000  61.1613000  38.4162697  71.3412657  61.1921070
  37.1063000  72.9513000  61.6793000  36.4076763  72.8515057  62.5100016
  38.3593000  73.6743000  62.1783000  39.2033944  73.2803139  61.6122798
  38.2312456  74.7323106  61.9495736  38.6243000  73.5063000  63.6653000
  38.1734053  74.3447577  64.1961328  38.1635742  72.5761953  63.9980748
  40.1173000  73.4653000  63.9573000  40.5530203  72.6227462  63.4203178
  40.5660524  74.3930184  63.6022517  40.3853000  73.3103000  65.4463000
  39.9526214  74.1672302  65.9625949  39.8983206  72.3969938  65.7880924
  41.8433000  73.2363000  65.7433000  42.2946640  74.0826797  65.4270537
  41.9792938  73.1339893  66.7388592  42.2443400  72.4420661  65.2653268
  36.3993000  73.7973000  60.6243000  35.4623000  74.5333000  60.9323000
  36.8383000  73.6673000  59.3763000  37.6101898  73.0467767  59.1782184
  36.2823000  74.4513000  58.2793000  35.9044805  75.4012764  58.6573164
  37.3593000  74.7363000  57.2283000  37.7238411  73.7739783  56.8689310
  36.8788645  75.2711957  56.4090514  38.5283000  75.5573000  57.7533000
  38.1452335  76.5113534  58.1154368  38.9885736  75.0142718  58.5787517
  39.5653000  75.8063000  56.6703000  39.9564571  74.8494119  56.3246696
  39.0928580  76.3272576  55.8375328  40.6773000  76.6173000  57.1593000
  40.9121285  76.5367535  58.1383134  41.3953000  77.4393000  56.4003000
  41.1173000  77.5693000  55.1103000  40.3575518  77.0415438  54.7048913
  41.6665812  78.1954744  54.5390773  42.3873000  78.1383000  56.9343000
  42.5949665  78.0439916  57.9182109  42.9307534  78.7618772  56.3547237
  35.0843000  73.7543000  57.6383000  34.5173000  74.2463000  56.6623000
  34.7063000  72.6063000  58.1973000  35.2867690  72.1902157  58.9114631
  33.5223000  71.8723000  57.7513000  33.4388791  70.9387526  58.3077436
  32.2523000  72.6953000  57.9833000  32.3385659  73.5927725  57.3707639
  31.4146509  72.0939902  57.6299299  32.0153000  73.0923000  59.4343000
  32.7875695  73.8031472  59.7282335  31.0374506  73.5684146  59.5066012
  32.0603000  71.8853000  60.3573000  31.4284616  71.0989195  59.9444020
  33.0877651  71.5275907  60.4240748  31.5883000  72.2073000  61.7023000
  32.1212273  72.8828631  62.2311689  30.5073000  71.6733000  62.2623000
  29.7853000  70.7793000  61.6003000  30.0588836  70.5042900  60.6677650
  28.9651797  70.3775758  62.0317163  30.1503000  72.0293000  63.4893000
  30.7020890  72.7067409  63.9959585  29.3283455  71.6212689  63.9112005
  33.6223000  71.4413000  56.2903000  32.6193000  71.3973000  55.5733000
  34.8323000  71.0883000  55.8653000  35.6228500  71.1476594  56.4910847
  35.0693000  70.6643000  54.4903000  34.4069293  71.2084212  53.8170270
  36.5173000  70.9453000  54.0843000  37.0924940  70.2908865  54.7392763
  36.6506486  70.6308277  53.0492032  37.0063000  72.3863000  54.2463000
  36.7726214  72.7279464  55.2546516  38.5063000  72.4703000  54.0183000
  38.7407195  72.1292291  53.0099266  38.8352495  73.5025853  54.1377995
  39.0204366  71.8394246  54.7433932  36.2623000  73.3223000  53.3023000
  35.1952369  73.2879563  53.5220640  36.6277927  74.3403862  53.4365271
  36.4307795  73.0092193  52.2719146  34.7523000  69.1843000  54.3093000
  34.8933000  68.3923000  55.2413000  34.3063000  68.8203000  53.1103000
  34.0646024  69.5245607  52.4278790  34.0803000  67.4213000  52.7693000
  33.7529041  66.8761137  53.6545587  33.0023000  67.2933000  51.6893000
  33.3951998  67.7533373  50.7826057  32.8414979  66.2292607  51.5159128
  31.6783000  67.9533000  52.0613000  31.3285911  67.5159596  52.9964673
  31.8551753  69.0194581  52.2031591  30.6223000  67.7533000  50.9813000
  30.4919371  66.6850705  50.8081231  29.6808807  68.1828737  51.3237845
  30.9963000  68.3903000  49.7193000  31.4140324  67.8030511  49.0116717
  30.8233000  69.6823000  49.4513000  30.2743000  70.4843000  50.3533000
  29.9866223  70.1120674  51.2470474  30.1463310  71.4637215  50.1424515
  31.1993000  70.1703000  48.2763000  31.6158779  69.5587477  47.5888651
  31.0672352  71.1511109  48.0746380  35.3813000  66.7603000  52.3243000
  35.8653000  66.9943000  51.2153000  35.9673000  65.9683000  53.2173000
  35.4470197  65.6544242  54.0240774  37.3683000  65.5853000  53.1073000
  37.8451344  66.1720148  52.3221287  38.1303000  65.8203000  54.4313000
  37.7222747  65.1589385  55.1956406  39.6163000  65.5353000  54.2543000
  40.0251564  66.1966455  53.4903901  40.1345598  65.7067057  55.1977649
  39.7539356  64.4983394  53.9479182  37.9603000  67.1803000  54.8483000
  38.4341673  67.3244522  55.6706565  37.5223000  64.1283000  52.6813000
  36.8553000  63.2403000  53.2143000  38.3923000  63.9033000  51.7023000
  38.7860332  64.6874711  51.2021508  38.7773000  62.5583000  51.2923000
  38.2467877  61.8206866  51.8944482  38.4263000  62.3313000  49.8193000
  37.3364838  62.3512739  49.8202750  38.8042814  63.1831033  49.2539140
  38.9113000  61.0343000  49.1713000  39.9880929  60.9486282  49.3171703
  38.2213000  59.8353000  49.7893000  37.1444361  59.9200362  49.6434143
  38.5812312  58.9231053  49.3134311  38.4411337  59.7989602  50.8562831
  38.6833000  61.0693000  47.6643000  39.2323510  61.9061150  47.2325788
  39.0349287  60.1374883  47.2213717  37.6193767  61.1893567  47.4599658
  40.2713000  62.3333000  51.5073000  41.0963000  63.1253000  51.0543000
  40.6103000  61.2513000  52.2023000  39.8969445  60.7042564  52.6626984
  42.0033000  60.8423000  52.3563000  42.6712111  61.5817915  51.9145464
  42.3773000  60.6323000  53.8383000  41.7775403  59.8169678  54.2428022
  43.8553000  60.2903000  53.9733000  44.4557474  61.1054264  53.5694032
  44.1006826  60.1457140  55.0254326  44.0687375  59.3746531  53.4218163
  42.0353000  61.8753000  54.6623000  42.7316077  62.6606322  54.3681745
  41.0207187  62.1715249  54.3958886  42.1213000  61.6593000  56.1593000
  43.1357797  61.3634812  56.4265490  41.8651936  62.5844115  56.6757082
  41.4248918  60.8743717  56.4542628  42.2763000  59.5533000  51.5873000
  41.5353000  58.5793000  51.7083000  43.3543000  59.5533000  50.8073000
  43.9280538  60.3821399  50.7446073  43.7003000  58.4083000  49.9733000
  42.9453474  57.6298186  50.0833570  43.7683000  58.8193000  48.4993000
  44.5711291  59.5561201  48.4735939  44.0552567  57.9493071  47.9086493
  42.4943000  59.4333000  47.9163000  42.2255113  60.3116751  48.5030799
  42.7083000  59.8393000  46.4643000  42.9766860  58.9613083  45.8767642
  41.7901375  60.2736905  46.0688468  43.5114735  60.5739230  46.4064917
  41.3263000  58.4683000  48.0383000  41.1549951  58.2354053  49.0892587
  40.4309112  58.9257336  47.6174262  41.5542115  57.5507600  47.4958282
  45.0133000  57.7593000  50.3983000  46.0623000  58.4043000  50.4203000
  44.9513000  56.4613000  50.6803000  44.0616136  55.9856046  50.6326410
  46.1223000  55.6983000  51.1013000  46.9714694  56.3668075  51.2431038
  45.8383000  54.9873000  52.4163000  44.9960654  54.3074202  52.2878304
  46.7183735  54.4211150  52.7212680  45.5967331  55.7233289  53.1831156
  46.5103000  54.6873000  50.0243000  45.6413000  54.1193000  49.3653000
  47.8193000  54.4463000  49.8583000  48.9143000  54.9843000  50.6843000
  48.6132262  54.9966041  51.7318225  49.1532064  55.9982669  50.3635291
  50.0313000  54.0233000  50.4183000  49.9646509  53.1715032  51.0951302
  50.9933692  54.5180759  50.5514202  49.8373000  53.6053000  48.9913000
  50.2440915  52.6021260  48.8637791  50.2988094  54.2784972  48.2688637
  48.3163000  53.5813000  48.7873000  48.0005242  54.0067066  47.8347176
  47.7903000  52.1533000  48.9053000  47.4583000  51.5353000  47.8953000
  47.7273000  51.6393000  50.1323000  47.9982621  52.2053830  50.9236462
  47.3003000  50.2643000  50.3783000  46.7138587  49.8986971  49.5353764
  48.5073000  49.3213000  50.5863000  48.1457605  48.2942693  50.6372649
  49.5003000  49.4523000  49.4433000  49.8626563  50.4790255  49.3919945
  50.3406378  48.7789988  49.6124066  49.0108175  49.1929669  48.5045488
  49.1603000  49.6343000  51.8223000  49.9087747  49.0461507  51.9466639
  46.4043000  50.1933000  51.6133000  46.3373000  51.1413000  52.3963000
  45.7373000  49.0563000  51.7953000  45.8248897  48.3118862  51.1183395
  44.8043000  48.8773000  52.9043000  44.0825563  49.6940862  52.9110413
  44.0443000  47.5533000  52.7693000  43.2560844  47.7139238  52.0337626
  44.7530075  46.8186386  52.3870614  43.4303000  47.0393000  54.0683000
  43.2699712  45.9655406  53.9711595  44.1333650  47.2292535  54.8792990
  42.1073000  47.7233000  54.3743000  42.2521038  48.8031618  54.3422152
  41.3764289  47.4326641  53.6196759  41.5903000  47.3593000  55.6913000
  41.4600658  46.3754221  55.8787104  41.2893000  48.2323000  56.6473000
  41.4483000  49.5323000  56.4393000  41.7995759  49.8591587  55.5505545
  41.2173927  50.1895698  57.1705850  40.8233000  47.8083000  57.8133000
  40.6973365  46.8191200  57.9737874  40.5962828  48.4763137  58.5360168
  45.4913000  48.9593000  54.2653000  44.9643000  49.5693000  55.1973000
  46.6473000  48.3133000  54.3923000  47.0314083  47.7938121  53.6159673
  47.3433000  48.2563000  55.6763000  46.6513215  48.0724392  56.4981638
  48.4433000  47.1703000  55.7043000  49.1626534  47.4148725  56.4858461
  47.8373000  45.8043000  55.9833000  47.1181321  45.5588149  55.2018682
  48.6264304  45.0525567  55.9992902  47.3322102  45.8207029  56.9490727
  49.2283000  47.1593000  54.4023000  49.6993605  48.1308866  54.2532247
  49.9960587  46.3868610  54.4468441  48.5530676  46.9522578  53.5720618
  47.9383000  49.6053000  56.0663000  48.0833000  49.9093000  57.2483000
  48.2433000  50.4303000  55.0693000  48.2318462  50.1047105  54.1132876
  48.6833000  51.7963000  55.3293000  49.3496138  51.8316864  56.1912007
  49.4113000  52.4123000  54.1183000  48.7888650  52.2964611  53.2310259
  49.6783000  53.8893000  54.3603000  50.3011065  54.0059206  55.2472119
  50.1928691  54.3121768  53.4974591  48.7326214  54.4102505  54.5099805
  50.7133000  51.6733000  53.8503000  50.5002054  50.6251251  53.6404857
  51.2154053  52.1202686  52.9922738  51.3587335  51.7441241  54.7258001
  47.5153000  52.6853000  55.7473000  47.6393000  53.4903000  56.6693000
  46.3683000  52.4993000  55.0993000  46.3567800  51.9636275  54.2431332
  45.1223000  53.1113000  55.5493000  45.2356367  54.1940018  55.4944294
  43.9693000  52.6963000  54.6453000  43.8375585  51.6155068  54.6965869
  43.0541667  53.1893186  54.9732694  44.1896863  52.9865949  53.6180425
  44.8173000  52.7583000  57.0063000  44.4053000  53.6173000  57.7853000
  45.0403000  51.4983000  57.3683000  45.2851541  50.8147567  56.6662214
  44.8723000  51.0453000  58.7473000  43.8529093  51.2762377  59.0565081
  45.0803000  49.5403000  58.8423000  46.0995676  49.2943427  58.5444769
  44.9135283  49.2140255  59.8688634  44.3769522  49.0333666  58.1816794
  45.8143000  51.7743000  59.7003000  45.4623000  52.0453000  60.8493000
  47.0213000  52.0693000  59.2263000  47.3026439  51.7244540  58.3196434
  47.9893000  52.8303000  60.0073000  47.9825217  52.4827985  61.0404002
  49.3993000  52.6533000  59.4413000  49.3595211  52.9241499  58.3862373
  50.0490025  53.3503350  59.9705720  49.9473000  51.2463000  59.5813000
  49.8212965  50.9403980  60.6198798  49.3596606  50.5926405  58.9367006
  51.4103000  51.1483000  59.2003000  51.9153000  52.0653000  58.5163000
  52.0563000  50.1523000  59.5853000  47.6293000  54.3113000  60.0603000
  47.9403000  55.0003000  61.0323000  46.9703000  54.7973000  59.0123000
  46.7979585  54.2112543  58.2079691  46.5473000  56.1903000  58.9553000
  47.3768799  56.8364849  59.2422520  46.1003000  56.5673000  57.5413000
  45.5044553  55.7384818  57.1590320  45.4740813  57.4553929  57.6263955
  47.2483000  56.8473000  56.5873000  47.9320345  57.5406832  57.0770220
  47.7629476  55.9061304  56.3938067  46.7043000  57.5573000  55.0233000
  48.0413000  57.0473000  53.9503000  48.1044349  55.9591825  53.9396537
  47.8550156  57.4098274  52.9393733  48.9804105  57.4616430  54.3170322
  45.4363000  56.4833000  59.9563000  45.4333000  57.5323000  60.5983000
  44.5163000  55.5363000  60.1143000  44.5736769  54.6790321  59.5833584
  43.3503000  55.7453000  60.9673000  43.0965058  56.8052258  60.9829548
  42.1413000  54.9603000  60.4513000  41.2975631  55.2286736  61.0870539
  41.9534059  55.3049075  59.4344217  42.3143000  53.4503000  60.4503000
  43.2145863  53.2233827  59.8792537  42.4452719  53.1197324  61.4806740
  41.1293000  52.7283000  59.8343000  41.3373000  51.9413000  58.8863000
  39.9883000  52.9553000  60.2923000  43.6223000  55.4123000  62.4323000
  42.7123000  55.4443000  63.2623000  44.8783000  55.1103000  62.7513000
  45.5291184  54.8258790  62.0332196  45.3333000  55.1053000  64.1403000
  44.4734802  55.0307630  64.8060727  46.2633000  53.9183000  64.4073000
  46.4918225  53.9273224  65.4730370  45.7035381  53.0152372  64.1638988
  47.5603000  53.9413000  63.6103000  47.3060906  54.1725243  62.5758853
  48.1911870  54.7329337  64.0145239  48.3083000  52.6213000  63.6643000
  49.5493000  52.6333000  63.5113000  47.6573000  51.5703000  63.8533000
  46.0233000  56.4193000  64.4953000  45.9643000  56.8733000  65.6383000
  46.6613000  57.0333000  63.5023000  46.8464497  56.5360976  62.6428765
  47.1673000  58.3953000  63.6363000  47.7331080  58.4693851  64.5649937
  48.0913000  58.7353000  62.4753000  47.5366529  58.6743316  61.5389510
  48.4785178  59.7462368  62.6024590  48.9212882  58.0291305  62.4519873
  46.0203000  59.3983000  63.7223000  46.2123000  60.5413000  64.1423000
  44.8263000  58.9533000  63.3393000  44.7390156  58.0137987  62.9789973
  43.6343000  59.7933000  63.3763000  43.8913062  60.7850917  63.7483164
  43.0393000  59.9363000  61.9713000  42.6951722  58.9257579  61.7511182
  42.1814921  60.6057086  62.0357819  43.9743000  60.4113000  60.8553000
  44.9585528  59.9690191  61.0093614  43.4413000  59.9993000  59.4903000
  42.4572054  60.4416077  59.3353140  44.1220658  60.3476694  58.7135778
  43.3624174  58.9131797  59.4431767  44.1803000  61.9163000  60.9193000
  44.6205023  62.1827531  61.8801976  44.8481770  62.2266236  60.1157200
  43.2201173  62.4200313  60.8079316  42.5873000  59.2193000  64.3293000
  41.3863000  59.3203000  64.0793000  43.0493000  58.6313000  65.4273000
  44.0280127  58.7064543  65.6651501  42.1973000  57.7823000  66.2583000
  41.6581425  57.0756472  65.6273879  43.0333000  56.9953000  67.2703000
  42.3393813  56.3820961  67.8452410  43.6987618  56.3497541  66.6971237
  43.8553000  57.8563000  68.2193000  44.5610450  58.4454403  67.6336904
  43.1821715  58.5248606  68.7559813  44.6173000  56.9973000  69.2163000
  45.1172860  56.1919454  68.6782323  45.3618650  57.6155157  69.7178293
  43.7393000  56.4113000  70.2253000  43.4687094  57.0016311  70.9988563
  43.2773000  55.1653000  70.1863000  43.6073000  54.3623000  69.1843000
  44.2117821  54.6996846  68.4488593  43.2526930  53.4168838  69.1610237
  42.4863000  54.7203000  71.1543000  42.2370938  55.3307719  71.9193623
  42.1370745  53.7731623  71.1215822  41.0873000  58.5563000  66.9683000
  40.0353000  57.9953000  67.2803000  41.3183000  59.8413000  67.2113000
  42.1915470  60.2613733  66.9265589  40.3343000  60.6813000  67.8883000
  39.8684327  60.0889227  68.6757998  40.8596970  61.5265810  68.3327743
  39.2543000  61.2043000  66.9593000  38.1833000  61.6163000  67.4083000
  39.5293000  61.1613000  65.6593000  40.3482175  60.6643282  65.3391556
  38.7143000  61.8633000  64.6703000  38.1203655  62.6350696  65.1599046
  39.6083000  62.5273000  63.6183000  40.0870943  61.6767538  63.1330924
  38.9679545  63.0408911  62.9011655  40.6813000  63.4943000  64.1283000
  41.2711957  62.9940673  64.8963437  41.5933000  63.9303000  62.9933000
  41.0041479  64.4310582  62.2250293  42.3483529  64.6167321  63.3764538
  42.0823768  63.0562342  62.5632846  40.0483000  64.7013000  64.8103000
  39.4478915  64.3676318  65.6566301  40.8316071  65.3721183  65.1631938
  39.4120290  65.2286358  64.0995432  37.7163000  60.9273000  63.9923000
  37.9393000  59.7183000  63.9253000  36.6163000  61.4913000  63.4683000
  36.3013000  62.9313000  63.4703000  37.1603675  63.4909101  63.1002462
  36.0707397  63.2506358  64.4866491  35.1143000  63.0273000  62.5573000
  35.4492260  63.2470164  61.5435701  34.4518591  63.8218489  62.9007609
  34.4403000  61.7063000  62.6313000  33.9322268  61.5269935  61.6837717
  33.7278829  61.6044443  63.4499495  35.5833000  60.7043000  62.8063000
  35.3303625  59.8602619  63.4479545  36.0503000  60.1873000  61.4463000
  35.6433000  60.7123000  60.4103000  36.9093000  59.1743000  61.4603000
  37.2794427  58.8424501  62.3394867  37.3773000  58.5443000  60.2313000
  37.2876684  59.2227660  59.3829197  38.8413000  58.0673000  60.3563000
  38.8850134  57.2508042  61.0770802  39.3703000  57.5853000  59.0103000
  39.3273302  58.4014390  58.2890709  40.4027365  57.2542687  59.1225227
  38.7596181  56.7550623  58.6555154  39.7253000  59.1823000  60.9253000
  39.3502127  59.4098079  61.9231228  40.7362829  58.7818180  61.0003155
  39.7443000  60.4483000  60.0923000  38.7336656  60.8496487  60.0172195
  40.3931833  61.1853855  60.5653272  40.1197339  60.2216581  59.0944109
  36.4933000  57.3593000  59.8573000  36.1433000  56.5383000  60.7043000
  36.1243000  57.2883000  58.5833000  36.3404923  58.0486745  57.9546579
  35.3693000  56.1573000  58.0643000  35.2686073  55.3923570  58.8342496
  33.9693000  56.6083000  57.6363000  33.3604931  56.6494159  58.5394959
  34.0729712  57.6114230  57.2226619  33.2983000  55.7063000  56.6143000
  32.8710028  56.3336617  55.8320371  34.0574343  55.0542616  56.1822547
  32.2023000  54.8613000  57.2403000  31.6788437  54.3213958  56.4512525
  32.6561436  54.1481164  57.9284095  31.2333000  55.6703000  57.9763000
  31.5114150  56.6083423  58.2269552  30.0243000  55.2503000  58.3343000
  29.6163000  54.0323000  58.0023000  30.2274747  53.4242331  57.4761630
  28.6964063  53.7187513  58.2772227  29.2203000  56.0503000  59.0223000
  29.5299486  56.9784813  59.2726945  28.3022167  55.7275278  59.2925589
  36.1123000  55.5313000  56.8903000  36.1913000  56.1193000  55.8103000
  36.7103000  54.3663000  57.1243000  36.7973711  54.0181225  58.0683818
  37.3223000  53.6013000  56.0473000  37.9961483  54.2474519  55.4847029
  38.1213000  52.4123000  56.5863000  38.8629635  52.8960744  57.2219075
  37.5181917  51.7309715  57.1864266  38.8233000  51.6353000  55.4943000
  39.9203000  52.1773000  54.8323000  40.2978508  53.1494846  55.1491785
  40.5303000  51.5053000  53.7893000  41.4129373  51.9248077  53.3065304
  40.0173000  50.2983000  53.3603000  40.6183000  49.6403000  52.3093000
  41.3776353  50.1105351  51.9573220  38.9093000  49.7523000  53.9783000
  38.5047079  48.7973001  53.6430673  38.3103000  50.4283000  55.0333000
  37.4239117  50.0135067  55.5132608  36.2753000  53.1243000  55.0443000
  35.1963000  52.6723000  55.4253000  36.6003000  53.2393000  53.7603000
  37.4824445  53.6562807  53.4994408  35.6883000  52.8293000  52.6983000
  34.7502100  52.4806261  53.1301713  35.3903000  54.0063000  51.7673000
  36.3395665  54.3172401  51.3310562  34.7342557  53.6336276  50.9806481
  34.7353000  55.1933000  52.4523000  35.3093283  55.4210225  53.3504842
  34.7527818  56.0532771  51.7827959  33.2973000  54.9193000  52.8523000
  32.6273000  54.0713000  52.2633000  32.8103000  55.6523000  53.8463000
  31.8585233  55.5120634  54.1537999  33.3938196  56.3468116  54.2904396
  36.2533000  51.6583000  51.8973000  37.2953000  51.7783000  51.2503000
  35.5603000  50.5253000  51.9633000  34.7971148  50.4566970  52.6212828
  35.8653000  49.3633000  51.1333000  36.9370721  49.1650800  51.1439114
  35.1273000  48.1123000  51.6543000  34.0832117  48.1682833  51.3463296
  35.7513000  46.8413000  51.1003000  36.7953392  46.7843818  51.4082643
  35.2123601  45.9746152  51.4830536  35.6941834  46.8524300  50.0118541
  35.1903000  48.0813000  53.0853000  34.7310716  47.3028956  53.4090224
  35.4483000  49.6203000  49.6853000  34.5293000  50.3993000  49.4333000
  36.1583000  49.0033000  48.7263000  37.4463000  48.3103000  48.9133000
  37.3321762  47.5297706  49.6655300  38.1984741  49.0262531  49.2445767
  37.7443000  47.7563000  47.5463000  37.3889532  46.7275717  47.4867537
  38.8201180  47.7791713  47.3725361  37.0313000  48.6343000  46.5793000
  36.7675974  48.0581094  45.6924154  37.6042547  49.5132301  46.2838267
  35.7603000  49.0633000  47.3183000  35.4626318  50.0887965  47.0995561
  34.6083000  48.1183000  46.9873000  34.0833000  48.1533000  45.8743000
  34.2143000  47.2893000  47.9513000  34.7831094  47.1749072  48.7780222
  33.0013000  46.4843000  47.8283000  33.0113189  45.9744436  46.8649489
  32.9443000  45.4383000  48.9313000  32.9245056  45.9337978  49.9019648
  32.0445641  44.8343307  48.8138404  33.8229287  44.7961934  48.8695760
  31.7553000  47.3653000  47.8663000  30.6813000  46.9573000  47.4253000
  31.9083000  48.5663000  48.4173000  32.7800751  48.7895508  48.8758483
  30.8513000  49.5723000  48.4133000  29.8989921  49.1580258  48.0822627
  30.6623000  50.1813000  49.8183000  31.6133087  50.5942948  50.1546288
  29.6163000  51.2793000  49.7903000  28.6648325  50.8669409  49.4544867
  29.4985224  51.6952290  50.7909158  29.9327711  52.0659277  49.1053441
  30.2783000  49.1013000  50.8153000  31.0655582  48.3486123  50.8575812
  30.1484763  49.5463407  51.8018010  29.3449536  48.6329420  50.5028802
  31.1833000  50.6853000  47.4173000  32.3203000  51.1493000  47.3573000
  30.1963000  51.0863000  46.6193000  29.2766460  50.6783099  46.7080692
  30.4233000  52.0593000  45.5503000  31.4515265  51.9827107  45.1967698
  29.4813000  51.8013000  44.3733000  28.4682255  51.7662615  44.7739890
  29.5741376  52.6496611  43.6952405  29.7713000  50.5163000  43.6183000
  30.7127312  50.6329603  43.0814588  29.8624468  49.7027818  44.3380099
  28.6613000  50.1963000  42.6303000  27.7086986  50.2145774  43.1597484
  28.6583406  50.9591055  41.8516996  28.8633000  48.8283000  41.9983000
  29.8999858  48.7510067  41.6705672  28.6639312  48.0681348  42.7536145
  27.9583000  48.6203000  40.8343000  28.1431745  49.3243252  40.1341074
  28.1202740  47.7040403  40.4414481  26.9976269  48.6914574  41.1378504
  30.2743000  53.5003000  46.0333000  30.9403000  54.4063000  45.5313000
  29.3673000  53.7133000  46.9793000  28.6861509  52.9992672  47.1944568
  29.2843000  54.9843000  47.6893000  30.2842725  55.4000589  47.8129883
  28.4283000  55.9903000  46.9113000  28.5395008  56.9721753  47.3713593
  28.7850597  56.0293712  45.8820790  27.0613000  55.6153000  46.9233000
  26.5483012  56.2600103  46.4305722  28.7183000  54.7863000  49.0903000
  27.9803000  53.8343000  49.3433000  29.0883000  55.6813000  49.9973000
  29.7620470  56.3936105  49.7548584  28.5863000  55.6433000  51.3603000
  27.6085056  55.1620091  51.3797013  29.5373000  54.8543000  52.2613000
  29.6198532  53.8468421  51.8534853  30.5132454  55.3388118  52.2316538
  29.0543000  54.7803000  53.6943000  27.9013000  54.3593000  53.9143000
  29.8273000  55.1493000  54.6023000  28.4053000  57.0583000  51.8933000
  29.3773000  57.7293000  52.2443000  27.1583000  57.5153000  51.9103000
  26.4083311  56.9243076  51.5810978  26.8303000  58.8603000  52.3603000
  27.7440912  59.4242749  52.5474287  26.0153000  59.5903000  51.2863000
  26.5440021  59.5748235  50.3332345  25.0442112  59.1090059  51.1703581
  25.7453000  61.0293000  51.6033000  24.7643000  61.4253000  52.4863000
  24.1491921  60.7959155  52.9818977  24.7623000  62.7443000  52.5753000
  24.0587007  63.2559858  53.2319770  25.7013000  63.2163000  51.7753000
  26.3253000  62.1653000  51.1483000  27.1276725  62.3547159  50.4352633
  26.0413000  58.7893000  53.6633000  24.9113000  58.2993000  53.6893000
  26.6523000  59.2493000  54.7513000  27.5835465  59.6348217  54.6860904
  26.0423000  59.1333000  56.0723000  25.2953773  58.3394642  56.0667942
  27.0913000  58.8163000  57.1603000  27.6532754  57.9320166  56.8597558
  28.0483000  59.9863000  57.3473000  27.4870682  60.8708929  57.6483213
  28.7780507  59.7397836  58.1185280  28.5656443  60.1867422  56.4090685
  26.4303000  58.5403000  58.4013000  27.0847165  58.3436415  59.0755884
  25.2553000  60.3853000  56.4553000  24.3743000  60.3383000  57.3173000
  25.5653000  61.4983000  55.7973000  26.2689860  61.4765553  55.0731091
  24.9133000  62.7703000  56.0903000  25.0583077  63.4310365  55.2356075
  23.8483596  62.5824559  56.2271060  25.4593000  63.4453000  57.3343000
  24.9353000  64.4663000  57.7773000  26.5053000  62.8613000  57.9113000
  26.8320759  61.9688935  57.5693534  27.1753000  63.4463000  59.0673000
  26.5737916  64.2620289  59.4683900  27.3693000  62.3963000  60.1643000
  27.6198872  61.4588018  59.6679107  28.2135114  62.7220091  60.7720176
  26.1563000  62.1893000  61.0533000  26.4946148  62.0778572  62.0834575
  25.5137699  63.0663253  60.9753010  25.3773000  60.9533000  60.6403000
  24.6063403  61.2400615  59.9251162  26.0585134  60.2417783  60.1736261
  24.7383000  60.3083000  61.7833000  24.5499796  60.8824359  62.5926224
  24.3873000  59.0263000  61.8193000  24.6163000  58.2423000  60.7723000
  25.0582529  58.6225973  59.9475869  24.3474695  57.2693001  60.8054806
  23.8133000  58.5253000  62.9053000  23.6441204  59.1204553  63.7035910
  23.5481142  57.5510199  62.9288265  28.5213000  64.0453000  58.6793000
  28.9983000  63.8523000  57.5603000  29.1263000  64.7773000  59.6093000
  28.6218612  65.0564575  60.4385840  30.4963000  65.2443000  59.4443000
  30.6308408  65.6358111  58.4359761  30.8173000  66.3553000  60.4473000
  29.9390001  66.9973053  60.5145143  30.9950113  65.8813642  61.4126515
  32.0303000  67.1933000  60.0623000  32.7949368  66.5310387  59.6562934
  31.7019501  67.8862542  59.2876388  32.6063000  67.9753000  61.2293000
  32.3393000  67.6053000  62.3933000  33.3453000  68.9503000  60.9783000
  31.4783000  64.0893000  59.6033000  31.7323000  63.6233000  60.7143000
  31.9993000  63.6093000  58.4803000  31.7334336  64.0016008  57.5883838
  32.8993000  62.4653000  58.4903000  33.4622563  62.4149408  59.4223104
  32.1333000  61.1373000  58.2783000  31.0707578  61.3152300  58.4439663
  32.3443000  60.6073000  56.8693000  33.4066326  60.4286775  56.7030351
  31.7957088  59.6735404  56.7458442  31.9820749  61.3391003  56.1472470
  32.5593000  60.1023000  59.3223000  33.1070531  59.3196244  58.7974321
  33.2264114  60.6047250  60.0227506  31.4003000  59.4853000  60.0823000
  30.7329523  58.9822607  59.3825155  31.7817343  58.7623465  60.8033723
  30.8523090  60.2673623  60.6078324  33.9933000  62.6183000  57.4403000
  33.7893000  63.2473000  56.4003000  35.1743000  62.0963000  57.7523000
  35.3223804  61.7024531  58.6704809  36.2863000  62.0963000  56.8143000
  36.1133380  62.7808835  55.9839213  37.6033000  62.4903000  57.5113000
  37.7800724  61.8107880  58.3450351  38.7673000  62.4093000  56.5363000
  38.5914529  63.0889292  55.7024637  39.6888923  62.6908525  57.0457077
  38.8571487  61.3899694  56.1608082  37.4923000  63.8903000  58.1033000
  36.6835341  63.9134226  58.8336870  38.4301961  64.1540910  58.5920380
  37.2836669  64.6060798  57.3081697  36.4343000  60.7133000  56.1923000
  36.6193000  59.7243000  56.9023000  36.2923000  60.6423000  54.8733000
  36.0537839  61.4666650  54.3407291  36.4013000  59.3723000  54.1683000
  35.9708518  58.5766978  54.7764371  35.6523000  59.4273000  52.8323000
  35.8302366  60.4094145  52.3942488  36.0654927  58.6585286  52.1793357
  34.1593000  59.2073000  52.9903000  33.7343000  58.7303000  54.0663000
  33.4103000  59.5053000  52.0363000  37.8603000  58.9863000  53.9493000
  38.6813000  59.8143000  53.5543000  38.1803000  57.7293000  54.2363000
  37.4897660  57.1182890  54.6485229  39.5263000  57.2083000  54.0243000
  40.1234429  57.9326524  53.4703747  40.2063000  56.9413000  55.3723000
  40.3782408  57.9472068  55.7552976  39.4693712  56.4363289  55.9968320
  41.5193000  56.1553000  55.3963000  41.4038172  55.2671236  54.7750857
  42.6753000  56.9943000  54.8713000  42.7917030  57.8824837  55.4923305
  43.5935586  56.4077790  54.9012180  42.4698077  57.2944319  53.8437816
  41.8103000  55.6763000  56.8083000  40.9997424  55.0316116  57.1481128
  42.7462660  55.1177427  56.8173890  41.8939801  56.5353749  57.4739477
  39.4773000  55.9353000  53.1833000  38.7293000  55.0063000  53.4933000
  40.2103000  55.9323000  52.0733000  40.7411950  56.7524998  51.8173271
  40.2113000  54.7943000  51.1593000  40.1225307  53.8683421  51.7274735
  39.0393000  54.8813000  50.1803000  38.9592604  53.9111213  49.6899468
  38.1417696  55.0643733  50.7710820  39.1843000  55.9703000  49.1283000
  39.4180327  56.9028728  49.6418931  40.0139961  55.6974254  48.4761912
  37.6973000  56.1983000  48.1323000  36.5453000  56.8193000  49.3593000
  36.9294601  57.7475965  49.7821304  35.5796456  57.0067727  48.8897617
  36.4258479  56.0813825  50.1525908  41.5303000  54.6753000  50.3983000
  42.3413000  55.6033000  50.3943000  41.7473000  53.5163000  49.7853000
  41.1072506  52.7480633  49.9275968  42.9093000  53.2993000  48.9293000
  43.8119057  53.6279001  49.4444932  43.0563000  51.8153000  48.5833000
  42.1139538  51.4206372  48.2033997  43.8358159  51.6773202  47.8340227
  43.5123000  50.7653000  49.9793000  43.5352656  49.6255047  49.2942908
  42.7903000  54.1093000  47.6483000  41.6843000  54.4093000  47.1983000
  43.9343000  54.4333000  47.0503000  44.8083331  54.3027306  47.5392960
  43.9693000  55.0293000  45.7113000  43.6219787  56.0613427  45.7598290
  45.3943000  55.0183000  45.1493000  45.7775685  53.9983696  45.1185353
  45.4001834  55.4385861  44.1436037  46.3703000  55.8183000  45.9533000
  47.6733000  56.0253000  45.5493000  48.0700725  55.6739350  44.6895245
  48.3043000  56.7463000  46.4573000  49.3514362  57.0170452  46.3220160
  47.4583000  57.0173000  47.4353000  46.2383000  56.4613000  47.1383000
  45.3991149  56.5916244  47.8215900  43.0333000  54.3033000  44.7523000
  42.2293000  54.9323000  44.0633000  43.1663000  52.9803000  44.6923000
  43.8246266  52.5221262  45.3061259  42.4463000  52.1653000  43.7163000
  42.5932436  52.6111018  42.7325482  43.0053000  50.7423000  43.6963000
  42.8572838  50.2794895  44.6720037  42.4871910  50.1585132  42.9354739
  44.0704968  50.7730130  43.4671454  40.9433000  52.1443000  43.9883000
  40.1363000  52.1053000  43.0613000  40.5743000  52.1223000  45.2653000
  41.2671508  52.0180921  45.9927599  39.1693000  52.1953000  45.6533000
  38.6269311  51.3400413  45.2502273  39.0123000  52.2003000  47.1813000
  39.5241270  53.0735212  47.5857972  37.5383000  52.2493000  47.5713000
  37.0258735  51.3760980  47.1675216  37.4492620  52.2521049  48.6576533
  37.0850693  53.1547581  47.1677804  39.6103000  51.0193000  47.7213000
  39.5136541  51.0197247  48.6764229  38.4973000  53.4353000  45.0703000
  37.3833000  53.3613000  44.5523000  39.1903000  54.5683000  45.1393000
  40.0844001  54.5817611  45.6088776  38.6623000  55.8233000  44.6243000
  37.6922242  56.0272978  45.0775516  39.6093000  56.9843000  44.9503000
  39.8242294  57.0128781  46.0185172  40.5401596  56.8645017  44.3959996
  39.0623000  58.3363000  44.5853000  37.8003000  58.7273000  45.0053000
  37.2048139  58.0408369  45.6071843  37.2933000  59.9733000  44.6693000
  36.2942342  60.2632846  44.9946879  38.0573000  60.8483000  43.9203000
  37.6658396  61.8321343  43.6615940  39.3223000  60.4733000  43.4983000
  39.9279511  61.1600919  42.9070270  39.8173000  59.2223000  43.8293000
  40.8109368  58.9235176  43.4953617  38.3983000  55.7523000  43.1203000
  37.3163000  56.1123000  42.6573000  39.3733000  55.2443000  42.3723000
  40.2429131  54.9623135  42.8016670  39.2463000  55.1253000  40.9183000
  38.9009007  56.0734258  40.5061641  40.5953000  54.7603000  40.2553000
  40.8523792  53.7345378  40.5195393  40.5013000  54.8853000  38.7433000
  40.2446912  55.9109722  38.4782563  41.4605219  54.6242002  38.2962883
  39.7311839  54.2104900  38.3695980  41.6203000  55.6403000  40.7323000
  42.4561675  55.4115255  40.3192769  38.1983000  54.0803000  40.5383000
  37.4713000  54.2403000  39.5573000  38.1283000  53.0083000  41.3183000
  38.8141185  52.8695118  42.0466475  37.1133000  51.9773000  41.1173000
  37.1337231  51.6374779  40.0818276  37.3553000  50.7653000  42.0383000
  37.5552732  51.1237845  43.0480523  36.1393000  49.8533000  42.0563000
  35.9389706  49.4940245  41.0468997  36.3310217  49.0041578  42.7122721
  35.2747272  50.4068346  42.4226520  38.4913000  50.0283000  41.5683000
  38.6424291  49.2732896  42.1416407  35.7053000  52.5203000  41.3473000
  34.7743000  52.1713000  40.6213000  35.5543000  53.3743000  42.3563000
  36.3253192  53.5556331  42.9829954  34.2673000  54.0003000  42.6433000
  33.4841207  53.2421945  42.6409525  34.2833000  54.6833000  44.0143000
  35.1854205  55.2933606  44.0601686  33.4061254  55.3284744  44.0634411
  34.2663000  53.7123000  45.1903000  33.4165961  53.0411952  45.0649102
  35.1907505  53.1352341  45.1682037  34.1503000  54.4333000  46.5263000
  35.0963442  54.9267502  46.7490243  33.3583056  55.1794095  46.4617644
  33.8363000  53.5103000  47.6143000  33.9685940  52.5253311  47.4342056
  33.3833000  53.8813000  48.8063000  33.1963000  55.1653000  49.0803000
  33.3995400  55.8630061  48.3788731  32.8515052  55.4395675  49.9891419
  33.1263000  52.9673000  49.7333000  33.2762637  51.9895433  49.5293322
  32.7819032  53.2535752  50.6385823  33.8623000  54.9913000  41.5523000
  32.6903000  55.0763000  41.1903000  34.8383000  55.7123000  41.0093000
  35.7753072  55.6558843  41.3820386  34.5813000  56.6523000  39.9213000
  33.7591260  57.3139018  40.1940860  35.8213000  57.5043000  39.6373000
  36.6171294  56.7621192  39.5746702  35.6838303  57.9720079  38.6623890
  36.2003000  58.5733000  40.6673000  36.1087856  58.1496435  41.6674206
  37.6323000  59.0463000  40.4453000  37.7244873  59.4705337  39.4454870
  37.8837497  59.8053157  41.1860894  38.3140857  58.2017540  40.5453537
  35.2323000  59.7463000  40.6133000  34.2229616  59.3952896  40.8280724
  35.5223887  60.4918178  41.3536736  35.2572252  60.1931579  39.6194209
  34.1273000  55.9443000  38.6463000  33.4373000  56.5293000  37.8173000
  34.5073000  54.6773000  38.5083000  35.0702165  54.2442751  39.2264321
  34.1953000  53.9013000  37.3113000  34.1505729  54.5617478  36.4453280
  35.2703000  52.8403000  37.0623000  35.3781026  52.3581480  38.0339004
  34.8626185  52.1266353  36.3463541  36.6383000  53.3223000  36.5783000
  36.8879134  54.2558199  37.0826160  37.6993000  52.2803000  36.8883000
  37.4505995  51.3465729  36.3839187  38.6694928  52.6339282  36.5393391
  37.7402027  52.1116552  37.9643977  36.6053000  53.6273000  35.0833000
  35.8682515  54.4059679  34.8869960  37.5886303  53.9686361  34.7597998
  36.3354149  52.7254415  34.5338345  32.8203000  53.2373000  37.3833000
  32.2293000  52.9123000  36.3543000  32.3243000  53.0153000  38.5983000
  32.8255162  53.3246949  39.4187611  31.1193000  52.2093000  38.7853000
  30.6775272  51.9796019  37.8156739  31.4503000  50.8953000  39.4953000
  30.5718025  50.5691733  40.0520609  31.7019924  50.1469708  38.7437986
  32.5403000  51.0553000  40.3853000  32.7267996  50.2181513  40.8165769
  29.9773000  52.9393000  39.4983000  28.8263000  52.5053000  39.4413000
  30.2913000  54.0563000  40.1443000  31.2535118  54.3582750  40.1996070
  29.2783000  54.8393000  40.8473000  28.3386266  54.2876881  40.8762378
  29.7243000  55.1223000  42.2853000  29.9155615  54.1716429  42.7830645
  30.6434607  55.7073894  42.2550682  28.7323000  55.8383000  43.0003000
  29.0380871  56.0011763  43.8956018  28.9713000  56.1473000  40.1193000
  29.7873000  56.6393000  39.3393000  27.7893000  56.7013000  40.3703000
  27.0501445  56.1476649  40.7792457  27.5083000  58.0983000  40.0413000
  28.2782784  58.4830176  39.3725513  26.1383000  58.2633000  39.3603000
  25.8890441  59.3238159  39.3245543  26.1653000  57.6993000  37.9423000
  26.4140497  56.6386397  37.9772716  25.1859997  57.8272777  37.4811148
  26.9151624  58.2286273  37.3544058  25.1373000  57.5823000  40.1273000
  24.2829165  57.6856348  39.7019165  27.5363000  58.9713000  41.2923000
  27.7203000  60.1873000  41.2113000  27.3703000  58.3423000  42.4503000
  27.3325984  57.3332756  42.4737017  27.1563000  59.0713000  43.6953000
  26.7190085  60.0466621  43.4818892  26.2043000  58.2983000  44.6113000
  26.5303712  57.2582180  44.6087842  26.3171799  58.7114914  45.6136128
  24.7433000  58.3723000  44.1943000  24.6560933  57.9968914  43.1747098
  24.1607496  57.7403656  44.8646701  24.2153000  59.8003000  44.2563000
  24.8898767  60.4506949  43.6994950  23.2249089  59.8306225  43.8020913
  24.1163000  60.2933000  45.6293000  24.5029729  59.7123968  46.3594609
  23.5623000  61.4543000  45.9683000  23.0543000  62.2493000  45.0363000
  23.0887922  61.9711148  44.0659788  22.6352609  63.1292896  45.3011096
  23.5073000  61.8143000  47.2443000  23.8867621  61.2047454  47.9546181
  23.0862272  62.6962065  47.4993243  28.4633000  59.3773000  44.4233000
  28.4693000  59.6083000  45.6343000  29.5653000  59.4013000  43.6783000
  29.5482741  59.0505319  42.7313200  30.8353000  59.8843000  44.2153000
  31.1141784  59.3467998  45.1216220  31.9843000  59.7523000  43.1893000
  31.6435975  60.1292623  42.2249762  33.1993000  60.5483000  43.6443000
  33.5408822  60.1715841  44.6084098  33.9983200  60.4440288  42.9102734
  32.9300017  61.6001193  43.7405097  32.3463000  58.2843000  42.9793000
  31.4755469  57.7444606  42.6071918  33.1566969  58.2095176  42.2542040
  32.6655103  57.8491924  43.9263412  30.7063000  61.3413000  44.6523000
  30.3623000  62.2093000  43.8453000  30.9263000  61.6033000  45.9523000
  31.3653000  60.6183000  46.9573000  32.4391514  60.4546614  46.8669354
  30.8403272  59.6757739  46.8019067  30.9903000  61.2743000  48.2503000
  31.6549142  60.9380373  49.0461106  29.9605986  61.0276153  48.5090720
  31.1393000  62.7303000  47.9983000  32.1900411  62.9985131  48.1083175
  30.5340692  63.3589597  48.6514327  30.7033000  62.9183000  46.5403000
  29.6470963  63.1639994  46.4300100  31.5473000  63.9983000  45.8753000
  32.5603000  63.6943000  45.2413000  31.1133000  65.2463000  46.0043000
  30.1734552  65.4235293  46.3289243  31.9383000  66.3833000  45.6263000
  32.5970953  66.1038862  44.8040982  31.0633000  67.5553000  45.1753000
  30.1801162  67.1682817  44.6670653  30.7572658  68.1140572  46.0597397
  31.7903000  68.4973000  44.2343000  33.0173000  68.6123000  44.2793000
  31.0383000  69.1673000  43.3693000  31.4706978  69.8082421  42.7194345
  30.0372807  69.0329740  43.3650992  32.8523000  66.8173000  46.7673000
  32.6643000  67.8843000  47.3523000  33.8133000  65.9623000  47.1063000
  33.8083398  65.0249670  46.7301597  34.8753000  66.3283000  48.0383000
  34.4597384  66.4586391  49.0375094  35.9463000  65.2333000  48.0923000
  36.4313926  65.1590716  47.1190197  36.6666261  65.5852141  48.8308031
  35.4283000  63.8723000  48.5023000  35.3653000  62.8283000  47.5873000
  35.6725591  63.0151612  46.5583325  34.9243000  61.5733000  47.9593000
  34.8768721  60.7662688  47.2281687  34.5473000  61.3433000  49.2653000
  34.1053000  60.0923000  49.6333000  34.1020024  59.4664779  48.9053334
  34.6063000  62.3583000  50.2003000  34.3027161  62.1798216  51.2318439
  35.0563000  63.6123000  49.8173000  35.1234085  64.4149895  50.5516610
  35.5153000  67.6463000  47.6183000  35.9313000  67.8043000  46.4693000
  35.5903000  68.5923000  48.5483000  35.1104434  68.4796762  49.4298627
  36.2513000  69.8643000  48.2783000  36.4543298  69.9484991  47.2106912
  35.3743000  71.0453000  48.7043000  35.9490711  71.9698929  48.6507710
  34.5358470  71.0985968  48.0098534  34.8293000  70.8943000  50.1113000
  35.4023000  70.1903000  50.9443000  33.7293000  71.5823000  50.3913000
  33.3200384  71.5213523  51.3126523  33.3065937  72.1636075  49.6817214
  37.6443000  69.9673000  48.8953000  38.3383000  70.9673000  48.7153000
  38.0493000  68.9233000  49.6113000  37.3705293  68.2646245  49.9655827
  39.4543000  68.7273000  49.9633000  40.0847527  69.2935576  49.2777485
  39.7333000  69.2043000  51.3923000  39.5413329  70.2757547  51.3354437
  39.0132744  68.7420348  52.0675585  41.1523000  68.9673000  51.9193000
  41.3915935  67.9094519  51.8106868  42.1703000  69.7983000  51.1533000
  41.9319168  70.8563610  51.2618320  43.1675594  69.6085003  51.5502263
  42.1419626  69.5263832  50.0981419  41.2393000  69.2503000  53.4113000
  40.5552935  68.5920617  53.9469836  42.2579804  69.0733900  53.7564005
  40.9670575  70.2885317  53.6011894  39.8613000  67.2643000  49.8063000
  39.2333000  66.3703000  50.3743000  40.9093000  67.0263000  49.0223000
  41.3850184  67.7945513  48.5711002  41.3683000  65.6693000  48.7443000
  40.9259473  64.9603919  49.4442090  41.0303000  65.2433000  47.2973000
  41.4906559  65.9483120  46.6051071  41.5513000  63.8413000  47.0143000
  41.0910106  63.1356103  47.7058464  41.3030244  63.5605984  45.9907441
  42.6334640  63.8223417  47.1433766  39.5203000  65.3163000  47.0563000
  39.0735870  64.4517238  47.5472748  39.1619257  66.2291104  47.5321619
  39.1283000  65.3233000  45.5883000  39.4859548  64.4105195  45.1118395
  38.0430457  65.3765042  45.5017458  39.5742958  66.1879054  45.0967260
  42.8733000  65.5433000  48.9803000  43.6723000  66.2173000  48.3303000
  43.2493000  64.7103000  49.9433000  42.5523718  64.2672023  50.5247248
  44.6563000  64.4343000  50.2173000  45.3138263  65.1305741  49.6967611
  44.9593000  64.5073000  51.7333000  44.4932116  63.6548861  52.2275180
  46.4613000  64.4803000  51.9843000  46.9280565  65.3327309  51.4907406
  46.6520674  64.5325457  53.0562042  46.8802305  63.5562718  51.5858395
  44.3363000  65.7523000  52.3423000  43.2561181  65.7261102  52.1986923
  44.5598224  65.7866605  53.4085817  44.7454332  66.6384619  51.8570908
  45.0393000  63.0513000  49.6913000  44.4713000  62.0413000  50.1123000
  45.9773000  63.0083000  48.7483000  46.2064119  63.8331383  48.2123440
  46.6423000  61.7533000  48.4063000  46.0371943  60.9170259  48.7564314
  46.8363000  61.6173000  46.8923000  45.8706172  61.8027931  46.4220359
  47.5438239  62.3869980  46.5839577  47.3573000  60.2443000  46.4623000
  48.2659464  60.0453161  47.0305147  46.5972431  59.5081211  46.7239414
  47.7213000  60.1203000  44.6983000  46.1303000  59.5863000  44.0743000
  45.3752009  60.3345568  44.3152069  46.1864947  59.4626859  42.9927907
  45.8592639  58.6361062  44.5344873  47.9803000  61.6113000  49.1223000
  48.9343000  62.3333000  48.8233000  48.0483000  60.6713000  50.0583000
  47.2064397  60.2280332  50.3972470  49.3203000  60.2963000  50.6663000
  49.9511352  61.1791769  50.7696172  49.1023000  59.6863000  52.0523000
  48.2499261  60.1777136  52.5214168  48.8776062  58.6295101  51.9080506
  50.3183000  59.8263000  52.9433000  51.2733000  60.5183000  52.5373000
  50.3153000  59.2613000  54.0573000  50.0903000  59.3233000  49.7823000
  49.4973000  58.4603000  49.1333000  51.4163000  59.4363000  49.8083000
  51.8315624  60.1447316  50.3963316  52.2973000  58.6463000  48.9453000
  53.3121633  59.0388894  49.0087444  52.3153000  57.1703000  49.3653000
  51.4342013  56.7083784  48.9198870  53.2136500  56.7328770  48.9297217
  52.3103000  56.9253000  50.8803000  51.3288126  57.2034863  51.2642214
  52.4674314  55.8566114  51.0262920  53.3853000  57.7023000  51.6263000
  54.1343000  58.4713000  50.9883000  53.4693000  57.5523000  52.8643000
  51.9143000  58.7983000  47.4743000  51.6683000  57.8133000  46.7753000
  51.8933000  60.0443000  47.0113000  52.1922002  60.7973302  47.6143783
  51.3733000  60.3813000  45.6883000  50.5173135  59.7335402  45.4991082
  50.9013000  61.8323000  45.6653000  51.7491147  62.4935850  45.8442201
  50.4645470  62.0574643  44.6923416  50.1526196  61.9837456  46.4428867
  52.3903000  60.1273000  44.5753000  52.1793000  60.5293000  43.4273000
  53.4683000  59.4193000  44.9023000  53.6629491  59.2227863  45.8736874
  54.4263000  58.9603000  43.8963000  54.4180821  59.6364553  43.0414049
  55.8413000  58.9293000  44.4823000  56.4859220  58.4526103  43.7438363
  56.2276998  59.9217080  44.7145102  55.9563000  58.1203000  45.7373000
  55.5133000  58.5763000  46.9603000  55.0965006  59.4828994  47.1166825
  55.7203000  57.6483000  47.8773000  55.4534740  57.8267703  48.9189579
  56.2583000  56.5963000  47.2893000  56.4053000  56.8603000  45.9483000
  56.8223736  56.1016724  45.2860047  54.0653000  57.5793000  43.3403000
  54.6693000  57.1143000  42.3723000  53.1133000  56.9103000  43.9863000
  52.7306006  57.2922615  44.8393802  52.6233000  55.6103000  43.5273000
  53.3885320  54.8479783  43.6735358  51.3753000  55.2123000  44.3273000
  51.4798877  55.5492694  45.3586158  50.4857718  55.6627132  43.8868826
  51.1243000  53.7263000  44.3823000  49.9603000  53.2303000  44.9553000
  49.2219884  53.9309248  45.3453266  49.7303000  51.8633000  45.0353000
  48.8177661  51.4887843  45.4991110  50.6613000  50.9763000  44.5253000
  50.4832748  49.9022947  44.5793328  51.8253000  51.4583000  43.9433000
  52.5632130  50.7635572  43.5421553  52.0493000  52.8253000  43.8723000
  52.9612435  53.2049268  43.4114937  52.3033000  55.6543000  42.0323000
  51.4843000  56.4593000  41.5943000  52.9693000  54.8093000  41.2493000
  53.6556736  54.1814623  41.6427597  52.8103000  54.8403000  39.7933000
  52.2777283  55.7440687  39.4972109  54.1623000  54.7983000  39.0493000
  53.9719038  54.7271095  37.9784212  54.9763000  56.0473000  39.3363000
  55.1675028  56.1189329  40.4070053  55.9244275  55.9946280  38.8011560
  54.4222108  56.9263353  39.0070849  54.9033000  53.6383000  39.4463000
  55.7420890  53.6192657  38.9797476  51.8983000  53.7353000  39.2583000
  51.7603000  53.5723000  38.0433000  51.2153000  53.0333000  40.1553000
  51.4474649  53.0836643  41.1369630  50.1733000  52.0993000  39.7373000
  50.5864571  51.3899823  39.0201746  49.6203000  51.3193000  40.9343000
  49.6905826  51.9423297  41.8259241  48.5723023  51.1107843  40.7190746
  50.3633000  50.0033000  41.1723000  51.5523000  49.9013000  40.8013000
  49.7623000  49.0763000  41.7553000  49.0603000  52.8373000  38.9873000
  48.7173000  53.9673000  39.3353000  48.5883000  52.2553000  37.8743000
  48.9113000  50.8973000  37.3993000  48.4506364  50.1623802  38.0594379
  49.9925345  50.7593604  37.4011841  48.3313000  50.8703000  36.0093000
  47.9665565  49.8671481  35.7885117  49.1032339  51.1422972  35.2894132
  47.2293000  51.8603000  36.0023000  46.3118382  51.4132261  36.3850372
  47.0453066  52.2734213  35.0105456  47.7033000  52.9653000  36.9483000
  48.3038593  53.7190823  36.4391449  46.5103000  53.6393000  37.6293000
  46.1393000  54.7523000  37.2613000  45.9293000  52.9773000  38.6243000
  46.2405502  52.0479667  38.8683538  44.7873000  53.5343000  39.3403000
  44.0362300  53.8741589  38.6272158  44.1563000  52.4823000  40.2493000
  43.3091807  52.9018218  40.7919689  43.8247640  51.6216778  39.6683410
  45.2793000  51.8383000  41.4983000  44.4064785  51.0010933  42.0516225
  45.1643000  54.7703000  40.1523000  44.3433000  55.6653000  40.3493000
  46.4153000  54.8253000  40.6053000  47.0361701  54.0399370  40.4717910
  46.9093000  55.9793000  41.3513000  46.1379093  56.3310286  42.0363858
  48.1523000  55.6083000  42.1633000  48.9438654  55.3081683  41.4766820
  48.4753617  56.4815690  42.7299855  47.8733000  54.5463000  43.0533000
  48.6648411  54.3300938  43.5516145  47.2253000  57.1503000  40.4293000
  46.9303000  58.3033000  40.7513000  47.8563000  56.8563000  39.2963000
  48.2185994  55.9264490  39.1406862  48.0893000  57.8693000  38.2733000
  48.6337466  58.7251931  38.6722035  48.8803000  57.2953000  37.0753000
  48.3002930  56.4925904  36.6199448  49.1453000  58.3833000  36.0373000
  49.7257000  59.1861976  36.4918242  49.7029959  57.9607309  35.2015302
  48.1966460  58.7807658  35.6764978  50.1933000  56.6683000  37.5493000
  49.9790632  55.8615904  38.2503166  50.7363540  56.2696725  36.6923939
  50.8010444  57.4263991  38.0432972  46.7573000  58.4443000  37.7913000
  46.5923000  59.6613000  37.6933000  45.7893000  57.5623000  37.5533000
  45.9881116  56.5732445  37.6016987  44.4563000  57.9803000  37.1303000
  44.5800212  58.5850376  36.2319211  43.5923000  56.7673000  36.7873000
  43.4518608  56.1567092  37.6792393  42.6221741  57.1034038  36.4212533
  44.0857497  56.1753966  36.0164193  43.7683000  58.8543000  38.1733000
  43.1363000  59.8513000  37.8333000  43.9153000  58.4933000  39.4463000
  44.3920679  57.6329740  39.6757141  43.3223000  59.2653000  40.5313000
  42.2505189  59.3240187  40.3417304  43.5433000  58.5683000  41.8723000
  44.6116662  58.5100863  42.0803981  43.0501080  59.1345990  42.6623427
  43.1260643  57.5621043  41.8325038  43.8543000  60.7003000  40.5673000
  43.0843000  61.6513000  40.6743000  45.1683000  60.8503000  40.4283000
  45.7617801  60.0350966  40.3706456  45.7993000  62.1703000  40.4113000
  45.5475782  62.7124957  41.3227599  47.3213000  62.0333000  40.3283000
  47.5463529  61.4397218  39.4422327  47.7317423  63.0357942  40.2072936
  47.9433000  61.3753000  41.5503000  47.4694596  61.7856569  42.4420305
  47.7533774  60.3031868  41.4992635  49.4403000  61.6213000  41.6143000
  49.6375933  62.6579758  41.3413939  49.7819533  61.4432230  42.6339377
  50.1883000  60.7483000  40.7103000  50.4767001  61.1426507  39.8263247
  50.4703000  59.4713000  40.9583000  50.0563000  58.8973000  42.0803000
  49.5235767  59.4325234  42.7510025  50.2757254  57.9276965  42.2586851
  51.2073000  58.7813000  40.1023000  51.5526592  59.2269137  39.2642931
  51.4209054  57.8123669  40.2910856  45.2903000  63.0223000  39.2523000
  45.0583000  64.2233000  39.4043000  45.1493000  62.3993000  38.0863000
  45.4265993  61.4327357  37.9916539  44.5973000  63.0783000  36.9183000
  45.2460920  63.9127458  36.6520887  44.5509465  62.3751220  36.0867404
  43.2033000  63.6063000  37.1963000  42.9383000  64.7953000  37.0313000
  42.3413000  62.7383000  37.7143000  42.6016559  61.7671969  37.8105961
  40.9853000  63.1313000  38.0853000  40.4592514  63.5047877  37.2067336
  40.2093000  61.9423000  38.6503000  40.2518168  61.1875203  37.8650617
  40.6967005  61.5604415  39.5473646  38.7663000  62.2653000  38.9603000
  37.8053000  62.2603000  37.9563000  38.1035781  61.9851953  36.9446444
  36.4903000  62.5963000  38.2223000  35.7419329  62.5705349  37.4302238
  36.1283000  62.9663000  39.5023000  34.8243000  63.3113000  39.7653000
  34.2590252  63.2590628  38.9911325  37.0663000  62.9913000  40.5153000
  36.7799751  63.2778498  41.5272327  38.3773000  62.6493000  40.2383000
  39.1267998  62.6780491  41.0292005  40.9803000  64.2873000  39.0843000
  40.2593000  65.2663000  38.9063000  41.7783000  64.1583000  40.1403000
  42.3759813  63.3483536  40.2231449  41.7673000  65.1253000  41.2343000
  40.7467921  65.3113675  41.5690264  42.6183000  64.6423000  42.4253000
  43.5858863  64.3050170  42.0536587  42.8253000  65.7683000  43.4313000
  41.8581100  66.1058174  43.8037596  43.4283952  65.4060695  44.2638659
  43.3376493  66.5994692  42.9467846  41.9533000  63.4383000  43.0973000
  41.2146185  63.8257027  43.7989905  41.4486046  62.8691148  42.3166527
  42.9243000  62.5353000  43.8333000  43.4290748  63.1037074  44.6144627
  42.3796477  61.7051334  44.2830515  43.6630627  62.1471212  43.1321247
  42.2483000  66.5003000  40.7803000  41.6253000  67.5183000  41.0893000
  43.3333000  66.5203000  40.0113000  43.8432262  65.6652389  39.8411675
  43.8533000  67.7613000  39.4433000  44.1609372  68.4342464  40.2436759
  45.0643000  67.4743000  38.5533000  45.6902564  66.7293969  39.0446219
  44.7117936  67.0802731  37.6001043  45.8193000  68.6493000  38.3273000
  46.5716784  68.4435098  37.7676778  42.7853000  68.5093000  38.6453000
  42.7173000  69.7403000  38.6793000  41.9613000  67.7583000  37.9213000
  42.0881924  66.7567541  37.8912419  40.9163000  68.3473000  37.0943000
  41.3199179  69.2083893  36.5616491  40.3753000  67.3393000  36.0623000
  40.1594816  66.3974201  36.5666659  39.1053000  67.8693000  35.4133000
  39.3204477  68.8109971  34.9083072  38.7376938  67.1440466  34.6873714
  38.3466460  68.0330864  36.1786227  41.3623000  67.1213000  35.0483000
  41.0264031  66.4933206  34.4045489  39.7713000  68.8993000  37.9393000
  39.2783000  69.9973000  37.6823000  39.3843000  68.1533000  38.9723000
  39.7302930  67.2092453  39.0679495  38.4283000  68.6433000  39.9603000
  37.4699864  68.8378360  39.4787504  38.2173000  67.6093000  41.0703000
  39.2051788  67.3398522  41.4439209  37.6529752  68.1040779  41.8607634
  37.4803000  66.3513000  40.6323000  38.1432967  65.7744812  39.9874619
  37.2418669  65.7683331  41.5219074  36.1963000  66.6763000  39.8793000
  36.4251116  67.3795210  39.0785351  35.7957110  65.7572316  39.4515838
  35.1823000  67.2693000  40.7473000  35.4335435  67.4197490  41.7139132
  33.9653000  67.6243000  40.3453000  33.5973000  67.4343000  39.0853000
  34.2444166  67.0187092  38.4306059  32.6716463  67.7060819  38.7863025
  33.1123000  68.1643000  41.2053000  33.3897702  68.3050380  42.1661867
  32.1891380  68.4323219  40.8954051  38.8973000  69.9623000  40.5673000
  38.1203000  70.9093000  40.6933000  40.1693000  70.0063000  40.9573000
  40.7269639  69.1647668  40.9267685  40.7763000  71.2193000  41.4953000
  40.2212828  71.5982158  42.3534829  42.2403000  70.9743000  41.9233000
  42.7766552  70.5141174  41.0934480  42.9183000  72.2793000  42.3023000
  42.3827433  72.7398732  43.1324520  43.9479787  72.0812920  42.6000500
  42.9114934  72.9547140  41.4468053  42.2943000  69.9913000  43.0793000
  41.8504544  69.0441868  42.7725759  43.3320576  69.8283336  43.3701622
  41.7392038  70.3947175  43.9261904  40.7143000  72.3693000  40.4913000
  40.2533000  73.4633000  40.8163000  41.1353000  72.0973000  39.2603000
  41.5174382  71.1847723  39.0569211  41.1333000  73.0993000  38.1983000
  41.7175455  73.9668519  38.5050735  41.7503000  72.5203000  36.9223000
  42.5970964  71.9060412  37.2284393  40.9918646  71.8882999  36.4602917
  42.2173000  73.5633000  35.9223000  41.3499060  74.1447656  35.6098480
  42.9273110  74.2155569  36.4307728  42.8793000  72.9483000  34.7033000
  43.3323000  71.7873000  34.7933000  42.9413000  73.6253000  33.6563000
  39.7303000  73.6413000  37.9073000  39.5773000  74.7843000  37.4783000
  38.7153000  72.8143000  38.1463000  38.9003732  71.8680643  38.4471075
  37.3253000  73.2143000  37.9323000  37.2357633  73.7441720  36.9839762
  36.4123000  71.9853000  37.8943000  36.7395801  71.3206741  38.6938370
  35.4007632  72.3335165  38.1031983  36.4263000  71.2323000  36.5713000
  35.8415175  71.8016739  35.8488434  37.4588825  71.1638840  36.2289629
  35.7373000  69.5703000  36.7143000  33.9833000  69.9273000  36.6873000
  33.7278062  70.4258202  35.7522602  33.4213222  68.9968074  36.7677065
  33.7312730  70.5769542  37.5254725  36.8423000  74.1843000  39.0093000
  35.8033000  74.8233000  38.8583000  37.5883000  74.2673000  40.1063000
  38.4550372  73.7522497  40.1662099  37.1923000  75.0893000  41.2443000
  38.0938900  75.3939883  41.7757130  36.6785772  75.9727327  40.8651761
  36.2753000  74.3603000  42.2063000  35.6063000  74.9833000  43.0313000
  36.2523000  73.0353000  42.1073000  36.8287480  72.5704802  41.4204597
  35.3603000  72.2223000  42.9253000  34.5330447  72.8327415  43.2873897
  34.7903000  71.0623000  42.1073000  35.6364548  70.4959437  41.7182476
  34.2182935  70.4358168  42.7917176  33.8983000  71.4983000  40.9533000
  34.4425607  72.2545324  40.3876201  33.7143441  70.6322101  40.3175738
  32.5723000  72.0733000  41.4213000  32.0393000  72.9733000  40.7383000
  32.0693000  71.6323000  42.4763000  36.0643000  71.6923000  44.1703000
  35.4173000  71.2623000  45.1233000  37.3923000  71.7293000  44.1573000
  37.8798562  72.1300958  43.3687881  38.1823000  71.1353000  45.2293000
  37.6281048  71.2507698  46.1607685  38.3943000  69.6503000  44.9703000
  38.9559145  69.5188071  44.0454222  38.9514934  69.2124233  45.7984907
  37.4275101  69.1548309  44.8812668  39.5223000  71.8413000  45.4053000
  40.0513000  72.4383000  44.4673000  40.0503000  71.7903000  46.6243000
  39.4454633  71.6913246  47.4270924  41.4843000  71.9203000  46.8513000
  41.9632670  72.3443857  45.9687802  41.7573000  72.8343000  48.0403000
  41.2916001  72.4181236  48.9336201  42.8328962  72.9164997  48.1966213
  41.3428919  73.8227692  47.8420732  42.0973000  70.5423000  47.0843000
  41.4353000  69.6393000  47.5943000  43.3623000  70.3823000  46.7153000
  43.8854153  71.1561512  46.3311073  44.0033000  69.0723000  46.7683000
  43.4197748  68.4554620  47.4517533  43.9943000  68.4183000  45.3953000
  44.5822291  69.0197163  44.7019474  44.4255350  67.4196704  45.4651246
  42.9686769  68.3461166  45.0333799  45.4223000  69.1423000  47.3193000
  46.1443000  70.1133000  47.0903000  45.8143000  68.1013000  48.0453000
  45.1511408  67.3761549  48.2787176  47.1703000  67.9893000  48.5633000
  47.8228137  68.7271156  48.0964454  47.2053000  68.1693000  50.1013000
  46.6164732  67.3770700  50.5636366  48.6383000  68.1033000  50.6163000
  49.2276698  68.8955723  50.1547283  48.6422208  68.2318170  51.6986903
  49.0712747  67.1352448  50.3643054  46.5503000  69.4963000  50.4983000
  47.2774262  70.2841610  50.3016699  45.6839045  69.6324192  49.8510521
  46.1123000  69.5633000  51.9503000  46.9782922  69.4277180  52.5982003
  45.6589044  70.5343793  52.1491381  45.3847718  68.7759742  52.1475830
  47.7633000  66.6353000  48.1833000  47.2083000  65.5913000  48.5203000
  48.8333000  66.6603000  47.3943000  49.1064786  67.5217448  46.9433170
  49.6103000  65.4553000  47.1143000  49.0045265  64.5725670  47.3190441
  50.0473000  65.4193000  45.6473000  50.5555461  66.3559263  45.4181359
  50.7184698  64.5839992  45.4475410  48.9073000  65.2983000  44.6723000
  47.6323000  64.9613000  45.1053000  47.4631023  64.7816385  46.1669938
  46.5833000  64.8523000  44.2093000  45.5815826  64.6138463  44.5667953
  46.8073000  65.0463000  42.8593000  45.9840163  64.9598017  42.1502006
  48.0773000  65.3503000  42.4093000  48.2600807  65.4888035  41.3436977
  49.1203000  65.4793000  43.3143000  50.1214465  65.7256588  42.9605868
  50.8333000  65.3783000  48.0253000  51.7013000  66.2523000  47.9883000
  50.8883000  64.3433000  48.8553000  50.1394888  63.6656696  48.8693734
  51.9903000  64.1763000  49.7973000  52.5480895  65.1090241  49.8809413
  51.4633000  63.7983000  51.1773000  50.9175122  62.8614196  51.0656309
  52.3304623  63.6388522  51.8181635  50.5593000  64.8363000  51.8023000
  50.9699403  65.8285191  51.6152799  49.5677734  64.7638493  51.3553907
  50.4283000  64.5753000  53.5783000  49.4233000  63.0963000  53.6213000
  49.9382633  62.2911091  53.0972968  49.2511599  62.8033521  54.6569882
  48.4671625  63.2918643  53.1358549  52.9763000  63.1203000  49.3193000
  52.6273000  61.9463000  49.1783000  54.2163000  63.5403000  49.0883000
  54.4398603  64.5233019  49.1501667  55.2633000  62.6183000  48.6603000
  55.3408944  61.7916529  49.3665103  54.9823000  62.0423000  47.2553000
  54.0376891  61.4991095  47.2827692  54.8993000  63.1523000  46.2153000
  55.8437756  63.6956785  46.1869238  54.7006863  62.7185429  45.2352457
  54.0939651  63.8380477  46.4785231  56.0253000  61.1303000  46.8963000
  55.8506461  60.7722076  46.0228779  56.6433000  63.2643000  48.6863000
  56.8213000  64.3973000  48.2413000  57.6163000  62.5273000  49.2113000
  57.3899439  61.6628155  49.6819686  59.0043000  62.9593000  49.1933000
  59.0543695  63.9737166  49.5889654  59.8463000  62.0533000  50.0733000
  59.8134557  61.0355269  49.6845081  60.8774029  62.4067161  50.0782034
  59.4535157  62.0661598  51.0899879  59.5623000  62.9973000  47.7723000
  60.5803000  63.6443000  47.5183000  58.8743000  62.3273000  46.8483000
  58.0248421  61.8469477  47.1086504  59.3503000  62.1973000  45.4713000
  60.1032010  62.9596419  45.2711147  59.9743000  60.8043000  45.2083000
  60.1886837  60.7093634  44.1438157  61.2603000  60.6323000  46.0013000
  61.0466217  60.7266524  47.0659778  61.6818041  59.6471013  45.8017582
  61.9756180  61.3996798  45.7054132  59.0513000  59.7763000  45.5863000
  59.4446128  58.9163891  45.4205938  58.2473000  62.4633000  44.4383000
  57.7393000  61.5333000  43.8093000  57.9163000  63.7453000  44.2223000
  58.4813000  64.9073000  44.9283000  59.4399245  65.1764602  44.4848002
  58.6241795  64.6639388  45.9811342  57.4463000  65.9503000  44.7243000
  57.9169446  66.9334426  44.7291220  56.7129689  65.8951594  45.5288411
  56.8103000  65.6543000  43.3993000  57.3691784  66.2093274  42.6458423
  55.7553736  65.9218115  43.3387401  56.9823000  64.1443000  43.1703000
  56.0629676  63.5700843  43.2852024  57.5703000  63.8913000  41.7813000
  58.7633000  63.6153000  41.6603000  56.7333000  63.9843000  40.7333000
  55.2733000  64.1703000  40.7983000  55.0503725  65.1768410  41.1522473
  54.8440254  63.4408197  41.4850903  54.8323000  63.9463000  39.3703000
  53.9697831  64.5734720  39.1448692  54.5679081  62.8991687  39.2229418
  56.0073000  64.3193000  38.5383000  56.0489893  65.4028239  38.4272282
  56.0184960  63.8529004  37.5531880  57.2013000  63.8353000  39.3573000
  57.4371747  62.7830937  39.1981667  58.4313000  64.6823000  39.0543000
  58.4953000  65.8493000  39.4423000  59.4033000  64.0853000  38.3723000
  59.3161532  63.1115109  38.1188448  60.6093000  64.7983000  37.9713000
  60.9542500  64.3709747  37.0297578  60.3454542  65.8449517  37.8196262
  61.7293000  64.7143000  38.9913000  62.7843000  65.3193000  38.8073000
  61.5013000  63.9673000  40.0693000  60.6065950  63.5136296  40.1867114
  62.4983000  63.8183000  41.1283000  62.8008007  64.8006149  41.4911361
  61.9213000  63.0203000  42.3003000  61.3496877  62.1813892  41.9033272
  62.7459274  62.6435048  42.9053744  61.0783000  63.8283000  43.1023000
  60.7302585  63.3055094  43.8283557  63.7603000  63.1353000  40.6113000
  63.6853000  62.1123000  39.9293000  64.9203000  63.6743000  40.9753000
  64.9372036  64.4754674  41.5900718  66.1863000  63.1933000  40.4303000
  66.0443644  62.2092179  39.9836056  66.7473000  64.1453000  39.3563000
  67.7567943  63.8286177  39.0941287  65.8693000  64.1223000  38.1123000
  64.8596923  64.4393314  38.3736101  66.2802994  64.8002806  37.3642887
  65.8385560  63.1108000  37.7073024  66.8033000  65.4783000  39.8773000
  67.1530120  66.0695387  39.2066744  67.2573000  62.9443000  41.4883000
  68.3543000  62.4893000  41.1683000  66.9433000  63.2393000  42.7463000
  66.0338459  63.6178252  42.9692602  67.9183000  63.0963000  43.8263000
  68.9236935  63.0423766  43.4087173  67.8483000  64.2933000  44.7823000
  67.9799402  65.2052570  44.1999731  66.8556622  64.2904709  45.2325912
  68.9003000  64.2353000  45.8763000  69.8743000  63.4643000  45.7393000
  68.7593000  64.9733000  46.8723000  67.7113000  61.7923000  44.5863000
  66.7463000  61.6573000  45.3393000  68.6103000  60.8163000  44.3723000
  69.7663000  60.8993000  43.4673000  70.6330762  61.2808193  44.0069686
  69.5373480  61.5626687  42.6332605  69.9383000  59.4833000  43.0363000
  70.9836737  59.3030719  42.7856795  69.3170759  59.2905905  42.1616315
  69.5003000  58.6413000  44.2013000  70.3737593  58.4218133  44.8152979
  69.0267600  57.7078315  43.8971685  68.5033000  59.5003000  44.9983000
  67.4715683  59.1631882  44.8983818  68.8903000  59.5223000  46.4763000
  68.6223000  58.5623000  47.1983000  69.5093000  60.6123000  46.9193000
  69.6396537  61.4046493  46.3066910  70.0653000  60.6813000  48.2693000
  69.7646257  59.8012812  48.8378605  71.5973000  60.7313000  48.2173000
  71.8641951  61.6686522  47.7292047  72.0601787  60.6910385  49.2033134
  72.2203000  59.6303000  47.4043000  72.3693000  58.3563000  47.9363000
  72.0088427  58.1554040  48.9451663  72.9673000  57.3473000  47.2013000
  73.0549113  56.3450226  47.6206626  73.4533000  57.6113000  45.9353000
  73.9278974  56.8204086  45.3544834  73.3363000  58.8833000  45.4053000
  73.7202908  59.0955239  44.4074963  72.7313000  59.8873000  46.1423000
  72.6528141  60.8936226  45.7308942  69.5363000  61.8883000  49.0423000
  70.3143000  62.7263000  49.4943000  68.2073000  61.9673000  49.2223000
  67.1813000  60.9983000  48.7943000  67.4927169  59.9914249  49.0723689
  67.0564701  61.0538065  47.7128956  65.9583000  61.4473000  49.5343000
  65.8992771  60.9372605  50.4957963  65.0673931  61.2212503  48.9483924
  66.1213000  62.9143000  49.7073000  65.5816329  63.2158576  50.6050313
  65.7805055  63.5112752  48.8613808  67.6243000  63.1113000  49.9133000
  68.0132016  64.0218582  49.4575176  67.9593000  63.1053000  51.4013000
  68.5133000  62.1283000  51.9123000  67.6443000  64.2023000  52.0813000
  67.2751954  65.0092984  51.5989985  67.9173000  64.3153000  53.5053000
  68.9279268  63.9644420  53.7141812  67.7993000  65.7733000  53.9673000
  68.7129173  65.9982894  54.5175566  67.7607162  66.3818707  53.0638328
  66.5933000  66.0843000  54.8393000  65.6826017  65.8654164  54.2817882
  66.6370576  65.4513919  55.7256490  66.5543000  67.5393000  55.2823000
  66.5893000  67.8393000  56.4763000  66.4913000  68.4493000  54.3163000
  66.4630435  69.4308945  54.5524680  66.4719562  68.1552930  53.3502322
  67.0143000  63.3903000  54.3223000  66.0473000  62.8343000  53.8023000
  67.4013000  63.1533000  55.5713000  68.1777047  63.6694151  55.9597846
  66.7583000  62.1423000  56.4023000  65.7011024  62.0694792  56.1470950
  67.4113000  60.7763000  56.1763000  66.9654617  60.0595504  56.8659357
  67.2157539  60.4629650  55.1507841  68.8133000  60.8333000  56.3943000
  69.1957405  59.9653515  56.2459608  66.8673000  62.5383000  57.8733000
  67.6673000  63.4013000  58.2273000  66.0583000  61.9093000  58.7193000
  65.4104582  61.2156283  58.3740177  66.0153000  62.2513000  60.1393000
  65.8396209  63.3208957  60.2541960  64.8883000  61.4913000  60.8463000
  65.0561880  60.4225924  60.7129698  64.9132673  61.7326917  61.9089414
  63.5093000  61.8393000  60.3003000  63.3273000  62.8613000  59.6353000
  62.5303000  60.9893000  60.5853000  61.5951508  61.1697444  60.2490923
  62.7250864  60.1660468  61.1370365  67.3453000  61.9973000  60.8433000
  67.7703000  62.7823000  61.6913000  67.9833000  60.8803000  60.5103000
  67.5148726  60.1762451  59.9580483  69.3303000  60.5973000  60.9933000
  69.7626350  61.5024683  61.4197457  69.3093000  59.5093000  62.0723000
  70.3168562  59.1081521  62.1818908  68.9933103  59.9586701  63.0137441
  68.4203000  58.4633000  61.7273000  68.4265398  57.7970461  62.4184343
  70.2553000  60.2053000  59.8443000  69.7893000  59.9213000  58.7393000
  71.5753000  60.2703000  60.0833000  72.1763000  60.6743000  61.3653000
  72.1446486  59.8381382  62.0638213  71.6211045  61.5153041  61.7807142
  73.5713000  61.0473000  60.9793000  74.2473946  60.8880283  61.8193164
  73.6086596  62.0938386  60.6768720  73.9033000  60.1513000  59.8363000
  74.2132121  59.1775030  60.2154740  74.6794496  60.5500831  59.1831052
  72.5883000  60.0143000  59.0623000  72.4683832  60.7644144  58.2806053
  72.4793000  58.6213000  58.4503000  72.1983000  57.6513000  59.1543000
  72.6743000  58.5413000  57.1393000  72.7862472  59.3879534  56.6000921
  72.7093000  57.2643000  56.4363000  72.5714907  56.4357355  57.1309861
  71.6293000  57.1973000  55.3353000  71.7147821  58.0802857  54.7019522
  71.8063000  55.9433000  54.4853000  71.7204789  55.0598260  55.1179208
  71.0357198  55.9141587  53.7149380  72.7893734  55.9584754  54.0147306
  70.2293000  57.2373000  55.9543000  69.9878651  56.2225772  56.2707611
  70.2817688  57.8870044  56.8279308  69.1533000  57.7423000  55.0133000
  69.0999181  57.0927846  54.1395838  68.1914233  57.7405130  55.5260273
  69.3938232  58.7572116  54.6967516  74.0783000  57.0463000  55.8003000
  74.6293000  57.9473000  55.1633000  74.6323000  55.8513000  55.9823000
  74.2479696  55.2032495  56.6549218  75.8453000  55.4703000  55.2713000
  76.4501071  56.3576665  55.0845159  76.6753000  54.4753000  56.0853000
  76.7524883  54.8655075  57.1001297  76.1323727  53.5302573  56.1002805
  78.0713000  54.2493000  55.5213000  77.9707463  53.8589708  54.5085646
  78.5692122  55.2183870  55.4888510  78.8943000  53.2863000  56.3543000
  78.3753000  52.7823000  57.3713000  80.0583000  53.0263000  55.9833000
  75.5163000  54.8883000  53.9053000  74.9683000  53.7903000  53.8033000
  75.8523000  55.6313000  52.8583000  76.2415474  56.5531733  52.9951776
  75.6033000  55.1823000  51.4953000  74.7282044  54.5327749  51.4747076
  75.3463000  56.3793000  50.5743000  76.1547803  57.1010540  50.6906185
  75.3454964  55.9967664  49.5536299  74.0193000  57.0563000  50.8613000
  72.9933000  56.3493000  50.9153000  74.0043000  58.2893000  51.0613000
  76.7603000  54.3363000  50.9773000  77.8473000  54.8493000  50.7043000
  76.5353000  53.0273000  50.9063000  75.6190278  52.6661254  51.1301247
  77.5853000  52.0783000  50.5523000  78.5465775  52.5818408  50.4498718
  77.7043000  50.9513000  51.6003000  76.7613135  50.4062630  51.6428629
  78.8273000  49.9933000  51.2293000  79.7707471  50.5375594  51.1869919
  78.8962246  49.2055173  51.9794657  78.6203167  49.5497710  50.2553703
  77.9293000  51.5403000  52.9963000  78.9715099  51.8553090  53.0479585
  77.2817871  52.4126131  53.0851616  77.6363000  50.5763000  54.1293000
  78.2837999  49.7038827  54.0413689  77.8200824  51.0698180  55.0836392
  76.5940769  50.2611850  54.0785704  77.3183000  51.4663000  49.1813000
  76.3163000  50.7803000  48.9843000  78.2003000  51.7543000  48.2283000
  78.9694485  52.3774272  48.4288552  78.0663000  51.2353000  46.8713000
  77.0348422  50.9348045  46.6871900  78.4503000  52.3143000  45.8553000
  77.8576755  53.1971825  46.0949118  79.5065636  52.5327254  46.0124543
  78.2233000  51.9313000  44.4023000  78.7643683  51.0034821  44.2165584
  77.1561683  51.7646060  44.2555271  78.7063000  53.0013000  43.4363000
  79.4393000  53.9113000  43.8753000  78.3473000  52.9363000  42.2413000
  78.9323000  49.9913000  46.6793000  80.1543000  50.0453000  46.8183000
  78.2883000  48.8603000  46.4053000  77.2789737  48.8488733  46.3702393
  79.0013000  47.5983000  46.2303000  79.8772795  47.7551365  45.6008864
  79.4623000  47.0463000  47.5813000  80.2597985  46.3314564  47.3785836
  79.8633311  47.8859322  48.1490076  78.3663000  46.3673000  48.3873000
  77.5188928  47.0484653  48.4648612  78.0580900  45.4630564  47.8624647
  78.8523000  46.0033000  49.7803000  78.9851055  46.9172423  50.3592397
  78.1049667  45.3734773  50.2629134  80.1223000  45.2813000  49.7473000
  80.4410439  44.9462172  48.8494018  80.8713000  45.0363000  50.8183000
  80.4863000  45.4623000  52.0133000  79.6210380  45.9744458  52.1088425
  81.0600411  45.2727228  52.8226091  82.0113000  44.3703000  50.6953000
  82.3094463  44.0493442  49.7852471  82.5762224  44.1870397  51.5122315
  78.1643000  46.5583000  45.4913000  76.9503000  46.7143000  45.3323000
  78.8193000  45.4783000  45.0763000  79.8161105  45.4141422  45.2258056
  78.1583000  44.4003000  44.3493000  77.6262250  44.8059222  43.4887967
  79.1883000  43.3823000  43.8523000  79.9353119  43.9331181  43.2807477
  79.6568305  42.9424827  44.7327203  78.6003000  42.2783000  42.9863000
  77.8005946  41.8155891  43.5646345  78.1831514  42.7273430  42.0849418
  79.6193000  41.2243000  42.6003000  80.8263000  41.4313000  42.8563000
  79.2163000  40.1943000  42.0193000  77.1023000  43.7083000  45.2083000
  77.3223000  43.4453000  46.3913000  75.9493000  43.4343000  44.6043000
  75.8075732  43.7244850  43.6473227  74.8563000  42.7503000  45.2893000
  75.1870460  42.3333383  46.2405356  73.6633000  43.7063000  45.5323000
  73.3422932  44.1192154  44.5759758  72.4983000  42.9633000  46.1823000
  72.8184316  42.5504686  47.1389539  71.6709157  43.6542445  46.3439530
  72.1727798  42.1540695  45.5286321  74.0973000  44.8983000  46.3923000
  74.2308537  44.5284925  47.4089153  75.0552508  45.2428305  46.0027767
  73.1093000  46.0523000  46.3993000  72.1511778  45.7086266  46.7891593
  73.4912566  46.8544729  47.0307483  72.9755732  46.4229632  45.3830196
  74.3903000  41.5523000  44.4633000  74.1663000  41.6773000  43.2593000
  74.2723000  40.3753000  45.1033000  74.5083000  40.1243000  46.5353000
  74.0868278  40.9389024  47.1242689  75.5797972  40.0570474  46.7236345
  73.8063000  38.8253000  46.7673000  72.7698364  39.0137310  47.0471858
  74.3042796  38.2774369  47.5672773  73.8953000  38.0843000  45.4813000
  73.0179911  37.4447599  45.3842609  74.7972927  37.4788583  45.3921417
  73.8783000  39.1623000  44.3893000  74.6099458  38.9811436  43.6019151
  72.4873000  39.2773000  43.7733000  71.5783000  39.8343000  44.3913000
  72.3433000  38.7833000  42.5483000  73.1480931  38.4059466  42.0687044
  71.0653000  38.7983000  41.8473000  70.5004982  39.6881385  42.1253028
  71.2893000  38.8143000  40.3323000  71.8506394  37.9135275  40.0840941
  70.3057217  38.7692339  39.8647074  72.0383000  40.0353000  39.8203000
  71.4562328  40.9204796  40.0767286  73.0006049  40.0734286  40.3308043
  72.2633000  39.9953000  38.3193000  71.7173000  39.0873000  37.6563000
  72.9843000  40.8743000  37.7993000  70.2213000  37.5873000  42.2293000
  69.0003000  37.5933000  42.0743000  70.8873000  36.5393000  42.7063000
  71.8877396  36.5992127  42.8313212  70.2263000  35.2753000  43.0133000
  69.2029263  35.4622021  43.3386814  70.1893000  34.3783000  41.7743000
  70.0028631  33.3612482  42.1191857  69.3528014  34.7123215  41.1604599
  71.4663000  34.4073000  40.9493000  71.8135328  35.4384670  40.8843013
  72.2190689  33.8021454  41.4545019  71.2343000  33.8623000  39.5503000
  71.1779188  32.7747665  39.5971073  70.2943168  34.2581189  39.1657763
  72.3093000  34.2363000  38.6343000  73.1024949  33.6140128  38.5734734
  72.3053000  35.3343000  37.8843000  71.2773000  36.1723000  37.9333000
  70.4965862  35.9739053  38.5425828  71.2804312  37.0045583  37.3610798
  73.3303000  35.5973000  37.0833000  74.1136140  34.9608610  37.0450293
  73.3223075  36.4326750  36.5156879  70.9373000  34.5643000  44.1593000
  71.7453000  35.1673000  44.8663000  70.6263000  33.2843000  44.3423000
  69.8786537  32.8661810  43.8072292  71.3023000  32.4653000  45.3443000
  71.0473445  32.8195642  46.3430962  70.8733000  31.0013000  45.2203000
  71.0297555  30.6786540  44.1909699  71.4912196  30.3997792  45.8869694
  69.5093000  30.8363000  45.5643000  69.2671846  29.9113420  45.4780871
  72.8183000  32.5773000  45.2193000  73.3593000  32.6043000  44.1153000
  73.4933000  32.6733000  46.3603000  72.9944025  32.7648073  47.2336997
  74.9503000  32.7033000  46.3903000  75.3444897  32.4135773  45.4162495
  75.4543000  34.1103000  46.7233000  76.5404420  34.1341662  46.6348399
  75.0193914  34.8528196  46.0542565  75.1283000  34.5473000  48.1183000
  75.9343000  34.4583000  49.2153000  76.9266541  34.0338776  49.0629889
  75.2843000  34.9473000  50.3223000  75.6666421  34.9932453  51.2560039
  74.0303000  35.3613000  49.9543000  73.0083000  35.9213000  50.7183000
  73.1810623  36.0780303  51.7830476  71.8433000  36.2413000  50.0773000
  71.0214524  36.6798090  50.6433179  71.6793000  36.0183000  48.7043000
  70.7464325  36.2777246  48.2037437  72.6933000  35.4633000  47.9423000
  72.5188318  35.3172702  46.8763090  73.8953000  35.1223000  48.5713000
  75.4873000  31.6983000  47.4033000  74.7343000  31.1553000  48.2133000
  76.7913000  31.4483000  47.3493000  77.3574990  31.8650146  46.6241332
  77.4253000  30.5113000  48.2683000  76.7512477  30.2929657  49.0966012
  77.7593000  29.2013000  47.5513000  78.5518040  29.3865885  46.8262450
  78.1058949  28.4798237  48.2911945  76.5633000  28.6133000  46.8233000
  75.6093000  28.1453000  47.4443000  76.6083000  28.6403000  45.4963000
  75.8400239  28.2628341  44.9602300  77.4105924  29.0381771  45.0292652
  78.6733000  31.0953000  48.9213000  79.0593000  30.6863000  50.0163000
  79.2913000  32.0643000  48.2513000  78.9249103  32.3744953  47.3626849
  80.5253000  32.6703000  48.7403000  80.5118503  32.7063955  49.8296188
  81.7683000  31.8733000  48.2883000  82.6207467  32.5502828  48.2323614
  82.0743000  30.7533000  49.2713000  81.2224313  30.0756063  49.3274304
  82.9534590  30.2038611  48.9347061  82.2665677  31.1768150  50.2570833
  81.5353000  31.3143000  46.9903000  82.3091825  30.8193920  46.7114231
  80.6653000  34.1163000  48.2723000  80.0853000  34.5113000  47.2583000
  81.4233000  34.9053000  49.0273000  81.7049982  34.6009152  49.9482209
  81.8693000  36.2153000  48.5653000  82.8641457  36.3919632  48.9741659
  81.9245708  36.1838963  47.4771556  80.9563000  37.3523000  48.9803000
  81.1343000  38.4923000  48.5463000  79.9733000  37.0463000  49.8213000
  79.8447495  36.0907086  50.1219979  79.0213000  38.0523000  50.2853000
  79.4418272  39.0483587  50.1470133  77.7123000  37.9603000  49.4973000
  77.3178689  36.9469407  49.5723081  76.9769019  38.6654647  49.8846401
  77.8613000  38.2563000  48.0313000  77.8793000  39.5643000  47.5723000
  77.7920083  40.3810088  48.2888660  78.0063000  39.8393000  46.2213000
  78.0242609  40.8723116  45.8739310  78.1103000  38.8033000  45.3133000
  78.2040179  39.0161003  44.2483902  78.0953000  37.4933000  45.7583000
  78.1871823  36.6729282  45.0465080  77.9633000  37.2253000  47.1103000
  77.9385804  36.1937428  47.4615530  78.7473000  37.9063000  51.7783000
  77.5963000  37.9543000  52.2153000  79.8123000  37.7373000  52.5553000
  80.7322433  37.7002421  52.1400527  79.6943000  37.5313000  53.9963000
  79.0436281  36.6796660  54.1949072  81.0683000  37.2523000  54.6143000
  81.7541008  38.0192923  54.2544399  80.9738832  37.3293184  55.6974683
  81.6083000  35.8783000  54.2493000  80.9063000  35.1243000  53.5423000
  82.7363000  35.5493000  54.6753000  79.0363000  38.7203000  54.6943000
  78.3553000  38.5533000  55.7073000  79.2403000  39.9153000  54.1493000
  79.8267808  40.0012958  53.3315321  78.7103000  41.1373000  54.7543000
  79.0583765  41.2147349  55.7843222  79.1763000  42.3783000  53.9853000
  78.7243916  43.2539954  54.4511707  80.2615993  42.4780979  54.0016041
  78.7643000  42.3993000  52.5403000  79.4983000  41.9673000  51.4743000
  80.4791663  41.5450721  51.6927598  78.8043000  42.1703000  50.3053000
  79.1336217  41.9416328  49.3782843  77.5963000  42.7483000  50.6013000
  76.5593000  43.1443000  49.7563000  76.6704350  42.9856054  48.6836567
  75.4563000  43.7133000  50.3363000  74.6230568  44.0306908  49.7093480
  75.3723000  43.8983000  51.7223000  74.4916859  44.3559748  52.1730239
  76.4033000  43.5063000  52.5613000  76.2876700  43.6684568  53.6329509
  77.5403000  42.9183000  51.9983000  77.1863000  41.1153000  54.8603000
  76.6103000  41.7243000  55.7613000  76.5433000  40.3843000  53.9533000
  77.0605879  39.9482682  53.2033741  75.0903000  40.2323000  53.9723000
  74.5977332  41.2029912  54.0291826  74.5843000  39.4713000  52.7293000
  75.0302640  38.4767869  52.7166419  73.0653000  39.3463000  52.7613000
  72.6185838  40.3404813  52.7735045  72.7259010  38.8068686  51.8770360
  72.7637800  38.8020491  53.6562725  75.0483000  40.1693000  51.4483000
  74.6946598  41.1992372  51.4959312  76.1382477  40.1593915  51.4522251
  74.5423000  39.5203000  50.1763000  73.4523564  39.5302548  50.1714397
  74.9140290  40.0726330  49.3132560  74.8959426  38.4904077  50.1277348
  74.6123000  39.5113000  55.2303000  73.6863000  39.9653000  55.9043000
  75.2523000  38.3893000  55.5473000  76.0788377  38.1195759  55.0333120
  74.7553000  37.4873000  56.5803000  73.6899686  37.6586613  56.7345842
  74.9653000  36.0113000  56.1913000  74.9666207  35.4033138  57.0959830
  73.8523000  35.5393000  55.2643000  73.8506488  36.1465586  54.3591294
  74.0172686  34.4947432  55.0001304  72.8915149  35.6384114  55.7694430
  76.2273000  35.8653000  55.5273000  76.3570689  34.9453802  55.2854160
  75.3993000  37.7493000  57.9383000  74.8563000  37.3683000  58.9763000
  76.5593000  38.3993000  57.9283000  76.9871102  38.6530640  57.0492769
  77.2763000  38.7093000  59.1623000  77.1293547  37.9065611  59.8848763
  78.7773000  38.8563000  58.8923000  78.8864544  39.5015581  58.0206197
  79.2387447  39.3333747  59.7569205  79.4583000  37.5263000  58.6253000
  78.9823000  36.4933000  59.1433000  80.4803000  37.5173000  57.9083000
  76.7353000  39.9763000  59.8193000  77.0383000  40.2643000  60.9773000
  75.9413000  40.7333000  59.0673000  75.8016985  40.4994458  58.0947143
  75.3013000  41.9373000  59.5883000  76.0525759  42.6009433  60.0163903
  74.5743000  42.6813000  58.4653000  75.2806859  42.8982547  57.6640205
  73.8245413  41.9759555  58.1068993  73.8943000  43.9633000  58.8993000
  74.6313000  45.1143000  59.1493000  75.7156533  45.0788627  59.0443165
  74.0103000  46.2933000  59.5263000  74.6016764  47.1860487  59.7297096
  72.6353000  46.3363000  59.6373000  72.0133000  47.5023000  60.0173000
  72.6293912  48.2204026  60.1796575  71.8813000  45.2123000  59.3753000
  70.7952461  45.2458161  59.4616948  72.5093000  44.0383000  59.0013000
  71.9174074  43.1500845  58.7803102  74.3313000  41.5923000  60.7143000
  73.6193000  40.5893000  60.6473000  74.3073000  42.4303000  61.7463000
  74.7349180  43.3414434  61.6622773  73.7373000  42.0503000  63.0333000
  73.6654912  40.9647972  63.1013170  74.6223000  42.5543000  64.1753000
  75.6555604  42.4861604  63.8349631  74.3641657  43.5997232  64.3442883
  74.4643000  41.7783000  65.4713000  74.8996122  42.3764246  66.2718318
  73.4053628  41.6173279  65.6733942  75.1613000  40.4323000  65.4383000
  75.2003000  39.7653000  64.4053000  75.6963000  40.0163000  66.5803000
  76.1730868  39.1266582  66.6165386  75.6239597  40.5914582  67.4073800
  72.3113000  42.5643000  63.2123000  71.5613000  42.0573000  64.0493000
  71.9513000  43.5853000  62.4433000  72.5872370  43.9422139  61.7445183
  70.6443000  44.2193000  62.5773000  70.2873113  44.0574747  63.5943894
  70.7618926  45.2883081  62.3998374  69.6243000  43.6673000  61.6033000
  69.7983000  42.5783000  61.0533000  68.5533000  44.4243000  61.3883000
  68.4354259  45.2849725  61.9035163  67.4973000  44.0193000  60.4683000
  67.5634287  42.9478214  60.2794617  66.1203000  44.3273000  61.0623000
  66.0760429  45.4032857  61.2308094  65.3776850  44.0461575  60.3155860
  65.8293000  43.5963000  62.3683000  66.2513289  42.5932805  62.3054963
  66.3062933  44.1402251  63.1836066  64.3333000  43.5013000  62.6293000
  63.8534315  44.3841748  62.2069764  63.9531077  42.6089013  62.1321302
  64.0273000  43.4213000  64.1193000  64.4012001  44.3327770  64.5856785
  62.9445585  43.3723958  64.2349650  64.6513000  42.2353000  64.7753000
  65.6546248  42.2806455  64.6686094  64.4169974  42.2319030  65.7577412
  64.3046443  41.3905858  64.3435745  67.6633000  44.7053000  59.1173000
  68.1193000  45.8473000  59.0423000  67.3193000  43.9883000  58.0503000
  66.8918071  43.0819238  58.1761228  67.5723000  44.4503000  56.6913000
  67.8951346  45.4911819  56.7123220  68.6693000  43.6073000  56.0063000
  68.3859850  42.5557918  56.0528125  68.8393000  44.0223000  54.5533000
  69.1230894  45.0736447  54.5059972  69.6172333  43.4153187  54.0901666
  67.8996059  43.8758357  54.0207366  69.9123000  43.7893000  56.6923000
  70.5933220  43.2645218  56.2651966  66.3023000  44.3943000  55.8483000
  65.5013000  43.4683000  55.9753000  66.1153000  45.4053000  55.0063000
  66.6694807  46.2442788  55.1016818  65.0953000  45.3653000  53.9653000
  64.4939386  44.4584225  54.0288367  64.1543000  46.5893000  54.0523000
  64.7406112  47.4967645  53.9079161  63.0733000  46.5103000  52.9873000
  62.4862367  45.6032633  53.1313212  62.4215433  47.3805026  53.0651530
  63.5355960  46.4903836  52.0003920  63.5313000  46.6823000  55.4443000
  64.3198025  46.7867093  56.1895949  62.8714141  47.5486256  55.4904539
  62.9576023  45.7780029  55.6473234  65.7513000  45.3123000  52.5873000
  66.5253000  46.1973000  52.2253000  65.4483000  44.2573000  51.8353000
  64.7504896  43.6038970  52.1612210  66.1083000  43.9873000  50.5583000
  66.9089089  44.7073233  50.3889158  66.7123000  42.5783000  50.5763000
  67.3434018  42.5448084  51.4643811  65.9619470  41.7898302  50.6344865
  67.5983000  42.2443000  49.4053000  67.4833000  42.7013000  48.1213000
  66.6834222  43.4149959  47.9239845  68.4493000  42.1313000  47.3253000
  68.5939921  42.3250905  46.3446834  69.1923000  41.2643000  48.0833000
  70.2763000  40.4613000  47.7273000  70.6248075  40.4858867  46.6948095
  70.8383000  39.6863000  48.7073000  71.6839623  39.0428738  48.4644872
  70.3503000  39.7003000  50.0213000  70.8021142  39.0770561  50.7930062
  69.2793000  40.5063000  50.3793000  68.9665815  40.5153670  51.4234387
  68.6773000  41.3003000  49.3963000  65.1083000  44.1123000  49.4093000
  64.1823000  43.3073000  49.2873000  65.2973000  45.1283000  48.5723000
  66.0450576  45.7868746  48.7373380  64.4073000  45.3613000  47.4383000
  63.3986464  45.0339373  47.6903926  64.3633000  46.8523000  47.0783000
  65.3612159  47.2877878  47.1294231  63.9662380  46.9723902  46.0703218
  63.4883000  47.6733000  47.9863000  63.9903000  48.2003000  49.1673000
  65.0312818  48.0130816  49.4307505  63.1873000  48.9563000  50.0083000
  63.5945729  49.3614311  50.9346359  61.8653000  49.1963000  49.6693000
  61.2269566  49.7816731  50.3310824  61.3553000  48.6893000  48.4843000
  60.3202026  48.8860277  48.2050659  62.1663000  47.9293000  47.6523000
  61.7663624  47.5248199  46.7224905  64.8383000  44.5373000  46.2273000
  65.9463000  44.7003000  45.7173000  63.9623000  43.6373000  45.7863000
  63.1072484  43.4784109  46.2998566  64.2233000  42.8183000  44.6063000
  65.2275463  42.9800549  44.2146063  64.0473000  41.3133000  44.9073000
  64.0850725  40.7570617  43.9706723  65.1503000  40.8243000  45.8313000
  65.1128725  41.3797944  46.7683838  65.0115098  39.7622159  46.0333274
  66.1187663  40.9796599  45.3558654  62.6693000  41.0413000  45.5093000
  61.8970478  41.3525407  44.8058387  62.5655316  39.9757228  45.7139387
  62.5610254  41.6013529  46.4381263  63.3163000  43.2213000  43.4463000
  62.2733000  43.8373000  43.6613000  63.7353000  42.9113000  42.2053000
  64.9503000  42.1463000  41.8713000  64.9425219  41.2000605  42.4122903
  65.8306073  42.7212759  42.1586339  64.8473000  41.9613000  40.3833000
  64.3706588  41.0052827  40.1666365  65.8446265  41.9773378  39.9437730
  64.0323000  43.0973000  39.8883000  63.5070648  42.8032776  38.9795768
  64.6158308  43.9974210  39.6949777  63.0243000  43.3593000  41.0103000
  62.7914371  44.4161166  41.1407292  61.7343000  42.5823000  40.7533000
  60.8063000  43.1153000  40.1443000  61.6853000  41.3323000  41.2013000
  62.4733053  40.9405923  41.6969935  60.5393000  40.4683000  40.9293000
  59.6371365  41.0720238  40.8307208  60.7513000  39.6893000  39.6283000
  59.8408463  39.1331314  39.4050293  60.9476590  40.4008741  38.8262991
  61.8403000  38.7883000  39.7373000  61.9486122  38.3155386  38.9088286
  60.2603000  39.5093000  42.0843000  61.0633000  39.3813000  43.0073000
  59.0953000  38.8673000  42.0463000  58.4069503  39.1122354  41.3489617
  58.7503000  37.8463000  43.0303000  58.9065097  38.2109014  44.0455652
  57.2853000  37.3803000  42.8703000  57.1300881  37.0497648  41.8432868
  56.9793000  36.2343000  43.8233000  57.1338503  36.5642364  44.8506056
  55.9432252  35.9210201  43.6948267  57.6413046  35.3955182  43.6081393
  56.3243000  38.5523000  43.0953000  56.5569489  38.9756107  44.0724301
  56.5316569  39.2910815  42.3211524  54.8583000  38.1683000  43.0473000
  54.6500664  37.4298396  43.8215189  54.2446611  39.0533014  43.2155827
  54.6247749  37.7453081  42.0702413  59.6853000  36.6433000  42.9333000
  60.1453000  36.1203000  43.9503000  59.9923000  36.2323000  41.7053000
  59.5549644  36.6700820  40.9070621  60.9073000  35.1183000  41.4693000
  60.5319713  34.2217497  41.9626814  61.0333000  34.8353000  39.9703000
  61.0903618  35.8002786  39.4666538  61.9682741  34.2942397  39.8247760
  59.8833000  34.0263000  39.3873000  60.0355459  32.9775408  39.6423022
  58.9533673  34.3771802  39.8347486  59.8053000  34.1743000  37.8723000
  58.9978118  33.5411126  37.5046922  59.5850091  35.2157905  37.6380588
  61.1123000  33.7693000  37.2033000  61.9149619  34.3681753  37.6336287
  61.2916369  32.7154797  37.4163733  61.0733000  33.9783000  35.7253000
  60.9075611  34.9548055  35.5276456  61.9560845  33.6983268  35.3223031
  60.3298760  33.4231266  35.3262982  62.2843000  35.3943000  42.0683000
  62.8213000  34.5783000  42.8193000  62.8403000  36.5573000  41.7443000
  62.4129982  37.1315846  41.0317625  64.0933000  37.0103000  42.3383000
  64.8892323  36.3330550  42.0285739  64.4313000  38.4103000  41.8543000
  63.6478587  39.1016410  42.1647308  65.3828759  38.7238486  42.2835911
  64.5059908  38.4112000  40.7668628  64.0303000  36.9723000  43.8643000
  64.9793000  36.5503000  44.5233000  62.9083000  37.4213000  44.4153000
  62.1640219  37.7670497  43.8265669  62.7093000  37.4333000  45.8603000
  63.5523289  37.9523562  46.3163506  61.7895371  37.9780344  46.0733727
  62.6073000  36.0423000  46.4533000  63.1333000  35.7833000  47.5363000
  61.9033000  35.1543000  45.7583000  61.3545951  35.4566481  44.9660829
  61.8443000  33.7453000  46.1453000  61.4123527  33.6565035  47.1421129
  60.9793000  32.9483000  45.1643000  61.3146463  33.1651450  44.1500908
  61.1052108  31.8850321  45.3685252  59.5053000  33.2913000  45.2713000
  59.0483000  33.8173000  46.2863000  58.7523000  32.9903000  44.2193000
  57.7635808  33.1959851  44.2343896  59.1719145  32.5571249  43.4091248
  63.2343000  33.1263000  46.2353000  63.5853000  32.5113000  47.2423000
  64.0313000  33.3283000  45.1903000  63.6673852  33.7893083  44.3686330
  65.4133000  32.8583000  45.1653000  65.4371814  31.7701489  45.2240878
  66.0963000  33.2933000  43.8653000  65.3145148  33.5610784  43.1545216
  66.7068885  34.1702171  44.0804698  66.9673000  32.2053000  43.2713000
  67.2813000  31.2293000  43.9853000  67.3433000  32.3313000  42.0853000
  66.2043000  33.3733000  46.3653000  66.7723000  32.5883000  47.1263000
  66.2303000  34.6923000  46.5313000  65.7073218  35.2820082  45.8997643
  67.0243000  35.3313000  47.5783000  68.0705776  35.0290974  47.5327362
  66.9293000  36.8743000  47.4983000  65.8783022  37.1619042  47.4702310
  67.5993000  37.5183000  48.7043000  68.6505094  37.2315106  48.7327849
  67.5210366  38.6028064  48.6280022  67.1067031  37.1822894  49.6167387
  67.5283000  37.3893000  46.1863000  67.0324517  36.8541492  45.3764550
  67.2886515  38.4505639  46.1200657  69.0273000  37.2023000  46.0713000
  69.2676954  36.1411708  46.1369858  69.3703395  37.5934110  45.1134611
  69.5238952  37.7375840  46.8805985  66.5803000  34.8813000  48.9663000
  67.4083000  34.5553000  49.8173000  65.2703000  34.8853000  49.1913000
  64.6350663  35.1543337  48.4536020  64.7143000  34.5723000  50.5023000
  65.1543222  35.2452805  51.2382191  63.2043000  34.7703000  50.5033000
  62.7485163  34.0966141  49.7776910  62.8097330  34.5547793  51.4962592
  62.9723649  35.8014215  50.2366658  65.0663000  33.1493000  50.9193000
  65.3343000  32.8863000  52.0903000  65.0723000  32.2403000  49.9483000
  64.7742923  32.4981752  49.0183585  65.4173000  30.8453000  50.2023000
  64.9111087  30.4976446  51.1028583  64.9853000  29.9643000  49.0273000
  65.3038733  30.4425451  48.1010754  65.4681099  28.9912722  49.1179176
  63.4843000  29.7573000  48.9743000  62.8273000  29.6203000  50.0083000
  62.9333000  29.7273000  47.7673000  61.9367746  29.5921365  47.6736633
  63.5130384  29.8397723  46.9479380  66.9013000  30.6533000  50.4943000
  67.2803000  29.7723000  51.2653000  67.7353000  31.4873000  49.8823000
  67.3893141  32.1189939  49.1742351  69.1683000  31.4763000  50.1593000
  69.5445790  30.4542433  50.1155581  69.9213000  32.3193000  49.1273000
  69.7001834  31.9705662  48.1185426  69.6413982  33.3688501  49.2178521
  71.7173000  32.2643000  49.2933000  71.9761774  33.0772952  48.2730453
  69.4683000  31.9773000  51.5693000  70.3273000  31.4323000  52.2623000
  68.7563000  33.0213000  51.9863000  68.1324201  33.4910389  51.3458169
  68.8963000  33.5593000  53.3353000  69.9522512  33.6877939  53.5731142
  68.2003000  34.9193000  53.4473000  67.2308056  34.7400096  52.9825047
  68.0598664  35.1427803  54.5048609  68.8833000  36.1063000  52.7613000
  69.2849903  35.7770211  51.8030093  67.8913000  37.2383000  52.5333000
  67.4895009  37.5684449  53.4912461  68.3962693  38.0717815  52.0450221
  67.0768360  36.8863496  51.9001494  70.0783000  36.5933000  53.5713000
  70.8027194  35.7852073  53.6727998  70.5443178  37.4363902  53.0612731
  69.7440065  36.9072072  54.5601423  68.3443000  32.5933000  54.3823000
  68.8853000  32.4823000  55.4823000  67.2773000  31.8833000  54.0233000
  66.8918767  31.9893166  53.0957717  66.5933000  30.9983000  54.9593000
  66.4635515  31.5046448  55.9157933  65.2153000  30.6053000  54.4233000
  65.3334423  30.3794735  53.3635151  64.9072707  29.7044696  54.9540754
  64.1583000  31.6803000  54.5963000  64.2826382  32.1306941  55.5810771
  64.3094984  32.4391366  53.8285708  62.7553000  31.1093000  54.4743000
  62.6601365  30.5927334  53.5192074  62.5833339  30.4037116  55.2871174
  61.7413000  32.1573000  54.5423000  61.5601135  32.5669479  55.4475400
  61.0653000  32.6133000  53.4933000  61.2633000  32.0843000  52.2943000
  61.9294670  31.3337011  52.1806212  60.7471063  32.4342187  51.4998187
  60.1753000  33.5843000  53.6483000  60.0135658  33.9752499  54.5654152
  59.6633635  33.9283299  52.8485105  67.4113000  29.7483000  55.2683000
  67.3133000  29.1863000  56.3603000  68.2173000  29.3183000  54.3023000
  68.1954105  29.7596572  53.3941018  69.0973000  28.1693000  54.4923000
  68.5403561  27.3511484  54.9489626  69.6583000  27.6903000  53.1503000
  69.7780308  28.5698140  52.5176715  70.6354709  27.2494058  53.3474023
  68.7773000  26.6733000  52.4423000  68.5499991  25.8686126  53.1415234
  67.8523836  27.1671265  52.1443620  69.4633000  26.0973000  51.2123000
  70.5333957  26.0348440  51.4100208  69.0686656  25.0973495  51.0321277
  69.2243000  26.9653000  49.9853000  68.1774644  27.2689713  49.9808851
  69.8580034  27.8486917  50.0636468  69.5363000  26.2413000  48.7213000
  68.9489009  25.4229278  48.6482999  69.3651329  26.8499392  47.9336705
  70.5063859  25.9601973  48.7250025  70.2353000  28.4873000  55.4563000
  70.7773000  27.5933000  56.1073000  70.5743000  29.7683000  55.5603000
  70.1106771  30.4581548  54.9864938  71.6483000  30.2123000  56.4453000
  72.3965349  29.4255901  56.5418988  72.3243000  31.4633000  55.8803000
  71.8258729  32.3432646  56.2869103  73.3700206  31.4641040  56.1878187
  72.2483000  31.4893000  54.4653000  72.6784778  32.2819423  54.1362633
  71.1293000  30.4863000  57.8533000  71.8863000  30.8943000  58.7353000
  69.8363000  30.2573000  58.0583000  69.2417248  29.9912550  57.2864194
  69.2373000  30.3793000  59.3823000  68.4659534  29.6153723  59.4799629
  70.0150131  30.2068236  60.1262849  68.6163000  31.7413000  59.6243000
  68.1923000  32.0513000  60.7393000  68.5713000  32.5623000  58.5803000
  69.0288462  32.3058942  57.7171622  67.9203000  33.8653000  58.6573000
  68.1432046  34.3317975  59.6168795  68.4183000  34.7843000  57.5393000
  68.0708693  34.3593570  56.5975917  67.9507593  35.7568862  57.6928635
  69.9303000  34.9503000  57.4933000  70.3846050  33.9632271  57.4073062
  70.1868551  35.5453828  56.6168538  70.4503000  35.6393000  58.7423000
  70.0189721  36.6390302  58.7932387  70.1364196  35.0639276  59.6132335
  71.9643000  35.7423000  58.7233000  72.3739992  34.7436937  58.5715348
  72.2538889  36.3836389  57.8908807  72.4953000  36.3083000  59.9933000
  72.2274362  35.7139376  60.7647156  73.5026600  36.3612265  59.9430544
  72.1161189  37.2338008  60.1339023  66.4053000  33.7253000  58.5833000
  65.8833000  32.9113000  57.8193000  65.7053000  34.5093000  59.3973000
  66.1768605  35.0264259  60.1255245  64.2533000  34.6073000  59.3093000
  63.8406039  33.6632589  58.9535367  63.6523000  34.9173000  60.6823000
  64.0752044  35.8662242  61.0121392  62.5765503  35.0275226  60.5455021
  63.9233000  33.8483000  61.7333000  63.2520658  33.0088698  61.5519100
  64.9561587  33.5161568  61.6284861  63.7023000  34.3783000  63.1403000
  62.6686188  34.7110475  63.2345401  63.8918715  33.5765744  63.8540214
  64.5863000  35.5013000  63.4513000  65.1298303  35.8867419  62.6922818
  64.7143000  36.0393000  64.6603000  64.0253000  35.5533000  65.6833000
  63.4014161  34.7716555  65.5422297  64.1274309  35.9669175  66.5990453
  65.5343000  37.0653000  64.8473000  66.0603727  37.4357835  64.0687824
  65.6287230  37.4711896  65.7673199  63.8513000  35.6743000  58.2983000
  64.2993000  36.8193000  58.3783000  63.0383000  35.2833000  57.3243000
  62.6590248  34.3472196  57.3260483  62.7203000  36.1553000  56.2013000
  63.0849988  37.1685974  56.3695928  63.3223000  35.6273000  54.8823000
  62.9526663  34.6177760  54.7024908  62.9263000  36.5283000  53.7173000
  63.2960117  37.5379607  53.8961842  63.3591974  36.1415506  52.7947355
  61.8402562  36.5502702  53.6271460  64.8383000  35.5273000  54.9913000
  65.1007347  34.8439254  55.7989071  65.2467130  35.1533201  54.0524510
  65.2538450  36.5129941  55.2006569  61.2153000  36.3353000  56.0363000
  60.4533000  35.3683000  56.0823000  60.7953000  37.5823000  55.8543000
  61.4111089  38.3556341  56.0612616  59.4383000  37.8783000  55.4173000
  58.8474523  36.9638744  55.3641585  58.7443000  38.8843000  56.3573000
  59.3489755  39.7893348  56.4154362  57.3553000  39.2343000  55.8363000
  56.7498505  38.3297723  55.7783234  56.8813821  39.9453574  56.5129830
  57.4399546  39.6784161  54.8444867  58.6583000  38.3123000  57.7773000
  57.8641845  37.5656577  57.7747191  59.6118096  37.8271043  57.9858763
  58.3743000  39.3473000  58.8463000  57.4206586  39.8326304  58.6386409
  58.3293121  38.8610008  59.8207683  59.1682832  40.0940787  58.8497964
  59.4473000  38.4143000  53.9903000  60.2723000  39.2573000  53.6373000
  58.5803000  37.8553000  53.1553000  58.0020906  37.0911854  53.4745213
  58.4703000  38.2693000  51.7653000  59.3574230  38.8321293  51.4748950
  58.3473000  37.0463000  50.8543000  57.7434654  36.3087764  51.3830173
  57.8233608  37.3656424  49.9534070  59.6823000  36.4273000  50.4713000
  60.0366745  36.9486870  49.5821009  60.4005935  36.5602977  51.2802920
  59.5763000  34.9463000  50.1553000  59.3743000  34.1203000  51.0473000
  59.7483000  34.6013000  48.8853000  59.6888159  33.6294946  48.6166788
  59.9378807  35.3121517  48.1933099  57.2773000  39.2003000  51.5783000
  56.2123000  38.9773000  52.1533000  57.4823000  40.2753000  50.8233000
  58.4059667  40.4738623  50.4662116  56.4083000  41.2133000  50.5213000
  55.4608010  40.8121935  50.8811033  56.6563000  42.5653000  51.1983000
  57.5562202  42.9247790  50.6992832  55.8155673  43.2082717  50.9378081
  56.8683000  42.5923000  52.7133000  57.7149162  41.9556127  52.9701484
  57.1483000  44.0183000  53.1713000  56.3018699  44.6555316  52.9151931
  57.2983547  44.0308863  54.2508490  58.0452635  44.3900476  52.6759611
  55.6603000  42.0213000  53.4373000  55.5019997  40.9896011  53.1232333
  55.8334738  42.0505693  54.5130581  54.7777584  42.6135981  53.1956342
  56.2753000  41.4133000  49.0193000  57.2603000  41.6863000  48.3343000
  55.0543000  41.2693000  48.5173000  54.3495681  40.7776480  49.0480830
  54.7023000  41.7623000  47.1923000  55.4075249  42.5355124  46.8875056
  54.7473000  40.6273000  46.1663000  54.8089728  41.0609927  45.1681986
  55.6338706  40.0216515  46.3541362  53.5923000  39.8133000  46.2563000
  53.6444336  39.1106536  45.6042494  53.3153000  42.3933000  47.2233000
  52.6493000  42.3913000  48.2583000  52.8803000  42.9253000  46.0853000
  53.4555942  42.8830122  45.2562357  51.6143000  43.6453000  46.0123000
  51.6492346  44.5160969  46.6669690  51.3413000  44.1183000  44.5843000
  51.9186615  43.4795981  43.9158594  50.2776408  43.9753467  44.3937915
  51.7083000  45.5703000  44.3383000  50.9625896  46.2035498  44.8189366
  52.6860205  45.7614494  44.7805970  51.7553000  45.8823000  42.8533000
  52.3389412  45.1140131  42.3461538  50.7395807  45.8864817  42.4578304
  52.3653000  47.1833000  42.5903000  51.7534859  47.9259491  42.2832900
  53.6603000  47.4473000  42.7353000  54.1253000  48.6593000  42.4653000
  53.4929104  49.3806685  42.1493713  55.1097523  48.8555662  42.5768030
  54.4913000  46.5013000  43.1573000  54.1368209  45.5793626  43.3681933
  55.4739687  46.7081130  43.2654174  50.4423000  42.8113000  46.5203000
  49.5443000  43.3283000  47.1843000  50.4543000  41.5203000  46.2003000
  51.2391214  41.1285668  45.6996007  49.3163000  40.6573000  46.4843000
  48.3920088  41.2305802  46.4126434  49.2543000  39.5033000  45.4833000
  50.0630188  39.6528233  44.7679567  49.4284880  38.5829287  46.0406825
  47.9323000  39.4023000  44.7393000  47.1953356  40.0164196  45.2568340
  48.0741183  39.7814158  43.7272423  47.4393000  37.9623000  44.6773000
  47.9144484  37.4672349  43.8303977  47.7239812  37.4562610  45.5997861
  45.9283000  37.9063000  44.5143000  45.4711484  38.2188092  45.4531562
  45.6436035  38.6002787  43.7234519  45.4583000  36.5363000  44.1653000
  45.7216296  35.8931657  44.8981953  44.4532037  36.5403227  44.0659758
  45.8814589  36.2467017  43.2951457  49.3403000  40.1203000  47.9123000
  48.3013000  39.7543000  48.4593000  50.5243000  40.0813000  48.5163000
  51.3547751  40.3894644  48.0310731  50.6723000  39.5313000  49.8653000
  49.7315383  39.0839425  50.1861393  51.7773000  38.4563000  49.9313000
  51.8002363  38.0359543  50.9367271  51.5113000  37.3473000  48.9243000
  51.4886811  37.7668355  47.9185277  52.3025839  36.6003776  48.9881429
  50.5517886  36.8790245  49.1437461  53.0473000  39.0563000  49.6553000
  53.7335318  38.3862496  49.6967568  50.9643000  40.6093000  50.9053000
  51.0383000  40.3263000  52.1033000  51.1243000  41.8463000  50.4423000
  51.0611681  42.0157853  49.4486258  51.4553000  42.9683000  51.3163000
  52.4346899  42.8104540  51.7679405  51.4903000  44.2733000  50.5153000
  52.0182456  44.1516800  49.5694770  50.4642075  44.5852446  50.3205573
  52.1573000  45.4133000  51.2373000  53.5373000  45.4673000  51.3503000
  54.1364065  44.6601859  50.9287100  54.1553000  46.5263000  51.9873000
  55.2416253  46.5533118  52.0725548  53.3953000  47.5513000  52.5163000
  53.8786564  48.3898686  53.0175677  52.0153000  47.5113000  52.4083000
  51.4100179  48.3139176  52.8296534  51.4053000  46.4503000  51.7643000
  50.3200280  46.4231940  51.6665763  50.4753000  43.0913000  52.4823000
  50.8823000  43.1193000  53.6463000  49.1843000  43.1293000  52.1703000
  48.8906713  43.0413422  51.2079357  48.1663000  43.4003000  53.1833000
  48.3951980  44.3383048  53.6891180  46.7763000  43.5133000  52.5473000
  46.7008496  42.7196539  51.8039748  46.0237965  43.3588650  53.3205971
  46.5453000  44.8583000  51.8773000  45.6973000  44.9283000  50.9613000
  47.2233000  45.8423000  52.2483000  48.1623000  42.3633000  54.3063000
  47.7443000  42.6583000  55.4263000  48.6823000  41.1733000  54.0213000
  49.0213987  40.9775904  53.0902741  48.6923000  40.0923000  55.0033000
  48.0784648  40.3731170  55.8591314  48.1453000  38.7743000  54.4153000
  47.2839527  39.0003445  53.7867422  49.2073000  38.0713000  53.5853000
  50.0688318  37.8445025  54.2133331  48.7990544  37.1449791  53.1811165
  49.5165734  38.7196383  52.7654781  47.7313000  37.9073000  55.4803000
  47.3914851  37.0882876  55.1124074  50.0753000  39.8553000  55.6053000
  50.1943000  39.4033000  56.7463000  51.1203000  40.1643000  54.8403000
  50.9770303  40.5347912  53.9116938  52.4923000  39.9003000  55.2783000
  52.4921743  39.0960120  56.0139765  53.3743000  39.4833000  54.0973000
  53.2959108  40.2712035  53.3481922  54.3985404  39.4347732  54.4669983
  52.9983000  38.1503000  53.4713000  51.9736413  38.2321717  53.1087087
  53.6677858  37.9720596  52.6298024  53.0973000  36.9963000  54.4483000
  52.1323000  36.2093000  54.5343000  54.1363000  36.8783000  55.1323000
  53.1203000  41.0893000  56.0053000  53.8603000  40.9133000  56.9753000
  52.8273000  42.2953000  55.5243000  52.2319857  42.3743918  54.7122380
  53.4123000  43.5173000  56.0773000  54.4891061  43.5208775  55.9082583
  52.8073000  44.7523000  55.4043000  53.0591441  44.7680272  54.3439102
  51.7343644  44.5990412  55.5201487  53.1993000  46.0713000  56.0353000
  54.5223000  46.5043000  56.0263000  55.2837613  45.8600536  55.5867290
  54.8783000  47.7303000  56.5633000  55.9209852  48.0479159  56.5687442
  53.9033000  48.5523000  57.0933000  54.2513000  49.7753000  57.6213000
  55.1933663  49.9522945  57.5685396  52.5813000  48.1543000  57.0973000
  51.8114472  48.7979528  57.5229034  52.2363000  46.9273000  56.5553000
  51.1918112  46.6165814  56.5308633  53.2693000  43.6173000  57.5973000
  54.2203000  43.9923000  58.2843000  52.0693000  43.3173000  58.1233000
  50.8443000  43.0113000  57.3633000  50.9203921  42.0101146  56.9391089
  50.7243226  43.7377211  56.5595483  49.7623000  43.1183000  58.3973000
  48.9559039  42.4245628  58.1594910  49.3715849  44.1356709  58.4172865
  50.4103000  42.7743000  59.6873000  50.4544013  41.6906744  59.7964311
  49.9089750  43.2060842  60.5535190  51.8243000  43.3423000  59.5663000
  51.9013686  44.3778618  59.8976163  52.8083000  42.4823000  60.3543000
  53.1353000  42.8063000  61.4973000  53.2783000  41.3973000  59.7443000
  52.9545980  41.1582701  58.8179194  54.2053000  40.4863000  60.4103000
  53.8238691  40.2335508  61.3996066  54.3703000  39.1953000  59.6053000
  54.9087738  39.4520550  58.6930379  54.9767142  38.5173694  60.2059429
  53.0593000  38.5173000  59.2453000  52.3746941  38.6200724  60.0872343
  52.6394587  39.0183042  58.3730442  53.2613000  37.0443000  58.9343000
  54.1766224  36.9318879  58.3532257  53.3581535  36.4987752  59.8729807
  52.0873000  36.4873000  58.1433000  51.1781976  36.6510887  58.7219248
  52.0213451  37.0326506  57.2018427  52.2423000  35.0333000  57.8643000
  52.3030015  34.5277369  58.7365505  51.4446448  34.7043469  57.3392895
  53.0844128  34.8813593  57.3277750  55.5653000  41.1353000  60.6523000
  56.2753000  40.7763000  61.5923000  55.9073000  42.1193000  59.8233000
  55.3037893  42.3625925  59.0508475  57.1773000  42.8273000  59.9593000
  57.9796101  42.1139885  60.1479382  57.5213000  43.6313000  58.6893000
  58.5565147  43.9664981  58.7531202  57.3423000  42.7733000  57.4463000
  56.3071480  42.4380883  57.3815459  57.5900278  43.3590656  56.5610832
  58.0012584  41.9069728  57.5041931  56.6703000  44.7813000  58.6003000
  56.8871452  45.2793434  57.8087628  57.1833000  43.7633000  61.1653000
  58.2433000  44.1763000  61.6343000  55.9963000  44.0933000  61.6643000
  55.1533563  43.7596303  61.2190924  55.8663000  44.9913000  62.8053000
  56.4967774  45.8680091  62.6570483  54.4163000  45.4533000  62.9663000
  53.7804705  44.6698666  62.5539263  54.2254811  45.5503917  64.0350663
  54.1083000  46.7713000  62.2753000  54.4874494  47.5827175  62.8965473
  54.6186950  46.7827739  61.3122489  52.6163000  46.9543000  62.0593000
  52.0854006  46.2019986  62.6426416  52.3338247  47.9482792  62.4061610
  52.2503000  46.8073000  60.5893000  52.8363910  47.5264331  60.0170715
  52.5063973  45.7963666  60.2722399  50.7983000  47.0493000  60.3523000
  50.5608770  47.9861498  60.6456300  50.5954415  46.9429084  59.3686185
  50.2550460  46.3827650  60.8821163  56.3623000  44.3393000  64.0913000
  56.5683000  45.0133000  65.1013000  56.5653000  43.0273000  64.0413000
  56.2346373  42.4976372  63.2474367  57.2143000  42.3083000  65.1293000
  56.9284941  42.7460151  66.0857621  56.7923000  40.8353000  65.1193000
  57.2396647  40.4536764  64.2015160  57.2454362  40.3389680  65.9774505
  55.2873000  40.5583000  65.1063000  54.7820461  41.3888697  64.6133767
  54.9793000  39.2663000  64.3653000  55.4838704  38.4351509  64.8579446
  53.9033764  39.0917526  64.3700375  55.3296060  39.3447418  63.3361096
  54.7323000  40.5133000  66.5193000  54.9078166  41.4707390  67.0098140
  53.6610823  40.3150601  66.4833147  55.2291155  39.7217592  67.0803138
  58.7323000  42.4263000  65.0173000  59.2483000  43.0473000  64.0883000
  59.4383000  41.8493000  65.9853000  58.9621841  41.4375922  66.7751795
  60.8973000  41.8173000  65.9633000  61.2685262  42.5248216  65.2218802
  61.4853000  42.1903000  67.3373000  62.5489664  41.9522471  67.3439959
  61.2963000  43.6753000  67.6133000  60.2327842  43.9140399  67.6072219
  61.7176710  43.9207138  68.5881424  61.8029150  44.2560150  66.8424486
  60.8263000  41.4333000  68.3603000  61.1927387  41.6657450  69.2166249
  61.3993000  40.4313000  65.5633000  62.6033000  40.1703000  65.5543000
  60.4643000  39.5683000  65.1763000  59.5204108  39.8966516  65.0301567
  60.7363000  38.1463000  65.0023000  61.4969401  37.8191683  65.7111799
  59.4563000  37.3413000  65.2513000  58.9542868  37.7013300  66.1493314
  58.8240104  37.5269201  64.3830517  59.7143000  35.8523000  65.3793000
  60.0183000  35.3923000  66.5013000  59.5563000  35.1353000  64.3683000
  61.2863000  37.8453000  63.6073000  61.0133000  36.7873000  63.0393000
  62.0533000  38.7803000  63.0543000  62.2171404  39.6535851  63.5345383
  62.5883000  38.6213000  61.7053000  62.7685750  37.5649920  61.5057667
  61.6053000  39.1553000  60.6613000  62.0549709  39.0455265  59.6744641
  60.6603184  38.6129155  60.6917777  61.2713000  40.6083000  60.8213000
  60.2613000  41.1393000  61.5703000  59.6380977  40.4369703  62.1238808
  60.2543000  42.5083000  61.4543000  59.6065004  43.1337547  61.9117512
  61.2653000  42.8873000  60.6123000  61.6503000  44.1573000  60.1833000
  61.0916156  45.0202438  60.5456512  62.7143000  44.2393000  59.3273000
  63.0458992  45.2155905  58.9737484  63.3923000  43.0923000  58.8913000
  64.2409070  43.1689107  58.2115232  63.0063000  41.8303000  59.3093000
  63.5598010  40.9694956  58.9341293  61.9263000  41.7163000  60.1903000
  63.9613000  39.2633000  61.5273000  64.3583000  40.1353000  62.3013000
  64.6803000  38.8233000  60.4993000  64.3063624  38.1003651  59.9012740
  66.0273000  39.3143000  60.2313000  66.3214991  40.0277251  61.0010861
  67.0263000  38.1553000  60.2313000  66.7748198  37.4858218  59.4087091
  68.0177365  38.5769252  60.0658133  67.0183000  37.3803000  61.5333000
  67.2013000  38.0073000  62.5973000  66.8193000  36.1473000  61.4923000
  66.0893000  40.0593000  58.9013000  66.7473000  41.0943000  58.7903000
  65.4203000  39.5123000  57.8923000  64.9503821  38.6281033  58.0244841
  65.3673000  40.1333000  56.5733000  65.8299980  41.1194068  56.6133399
  66.1153000  39.2833000  55.5423000  65.8973604  38.2325814  55.7335905
  65.8169732  39.5363350  54.5249139  67.6123000  39.4303000  55.6013000
  68.2853000  40.1803000  54.6483000  67.7165984  40.6775790  53.8625571
  69.6653000  40.3013000  54.6873000  70.1834375  40.8956980  53.9347542
  70.3853000  39.6663000  55.6833000  71.4710980  39.7564012  55.7153078
  69.7253000  38.9163000  56.6393000  70.2876905  38.4255151  57.4336219
  68.3473000  38.7893000  56.5863000  67.8273930  38.1793227  57.3250316
  63.9233000  40.3193000  56.1283000  63.0813000  39.4423000  56.3323000
  63.6393000  41.4763000  55.5403000  64.2085585  42.2900914  55.7241141
  62.4913000  41.6223000  54.6573000  61.8115666  40.7734240  54.7312677
  61.7043000  42.9133000  54.9703000  62.4076867  43.7398837  55.0708279
  60.7153000  43.2223000  53.8573000  60.0112528  42.3963138  53.7564769
  60.1710557  44.1356801  54.0973739  61.2536685  43.3567113  52.9191131
  60.9923000  42.7823000  56.3113000  61.7270679  42.6125974  57.0983319
  60.4406563  43.6986208  56.5214073  60.2991923  41.9418468  56.2746805
  62.9533000  41.6363000  53.2033000  63.8533000  42.3883000  52.8383000
  62.3803000  40.7493000  52.3973000  61.7766673  40.0368681  52.7822256
  62.6413000  40.7333000  50.9613000  63.4125270  41.4541201  50.6897738
  63.0823000  39.3353000  50.4813000  62.2866779  38.6207314  50.6921945
  63.3673000  39.3503000  48.9853000  64.1631925  40.0643513  48.7736710
  63.6771116  38.3558938  48.6639379  62.4658599  39.6414079  48.4460750
  64.3093000  38.8703000  51.2543000  64.0728648  38.8217673  52.3172417
  64.6075078  37.8823277  50.9034688  65.1269796  39.5735196  51.0962392
  61.4053000  41.1833000  50.1893000  60.3923000  40.4833000  50.1543000
  61.4633000  42.3933000  49.6463000  62.3364081  42.9007694  49.6302860
  60.2693000  43.0593000  49.1493000  59.4334551  42.3604636  49.1162814
  59.8743000  44.2603000  50.0393000  59.6128412  43.8904915  51.0307541
  61.0253000  45.2563000  50.1553000  61.2870296  45.6269220  49.1642215
  60.7215522  46.0914692  50.7864329  61.8903499  44.7627039  50.5981907
  58.7263000  44.9163000  49.4883000  58.4854983  45.6607807  50.0445045
  60.4233000  43.5033000  47.6973000  61.5303000  43.7743000  47.2313000
  59.3083000  43.5353000  46.9753000  58.4961243  43.0145764  47.2741595
  59.2303000  44.2793000  45.7243000  60.1688254  44.1849642  45.1780675
  58.0823000  43.7683000  44.8253000  58.0634500  44.3565963  43.9078838
  58.2833000  42.2983000  44.4813000  58.3017936  41.7092721  45.3982535
  57.4644127  41.9576257  43.8476884  59.2277513  42.1744617  43.9514166
  56.8303000  43.9343000  45.5033000  56.1184549  43.6162749  44.9431779
  59.0283000  45.7673000  46.0053000  59.0513000  46.2013000  47.1593000
  58.7973000  46.5323000  44.9443000  58.7106809  46.1006708  44.0352936
  58.7313000  47.9893000  45.0283000  59.5830519  48.3695650  45.5922295
  58.7633000  48.5983000  43.6233000  58.7029538  49.6796445  43.7463919
  59.7083729  48.3396835  43.1457493  57.6123000  48.1233000  42.7563000
  56.8823000  48.9793000  42.2143000  57.4213000  46.8953000  42.6373000
  57.4993000  48.4913000  45.7833000  57.3713000  49.6853000  46.0413000
  56.5973000  47.5803000  46.1353000  56.6872548  46.6261249  45.8166193
  55.4003000  47.9493000  46.8893000  54.8437565  48.7388425  46.3843434
  54.4703000  46.7363000  47.1303000  54.2273235  46.2858900  46.1679105
  55.1433000  45.6973000  48.0223000  55.3861743  46.1468746  48.9851060
  54.4671957  44.8560559  48.1749173  56.0579873  45.3456814  47.5450048
  53.1343000  47.1883000  47.7263000  52.5116947  46.2995794  47.8294465
  53.3458276  47.5996484  48.7132894  52.4053000  48.2203000  46.8963000
  52.1930029  47.8094823  45.9092546  51.4693891  48.4870210  47.3872481
  53.0271373  49.1095509  46.7930956  55.7263000  48.6433000  48.2173000
  54.9663000  49.4973000  48.6813000  56.8813000  48.3163000  48.7903000
  57.4768833  47.6213432  48.3631995  57.2873000  48.8813000  50.0793000
  56.4263469  48.9300041  50.7459985  58.3653000  48.0163000  50.7353000
  59.1461394  47.8156917  50.0017160  58.7896372  48.5652649  51.5759399
  57.8253000  46.7913000  51.1963000  58.5200742  46.2681447  51.6027445
  57.7753000  50.3243000  49.9563000  58.0283000  50.9883000  50.9603000
  57.8923000  50.8073000  48.7233000  57.8050342  50.1879707  47.9302582
  58.2083000  52.2093000  48.4743000  59.0756014  52.5013930  49.0663888
  58.5273000  52.4373000  46.9933000  57.7849180  51.8848129  46.4173432
  58.4140909  53.5044297  46.8022035  59.9203000  51.9943000  46.5803000
  60.6566897  52.6901792  46.9822742  60.0729042  51.0094749  47.0218096
  60.0803000  51.9033000  45.0743000  60.7303000  50.9473000  44.6003000
  59.5263000  52.7653000  44.3613000  57.0753000  53.1353000  48.9083000
  57.2793000  54.3353000  49.0743000  55.8733000  52.5813000  49.0443000
  55.7561343  51.5911284  48.8832668  54.6873000  53.3793000  49.3423000
  54.8672423  54.4195783  49.0711156  53.4793000  52.8703000  48.5533000
  53.6369148  51.8064655  48.3757808  52.6021502  53.0065258  49.1858748
  53.2603000  53.5813000  47.2203000  52.4090341  53.1099108  46.7291387
  53.0237230  54.6233500  47.4353935  54.6883000  53.5123000  46.1253000
  54.8333000  51.7443000  45.8793000  53.9172222  51.3634215  45.4278224
  55.6762101  51.5365764  45.2201687  54.9948448  51.2553153  46.8399761
  54.3733000  53.4073000  50.8393000  53.4703000  52.7143000  51.3083000
  55.1303000  54.2043000  51.5843000  55.9741270  54.6016847  51.1968201
  54.7813000  54.5313000  52.9633000  55.4178492  55.3620487  53.2678668
  53.7398634  54.8530279  52.9639027  54.9473000  53.3923000  53.9543000
  54.4673000  53.4773000  55.0853000  55.6423000  52.3343000  53.5493000
  55.9458497  52.2503542  52.5896594  55.9143000  51.2243000  54.4623000
  54.9793116  50.9603252  54.9564793  56.4223000  50.0083000  53.7013000
  57.3628709  50.2543225  53.2084518  56.5818035  49.1843258  54.3968037
  55.6866054  49.7140381  52.9527930  56.9033000  51.6323000  55.5523000
  57.9993000  52.1163000  55.2623000  56.4883000  51.4683000  56.8053000
  55.5452400  51.1521266  56.9807180  57.3323000  51.7893000  57.9473000
  58.1515998  52.4345113  57.6302048  56.5243000  52.5183000  59.0263000
  55.4855120  52.1925421  58.9724431  56.9358254  52.2587474  60.0016868
  56.5683000  54.0263000  58.8673000  57.5993000  54.6573000  59.1053000
  55.4483000  54.6103000  58.4573000  55.4207158  55.6123938  58.3342273
  54.6292243  54.0496783  58.2704334  57.9843000  50.5443000  58.5393000
  57.2943000  49.6263000  58.9843000  59.3143000  50.5143000  58.5203000
  59.8215004  51.2660577  58.0756570  60.0763000  49.4143000  59.1003000
  59.3941006  48.6745755  59.5192402  60.9393000  48.7353000  58.0343000
  61.6296774  49.4874527  57.6525350  61.5044632  47.8893888  58.4256117
  60.1633000  48.2243000  56.8523000  59.4083000  47.0643000  56.9483000
  59.3550522  46.5421983  57.9036399  58.7273000  46.5683000  55.8493000
  58.1301016  45.6608915  55.9391029  58.8063000  47.2283000  54.6333000
  58.2743044  46.8403270  53.7646473  59.5613000  48.3803000  54.5233000
  59.6178851  48.9084149  53.5714634  60.2463000  48.8633000  55.6243000
  60.8620524  49.7581311  55.5336014  60.9693000  49.9253000  60.2253000
  61.4373000  51.0643000  60.1883000  61.2043000  49.0783000  61.2223000
  60.6182614  48.2647466  61.3439097  62.2483000  49.3313000  62.2073000
  62.5410530  50.3805773  62.1697242  61.7523000  49.0123000  63.6193000
  61.3736300  47.9902524  63.6080343  62.6112517  49.0736282  64.2875371
  60.6613000  49.9513000  64.1093000  61.0115538  50.9767727  63.9917038
  59.7740747  49.7982335  63.4948864  60.3173000  49.6983000  65.5663000
  59.7657482  48.7615550  65.6462906  61.2386483  49.6273496  66.1443854
  59.4983000  50.7723000  66.1213000  59.4334157  51.6252575  65.5843150
  58.8373000  50.6953000  67.2713000  58.9013000  49.5923000  68.0033000
  59.4543544  48.8096450  67.6844239  58.3967216  49.5394796  68.8766329
  58.1163000  51.7253000  67.6923000  58.0715294  52.5673343  67.1363559
  57.6151716  51.6631251  68.5670018  63.5063000  48.5363000  61.8783000
  63.7363000  47.4573000  62.4233000  64.2963000  49.0623000  60.9493000
  64.0855745  49.9758098  60.5735422  65.4393000  48.3393000  60.4073000
  65.6580082  47.4815228  61.0432907  65.1273000  47.8383000  59.0063000
  64.9150659  48.6864895  58.3554303  65.9841032  47.2880451  58.6174453
  64.2587118  47.1806437  59.0400926  66.6803000  49.2233000  60.3913000
  66.5853000  50.4443000  60.5293000  67.8413000  48.6013000  60.2143000
  67.8603665  47.5998232  60.0847624  69.1073000  49.3243000  60.2003000
  68.9267361  50.3222507  60.5997876  69.8025726  48.7934864  60.8506325
  69.7213000  49.4493000  58.8183000  70.5483000  50.3253000  58.5773000
  69.3153000  48.5743000  57.9033000  68.5819794  47.9141590  58.1190639
  69.9633000  48.4873000  56.5963000  70.4560188  49.4314276  56.3640275
  71.0143000  47.3733000  56.5943000  71.7560599  47.6336640  57.3493510
  70.5056275  46.4547767  56.8869896  71.7083000  47.1643000  55.2503000
  70.9720063  46.8033626  54.5321798  72.1055968  48.1214761  54.9125558
  72.8413000  46.1573000  55.3633000  73.4342055  46.1894541  54.4492277
  73.4691258  46.4266251  56.2126516  72.3523000  44.7943000  55.5563000
  71.3651412  44.6806782  55.7371506  73.1173000  43.7073000  55.5043000
  74.4203000  43.8163000  55.2723000  74.8310778  44.7287080  55.1349203
  74.9945310  42.9862915  55.2342962  72.5813000  42.5083000  55.6893000
  71.5911538  42.4235150  55.8696385  73.1657481  41.6855642  55.6489896
  68.9633000  48.2713000  55.4643000  67.9963000  47.5233000  55.6093000
  69.1963000  48.9463000  54.3423000  69.8059587  49.7513650  54.3592090
  68.5503000  48.5953000  53.0843000  67.8423321  47.7760062  53.2093533
  67.8073000  49.7993000  52.4703000  68.4432747  50.6814378  52.5442485
  67.4713000  49.5353000  51.0023000  66.8349236  48.6535160  50.9275809
  66.9475056  50.3968891  50.5882902  68.3915911  49.3670145  50.4429736
  66.5463000  50.1083000  53.2693000  66.8165102  50.3451376  54.2983755
  66.0328836  50.9603344  52.8237210  65.8866037  49.2406758  53.2579071
  69.5763000  48.0543000  52.0893000  70.6823000  48.5843000  51.9723000
  69.2373000  46.9373000  51.4523000  68.4645179  46.3833805  51.7930057
  69.9863000  46.4453000  50.3023000  70.8939152  47.0313806  50.1579276
  70.3573000  44.9533000  50.4663000  69.4571411  44.3896527  50.7114859
  70.9633000  44.4073000  49.1783000  71.8638214  44.9701872  48.9326988
  71.2179881  43.3560772  49.3130787  70.2419732  44.5047138  48.3669448
  71.3293000  44.7753000  51.6353000  72.2966137  45.1560177  51.3074905
  70.9574551  45.3882664  52.4563378  71.4833000  43.3433000  52.1043000
  71.8555754  42.7297728  51.2838762  72.1888851  43.3061483  52.9342811
  70.5164157  42.9620207  52.4327215  69.1903000  46.6493000  49.0123000
  68.0203000  46.2773000  48.9273000  69.8273000  47.2693000  48.0223000
  70.8237980  47.4212922  48.0854616  69.1203000  47.7943000  46.8603000
  68.2462956  47.1793373  46.6457391  68.6543000  49.2303000  47.1333000
  68.1242291  49.2184121  48.0856564  69.5325376  49.8707271  47.2148597
  67.7353000  49.7673000  46.0493000  67.2493000  48.9703000  45.2183000
  67.5133000  50.9963000  46.0183000  70.0043000  47.7453000  45.6133000
  70.7933000  48.6573000  45.3683000  69.9033000  46.6583000  44.8363000
  69.2193000  45.3943000  45.1633000  68.1961299  45.6066788  45.4733296
  69.7486631  44.8965028  45.9757480  69.2833000  44.6223000  43.8833000
  68.3599166  44.7758107  43.3248230  69.3990291  43.5621504  44.1086685
  70.4623000  45.1383000  43.1363000  70.2594401  45.0533327  42.0687198
  71.3966974  44.6279301  43.3698029  70.5603000  46.6133000  43.5313000
  71.5871006  46.9581615  43.6531575  69.8483000  47.4903000  42.5053000
  70.2023000  47.4763000  41.3263000  68.8473000  48.2383000  42.9593000
  68.4710035  48.0588219  43.8792390  68.2073000  49.2603000  42.1373000
  67.3092847  49.6242026  42.6365421  69.1543000  50.4433000  41.9093000
  70.0791511  50.0430679  41.4938919  68.6826688  51.1001599  41.1784107
  69.4663000  51.2333000  43.1753000  68.5471491  51.7072103  43.5197873
  69.8227439  50.5378183  43.9351388  70.5243000  52.2993000  42.9273000
  71.5083641  51.8311959  42.9517006  70.3564932  52.7401370  41.9446490
  70.4863000  53.3613000  43.9293000  69.8651924  53.2334111  44.7154101
  71.2133000  54.4733000  43.8693000  72.0463000  54.6743000  42.8563000
  72.1279482  53.9792256  42.1280794  72.5949096  55.5214517  42.8180749
  71.1063000  55.3863000  44.8233000  70.4718582  55.2345870  45.5943816
  71.6596597  56.2298463  44.7751190  67.7173000  48.6923000  40.8093000
  67.9733000  49.2543000  39.7453000  67.0073000  47.5723000  40.8863000
  66.8742808  47.1268909  41.7829694  66.4563000  46.9233000  39.7043000
  66.5780042  47.5730878  38.8376610  67.1753000  45.6023000  39.4293000
  67.7917962  45.3824941  40.3009175  66.4096741  44.8337429  39.3232952
  68.0483000  45.6233000  38.1833000  67.9182016  44.6784892  37.6555616
  67.7186984  46.4434899  37.5455278  69.5113000  45.8103000  38.5303000
  69.5944329  46.5216778  39.3519627  69.9301359  44.8517129  38.8365461
  70.2793000  46.3153000  37.3943000  70.4433105  45.6800941  36.6263721
  70.7593000  47.5513000  37.3083000  70.5503000  48.4183000  38.2923000
  70.0249342  48.1355677  39.1072560  70.9176742  49.3564246  38.2211794
  71.4593000  47.9193000  36.2443000  71.6263501  47.2574550  35.4998838
  71.8223217  48.8598092  36.1830097  64.9573000  46.6803000  39.8473000
  64.4633000  46.3683000  40.9313000  64.2463000  46.8003000  38.7343000
  64.6961920  47.1077230  37.8838956  62.8163000  46.5283000  38.6993000
  62.5559756  45.8051268  39.4721848  62.0273000  47.8173000  38.9493000
  60.9561292  47.6157229  38.9416128  62.3071735  48.2553993  39.9073396
  62.3043000  49.1043000  37.7093000  61.4888196  50.0016720  38.2557555
  62.4413000  45.9383000  37.3443000  63.1843000  46.0763000  36.3723000
  61.3103000  45.2453000  37.2983000  60.8893714  44.9104730  38.1531738
  60.6673000  44.9103000  36.0343000  61.4180491  44.8349545  35.2476628
  59.9353000  43.5713000  36.1413000  59.2877251  43.7047367  37.0078683
  59.3241518  43.4486946  35.2471156  60.8033000  42.3263000  36.3403000
  61.3919049  42.4450597  37.2499929  59.9313000  41.0853000  36.4593000
  59.3426987  40.9656098  35.5497278  60.5634304  40.2085983  36.6003886
  59.2621363  41.1913128  37.3131627  61.8013000  42.1763000  35.2003000
  62.4476364  43.0532767  35.1647942  62.4075754  41.2850866  35.3623802
  61.2641853  42.0829978  34.2564242  59.6903000  46.0093000  35.6313000
  59.0473000  46.6203000  36.4823000  59.5963000  46.2613000  34.3313000
  60.1411994  45.7196751  33.6756884  58.7483000  47.3253000  33.8113000
  58.0953498  47.6998051  34.5996534  59.6103000  48.4843000  33.2973000
  60.0797342  48.9400895  34.1690722  60.3780879  48.0481627  32.6582491
  58.8443000  49.5493000  32.5173000  58.3787857  49.0769396  31.6522723
  58.0710951  49.9632162  33.1645477  59.7673000  50.6683000  32.0493000
  59.1539269  51.4914633  31.6828651  60.3583865  51.0070786  32.9001497
  60.6993000  50.1963000  30.9393000  61.2298066  49.3135945  31.2963633
  60.0888577  49.9285806  30.0768699  61.6853000  51.2423000  30.5443000
  62.2513377  51.4902068  31.3432013  62.2786183  50.8851668  29.8090931
  61.1939321  52.0601631  30.2130047  57.8733000  46.7803000  32.6873000
  58.3863000  46.2903000  31.6813000  56.5463000  46.8043000  32.8853000
  55.8413000  47.1183000  34.1393000  56.2767985  48.0098620  34.5904746
  55.9329947  46.2802849  34.8302571  54.4313000  47.3333000  33.6873000
  54.2832071  48.3815461  33.4277857  53.7422564  47.0562058  34.4851340
  54.2553000  46.4513000  32.5043000  53.5103180  46.9007494  31.8477209
  53.9556925  45.4322518  32.7489952  55.6233000  46.4423000  31.8113000
  55.9051729  45.4593762  31.4337993  55.6573000  47.4513000  30.6723000
  55.6483000  48.6603000  30.9093000  55.7743000  46.9463000  29.4483000
  55.8469710  45.9455794  29.3326429  55.8103000  47.7833000  28.2573000
  55.4839659  48.8026497  28.4635317  57.2323000  47.8333000  27.6423000
  57.5761727  46.8140123  27.4665062  57.2243000  48.6013000  26.3243000
  56.8809543  49.6208892  26.4993785  58.2323528  48.6239822  25.9102764
  56.5538657  48.1085772  25.6201383  58.2213000  48.4483000  28.6233000
  58.2520210  47.8486657  29.5330236  59.2131611  48.4739896  28.1720227
  57.9076688  49.4631011  28.8680752  54.8423000  47.2223000  27.2193000
  54.8423000  46.0213000  26.9403000  53.9903000  48.0883000  26.6823000
  53.8717556  49.0043686  27.0907911  53.1673000  47.7323000  25.5343000
  52.8836409  46.6808629  25.5803075  51.8953000  48.6053000  25.4493000
  52.1868030  49.6554734  25.4331055  51.1063000  48.2783000  24.1883000
  50.8140289  47.2283324  24.2039951  50.2139108  48.9027136  24.1452883
  51.7254799  48.4694898  23.3118516  51.0243000  48.4083000  26.6923000
  50.3765682  47.5527706  26.5009532  51.6925442  48.1789684  27.5223338
  50.1733000  49.6193000  27.0463000  49.5044250  49.8489725  26.2168685
  49.5846945  49.4023488  27.9376893  50.8204015  50.4751714  27.2382470
  53.9743000  47.8633000  24.2473000  54.3413000  48.9663000  23.8383000
  54.3083000  46.7253000  23.6493000  54.1635488  45.8437773  24.1205368
  54.9413000  46.7113000  22.3373000  55.6581357  47.5293440  22.2662386
  55.6813000  45.3913000  22.1083000  54.8808853  44.6514376  22.1145617
  56.1368042  45.4246552  21.1186013  56.7413000  45.0053000  23.1453000
  56.2866135  45.0092542  24.1359288  57.2963000  43.6213000  22.8483000
  57.7515913  43.6166859  21.8579529  58.0478070  43.3628544  23.5943187
  56.4879492  42.8907509  22.8794039  57.8633000  46.0333000  23.1953000
  57.4531236  47.0068128  23.4638656  58.5999321  45.7319785  23.9400683
  58.3412294  46.0981041  22.2178119  53.9063000  46.9393000  21.2413000
  52.7863000  46.4383000  21.3233000  54.2743000  47.7263000  20.2343000
  55.2043366  48.1197524  20.2162307  53.3483000  48.0913000  19.1683000
  52.4317152  47.5085514  19.2598175  52.9863000  49.5913000  19.2183000
  52.3503254  49.8305914  18.3660229  52.2483000  49.9213000  20.5113000
  52.8838682  49.6826920  21.3640713  52.0014146  50.9828311  20.5285759
  51.3313520  49.3345908  20.5667915  54.1813000  50.3793000  19.1383000
  53.9527898  51.3111805  19.1696405  53.9193000  47.7533000  17.7943000
  53.3243000  48.0713000  16.7643000  55.0783000  47.1003000  17.7903000
  55.6076587  47.0186971  18.6465825  55.6453000  46.5363000  16.5703000
  55.5118725  47.2330419  15.7427452  57.1443000  46.2733000  16.7523000
  57.4708182  45.5901659  15.9682000  57.6595575  47.2272514  16.6401101
  57.4723000  45.6773000  18.1123000  58.3243000  46.2483000  18.8263000
  56.8693000  44.6433000  18.4713000  54.9253000  45.2453000  16.1793000
  55.2603000  44.1633000  16.6653000  53.9333000  45.3653000  15.3043000
  53.7745628  46.2470195  14.8379605  53.0513000  44.2483000  14.9893000
  52.5616838  44.4498022  14.0365293  53.6530384  43.3434810  14.9037844
  51.9903000  44.0373000  16.0553000  51.4573000  45.0043000  16.6023000
  51.6913000  42.7653000  16.3703000  52.3663000  41.5763000  15.8253000
  53.4343224  41.7710912  15.7279103  51.9512407  41.3328343  14.8472666
  52.0643000  40.5283000  16.8503000  52.8079869  40.5582301  17.6466247
  52.0671291  39.5411306  16.3881421  50.7063000  40.8733000  17.3603000
  50.6239113  40.5188024  18.3877447  49.8910944  40.4590134  16.7670832
  50.6483000  42.4053000  17.3313000  49.6984896  42.7956047  16.9657583
  50.9293000  42.9713000  18.7183000  51.9663000  42.6783000  19.3123000
  50.0043000  43.7813000  19.2193000  49.1457213  43.9383882  18.7111019
  50.2133000  44.5083000  20.4603000  51.1991948  44.9731600  20.4563381
  49.1573000  45.6033000  20.6183000  49.1531003  46.1801775  19.6934790
  48.1952584  45.1054810  20.7397585  49.3973000  46.5343000  21.7943000
  49.2595709  45.9628862  22.7122421  50.4280358  46.8839565  21.7357923
  48.4593000  47.7253000  21.7953000  47.7673000  47.9383000  22.8123000
  48.4153000  48.4533000  20.7813000  50.1893000  43.5623000  21.6583000
  49.2823000  42.7393000  21.7933000  51.2113000  43.6703000  22.5033000
  51.9292787  44.3564869  22.3195789  51.3563000  42.8143000  23.6763000
  50.3733019  42.5158362  24.0406258  52.1493000  41.5553000  23.3223000
  52.0488775  40.8670490  24.1615408  51.6821860  41.1205228  22.4386296
  53.6283000  41.8053000  23.0443000  53.7365332  42.7915760  22.5930283
  54.1704642  41.7773044  23.9894859  54.1953000  40.7523000  22.1033000
  54.3374689  39.8255029  22.6591184  53.4836633  40.5849665  21.2948001
  55.4763000  41.1523000  21.5243000  56.2961746  41.0577536  22.1065079
  55.6253000  41.6263000  20.2903000  54.5703000  41.7783000  19.5013000
  53.6508803  41.5329100  19.8397541  54.6910850  42.1387519  18.5655730
  56.8323000  41.9513000  19.8433000  57.6370441  41.8375926  20.4429312
  56.9403129  42.3107802  18.9056402  52.0613000  43.5603000  24.8013000
  52.7663000  44.5413000  24.5623000  51.8823000  43.0773000  26.0273000
  51.1779354  42.3724276  26.1919962  52.6293000  43.5893000  27.1713000
  53.1673548  44.5039751  26.9223707  51.7063000  43.8723000  28.3733000
  51.0644048  43.0065166  28.5360540  52.5273000  44.1423000  29.6353000
  53.1691511  45.0082885  29.4734605  51.8558060  44.3394961  30.4709495
  53.1428380  43.2717951  29.8620944  50.7833000  45.0453000  28.0703000
  50.1701785  44.8105271  27.2002047  50.1383206  45.2320089  28.9289274
  51.3798972  45.9340424  27.8646072  53.7413000  42.6233000  27.5783000
  53.4873000  41.4523000  27.8703000  54.9813000  43.0993000  27.5193000
  55.1673813  43.9695150  27.0415982  56.1073000  42.3673000  28.0853000
  55.8284717  41.3476674  28.3512008  57.3233000  42.3363000  27.1273000
  58.1425757  41.8071523  27.6140139  56.9653000  41.6303000  25.8263000
  56.1463467  42.1591748  25.3387474  57.8335035  41.6194829  25.1673566
  56.6594475  40.6062089  26.0402879  57.8503000  43.7523000  26.8733000
  57.1301477  44.2537297  26.2267324  57.8881480  44.2604440  27.8368646
  59.2243000  43.7913000  26.2263000  59.1871292  43.2837167  25.2624134
  59.5278578  44.8277730  26.0790739  59.9451294  43.2904287  26.8725451
  56.5293000  42.9713000  29.4163000  56.1783000  44.1093000  29.7343000
  57.2543000  42.1893000  30.2083000  57.2966556  41.1950998  30.0354665
  57.9563000  42.7183000  31.3673000  57.5835917  43.7157069  31.6004676
  57.7383000  41.8183000  32.5843000  57.8643048  40.8139966  32.1798292
  58.5193389  42.0141970  33.3189446  56.3663000  41.9293000  33.2563000
  55.6004549  41.9840124  32.4826149  56.1003000  40.7313000  34.1463000
  56.8655271  40.6761870  34.9205666  55.1200363  40.8342761  34.6116814
  56.1238039  39.8208151  33.5474968  56.2423000  43.2293000  34.0453000
  56.3690939  44.0770629  33.3720090  55.2580664  43.2798371  34.5109516
  57.0110279  43.2610480  34.8174065  59.4413000  42.8553000  31.0573000
  60.1623000  41.8603000  30.9813000  59.8723000  44.0853000  30.7923000
  59.2190088  44.8555646  30.7907300  61.2613000  44.3553000  30.4343000
  61.6316301  43.5289465  29.8275919  61.3633000  45.6373000  29.6233000
  61.0045439  46.4753620  30.2208334  62.4027668  45.8094721  29.3440763
  60.7558180  45.5474545  28.7227487  62.1403000  44.4363000  31.6763000
  61.7043000  44.9023000  32.7273000  63.3733000  43.9563000  31.5543000
  63.6612703  43.5218497  30.6891842  64.3403000  44.0363000  32.6433000
  65.1948262  44.6189417  32.2991882  63.8678603  44.5462845  33.4828331
  64.8243000  42.6743000  33.1023000  64.6733000  41.6863000  32.3843000
  65.3803000  42.6083000  34.3233000  65.9113000  41.3723000  34.9233000
  66.8763861  41.1351695  34.4755521  65.2164515  40.5520101  34.7432751
  66.0213000  41.7203000  36.3803000  66.8388880  41.1611307  36.8352491
  65.0889035  41.4798394  36.8911002  66.2813000  43.1843000  36.4113000
  67.3413784  43.3734708  36.2423405  65.9724461  43.6571689  37.3435574
  65.4613000  43.7423000  35.2463000  64.4437736  44.0100680  35.5309728
  66.1573000  44.9603000  34.6413000  67.1613000  44.8193000  33.9383000
  65.5743000  46.1363000  34.8613000  64.6608970  46.1594429  35.2917170
  66.1943000  47.4043000  34.4833000  67.1804714  47.2393316  34.0493063
  65.3143000  48.1863000  33.4803000  65.6803941  49.2107126  33.4120781
  65.3653000  47.5373000  32.1053000  64.9988961  46.5129395  32.1726370
  64.7401238  48.1014914  31.4132425  66.3934724  47.5318094  31.7434568
  63.8713000  48.2693000  33.9883000  63.3152447  47.4616884  33.5122046
  63.8990569  48.1048629  35.0654674  63.1913000  49.5893000  33.6973000
  63.1627496  49.7542251  32.6202278  62.1740382  49.5685222  34.0882552
  63.7465636  50.3974004  34.1734890  66.4243000  48.2713000  35.7213000
  65.8533000  48.0063000  36.7793000  67.2563000  49.3173000  35.5913000
  68.0583000  49.6553000  34.4013000  67.4281788  50.1516626  33.6632812
  68.4750188  48.7454076  33.9693968  69.1123000  50.5573000  34.9553000
  69.4466383  51.2516886  34.1844943  69.9592670  49.9656781  35.3027648
  68.4633000  51.2743000  36.0893000  67.9250228  52.1338318  35.6898483
  69.1596893  51.6078483  36.8586420  67.4703000  50.2673000  36.6833000
  67.8644369  49.7186652  37.5387264  66.1793000  50.9813000  37.0873000
  65.3533000  51.3033000  36.2293000  66.0173000  51.2163000  38.3873000
  66.6686988  50.8190232  39.0490779  64.8923000  51.9913000  38.9033000
  63.9591815  51.7418559  38.3981597  64.7013000  51.7843000  40.4263000
  63.8666325  52.3985419  40.7641405  64.4133000  50.3203000  40.7383000
  65.2477897  49.7054400  40.4011426  64.2823563  50.1963080  41.8132792
  63.5035202  50.0108011  40.2238947  65.9223000  52.2783000  41.1943000
  66.0696806  53.3405033  40.9990947  65.7675467  52.1236984  42.2621246
  66.8038056  51.7243608  40.8714995  65.0483000  53.4853000  38.6263000
  66.1253000  53.9523000  38.2653000  63.9643000  54.2243000  38.7303000
  63.0704397  53.7544741  38.7497070  63.9793000  55.6813000  38.7423000
  64.5582703  56.0521252  37.8964979  62.5563000  56.2733000  38.6633000
  62.6292712  57.3593574  38.6062490  61.8213000  55.7493000  37.4373000
  61.7475250  54.6632722  37.4938720  60.8204553  56.1795713  37.4015835
  62.3689513  56.0293649  36.5374432  61.8233000  55.9263000  39.8443000
  60.9388397  56.2959031  39.7921094  64.7063000  56.2733000  39.9823000
  64.8153000  55.6103000  40.9533000  65.1903000  57.4913000  39.8643000
  65.4333000  58.2523000  38.6233000  64.4854522  58.6253851  38.2353666
  65.8968130  57.6001728  37.8830400  66.3493000  59.3563000  39.0673000
  66.1450313  60.2559671  38.4868067  67.3855587  59.0541754  38.9156755
  66.0633000  59.5653000  40.5113000  65.2005024  60.2230126  40.6166252
  66.9050147  59.9792866  41.0664857  65.7233000  58.1743000  41.0413000
  66.5972386  57.6190450  41.3819194  64.7073000  58.2733000  42.1803000
  65.0763000  58.1463000  43.3513000  63.4453000  58.5103000  41.8353000
  63.2174585  58.7003643  40.8698658  62.3733000  58.5833000  42.8283000
  62.6385455  59.3569140  43.5489008  61.0513000  58.9663000  42.1653000
  60.7678237  58.1965737  41.4474820  60.2756189  59.0565925  42.9257383
  61.1658957  59.9193843  41.6489693  62.2263000  57.2743000  43.5993000
  62.1093000  57.2763000  44.8243000  62.2513000  56.1573000  42.8763000
  62.2631213  56.2061495  41.8675516  62.1833000  54.8423000  43.5043000
  61.3203280  54.7960982  44.1685620  62.0453000  53.7453000  42.4463000
  62.6282464  54.0293044  41.5701640  62.4360048  52.8136993  42.8556531
  60.6893000  53.5653000  42.0733000  60.6289193  52.8736866  41.4102578
  63.3933000  54.5743000  44.3943000  63.2493000  54.0903000  45.5183000
  64.5853000  54.8983000  43.8973000  64.6642317  55.2362365  42.9487917
  65.8143000  54.6903000  44.6643000  65.8532352  53.6345894  44.9327367
  67.0423000  55.0243000  43.8133000  67.0221976  56.0803740  43.5442207
  67.9476863  54.8119304  44.3818728  67.0325789  54.4187384  42.9070440
  65.8233000  55.4893000  45.9673000  66.2303000  54.9823000  47.0183000
  65.3743000  56.7413000  45.8923000  65.1885858  57.1487960  44.9870064
  65.2193000  57.5823000  47.0743000  66.1852179  57.6128396  47.5784518
  64.8343000  59.0033000  46.6713000  63.8648187  58.9902264  46.1732688
  64.7768642  59.6308106  47.5606997  65.5858959  59.4050451  45.9917386
  64.2033000  57.0133000  48.0673000  64.4323000  57.0283000  49.2773000
  63.0893000  56.5053000  47.5493000  62.9137691  56.5844889  46.5578277
  62.0533000  55.9083000  48.3913000  61.8304518  56.5729963  49.2259357
  60.7663000  55.6803000  47.5893000  61.0508862  55.1990120  46.6536335
  60.1406084  55.0026858  48.1702036  59.9873000  56.9593000  47.2873000
  60.6622571  57.6982975  46.8555402  59.2072901  56.7152212  46.5661120
  59.3373000  57.5583000  48.5203000  59.2913000  56.9333000  49.5803000
  58.8433000  58.7883000  48.3923000  58.3994532  59.2356105  49.1816128
  58.9147398  59.2682425  47.5064936  62.5073000  54.6043000  49.0533000
  62.1313000  54.3133000  50.1883000  63.3263000  53.8303000  48.3473000
  63.5338777  54.0575445  47.3853381  63.8943000  52.6053000  48.9083000
  63.1091346  52.0207753  49.3878261  64.5343000  51.7543000  47.8053000
  65.3019579  52.3677282  47.3335941  65.0021633  50.8990012  48.2928120
  63.5563000  51.2623000  46.7463000  62.7966851  50.6489854  47.2309970
  63.0822284  52.1264437  46.2808821  64.2673000  50.4413000  45.6833000
  64.9042824  51.1038528  45.0973169  64.8826831  49.6885284  46.1759845
  63.3363000  49.7673000  44.7803000  62.3635841  50.0336391  44.8349499
  63.6883000  48.8253000  43.9103000  64.9553000  48.4433000  43.8143000
  65.6544656  48.8704150  44.4049270  65.2147685  47.7271592  43.1510368
  62.7743000  48.2743000  43.1253000  61.8113816  48.5720590  43.1903221
  63.0446440  47.5590261  42.4654545  64.9193000  52.9103000  50.0013000
  64.8383000  52.3763000  51.1103000  65.8793000  53.7723000  49.6773000
  66.0002979  54.0304802  48.7083821  66.8083000  54.3213000  50.6613000
  67.4490754  53.5313386  51.0530487  67.6923000  55.3893000  50.0053000
  68.1426454  54.9253112  49.1278020  67.0275496  56.1933935  49.6896412
  68.7893000  55.9583000  50.8983000  68.3323596  56.4229275  51.7720434
  69.4439185  55.1479025  51.2189751  69.6023000  56.9963000  50.1393000
  70.1253616  56.4943731  49.3253129  68.9156952  57.7360988  49.7277529
  70.5853000  57.6833000  50.9743000  71.4940019  57.2521996  51.0665637
  70.3673000  58.8413000  51.5893000  69.1663000  59.4053000  51.5463000
  68.4164733  58.9517753  51.0441294  69.0079244  60.2853250  52.0159518
  71.3433000  59.4243000  52.2743000  72.2514229  58.9853461  52.3265718
  71.1733715  60.3042024  52.7401270  66.0703000  54.9093000  51.8643000
  66.5183000  54.7753000  53.0023000  64.9273000  55.5373000  51.6063000
  64.5263055  55.4935092  50.6803491  64.2213000  56.2993000  52.6303000
  64.9530660  56.9301388  53.1349386  63.4869971  56.9275314  52.1260938
  63.5113000  55.4413000  53.6643000  62.9313000  55.9623000  54.6133000
  63.5603000  54.1233000  53.4823000  63.9445784  53.7465127  52.6276300
  63.0213000  53.1903000  54.4703000  62.0129557  53.4976514  54.7475654
  62.9623000  51.7613000  53.9103000  63.9835432  51.5025456  53.6306435
  62.6396826  51.1253740  54.7346884  62.0343000  51.5493000  52.7083000
  62.5134771  51.9876465  51.8328901  61.9183097  50.4758163  52.5590318
  60.6653000  52.1843000  52.9083000  59.9019927  51.5472012  52.4615718
  60.4687988  52.2925231  53.9749651  60.5983000  53.5023000  52.2843000
  61.2187119  53.6700726  51.5051718  59.7873000  54.4813000  52.6713000
  58.9493000  54.3003000  53.6843000  58.9272802  53.4122984  54.1649957
  58.3374077  55.0513816  53.9698939  59.8153000  55.6453000  52.0383000
  60.4520710  55.7816316  51.2662661  59.1997407  56.3906887  52.3308424
  63.8513000  53.2043000  55.7523000  63.3723000  52.7953000  56.8073000
  65.1093000  53.6293000  55.6473000  65.5005190  53.8272014  54.7374198
  65.9893000  53.7153000  56.8153000  65.4241865  53.5246150  57.7276515
  67.1883000  52.7273000  56.7323000  67.9246353  53.0017079  57.4876880
  66.7243000  51.2973000  56.9723000  65.9882393  51.0219961  56.2169703
  67.5779968  50.6224582  56.9099212  66.2739842  51.2221650  57.9620826
  67.9033000  52.8303000  55.3823000  68.3002248  51.8408636  55.1552161
  67.1495596  53.0975971  54.6416738  69.0253000  53.8433000  55.3473000
  69.7797037  53.5763902  56.0873905  69.4771331  53.8516757  54.3553948
  68.6290385  54.8331240  55.5738507  66.4913000  55.1383000  57.0563000
  66.1923000  56.0503000  56.2853000  67.2253000  55.3233000  58.1503000
  67.5499097  54.5245671  58.6763738  67.5833000  56.6553000  58.6243000
  68.3195715  56.5491330  59.4210007  68.0239876  57.2074701  57.7942385
  66.3903000  57.4293000  59.1543000  66.3713000  58.6583000  59.1163000
  65.4013000  56.7023000  59.6673000  65.5255527  55.7063856  59.7805039
  64.1243000  57.2893000  60.0603000  63.9294631  58.1824403  59.4666349
  62.9853000  56.2923000  59.8323000  63.0040714  55.5934491  60.6685741
  62.0563107  56.8619514  59.8563018  63.0723000  55.5223000  58.5283000
  64.1225978  55.4143978  58.2575004  62.6327294  54.5359794  58.6767970
  62.3363000  56.2403000  57.4173000  62.7454094  57.2456055  57.3168543
  62.4849790  55.6933868  56.4862361  60.9023000  56.3423000  57.6763000
  60.5867012  56.1902604  58.6236018  59.9973000  56.6223000  56.7433000
  58.7163000  56.7263000  57.0693000  58.4299830  56.5921837  58.0285369
  58.0327358  56.9391556  56.3568871  60.3743000  56.7993000  55.4823000
  61.3502367  56.7205694  55.2344108  59.6833543  57.0118339  54.7769475
  64.1523000  57.6893000  61.5303000  63.3543000  58.5143000  61.9763000
  65.0403000  57.0523000  62.2863000  65.7029927  56.4238041  61.8551034
  65.0463000  57.1723000  63.7363000  64.1292778  57.6551236  64.0740141
  65.1343000  55.7873000  64.3783000  64.3757903  55.1487864  63.9254616
  66.1222439  55.3678484  64.1882282  64.9043000  55.8253000  65.8753000
  64.7793000  56.8943000  66.4693000  64.8563000  54.6533000  66.4943000
  64.7053385  54.6185858  67.4923508  64.9709285  53.8009104  65.9647785
  66.1803000  58.0643000  64.2383000  67.3503000  57.6883000  64.1693000
  65.8303000  59.2563000  64.7443000  64.4553000  59.7893000  64.7843000
  63.8716164  59.2334929  65.5181202  63.9965096  59.6845514  63.8011224
  64.6533000  61.2253000  65.1733000  63.8040577  61.5653735  65.7659521
  64.7395423  61.8396532  64.2770669  65.9123000  61.2573000  65.9613000
  65.6922198  60.9729332  66.9902797  66.4195601  62.2220288  65.9520721
  66.7983000  60.1953000  65.3063000  67.4089602  60.5798338  64.4893997
  67.7003000  59.5443000  66.3523000  68.8223000  60.0003000  66.5683000
  67.2183000  58.4723000  66.9753000  66.2942913  58.1333346  66.7485630
  67.9563000  57.8073000  68.0453000  68.5254140  58.5699884  68.5768212
  66.9913000  57.1503000  69.0233000  66.4205572  56.3778718  68.5078319
  67.5530072  56.7007891  69.8421560  66.3086837  57.9013420  69.4208803
  68.9553000  56.7823000  67.5103000  69.8023000  56.2813000  68.2503000
  68.8703000  56.5043000  66.2123000  68.2745488  57.0650314  65.6200499
  69.5893000  55.3863000  65.6103000  70.2743486  54.9468622  66.3353531
  68.5953000  54.3103000  65.1613000  67.9279287  54.1284431  66.0037030
  68.0271091  54.7339136  64.3331632  69.2273000  52.9983000  64.7233000
  69.8318056  53.1653821  63.8318084  69.8646782  52.6410524  65.5321419
  68.1913000  51.9313000  64.4143000  67.5163000  51.4273000  65.3123000
  68.0493000  51.5943000  63.1363000  67.3743316  50.8898710  62.8749595
  68.6170273  52.0442254  62.4324860  70.4123000  55.8733000  64.4203000
  69.8623000  56.1953000  63.3663000  71.7313000  55.9273000  64.5923000
  72.1709221  55.3742128  65.3140523  72.5583000  56.8663000  63.8393000
  71.9210891  57.5334993  63.2588635  73.4163000  57.7093000  64.7843000
  73.9107001  57.0215950  65.4703974  74.1653594  58.2147770  64.1747895
  72.6303000  58.7403000  65.5793000  71.7082679  58.9491366  65.0367643
  72.3899462  58.3030511  66.5483937  73.3993000  60.0313000  65.7843000
  72.9183000  61.0893000  65.3243000  74.4833000  59.9903000  66.4043000
  73.4303000  56.2253000  62.7593000  74.0043000  56.9283000  61.9283000
  73.5293000  54.8993000  62.7653000  73.0840552  54.3533833  63.4890619
  74.3903000  54.2083000  61.8063000  74.8271234  54.9342910  61.1205729
  75.5243000  53.4643000  62.5193000  76.0050996  52.7929823  61.8077780
  76.2398145  54.2184124  62.8471011  75.0443000  52.6713000  63.7153000
  74.1463000  51.8183000  63.5443000  75.5803000  52.8833000  64.8243000
  73.6343000  53.2733000  60.8623000  74.1113000  52.1853000  60.5393000
  72.4693000  53.7143000  60.3963000  72.0466858  54.5428391  60.7900251
  71.7443000  52.9973000  59.3513000  71.5983575  51.9600314  59.6527528
  70.3743000  53.6323000  59.1053000  70.5067701  54.7098007  59.0076107
  69.9936897  53.2270678  58.1677379  69.3843000  53.3433000  60.2203000
  69.7733000  52.7073000  61.2223000  68.2183000  53.7673000  60.0963000
  72.5453000  52.9693000  58.0513000  73.2923000  53.9013000  57.7533000
  72.3623000  51.9093000  57.2713000  71.7262027  51.1780694  57.5555206
  73.1083000  51.7333000  56.0293000  73.7444383  52.6011269  55.8552205
  73.9923000  50.4863000  56.1053000  73.3326697  49.6392872  56.2938642
  74.4628012  50.3694470  55.1290449  75.0703000  50.5423000  57.1863000
  75.8229464  51.2733814  56.8910980  74.6084204  50.8550069  58.1227741
  75.7533000  49.2043000  57.4053000  76.4943000  49.0223000  58.3723000
  75.5063000  48.2593000  56.5063000  75.9347211  47.3498345  56.6034047
  74.8910887  48.4541264  55.7293450  72.1743000  51.6453000  54.8253000
  71.1213000  51.0113000  54.8863000  72.5553000  52.3103000  53.7393000
  73.2364233  53.0520828  53.8162979  71.9683000  52.0443000  52.4323000
  71.1686071  51.3099212  52.5286234  71.3843000  53.3283000  51.8373000
  70.5903671  53.6745395  52.4990311  72.1951883  54.0566722  51.8314548
  70.8383000  53.1703000  50.4343000  69.7383000  52.3573000  50.1813000
  69.2887808  51.8092314  51.0093415  69.2143000  52.2373000  48.9073000
  68.3436367  51.6067771  48.7270555  69.8053000  52.9123000  47.8603000
  69.2953000  52.7813000  46.5873000  68.5329885  52.1992082  46.5466803
  70.9003000  53.7273000  48.0843000  71.3632598  54.2692298  47.2596298
  71.4083000  53.8523000  49.3673000  72.2695088  54.4943168  49.5523243
  73.0053000  51.4343000  51.4903000  73.9223000  52.1173000  51.0323000
  72.8763000  50.1353000  51.2393000  72.1425434  49.6049350  51.6869757
  73.8043000  49.4293000  50.3653000  74.6986581  50.0229607  50.1761182
  74.2303000  48.0723000  50.9573000  73.3748510  47.3968536  50.9484416
  75.3643000  47.4663000  50.1383000  76.2203290  48.1410135  50.1470760
  75.6531730  46.5080512  50.5700547  75.0313748  47.3159228  49.1113389
  74.6483000  48.2343000  52.4173000  73.8102839  48.6250552  52.9944841
  74.9462061  47.2662344  52.8200412  75.4871564  48.9273966  52.4808451
  73.1813000  49.2153000  48.9903000  72.0873000  48.6583000  48.8723000
  73.8593000  49.7023000  47.9573000  74.7988459  50.0499241  48.0857926
  73.2503000  49.8273000  46.6383000  72.4495937  49.0952111  46.5333505
  72.6613000  51.2293000  46.4413000  71.9855987  51.2153283  45.5861206
  72.1165638  51.5510796  47.3288925  73.6913000  52.2913000  46.1593000
  74.3023000  52.9763000  47.1973000  74.0307180  52.7362360  48.2252652
  75.2483000  53.9563000  46.9413000  75.7343458  54.4753601  47.7673973
  75.5753000  54.2753000  45.6363000  76.3090579  55.0547228  45.4308751
  74.9703000  53.6043000  44.5923000  75.2302073  53.8466307  43.5618515
  74.0293000  52.6193000  44.8573000  73.5454943  52.0923746  44.0348757
  74.2343000  49.5033000  45.5213000  75.4293000  49.3313000  45.7583000
  73.7143000  49.4253000  44.3013000  72.7319049  49.6179921  44.1676250
  74.5083000  49.0513000  43.1403000  75.5125363  49.4660433  43.2274582
  74.6153000  47.5273000  43.0413000  74.9964873  47.1434909  43.9876013
  73.6207554  47.1202211  42.8589051  75.4833000  47.1403000  41.9913000
  75.5313255  46.1822870  41.9525114  73.8493000  49.6103000  41.8843000
  72.6433000  49.4573000  41.6883000  74.6323000  50.3023000  41.0643000
  75.6034652  50.4491064  41.2996410  74.1303000  50.8663000  39.8163000
  74.9573786  50.9245555  39.1087362  73.3624996  50.2001176  39.4228754
  73.5373000  52.2503000  39.9973000  73.2263000  52.6603000  41.1163000
  73.4133000  52.9823000  38.8953000  73.8265803  52.6659253  38.0297333
  72.7343000  54.2743000  38.9063000  72.6957123  54.6606741  39.9247916
  73.4783000  55.2833000  38.0283000  73.7776955  54.7650087  37.1173468
  72.7912010  56.0912591  37.7769096  74.7053000  55.8573000  38.7093000
  75.7703000  55.9153000  38.0593000  74.6093000  56.2403000  39.8963000
  71.2923000  54.1303000  38.4343000  70.9603000  53.1803000  37.7223000
  70.4203000  55.0543000  38.8653000  70.6743000  56.0653000  39.9033000
  71.1165703  56.9539108  39.4528912  71.3546801  55.6617117  40.6531656
  69.3093000  56.3193000  40.4513000  69.2551356  57.3231872  40.8724601
  69.0739278  55.5881896  41.2247203  68.3953000  56.1693000  39.2803000
  68.3703367  57.1121934  38.7340146  67.3800538  55.8806888  39.5524735
  69.0343000  55.0783000  38.4093000  68.6083961  54.0883973  38.5729970
  68.9133000  55.4453000  36.9343000  69.8723000  55.9273000  36.3283000
  67.7483000  55.1733000  36.3573000  67.0838343  54.5769772  36.8295115
  67.4103000  55.6683000  35.0303000  68.1713677  56.3707947  34.6906289
  67.3373000  54.5073000  34.0353000  68.3176829  54.0392325  34.1239645
  66.5715391  53.8143008  34.3838145  67.0733000  54.8643000  32.5703000
  67.2435209  55.9322388  32.4337998  67.9933000  54.0823000  31.6453000
  67.8233182  53.0142100  31.7809055  67.7855030  54.3542407  30.6104235
  69.0313053  54.3172570  31.8807581  65.6163000  54.6103000  32.2203000
  64.9771989  55.2227085  32.8563858  65.4427094  54.8684389  31.1756317
  65.3825618  53.5573278  32.3775102  66.0843000  56.4243000  35.0763000
  65.0523000  55.8633000  35.4463000  66.1283000  57.7093000  34.7393000
  66.9854467  58.1063129  34.3818373  64.9853000  58.5963000  34.9403000
  64.5295892  58.3992761  35.9106651  65.4313000  60.0543000  34.8983000
  66.1810757  60.1649968  35.6816785  65.8993502  60.2005680  33.9248347
  64.3173000  61.1093000  35.0983000  63.5789249  60.9506241  34.3123452
  63.8611401  60.9155847  36.0691216  64.8153000  62.5633000  35.0473000
  65.5404217  62.7631657  35.8361923  65.2581633  62.7982208  34.0794241
  63.6183000  63.4493000  35.2573000  62.7203716  63.0145347  35.4147897
  63.6923000  64.7863000  35.2723000  62.5693000  65.4743000  35.4663000
  61.6961680  64.9836032  35.5965199  62.5955552  66.4838305  35.4823774
  64.8453000  65.4333000  35.1283000  65.7011525  64.9119236  35.0026683
  64.8597728  66.4430536  35.1452372  63.8813000  58.3473000  33.9153000
  62.6973000  58.4963000  34.2203000  64.2803000  57.9973000  32.6953000
  65.2647214  57.8654179  32.5119398  63.3453000  57.8713000  31.5803000
  62.6356131  58.6984443  31.5969108  64.0993000  57.8993000  30.2453000
  64.8455710  58.6933301  30.2716617  64.5967624  56.9379687  30.1169514
  63.1813000  58.1343000  29.0553000  63.6053000  58.6563000  28.0243000
  61.9223000  57.7363000  29.1893000  61.2704657  57.8685394  28.4292180
  61.6218269  57.3030120  30.0507396  62.4883000  56.6113000  31.6793000
  62.9253000  55.5183000  31.3143000  61.2643000  56.7703000  32.1733000
  60.9918257  57.6608099  32.5642594  60.3133000  55.6643000  32.2413000
  60.7813273  54.7536599  31.8674226  59.8623000  55.4253000  33.6883000
  59.1403390  54.6087180  33.6802106  60.7365462  55.1309011  34.2689229
  59.2283000  56.6553000  34.3163000  59.1473000  57.7013000  33.6413000
  58.8123000  56.5753000  35.4913000  59.1093000  55.9103000  31.3333000
  57.9933000  55.4943000  31.6393000  59.3583000  56.5423000  30.1883000
  60.3134009  56.7498721  29.9337506  58.2883000  57.0313000  29.3213000
  57.5209386  57.5187572  29.9226660  58.8343000  58.0443000  28.3093000
  59.8989718  57.8425926  28.1914553  58.3239771  57.8640308  27.3631639
  58.6363000  59.4933000  28.7233000  57.6748932  59.8461182  28.3500481
  58.6252727  59.4954356  29.8132417  59.7383000  60.4103000  28.2273000
  60.0133000  60.4183000  27.0063000  60.3043000  61.1543000  29.0553000
  57.5483000  55.9063000  28.6013000  56.4013000  56.0783000  28.1833000
  58.1913000  54.7493000  28.4873000  59.1494367  54.6711585  28.7970859
  57.5873000  53.6053000  27.8093000  56.7916257  53.9508332  27.1492937
  58.6263000  52.8523000  26.9713000  58.1074164  52.0160020  26.5028294
  59.0051242  53.5224232  26.1995959  59.7853000  52.3283000  27.7993000
  59.8363000  52.6023000  29.0173000  60.6643000  51.6553000  27.2203000
  56.8573000  52.6503000  28.7573000  56.3023000  51.6393000  28.3243000
  56.8283000  52.9973000  30.0413000  57.3430007  53.8094182  30.3505677
  56.1053000  52.2113000  31.0423000  56.4858579  51.1900225  31.0586446
  56.2913000  52.8253000  32.4333000  57.2658959  53.2869359  32.5919011
  55.5122184  53.5821791  32.5242170  56.0853000  51.8603000  33.5613000
  54.9383000  51.1063000  33.6983000  54.1709739  51.1032672  33.0415647
  55.0093000  50.4003000  34.8133000  54.2004878  49.7255531  35.0937255
  56.1503000  50.6823000  35.4153000  56.8383000  51.5993000  34.6563000
  57.8073454  51.9678752  34.9927589  54.6183000  52.1353000  30.6943000
  53.9893000  53.1493000  30.3863000  54.0763000  50.9223000  30.7123000
  54.6561656  50.1249994  30.9317698  52.6833000  50.6853000  30.3483000
  52.5546923  51.0136629  29.3169237  52.3623000  49.2053000  30.4293000
  52.4777640  48.8637108  31.4579325  51.3355104  49.0373754  30.1043311
  53.0425870  48.6495884  29.7839370  51.7103000  51.4863000  31.2083000
  50.6053000  51.8043000  30.7693000  52.1213000  51.7953000  32.4353000
  53.0541315  51.5413437  32.7275855  51.2283000  52.4013000  33.4193000
  50.3175866  51.8083988  33.5039668  51.9013000  52.4633000  34.7933000
  52.9283666  52.8102916  34.6800291  51.3606383  53.1399382  35.4550747
  51.9703000  51.1433000  35.4943000  52.4153000  51.0123000  36.7923000
  52.7330944  51.7780217  37.3691681  52.3583000  49.7423000  37.1503000
  52.6676906  49.4320302  38.1483526  51.8943000  49.0423000  36.1293000
  51.6393000  49.8953000  35.0833000  51.2425050  49.5050407  34.1460953
  50.7153000  53.7863000  33.0133000  49.6553000  54.2113000  33.4663000
  51.4533000  54.4783000  32.1443000  52.3563872  54.1339711  31.8510927
  51.0203000  55.7893000  31.6603000  50.6576129  56.3819811  32.5001133
  52.1733000  56.5483000  30.9853000  52.4593177  55.9816604  30.0991777
  51.8979836  57.5620630  30.6944643  53.4073000  56.6653000  31.8383000
  54.6623000  56.2283000  31.5273000  54.7992959  55.7940339  30.5369744
  55.5163000  56.4433000  32.5833000  56.4953751  56.1964288  32.6070912
  54.8243000  57.0523000  33.5973000  55.2623000  57.4903000  34.8483000
  56.3094113  57.3447500  35.1137651  54.3393000  58.0803000  35.6693000
  54.6451211  58.4328594  36.6543255  53.0043000  58.2433000  35.2733000
  52.2760153  58.7105817  35.9361339  52.5703000  57.8153000  34.0273000
  51.5356011  58.0115488  33.7462569  53.4883000  57.1973000  33.1713000
  49.8303000  55.6593000  30.7103000  48.8373000  56.3753000  30.8433000
  49.9193000  54.7113000  29.7843000  50.8018050  54.2434578  29.6346068
  48.7983000  54.3683000  28.9153000  48.4270579  55.2673647  28.4234044
  49.2183000  53.3543000  27.8353000  49.6217305  52.4678046  28.3246566
  48.0283000  52.9583000  26.9673000  47.6245937  53.8442696  26.4772197
  48.3511771  52.2414428  26.2123395  47.2574913  52.5057873  27.5911483
  50.2293000  53.9393000  27.0063000  50.4936720  53.3096823  26.3315487
  47.6033000  53.8243000  29.6963000  46.4603000  54.1983000  29.4343000
  47.8743000  52.9463000  30.6573000  48.8314382  52.6779128  30.8360572
  46.8153000  52.2763000  31.4083000  46.0811099  51.8599346  30.7185870
  47.3933000  51.1373000  32.2543000  48.2235866  51.5448493  32.8310382
  46.6096241  50.8020694  32.9336914  47.8843000  49.9553000  31.4213000
  47.0189134  49.6522599  30.8319159  48.6863610  50.2691600  30.7532511
  48.3573000  48.7843000  32.2643000  49.2563000  48.9763000  33.1113000
  47.8753000  47.6553000  32.0313000  46.0153000  53.2473000  32.2753000
  44.7933000  53.1333000  32.3823000  46.7013000  54.2293000  32.8493000
  47.7108755  54.2094776  32.8277646  46.0443000  55.3123000  33.5813000
  45.4626503  54.8688076  34.3894443  47.0763000  56.2473000  34.1833000
  47.6607226  56.7061123  33.3857779  46.5720145  57.0249092  34.7569900
  47.7386756  55.6836006  34.8402633  45.0753000  56.0893000  32.6943000
  44.0003000  56.4953000  33.1373000  45.4653000  56.2963000  31.4413000
  46.3866846  56.0038287  31.1487077  44.6233000  56.9973000  30.4773000
  44.2417925  57.9168749  30.9210716  45.4253000  57.3553000  29.2233000
  45.9804544  56.4635291  28.9323575  44.7061251  57.6055078  28.4433747
  46.3923000  58.5153000  29.4123000  46.8847614  58.4010802  30.3779793
  47.1378137  58.4768787  28.6180487  45.6713000  59.8543000  29.3663000
  44.6906448  59.7355379  29.8270709  46.2532215  60.5805897  29.9337241
  45.5033000  60.3453000  27.9373000  46.4888632  60.6011961  27.5483489
  45.0800033  59.5327156  27.3468547  44.6113000  61.5373000  27.8533000
  45.0035763  62.2905149  28.4000050  44.5283103  61.8284342  26.8897370
  43.6978775  61.3002722  28.2132670  43.3963000  56.1723000  30.0993000
  42.3063000  56.7143000  29.9153000  43.5843000  54.8603000  29.9803000
  44.5223443  54.4872250  30.0117224  42.4803000  53.9373000  29.7353000
  41.9777850  54.2010788  28.8047095  42.9993000  52.4983000  29.6213000
  43.5069739  52.2662062  30.5575152  42.1285715  51.8519818  29.5108254
  43.9523000  52.2683000  28.4573000  43.4148580  52.5149176  27.5416381
  44.7908585  52.9534890  28.5815489  44.5783000  50.5793000  28.3413000
  44.9593000  50.4843000  26.5913000  45.6996833  51.2432273  26.3383951
  45.3579534  49.4968180  26.3588017  44.0521413  50.6550372  26.0116335
  41.4133000  54.0323000  30.8253000  40.2183000  54.0373000  30.5343000
  41.8523000  54.0813000  32.0793000  42.8308987  53.9253903  32.2745848
  40.9463000  54.2893000  33.2053000  40.1347128  53.5628838  33.1635271
  41.6883000  54.1183000  34.5343000  42.4228715  54.9227638  34.4976675
  40.9691187  54.3195610  35.3282599  42.3993000  52.7903000  34.8143000
  43.0793952  52.5715965  33.9910503  43.1853000  52.8713000  36.1123000
  42.5057659  53.0895331  36.9361365  43.6839619  51.9195631  36.2956954
  43.9307702  53.6629889  36.0374451  41.4123000  51.6293000  34.8633000
  40.8964485  51.5496454  33.9064031  41.9501749  50.7026883  35.0637559
  40.6836382  51.8043541  35.6548220  40.2773000  55.6663000  33.1483000
  39.0533000  55.7723000  33.2193000  41.0843000  56.7113000  32.9843000
  42.0792347  56.5616616  32.8959104  40.5893000  58.0883000  33.0093000
  40.0234000  58.2577049  33.9253559  41.7513000  59.0853000  32.9603000
  42.5863348  58.4674975  32.6299424  41.5190457  59.8224839  32.1917183
  42.1303000  59.8033000  34.2573000  42.5161465  59.0731682  34.9687288
  43.1913000  60.8563000  33.9873000  42.8059927  61.5870939  33.2762604
  43.4507950  61.3586563  34.9191805  44.0795340  60.3798220  33.5724393
  40.9103000  60.4303000  34.9193000  40.1834044  59.6525504  35.1534535
  41.2128126  60.9326698  35.8381101  40.4603415  61.1550333  34.2407737
  39.5993000  58.3903000  31.8843000  38.6203000  59.1103000  32.0913000
  39.8803000  57.8813000  30.6873000  40.7418194  57.3746071  30.5418834
  39.0003000  58.0953000  29.5403000  38.8500780  59.1640935  29.3879420
  39.6103000  57.5013000  28.2693000  40.0646242  56.5459287  28.5318917
  38.8030833  57.3352875  27.5558989  40.6573000  58.4043000  27.6463000
  40.7993000  59.5583000  28.1033000  41.3393000  57.9623000  26.6983000
  37.6093000  57.5133000  29.7753000  36.6703000  57.8063000  29.0373000
  37.4853000  56.6923000  30.8133000  38.2915790  56.4756041  31.3816805
  36.2293000  56.0123000  31.1073000  35.4770108  56.2882958  30.3683910
  36.4223000  54.4953000  31.0653000  37.3190134  54.2015604  31.6109385
  35.5467804  54.0546232  31.5421326  36.5213000  53.9643000  29.6493000
  35.5393000  53.9593000  28.9053000  37.7233000  53.5633000  29.2493000
  37.8461554  53.2005434  28.3147338  38.5085653  53.6230993  29.8816632
  35.6253000  56.4423000  32.4403000  34.6133000  55.8953000  32.8793000
  36.2493000  57.4313000  33.0733000  37.1856431  57.6914968  32.7982389
  35.6373000  58.1353000  34.1933000  34.8366003  57.5385956  34.6302474
  36.6743000  58.4813000  35.2833000  37.5453714  58.9364109  34.8119094
  36.0803000  59.4523000  36.2973000  35.2093972  58.9976786  36.7694741
  36.8254360  59.6848986  37.0580700  35.7807368  60.3695982  35.7904222
  37.1643000  57.2093000  35.9773000  36.3493969  56.8504620  36.6060043
  37.3712825  56.4758891  35.1979630  38.4033000  57.4093000  36.8233000
  38.1969354  58.1422877  37.6031991  38.6876928  56.4621350  37.2816648
  39.2188208  57.7677172  36.1951576  34.9633000  59.4133000  33.7073000
  35.5783000  60.2343000  33.0243000  33.6843000  59.5633000  34.0333000
  33.2337747  58.9075374  34.6554750  32.8653000  60.5783000  33.3913000
  33.2171286  60.7382474  32.3721176  31.3973000  60.1513000  33.3403000
  31.2668154  59.6302263  34.2887489  30.7122147  60.9978402  33.2941711
  31.1033000  59.2023000  32.1993000  31.3733000  57.8433000  32.3153000
  31.7543383  57.4616946  33.2625521  31.1663000  56.9793000  31.2543000
  31.3648940  55.9134883  31.3670286  30.7113000  57.4723000  30.0493000
  30.4973000  56.6133000  28.9933000  30.6964233  55.6988865  29.2073035
  30.4653000  58.8223000  29.8993000  30.1025144  59.2149979  28.9494182
  30.6823000  59.6793000  30.9653000  30.5226263  60.7507481  30.8444556
  33.0323000  61.9613000  34.0083000  33.2533000  62.1013000  35.2133000
  33.0613000  62.9673000  33.1403000  33.0122930  62.7661786  32.1517415
  33.1673000  64.3583000  33.5573000  33.0051559  64.4349319  34.6324447
  34.5593000  64.9353000  33.2263000  34.5355470  66.0167632  33.3603648
  35.6173000  64.3343000  34.1403000  35.6419648  63.2528312  34.0064476
  36.5926817  64.7529153  33.8923262  35.3761159  64.5660773  35.1777055
  34.8903000  64.6403000  31.8633000  35.7566405  65.0000923  31.6593295
  32.1033000  65.1733000  32.8313000  31.4903000  64.6863000  31.8803000
  31.8473000  66.4043000  33.3043000  32.3243000  66.9643000  34.5803000
  33.3496530  67.3159971  34.4660172  32.2879281  66.1972580  35.3538778
  31.3603000  68.0783000  34.8363000  31.8417482  68.8595085  35.4245346
  30.4910660  67.7017545  35.3755097  30.9743000  68.5743000  33.4853000
  31.7459039  69.2608236  33.1368581  30.0044369  69.0705227  33.4502541
  30.9533000  67.3233000  32.6023000  29.9715824  66.8552223  32.5299670
  31.4613000  67.6583000  31.2013000  32.6373000  67.4463000  30.8993000
  30.5703000  68.1583000  30.3513000  29.5887746  68.1529855  30.5893736
  30.9623000  68.6763000  29.0453000  31.9236470  68.2537198  28.7531750
  29.9213000  68.3013000  27.9873000  29.4676210  67.3621446  28.3039412
  29.1663885  69.0875611  27.9887722  30.4863000  68.1433000  26.5823000
  29.6547447  67.9866857  25.8952130  30.9962474  69.0727171  26.3288505
  31.4603000  66.9853000  26.4693000  32.5933000  67.2043000  25.9893000
  31.0973000  65.8583000  26.8693000  31.1403000  70.1923000  29.0963000
  30.2393000  70.9173000  29.5193000  32.2953000  70.6703000  28.6403000
  32.5133367  71.6486808  28.7641159  33.2703000  69.8253000  27.9603000
  32.8782883  68.8087198  27.9288233  33.3949201  70.1977444  26.9435137
  34.6193000  69.8123000  28.6493000  35.5983000  70.3483000  28.1293000
  34.6653000  69.2113000  29.8333000  33.8068599  68.9551053  30.2997163
  35.9283000  68.9363000  30.5093000  36.6705827  69.7064129  30.2994389
  35.7343000  68.8113000  32.0363000  35.0220255  68.0110070  32.2370397
  37.0573000  68.4973000  32.7233000  37.7699903  69.2974298  32.5233862
  36.8981259  68.4134253  33.7983485  37.4517153  67.5560648  32.3404006
  35.1013000  70.0843000  32.6073000  34.2031571  70.2846466  32.0230900
  34.8225354  69.8679962  33.6386110  36.0073000  71.2993000  32.5733000
  36.2861300  71.5165143  31.5421978  35.4826065  72.1563534  32.9955032
  36.9055098  71.0998627  33.1577174  36.5513000  67.6503000  29.9733000
  35.9303000  66.5863000  30.0093000  37.7803000  67.7543000  29.4763000
  38.2230731  68.6599033  29.4135792  38.4913000  66.5983000  28.9413000
  37.7922963  65.7934726  28.7138227  39.2913000  66.9603000  27.6693000
  39.8120521  67.9029113  27.8378275  40.3053000  65.8723000  27.3393000
  39.7852216  64.9294237  27.1701745  40.8563339  66.1490103  26.4404709
  41.0008838  65.7589027  28.1708067  38.3363000  67.1783000  26.4923000
  37.9332991  66.2025055  26.2211613  37.5288861  67.8180559  26.8485228
  38.9833000  67.8113000  25.2793000  39.7905671  67.1718460  24.9222030
  38.2398034  67.9311860  24.4913030  39.3861563  68.7873960  25.5495654
  39.4203000  65.9793000  29.9863000  40.2453000  66.6753000  30.5793000
  39.2593000  64.6703000  30.2373000  38.2053000  63.8213000  29.6603000
  38.0004007  64.1325139  28.6359649  37.2956042  63.9075257  30.2545370
  38.8053000  62.4613000  29.7353000  39.3980480  62.2711828  28.8405350
  38.0149318  61.7146512  29.8123386  39.6603000  62.4653000  30.9683000
  40.5194164  61.8166394  30.7972520  39.1294941  62.1363658  31.8616908
  40.1293000  63.9183000  31.1423000  39.9754837  64.2986286  32.1521460
  41.6043000  64.0463000  30.7703000  41.9543000  64.0713000  29.5863000
  42.4513000  64.1743000  31.7863000  42.1056162  64.1330887  32.7344053
  43.8703000  64.4263000  31.5793000  44.2371136  63.8257465  30.7469044
  44.1433000  65.9133000  31.2723000  43.7630470  66.1427778  30.2768866
  43.4603000  66.8103000  32.2953000  43.8404056  66.5817094  33.2909735
  43.6664809  67.8542271  32.0590695  42.3842983  66.6381151  32.2693542
  45.5543000  66.1603000  31.2913000  45.7196422  67.0863754  31.0998669
  44.6723000  63.9963000  32.8033000  44.1943000  64.0883000  33.9363000
  45.8683000  63.4683000  32.5633000  46.1485485  63.2711156  31.6132061
  46.7773000  63.1013000  33.6423000  46.2359865  62.5505827  34.4115784
  47.9063000  62.2153000  33.1093000  48.2656538  62.7619712  32.2374544
  48.6952184  62.1707105  33.8601126  47.5153000  60.7923000  32.6943000
  46.8413906  60.8495651  31.8395090  48.7443000  59.9773000  32.3173000
  49.4185125  59.9191978  33.1717943  48.4391735  58.9719864  32.0268812
  49.2565721  60.4562529  31.4828650  46.7323000  60.1023000  33.8013000
  45.8248995  60.6681826  34.0122521  46.4656716  59.0940656  33.4843238
  47.3445515  60.0495999  34.7015609  47.3493000  64.3403000  34.3263000
  47.3513000  65.4313000  33.7543000  47.8463000  64.1593000  35.5463000
  47.8997319  63.2248852  35.9259226  48.2583000  65.2753000  36.3933000
  47.6062086  66.1317920  36.2221349  48.1703000  64.8803000  37.8723000
  47.2498111  65.2469277  38.3265945  48.2037220  63.7933560  37.9467025
  49.3033000  65.4043000  38.7123000  49.3613000  66.7443000  39.0693000
  48.5734776  67.4187664  38.7338438  50.4013000  67.2263000  39.8403000
  50.4461051  68.2850883  40.0953698  51.3853000  66.3653000  40.2883000
  52.2059460  66.7423299  40.8986184  51.3273000  65.0253000  39.9613000
  52.0952006  64.3413601  40.3227623  50.2923000  64.5503000  39.1733000
  50.2492021  63.4937016  38.9090232  49.6673000  65.7643000  36.0633000
  50.6073000  64.9733000  35.9843000  49.8103000  67.0783000  35.9143000
  48.9929165  67.6661740  35.8343767  51.1273000  67.7113000  35.8613000
  50.9859837  68.7638082  35.6156269  51.5819837  67.6270036  36.8483442
  52.0533000  67.0853000  34.8363000  51.6623000  66.8703000  33.6883000
  53.2923000  66.7733000  35.2513000  53.7933000  66.9643000  36.6213000
  53.6030196  66.0696418  37.2141578  53.2962861  67.8177074  37.0825721
  55.2473000  67.2053000  36.3993000  55.8128946  66.9140510  37.2843852
  55.4221835  68.2601976  36.1878570  55.6073000  66.3513000  35.2103000
  55.8845190  65.3563650  35.5586576  56.4232449  66.7698304  34.6210922
  54.3323000  66.2693000  34.3563000  54.3639832  66.9204684  33.4827588
  54.0843000  64.8283000  33.9083000  54.6363000  64.3943000  32.8973000
  53.2363000  64.1063000  34.6373000  52.9001121  64.4614556  35.5210089
  52.8323000  62.7623000  34.2323000  53.7150396  62.1690963  33.9935966
  52.0643000  62.0653000  35.3613000  51.2478097  62.7229396  35.6595498
  51.6552240  61.1386833  34.9586359  52.9323000  61.7523000  36.5733000
  53.6214483  60.9509784  36.3067309  53.4967087  62.6595976  36.7885978
  52.1363000  61.3473000  37.8033000  52.7693000  60.9863000  38.8173000
  50.8883000  61.4123000  37.7703000  52.0023000  62.8003000  32.9493000
  51.9113000  61.8123000  32.2263000  51.4333000  63.9673000  32.6633000
  51.4676179  64.7045171  33.3528162  50.7233000  64.2213000  31.4133000
  49.9658596  63.4556640  31.2454170  50.0313000  65.5863000  31.4893000
  49.4226299  65.5722077  32.3934136  50.8237916  66.3268856  31.5969577
  49.1593000  65.9473000  30.2973000  49.7645095  65.9116444  29.3914573
  48.3474197  65.2241384  30.2199068  48.5783000  67.3473000  30.4653000
  49.3003243  68.0825205  30.1100103  47.6605577  67.4292648  29.8829511
  48.2713000  67.6313000  31.8653000  48.7634323  67.0891294  32.5609696
  47.3983000  68.5473000  32.2753000  46.7373000  69.2833000  31.3913000
  46.8984768  69.1465903  30.4036601  46.0759505  69.9769372  31.7100224
  47.1843000  68.7263000  33.5723000  47.6859527  68.1653313  34.2459161
  46.5207128  69.4227161  33.8801237  51.6703000  64.1793000  30.2133000
  51.2363000  64.0043000  29.0743000  52.9643000  64.3363000  30.4763000
  53.2772196  64.4064477  31.4340369  53.9533000  64.4843000  29.4123000
  53.4517191  64.7157907  28.4726576  54.9293000  65.6183000  29.7383000
  55.4283168  65.3502560  30.6695540  55.6607734  65.6500385  28.9308104
  54.2783000  66.9873000  29.8873000  53.6046879  66.9490673  30.7433875
  55.0713152  67.7094349  30.0815864  53.5023000  67.4083000  28.6513000
  52.3333000  67.8283000  28.7973000  54.0603000  67.3253000  27.5353000
  54.7213000  63.1913000  29.1533000  55.6243000  63.1553000  28.3173000
  54.3523000  62.1293000  29.8633000  53.6461326  62.2220710  30.5794148
  54.9923000  60.8303000  29.6873000  56.0746775  60.9421679  29.7508909
  54.5373000  59.8523000  30.7723000  53.4489183  59.8090145  30.7316694
  54.9489620  58.8753048  30.5190911  54.9773000  60.2393000  32.1773000
  54.7494336  61.2937577  32.3331743  54.4176215  59.6374689  32.8933038
  56.4663000  60.0083000  32.3763000  56.6548676  58.9347528  32.3701658
  57.0034108  60.4757334  31.5510015  56.9463000  60.5993000  33.6923000
  56.8039303  61.6792902  33.6541880  56.3399834  60.1815572  34.4960228
  58.3803000  60.2973000  33.9453000  58.9423394  60.6846764  33.2008869
  58.6600542  60.7055182  34.8257519  58.5123646  59.2966113  33.9810778
  54.7143000  60.2523000  28.3013000  55.6403000  59.9083000  27.5683000
  53.4353000  60.1593000  27.9503000  52.7150007  60.3848533  28.6214140
  53.0273000  59.7163000  26.6183000  53.9064914  59.5624972  25.9926273
  52.2323000  58.4003000  26.6813000  51.8802959  58.1524203  25.6799264
  53.1053000  57.2693000  27.2063000  53.4573255  57.5162694  28.2078907
  52.5240308  56.3479516  27.2429382  53.9605871  57.1326234  26.5445568
  51.0983000  58.5673000  27.5423000  50.6025404  57.7461459  27.5813983
  52.1623000  60.7753000  25.9373000  51.6673000  61.6963000  26.5903000
  51.9733000  60.6323000  24.6293000  52.4284679  59.8818005  24.1296281
  51.1663000  61.5823000  23.8673000  51.3958159  62.5976021  24.1906933
  51.4553000  61.4693000  22.3693000  52.4944200  61.7619814  22.2187464
  51.3300546  60.4217852  22.0952082  50.5523000  62.3343000  21.4963000
  50.6931412  62.0638913  20.4498088  49.5197557  62.1388874  21.7857275
  50.8283000  63.8203000  21.6553000  51.8543000  64.3223000  21.1993000
  49.9013000  64.5323000  22.2873000  50.0345868  65.5246015  22.4202432
  49.0676742  64.0779076  22.6318241  49.6763000  61.3853000  24.1283000
  49.1303000  60.3113000  23.8793000  49.0213000  62.4393000  24.6083000
  49.5306909  63.2725366  24.8658599  47.5823000  62.4083000  24.8433000
  47.3377398  61.4782441  25.3564135  47.1623000  63.5753000  25.7253000
  47.3924944  64.5138007  25.2209915  46.0906648  63.5195542  25.9165871
  47.7025071  63.5295460  26.6709120  46.8043000  62.4223000  23.5313000
  47.1203000  63.1853000  22.6173000  45.8113000  61.5423000  23.4333000
  45.7534301  60.7789299  24.0920993  44.8243000  61.6073000  22.3623000
  44.9141041  62.5494988  21.8216560  44.9793000  60.4293000  21.3733000
  44.8999145  59.4920881  21.9241468  43.8963000  60.4823000  20.3033000
  43.9753424  61.4190906  19.7516874  44.0219936  59.6451919  19.6166036
  42.9155443  60.4205961  20.7749038  46.3693000  60.4573000  20.7283000
  46.3830919  61.2952928  20.0313935  47.0899397  60.6369987  21.5261009
  46.7373000  59.1813000  19.9923000  46.0173243  59.0011739  19.1939959
  47.7349660  59.2825036  19.5650768  46.7241699  58.3428790  20.6887034
  43.4113000  61.6213000  22.9433000  42.9823000  60.6603000  23.5833000
  42.7133000  62.7373000  22.7453000  43.0951377  63.4563123  22.1475369
  41.4293000  62.9883000  23.3983000  41.5617780  63.0121952  24.4799551
  40.8563000  64.3353000  22.9453000  40.9094980  64.3783626  21.8574513
  39.8130916  64.3708934  23.2592258  41.6013000  65.5163000  23.5343000
  41.4803000  66.6293000  22.9813000  42.3013000  65.3363000  24.5523000
  40.4173000  61.8833000  23.1123000  40.0313000  61.6693000  21.9623000
  39.9643000  61.2113000  24.1663000  40.3759831  61.3669032  25.0753677
  38.8783000  60.2433000  24.0553000  38.4673072  60.0801204  25.0515713
  38.1094357  60.6697373  23.4110188  39.3213000  58.9123000  23.4803000
  38.4923000  58.0593000  23.1563000  40.6333000  58.7093000  23.4183000
  41.2569160  59.3948535  23.8198206  41.2173000  57.5603000  22.7313000
  40.9447450  57.5764393  21.6760500  42.7453000  57.6073000  22.8433000
  43.0577679  58.5845050  22.4751514  42.9856757  57.5250788  23.9032808
  43.4753000  56.5183000  22.0723000  43.1475896  55.5523507  22.4565509
  43.1946397  56.6053827  21.0226593  44.9833000  56.6293000  22.2033000
  45.4573000  57.4353000  23.0313000  45.6983000  55.9073000  21.4793000
  40.6883000  56.2313000  23.2713000  40.4863000  55.2803000  22.5153000
  40.4463000  56.1763000  24.5773000  40.5503924  57.0015095  25.1502690
  40.1253000  54.9143000  25.2343000  40.1359451  54.1048340  24.5044023
  41.1513000  54.6023000  26.3253000  41.1436148  55.4078540  27.0595500
  40.9253019  53.6579120  26.8204325  42.5643000  54.4953000  25.8183000
  42.9283000  53.4773000  24.9473000  42.1730005  52.7631061  24.6193525
  44.2353000  53.3623000  24.4943000  44.5089897  52.5605285  23.8084741
  45.1933000  54.2703000  24.9163000  46.2220020  54.1825044  24.5667803
  44.8413000  55.2913000  25.7843000  45.5902079  56.0121333  26.1123800
  43.5353000  55.3953000  26.2353000  43.2592246  56.1915164  26.9266188
  38.7083000  54.8783000  25.8033000  38.3323000  53.9243000  26.4843000
  37.9133000  55.8973000  25.4873000  38.2772144  56.6777913  24.9595700
  36.5273000  55.9593000  25.9503000  36.4982470  55.8321924  27.0324732
  35.8903000  57.3083000  25.5983000  36.5575809  58.0858922  25.9700334
  35.8372062  57.3650383  24.5110733  34.4973000  57.5103000  26.1863000
  33.8557874  56.6954153  25.8508520  34.5715006  57.4896122  27.2735757
  33.9023000  58.8383000  25.7443000  34.7121118  59.4952701  25.4269767
  33.2312473  58.6578890  24.9045145  33.1513000  59.5013000  26.8103000
  32.1438127  59.4906869  26.7399006  33.7083000  60.1033000  27.8583000
  32.9463000  60.7013000  28.7633000  31.9421403  60.6985255  28.6548768
  33.3733997  61.1569391  29.5570749  35.0263000  60.1013000  28.0073000
  35.6082018  59.6408286  27.3221311  35.4419317  60.5602557  28.8052403
  35.6863000  54.8173000  25.3833000  35.5253000  54.6923000  24.1693000
  35.1443000  53.9913000  26.2733000  35.3820972  54.0778354  27.2510850
  34.2473000  52.9123000  25.8723000  34.3108394  52.7629142  24.7944569
  34.6283000  51.6053000  26.5703000  34.5219281  51.8474380  27.6277277
  33.8978623  50.8437299  26.2972216  36.0393000  51.0753000  26.3083000
  36.7506502  51.8936952  26.4192553  36.3853000  49.9673000  27.2893000
  35.6746120  49.1482950  27.1786098  37.3926158  49.6034485  27.0867470
  36.3371781  50.3543602  28.3071257  36.1733000  50.5923000  24.8703000
  35.9754164  51.4195467  24.1886810  37.1839873  50.2193388  24.7044316
  35.4565441  49.7918108  24.6870594  32.7973000  53.2613000  26.1753000
  32.5153000  54.0983000  27.0333000  31.8783000  52.6043000  25.4743000
  32.1597243  51.9310489  24.7759930  30.4573000  52.8713000  25.6423000
  30.3118850  53.6242264  26.4169325  29.8523000  53.3903000  24.3363000
  30.2852336  52.8039763  23.5258111  28.7789121  53.2067380  24.3836649
  30.1023000  54.8663000  24.0823000  29.8187852  55.4253945  24.9740026
  31.1648449  55.0102398  23.8863876  29.2963000  55.3653000  22.8943000
  29.8089028  55.0693609  21.9790091  28.3107284  54.9007258  22.9246143
  29.1443000  56.8783000  22.9233000  28.8335859  57.1748778  23.9250978
  30.1113238  57.3268069  22.6956915  28.1373000  57.3443000  21.9343000
  27.2410639  56.9291551  22.1452867  28.0613736  58.3504173  21.9797222
  28.4252411  57.0699575  21.0059007  29.7103000  51.6283000  26.1093000
  30.2093000  50.5093000  25.9863000  28.5333000  51.8433000  26.6913000
  28.2982074  52.7717610  27.0119103  27.5583000  50.7773000  26.8863000
  26.6984129  51.2004126  27.4055966  27.2495333  50.4215369  25.9033478
  28.0923000  49.6083000  27.6883000  28.6403000  49.7843000  28.7773000
  27.9323000  48.4083000  27.1393000  27.4829196  48.3273965  26.2384053
  28.3283000  47.1853000  27.8263000  28.1088604  47.2720134  28.8904552
  27.5633000  45.9833000  27.2653000  27.6994103  45.9944141  26.1838890
  28.0264127  45.0879893  27.6800835  26.0753000  45.9813000  27.5893000
  25.6674070  46.9299433  27.2403013  25.6060325  45.1621803  27.0443871
  25.7963000  45.8263000  29.0753000  26.5643000  45.1173000  29.7603000
  24.7983000  46.4043000  29.5563000  29.8313000  46.9463000  27.7263000
  30.4223000  46.2943000  28.5883000  30.4453000  47.4763000  26.6733000
  29.9058966  47.9124178  25.9391716  31.8943000  47.3923000  26.5113000
  32.2014313  46.3466859  26.4898340  32.3323000  48.0573000  25.2053000
  31.8287250  49.0225074  25.1515784  33.4092134  48.2130022  25.2694438
  32.0113000  47.2493000  23.9603000  32.1847831  46.1939738  24.1707542
  30.9617361  47.4012774  23.7084658  32.8583000  47.6513000  22.7693000
  32.6843000  47.1303000  21.6673000  33.7793000  48.5843000  22.9823000
  34.3707437  48.8885432  22.2222132  33.8839757  48.9852487  23.9033779
  32.6223000  48.0253000  27.6923000  33.6123000  47.4843000  28.1843000
  32.1183000  49.1683000  28.1483000  31.3495513  49.6117959  27.6661837
  32.6983000  49.8503000  29.2983000  33.7826288  49.8896868  29.1944779
  32.1653000  51.2793000  29.4023000  32.4173855  51.7887899  28.4722612
  31.0814526  51.2157831  29.4989457  32.7323000  52.0573000  30.5743000
  32.4476282  51.5483890  31.4952085  33.8187256  52.0682799  30.4867730
  32.2133000  53.4823000  30.6033000  32.6629044  54.0464459  29.7861744
  31.1297475  53.4738281  30.4852253  32.5413000  54.1423000  31.8633000
  33.4137902  54.6492051  31.9069743  31.7803000  54.0953000  32.9513000
  30.6213000  53.4513000  32.9263000  30.3182034  52.9961308  32.0771513
  30.0470313  53.4189618  33.7565225  32.1653000  54.7143000  34.0583000
  33.0385933  55.2215203  34.0719568  31.5836039  54.6759035  34.8830752
  32.4403000  49.0913000  30.5983000  33.3493000  48.9023000  31.4073000
  31.2003000  48.6553000  30.7913000  30.4666109  48.9132058  30.1468745
  30.8463000  47.8523000  31.9573000  31.0333767  48.4218540  32.8676349
  29.3653000  47.4683000  31.9163000  29.1908362  46.9720324  30.9616377
  29.1964841  46.7615679  32.7287844  28.4083000  48.6433000  32.0593000
  28.6807990  49.2087690  32.9504173  28.5054928  49.2813405  31.1809152
  26.9693000  48.1663000  32.1823000  26.8428053  47.2836925  31.5553215
  26.7802782  47.9023046  33.2228175  25.9873000  49.2423000  31.7463000
  25.9982712  50.0375169  32.4916927  26.3190906  49.6395747  30.7870362
  24.6023000  48.7083000  31.6103000  24.2945046  48.3405172  32.4991743
  23.9821658  49.4508628  31.3202414  24.5918329  47.9717116  30.9193391
  31.7133000  46.5993000  32.0513000  32.1823000  46.2353000  33.1313000
  31.9373000  45.9553000  30.9103000  31.4797723  46.2633822  30.0642190
  32.7873000  44.7703000  30.8453000  32.4553159  44.0381411  31.5813904
  32.7393000  44.1213000  29.4493000  33.1585981  44.8160736  28.7215782
  33.5373000  42.8293000  29.4333000  33.1182777  42.1338058  30.1604917
  33.4914770  42.3856324  28.4387355  34.5757161  43.0398245  29.6891749
  31.3773000  43.8413000  29.0993000  31.3471887  43.4367783  28.2292104
  34.2353000  45.0983000  31.2043000  34.8723000  44.3743000  31.9693000
  34.7373000  46.2053000  30.6633000  34.1874507  46.7190542  29.9896371
  36.0873000  46.6763000  30.9583000  36.8227834  45.9681590  30.5765938
  36.3233000  48.0353000  30.2903000  36.2985397  47.9768630  29.2021496
  35.5359990  48.7053617  30.6356613  37.6323000  48.6833000  30.6573000
  38.8283000  47.9943000  30.5243000  38.8125430  46.9654567  30.1646710
  40.0333000  48.5983000  30.8423000  40.9624972  48.0330345  30.7704103
  40.0573000  49.9163000  31.2503000  41.0060665  50.4033589  31.4755013
  38.8713000  50.6203000  31.3733000  38.8842612  51.6570617  31.7095400
  37.6703000  50.0073000  31.0693000  36.7374495  50.5650121  31.1520464
  36.3283000  46.7663000  32.4643000  37.3133000  46.2293000  32.9773000
  35.4003000  47.4063000  33.1683000  34.6186882  47.8308300  32.6898060
  35.4913000  47.5603000  34.6173000  36.4457485  47.9880870  34.9240988
  34.3543000  48.4553000  35.1543000  33.3972697  48.0190747  34.8681189
  34.4273000  48.5673000  36.6703000  35.3839316  49.0039016  36.9572426
  33.6168042  49.2025076  37.0276629  34.3335240  47.5758191  37.1133274
  34.4093000  49.8343000  34.5043000  34.2999087  49.7322529  33.4246139
  33.6007819  50.4527626  34.8940462  35.3665669  50.3046060  34.7291401
  35.4463000  46.2103000  35.3303000  36.1793000  45.9783000  36.2953000
  34.5813000  45.3233000  34.8483000  34.0281339  45.5542761  34.0354306
  34.3553000  44.0363000  35.4953000  34.2113249  44.1786061  36.5663366
  33.1073000  43.3683000  34.9193000  32.3328707  44.1333511  34.8640259
  33.3600165  43.0344877  33.9129185  32.5983000  42.1923000  35.7283000
  33.1594094  41.2991303  35.4535183  32.7803477  42.4267745  36.7770991
  31.1203000  41.9443000  35.5163000  30.4723000  41.4033000  36.4353000
  30.6023000  42.3163000  34.4393000  35.5643000  43.1153000  35.3493000
  35.8893000  42.3493000  36.2573000  36.2363000  43.2033000  34.2063000
  35.8843531  43.7809999  33.4563030  37.4403000  42.4193000  33.9673000
  37.2302278  41.3628826  34.1344858  37.9253000  42.5993000  32.5283000
  37.9194682  43.6814985  32.3982551  38.9474803  42.2296250  32.4471346
  37.0603000  41.9503000  31.4433000  36.0118882  42.1528349  31.6621907
  37.4073000  42.5043000  30.0703000  38.4555114  42.3017247  29.8504935
  36.7799845  42.0282361  29.3166825  37.2354835  43.5806050  30.0581761
  37.1983000  40.4323000  31.4733000  36.8798373  40.0571486  32.4458957
  36.5746560  39.9947771  30.6937212  38.2392120  40.1581171  31.3017632
  38.5553000  42.7663000  34.9533000  39.3143000  41.8943000  35.3693000
  38.6513000  44.0433000  35.3133000  38.0419050  44.7308649  34.8937865
  39.6463000  44.4983000  36.2803000  40.5923324  43.9859746  36.1052437
  39.8743000  46.0053000  36.1463000  38.8984224  46.4836725  36.2294980
  40.4998153  46.3086439  36.9858315  40.5363000  46.4273000  34.8423000
  41.5274439  45.9753435  34.8039611  39.9325091  46.0481327  34.0178179
  40.6943000  48.2153000  34.6873000  38.9763000  48.7203000  34.6933000
  38.5080811  48.4065342  35.6262636  38.9155589  49.8049116  34.6036965
  38.4580204  48.2572848  33.8535950  39.2103000  44.1723000  37.7043000
  40.0103000  43.7123000  38.5223000  37.9433000  44.4383000  37.9993000
  37.3347636  44.8172013  37.2878110  37.4033000  44.2453000  39.3393000
  38.0764798  44.6804648  40.0779201  36.0383000  44.9253000  39.4613000
  35.5901065  44.9249848  38.4677097  35.4344465  44.3139457  40.1319020
  36.0973000  46.3483000  39.9893000  37.0894975  46.7536857  39.7910389
  35.3501791  46.9459921  39.4671157  35.8233000  46.3883000  41.4843000
  35.4287227  47.3701139  41.7459280  35.0861619  45.6238242  41.7298681
  37.0303000  46.1443000  42.2703000  37.9171126  46.2628521  41.8016763
  37.0323000  45.7893000  43.5513000  35.8863000  45.6263000  44.1993000
  35.0113891  45.7727574  43.7164116  35.8939699  45.3564937  45.1725653
  38.1803000  45.5873000  44.1833000  39.0530038  45.7039839  43.6884535
  38.1767608  45.3176781  45.1566397  37.2763000  42.7653000  39.6793000
  37.8873000  42.2823000  40.6343000  36.4713000  42.0523000  38.9003000
  36.0165979  42.4851199  38.1090906  36.1593000  40.6613000  39.2003000
  36.1034715  40.5215536  40.2798616  34.8143000  40.2643000  38.5853000
  34.9167012  40.3568712  37.5040767  34.6390022  39.2203232  38.8450750
  33.6393000  41.1083000  39.0573000  33.8118498  41.3942010  40.0948876
  33.5844462  42.0039401  38.4384932  32.3303000  40.3403000  38.9543000
  32.3089167  39.8005952  38.0075368  32.2698997  39.6295821  39.7785156
  31.1703000  41.2263000  39.0143000  30.9507803  41.7551883  38.1823219
  30.3983000  41.3803000  40.0863000  30.6563000  40.7053000  41.1983000
  31.4424554  40.0720164  41.2301070  30.0654452  40.8276192  42.0082557
  29.3633000  42.2073000  40.0443000  29.1637115  42.7189648  39.1966776
  28.7790086  42.3219844  40.8601123  37.2643000  39.7223000  38.7223000
  37.6973000  38.8373000  39.4573000  37.7313000  39.9333000  37.4953000
  37.4010632  40.7204744  36.9554857  38.7223000  39.0493000  36.8933000
  38.4648297  38.0264589  37.1682623  38.6537772  39.1623309  35.8113444
  40.1473000  39.3343000  37.3303000  41.0573000  38.5643000  37.0253000
  40.3323000  40.4263000  38.0693000  39.5379339  40.9886068  38.3392869
  41.6653000  40.8823000  38.4523000  41.6277673  41.9292672  38.7532157
  42.1903000  40.0543000  39.6273000  41.3367865  39.6853682  40.1960735
  42.7394175  39.2107964  39.2088842  43.1033000  40.8473000  40.5433000
  43.3183000  42.0493000  40.2833000  43.5973000  40.2683000  41.5353000
  42.6603000  40.8283000  37.2903000  43.7883000  40.3663000  37.4623000
  42.2463000  41.3143000  36.1223000  41.2846947  41.5997200  36.0041898
  43.1393000  41.4033000  34.9743000  43.9554826  40.6895119  35.0858872
  42.3843000  41.0853000  33.6793000  41.6102556  41.8522063  33.6508526
  43.0802439  41.2414813  32.8550613  41.7373000  39.7013000  33.5463000
  40.9346579  39.6084546  34.2779053  41.1693000  39.5243000  32.1453000
  41.9714853  39.6165597  31.4131213  40.7118177  38.5386351  32.0600034
  40.4172615  40.2907726  31.9580618  42.7303000  38.5963000  33.8593000
  43.0938425  38.7122875  34.8803207  42.2412248  37.6276585  33.7561479
  43.5697596  38.6545044  33.1664661  43.7703000  42.7933000  34.8873000
  43.1583000  43.7833000  35.2903000  44.9953000  42.8703000  34.3433000
  45.8133000  41.7213000  33.9193000  45.3808451  41.2780993  33.0222737
  45.8370363  40.9778423  34.7160473  47.1573000  42.3323000  33.6683000
  47.6599740  41.7878667  32.8689188  47.7564727  42.2773981  34.5771890
  46.9023000  43.7463000  33.2853000  46.6902252  43.7725494  32.2164528
  47.7204268  44.4306819  33.5097761  45.6523000  44.1493000  34.0743000
  45.8644039  44.6332641  35.0276567  44.7783000  45.0673000  33.2213000
  43.9353000  44.5883000  32.4553000  45.0143000  46.3723000  33.3243000
  45.7459121  46.7005149  33.9383994  44.1943000  47.3613000  32.6363000
  43.1389763  47.2363999  32.8787687  44.6153000  48.8083000  32.9903000
  45.6610376  48.9512122  32.7180718  43.7553000  49.8083000  32.2373000
  42.7093986  49.6662995  32.5093790  44.0633770  50.8211693  32.4966932
  43.8750277  49.6561459  31.1646323  44.5183000  49.0453000  34.4963000
  45.1762693  48.3497246  35.0172159  44.8185087  50.0681610  34.7237416
  43.4908099  48.8873581  34.8240488  44.2183000  47.1763000  31.1173000
  43.1633000  47.1533000  30.4833000  45.4153000  47.0533000  30.5433000
  46.2499185  47.1215639  31.1079693  45.5683000  46.8733000  29.0923000
  45.1200480  47.7194197  28.5714826  47.0503000  46.7843000  28.6993000
  47.5520265  47.7312512  28.8984309  47.5324431  45.9910765  29.2706445
  47.2853000  46.4683000  27.2343000  47.3903000  47.3653000  26.2063000
  47.2910412  48.4200468  26.4627304  47.6083000  46.7053000  25.0203000
  47.7227295  47.1438825  24.1177199  47.6483000  45.3583000  25.2603000
  47.8423000  44.2933000  24.3803000  47.9935000  44.5136314  23.3235639
  47.8303000  43.0293000  24.9043000  47.9643449  42.1720312  24.2445863
  47.6483000  42.8083000  26.2803000  47.6559003  41.7983206  26.6901576
  47.4543000  43.8633000  27.1553000  47.3098158  43.6396694  28.2122836
  47.4523000  45.1673000  26.6443000  44.8363000  45.6283000  28.5983000
  44.1923000  45.6503000  27.5523000  44.9943000  44.5263000  29.3253000
  45.5932987  44.5325864  30.1384792  44.3693000  43.2683000  28.9373000
  44.6374695  43.0254531  27.9090930  44.8393000  42.1303000  29.8473000
  45.9246916  42.1668826  29.7541015  44.5551009  42.3652742  30.8730281
  44.3433000  40.7253000  29.4893000  43.2581958  40.7019407  29.5898189
  44.7293000  40.3543000  28.0613000  45.8143563  40.3769921  27.9601229
  44.3646257  39.3524824  27.8344192  44.2851943  41.0678869  27.3672796
  44.8773000  39.6993000  30.4753000  44.5352879  39.9478060  31.4799750
  44.5130976  38.7087729  30.2026944  45.9670243  39.7044658  30.4513596
  42.8453000  43.3833000  28.9643000  42.1663000  42.9513000  28.0313000
  42.3243000  44.0023000  30.0243000  42.9340746  44.2649944  30.7853952
  40.8903000  44.2673000  30.1603000  40.3340868  43.3329497  30.0846986
  40.5883000  44.9073000  31.5153000  41.1314094  45.8500788  31.5808700
  39.5172564  45.1006718  31.5750745  40.9763000  44.0633000  32.5863000
  40.7741890  44.4921688  33.4210590  40.3593000  45.1603000  29.0423000
  39.2573000  44.9443000  28.5323000  41.1203000  46.1943000  28.6983000
  41.9562249  46.4125881  29.2214436  40.7373000  47.0803000  27.6073000
  39.7308351  47.4596610  27.7839717  41.6953000  48.2683000  27.4973000
  41.5889026  48.7637834  28.4623259  42.7291795  47.9492961  27.3652781
  41.3203000  49.2303000  26.3933000  40.4033000  50.2523000  26.6193000
  40.0043487  50.3903742  27.6242243  39.9953000  51.0893000  25.5893000
  39.2868735  51.8952408  25.7808543  40.5033000  50.9043000  24.3193000
  40.1143000  51.7393000  23.2943000  39.4893365  52.4117839  23.5749879
  41.3903000  49.8773000  24.0653000  41.7741255  49.7176863  23.0576781
  41.7923000  49.0473000  25.0993000  42.4908393  48.2334869  24.9047462
  40.6783000  46.3253000  26.2853000  39.7433000  46.4983000  25.5003000
  41.6943000  45.5063000  26.0333000  42.4692399  45.4514697  26.6787154
  41.7623000  44.7263000  24.8043000  41.7466500  45.3933501  23.9423844
  43.0533000  43.9023000  24.7623000  43.2014106  43.4826994  25.7573366
  42.8979310  43.0943851  24.0472937  44.2823000  44.7033000  24.3623000
  44.3881630  45.5453332  25.0463131  45.1588719  44.0601418  24.4402183
  44.1583000  45.2213000  22.9353000  44.4588769  44.4266020  22.2525060
  43.1158550  45.4818988  22.7522803  45.0313000  46.4403000  22.7073000
  44.7539833  47.2050608  23.4327909  46.0718020  46.1543997  22.8612996
  44.8633000  46.9813000  21.3253000  43.8993020  47.2466820  21.1825415
  45.4563746  47.7900800  21.2059789  45.1206240  46.2729524  20.6528961
  40.5423000  43.8213000  24.6533000  39.8743000  43.8413000  23.6213000
  40.2073000  43.1003000  25.7203000  40.7718310  43.1526393  26.5561617
  39.0773000  42.1703000  25.7033000  39.0945391  41.5403722  24.8139221
  39.0743000  41.2603000  26.9533000  39.0354512  41.8855943  27.8452625
  37.8703000  40.3263000  26.9353000  37.9087024  39.7003207  26.0437978
  37.8866866  39.6944057  27.8232986  36.9531025  40.9151652  26.9259089
  40.3683000  40.4593000  27.0303000  41.2158160  41.1420694  27.0906716
  40.3506486  39.8237118  27.9156336  40.4653750  39.8383356  26.1397493
  37.7353000  42.8973000  25.5953000  36.8723000  42.5113000  24.8043000
  37.5863000  43.9753000  26.3593000  38.3434458  44.2656707  26.9613917
  36.3283000  44.7133000  26.4243000  35.5383695  43.9864125  26.6133597
  36.3563000  45.7083000  27.5703000  37.1364295  46.4480965  27.3908589
  35.3907395  46.2090908  27.6410230  36.5618667  45.1832204  28.5031092
  35.9943000  45.4203000  25.1143000  34.8323000  45.4703000  24.7083000
  37.0113000  45.9773000  24.4623000  37.9414977  45.9441028  24.8543834
  36.8053000  46.7363000  23.2303000  35.8545400  47.2666905  23.2835956
  37.9263000  47.7603000  23.0213000  37.7721649  48.2497030  22.0596211
  37.8702265  48.5013734  23.8186494  39.2023000  47.1443000  23.0383000
  39.8808808  47.8101923  22.9052008  36.6593000  45.8333000  22.0063000
  36.3963000  46.3073000  20.9013000  36.8193000  44.5283000  22.2133000
  37.1940252  44.2026893  23.0928783  36.5343000  43.5443000  21.1773000
  36.6672969  44.0180584  20.2046932  37.4943000  42.3713000  21.2813000
  37.3665860  41.8810700  22.2464237  37.2867719  41.6593538  20.4824477
  38.5192490  42.7307399  21.1897479  35.0873000  43.0633000  21.2543000
  34.6673000  42.2073000  20.4753000  34.3293000  43.6163000  22.1963000
  34.7293769  44.2801339  22.8438819  32.9123000  43.2893000  22.3273000
  32.4254313  44.0900953  22.8838832  32.4807041  43.2273947  21.3283045
  32.6793000  41.9743000  23.0483000  31.5943000  41.3973000  22.9703000
  33.7033000  41.5013000  23.7523000  34.5764102  42.0089422  23.7610905
  33.6293000  40.2403000  24.4813000  32.9603496  39.5393005  23.9820963
  35.0253000  39.5983000  24.6353000  35.7146162  40.3470490  25.0255801
  34.9753000  38.4103000  25.5863000  34.2864895  37.6608732  25.1964280
  35.9706058  37.9754911  25.6779966  34.6329579  38.7428459  26.5662563
  35.5693000  39.1753000  23.2683000  34.9686686  38.3313872  22.9289568
  35.4282041  40.0169839  22.5902442  37.0263000  38.7813000  23.2843000
  37.1681118  37.9393150  23.9618327  37.3367858  38.4947493  22.2795182
  37.6276473  39.6249116  23.6231225  33.0063000  40.4403000  25.8603000
  33.3783000  41.3593000  26.5883000  32.0383000  39.5933000  26.1983000
  31.7118198  38.9182124  25.5217154  31.3933000  39.6283000  27.5083000
  31.1234068  40.6537848  27.7605652  30.1213000  38.7753000  27.5003000
  30.3983436  37.7389180  27.3072757  29.6473133  38.8478684  28.4791618
  29.2153000  39.2153000  26.5033000  28.4289223  38.6649132  26.5201627
  32.3313000  39.1343000  28.6063000  33.2393000  38.3423000  28.3493000
  32.0603000  39.5443000  29.8403000  31.3086257  40.1980651  30.0066622
  32.8853000  39.1383000  30.9703000  33.9046226  39.4960724  30.8251119
  32.3453000  39.7183000  32.2793000  32.4772344  40.7933750  32.1572087
  31.2864120  39.4952492  32.4100841  33.1113000  39.2523000  33.4943000
  34.4053000  39.6983000  33.7323000  34.8463555  40.4219416  33.0467984
  35.1323000  39.2403000  34.8163000  36.1349293  39.6225028  35.0080222
  34.5783000  38.3063000  35.6623000  35.3053000  37.8473000  36.7343000
  36.1775480  38.2438957  36.7934177  33.3063000  37.8223000  35.4313000
  32.8697709  37.0772955  36.0965150  32.5843000  38.2893000  34.3463000
  31.5850389  37.9012516  34.1488266  33.0173000  37.6183000  31.0783000
  34.1193000  37.0963000  31.2573000  31.8963000  36.9133000  30.9563000
  31.0323715  37.3773197  30.7146129  31.8563000  35.4813000  31.2453000
  32.5509915  35.2490584  32.0524968  30.4503000  35.0573000  31.6733000
  29.7445659  35.6652342  31.1072129  30.3314411  34.0100431  31.3954050
  30.1803000  35.2203000  33.1593000  30.2075632  36.2823090  33.4032147
  29.1891446  34.8230845  33.3782359  31.2173000  34.4823000  33.9923000
  31.3375361  33.4781573  33.5856803  32.1638267  35.0181756  33.9214195
  30.7953000  34.3913000  35.4483000  30.6494834  35.4022171  35.8289372
  29.8538630  33.8444725  35.5009792  31.8203000  33.6943000  36.2723000
  32.6926179  34.2010793  36.2239678  31.5085202  33.6514874  37.2320189
  31.9552569  32.7573975  35.9200224  32.3283000  34.6323000  30.0683000
  32.4153000  33.4063000  30.1713000  32.6263000  35.2903000  28.9543000
  32.5179412  36.2939570  28.9222009  33.0643000  34.6023000  27.7433000
  32.6194297  33.6083745  27.6953248  32.6273000  35.3943000  26.5073000
  31.5513358  35.5600707  26.5613404  33.1445022  36.3529925  26.5461650
  32.9653000  34.6903000  25.2073000  33.4183000  33.5273000  25.2543000
  32.7563000  35.2963000  24.1343000  34.5803000  34.4123000  27.7453000
  35.3323000  35.3633000  27.5263000  35.0243000  33.1803000  27.9823000
  34.3690320  32.4150508  28.0538326  36.4413000  32.9043000  28.2183000
  36.9688772  33.8373857  28.4160687  36.6203000  31.9753000  29.4243000
  36.1045459  31.0447503  29.1872890  37.6888928  31.7833641  29.5210990
  36.0853000  32.5313000  30.7333000  35.0003599  32.6055324  30.6591697
  36.3477964  31.8407206  31.5347348  36.6683000  33.9053000  31.0363000
  37.6086969  33.7823679  31.5735525  36.8522126  34.4287325  30.0980602
  35.7643000  34.7123000  31.8533000  35.1771700  35.3785738  31.3722002
  35.6673000  34.6203000  33.1753000  36.4243000  33.7603000  33.8423000
  37.0768603  33.1733446  33.3425517  36.3449685  33.6960283  34.8471260
  34.8143000  35.3923000  33.8333000  34.2389579  36.0499994  33.3268288
  34.7435374  35.3193544  34.8381733  37.1363000  32.3053000  26.9983000
  38.2623000  31.8193000  27.0973000  36.4603000  32.3273000  25.8533000
  35.5371959  32.7353074  25.8144640  36.9883000  31.6933000  24.6483000
  37.2457707  30.6566973  24.8657002  35.9573000  31.7143000  23.5173000
  35.2886898  32.5534458  23.7093778  36.5029195  31.8899748  22.5901874
  35.1423000  30.4353000  23.3913000  34.5619742  30.3438024  24.3094236
  34.4654550  30.5306785  22.5422517  36.0063000  29.1983000  23.2133000
  36.5233000  28.9843000  22.0963000  36.1463000  28.4243000  24.1853000
  38.2923000  32.3363000  24.1863000  39.1773000  31.6553000  23.6673000
  38.4103000  33.6453000  24.3893000  37.6206718  34.1688252  24.7393114
  39.6133000  34.3793000  24.0083000  39.8155273  34.2230005  22.9486898
  39.4423000  35.8843000  24.2583000  40.2959686  36.4058910  23.8255275
  38.5229653  36.2538041  23.8039979  39.3913000  36.2733000  25.7103000
  38.2763000  36.3843000  26.4893000  37.3216546  36.1559220  26.0153849
  38.6213000  36.7783000  27.7593000  37.9791873  36.9160621  28.5266411
  39.9803000  36.9403000  27.8203000  40.7943000  37.3193000  28.8903000
  40.3263367  37.5278400  29.8523915  42.1413000  37.4053000  28.6593000
  42.8063661  37.7132321  29.4661239  42.6893000  37.1053000  27.4033000
  43.7635673  37.1725087  27.2314506  41.8823000  36.7143000  26.3423000
  42.3577195  36.4761948  25.3907839  40.5003000  36.6323000  26.5453000
  40.8793000  33.8533000  24.6843000  41.9753000  33.9733000  24.1393000
  40.7203000  33.2463000  25.8573000  39.8200555  33.2697111  26.3145866
  41.8373000  32.6203000  26.5593000  42.6423976  33.3434528  26.6895575
  41.3963000  32.1253000  27.9393000  40.5397311  31.4575260  27.8472843
  42.2139036  31.6006434  28.4336277  40.8883000  33.4383000  29.0693000
  40.5987991  32.6378960  30.0912789  42.4933000  31.4783000  25.7773000
  43.5823000  31.0283000  26.1333000  41.8503000  31.0353000  24.6993000
  41.0316000  31.5233211  24.3651368  42.2323000  29.7853000  24.0373000
  43.2003092  29.4520207  24.4114420  41.1973000  28.6893000  24.3123000
  40.2567482  28.9180354  23.8111597  41.5743087  27.7305524  23.9562558
  40.8753000  28.5103000  25.7713000  41.8613000  28.1403000  26.6733000
  42.8727892  27.9606091  26.3090189  41.5753000  27.9983000  28.0203000
  42.3638393  27.7210691  28.7199067  40.2893000  28.2083000  28.4773000
  40.0593946  28.0931594  29.5365384  39.2923000  28.5653000  27.5883000
  38.2742736  28.7232558  27.9443512  39.5883000  28.7223000  26.2433000
  38.8056079  29.0154321  25.5436097  42.4723000  29.9163000  22.5293000
  42.8993000  28.9603000  21.8793000  42.2043000  31.0953000  21.9773000
  41.9535443  31.8853155  22.5544451  42.1733000  31.2603000  20.5253000
  42.3220435  30.2938533  20.0436826  40.8333000  31.8483000  20.0453000
  40.9098601  32.0865273  18.9844105  39.7063000  30.8483000  20.2603000
  39.6288210  30.6099246  21.3210892  38.7664481  31.2796771  19.9157839
  39.9153458  29.9380948  19.6982262  40.5483000  33.0493000  20.7713000
  39.7127968  33.4142591  20.4707346  43.3253000  32.1133000  19.9923000
  43.3063000  32.5423000  18.8353000  44.3533000  32.2963000  20.8163000
  44.3257597  31.9090354  21.7486985  45.5373000  33.0483000  20.4143000
  45.2045074  33.9913869  19.9807849  46.1273267  33.2483114  21.3087067
  46.4043000  32.3183000  19.4033000  46.1833000  31.1403000  19.1173000
  47.3853000  33.0263000  18.8543000  47.4518957  34.0157438  19.0457818
  48.3463000  32.4343000  17.9283000  47.8252775  31.7922461  17.2180877
  49.0893000  33.5263000  17.1483000  49.8417560  33.0275206  16.5374577
  48.3584988  34.0102237  16.5003436  49.7623000  34.5753000  18.0273000
  48.9637617  35.1532838  18.4924583  50.3418205  34.0699668  18.7998889
  50.6693000  35.5063000  17.2423000  51.6673000  35.0243000  16.6663000
  50.3973000  36.7253000  17.2243000  49.3413000  31.5433000  18.6673000
  49.4353000  31.5913000  19.8953000  50.0873000  30.7433000  17.9123000
  50.0155947  30.7946235  16.9061571  50.9663000  29.7313000  18.4933000
  50.3785207  29.0258519  19.0806309  51.6993000  28.9603000  17.3933000
  51.7438598  29.6120026  16.5207191  52.7095129  28.7688855  17.7551430
  51.0403000  27.6433000  17.0093000  49.9590681  27.7664217  17.0715853
  51.3195883  27.4029058  15.9834780  51.4763000  26.5123000  17.9323000
  52.5618714  26.4223919  17.8929260  51.1685245  26.7486478  18.9508840
  50.8863000  25.2313000  17.5503000  50.3864004  25.1968883  16.6733647
  50.9713000  24.1203000  18.2763000  51.6223000  24.1243000  19.4313000
  52.0552906  24.9753307  19.7604898  51.6822312  23.2762981  19.9766446
  50.3993000  23.0033000  17.8493000  49.8993531  22.9991091  16.9717263
  50.4660626  22.1615744  18.4035016  51.9713000  30.3373000  19.4693000
  52.2773000  29.7453000  20.5033000  52.4643000  31.5283000  19.1423000
  52.1982456  31.9584739  18.2680776  53.4523000  32.2073000  19.9753000
  54.2337412  31.5057763  20.2673847  54.0963000  33.3653000  19.2073000
  53.3084933  33.9743185  18.7639533  54.6712126  33.9701280  19.9085551
  55.0213000  32.8923000  18.1043000  55.5463000  31.7783000  18.1513000
  55.2253000  33.7373000  17.0993000  55.8330596  33.4733056  16.3370435
  54.7716599  34.6396872  17.1022840  52.8723000  32.7103000  21.2933000
  53.6073000  33.1513000  22.1773000  51.5503000  32.6443000  21.4173000
  50.9857901  32.3410237  20.6366263  50.8723000  33.0813000  22.6323000
  51.5077158  33.7778950  23.1792016  49.5563000  33.7853000  22.2893000
  49.0586544  33.2162037  21.5040755  48.9229182  33.8105787  23.1760291
  49.7633000  35.2053000  21.8013000  50.8783000  35.6003000  21.4603000
  48.6893000  35.9833000  21.7763000  48.7691604  36.9391476  21.4599499
  47.7965908  35.6162746  22.0737280  50.6213000  31.9363000  23.6103000
  50.0303000  32.1363000  24.6723000  51.0703000  30.7383000  23.2453000
  51.4631455  30.6042462  22.3245387  50.9563000  29.5803000  24.1233000
  49.9149867  29.4403774  24.4134507  51.4413000  28.3123000  23.4133000
  50.7561615  28.1272429  22.5859922  52.4352274  28.5262698  23.0203303
  51.5033000  27.0783000  24.3073000  52.0484363  26.2825785  23.7996047
  52.0369791  27.3621974  25.2143232  50.1303000  26.5553000  24.6953000
  49.2543000  26.3843000  23.8463000  49.9483000  26.2683000  25.9803000
  49.0549796  25.9171125  26.2945410  50.7041613  26.4027228  26.6365816
  51.7373000  29.7953000  25.4133000  52.9243000  30.1203000  25.3853000
  51.0613000  29.6093000  26.5413000  50.0866599  29.3469036  26.5049124
  51.6673000  29.8373000  27.8473000  52.4978745  30.5392567  27.7731249
  50.6323000  30.3703000  28.8623000  49.7155531  29.7882125  28.7682276
  51.1623000  30.2563000  30.2873000  52.0788537  30.8385450  30.3822777
  50.4163114  30.6376607  30.9845559  51.3711855  29.2110776  30.5152830
  50.2693000  31.8213000  28.5313000  51.1979476  32.3919967  28.5268586
  49.8368436  31.8242585  27.5307641  49.2933000  32.4523000  29.5053000
  49.7252805  32.4501207  30.5060437  49.0878793  33.4786145  29.2010301
  48.3641767  31.8823807  29.5099507  52.3143000  28.5623000  28.3773000
  51.7423000  27.4773000  28.2773000  53.5323000  28.6943000  28.8953000
  53.9718504  29.6030666  28.9275193  54.2903000  27.5413000  29.3733000
  53.7275130  26.6277949  29.1812625  55.6413000  27.4433000  28.6583000
  56.1894076  28.2926871  29.0659995  56.1175848  26.5166440  28.9785521
  55.6483000  27.5183000  27.1293000  55.1032167  28.4087264  26.8160495
  57.0743000  27.5863000  26.6043000  57.6199140  26.6959285  26.9167785
  57.0591091  27.6391018  25.5156853  57.5671884  28.4726674  27.0036924
  54.9073000  26.3393000  26.5173000  53.8727407  26.3419571  26.8604901
  54.9292571  26.4202086  25.4305282  55.3881466  25.4096623  26.8216998
  54.5023000  27.6063000  30.8813000  54.7073000  28.6813000  31.4423000
  54.4303000  26.4513000  31.5343000  54.0459101  25.6388063  31.0736506
  54.8513000  26.3233000  32.9223000  55.3613295  27.2334545  33.2378753
  53.6423000  26.0993000  33.8333000  52.9072006  26.8645028  33.5839152
  53.2381075  25.1159175  33.5931182  53.9603000  26.1673000  35.3193000
  54.8700316  25.5930162  35.4944778  54.1367083  27.2126639  35.5726645
  52.8423000  25.6193000  36.1853000  51.6863000  25.5783000  35.7143000
  53.1203000  25.2263000  37.3373000  55.8393000  25.1703000  33.0653000
  55.5113000  24.0213000  32.7683000  57.0573000  25.4953000  33.4923000
  57.2599897  26.4556645  33.7304517  58.1453000  24.5233000  33.5503000
  59.0816262  25.0341198  33.7749231  57.8843000  23.4803000  34.6383000
  56.8414245  23.1756309  34.5506260  58.5302023  22.6273228  34.4301171
  58.1483000  23.9833000  36.0493000  59.1950281  23.7800413  36.2754571
  57.9745839  25.0591371  36.0715819  57.2683000  23.3083000  37.0823000
  56.0563000  23.1533000  36.8233000  57.7853000  22.9453000  38.1603000
  58.3733000  23.8483000  32.2003000  58.4133000  22.6213000  32.1043000
  58.5023000  24.6663000  31.1583000  58.3119967  25.6505135  31.2816194
  58.8063000  24.1823000  29.8123000  59.0058868  25.0288636  29.1553416
  60.0373000  23.2723000  29.8253000  60.8077216  23.7212563  30.4521876
  59.7457857  22.3085911  30.2428938  60.6113000  23.0463000  28.4383000
  60.9823000  21.9273000  28.0823000  60.6763000  24.1093000  27.6433000
  61.0497610  24.0156829  26.7095642  60.3519371  25.0058822  27.9765115
  57.6313000  23.4783000  29.1363000  57.6093000  23.3283000  27.9143000
  56.6553000  23.0583000  29.9333000  56.7187027  23.2041064  30.9307066
  55.5133000  22.3123000  29.4143000  55.7841788  21.8293331  28.4754353
  55.0773000  21.2343000  30.4113000  55.0741872  21.6915550  31.4007480
  54.0624161  20.9391916  30.1448009  55.9763000  20.0053000  30.4233000
  55.9312267  19.5475606  29.4350977  56.9950645  20.3373464  30.6232156
  55.4953000  18.7863000  31.6643000  56.1503000  19.5423000  33.1523000
  55.6880891  20.5186133  33.2981507  55.9323459  18.9059212  34.0099822
  57.2292305  19.6626169  33.0546580  54.3433000  23.2313000  29.0733000
  54.1693000  24.2873000  29.6843000  53.5573000  22.8323000  28.0773000
  53.7803955  21.9857532  27.5736273  52.4033000  23.6113000  27.6433000
  52.6751527  24.6644975  27.5727996  51.9203000  23.1383000  26.2713000
  51.9043572  22.0487112  26.2966240  50.9047714  23.5131437  26.1436522
  52.7823000  23.6053000  25.1093000  52.8471120  24.6921741  25.1603378
  53.7766558  23.1763310  25.2331600  52.2193000  23.1953000  23.7613000
  51.4373000  22.2223000  23.7093000  52.5613000  23.8433000  22.7523000
  51.2643000  23.5283000  28.6553000  50.7753000  22.4413000  28.9663000
  50.8443000  24.6843000  29.1613000  51.3126893  25.5406550  28.9017487
  49.7513000  24.7583000  30.1263000  49.8727261  24.0279905  30.9263019
  49.6503000  26.1663000  30.7543000  49.5194313  26.8996542  29.9585838
  48.4713000  26.2423000  31.7123000  48.6016939  25.5095002  32.5086057
  48.4172190  27.2416354  32.1441617  47.5488968  26.0303024  31.1716235
  50.9433000  26.5223000  31.4693000  51.7682056  26.5103154  30.7569173
  50.8555454  27.5170944  31.9060870  51.1348066  25.7951724  32.2584208
  48.4163000  24.3943000  29.4783000  48.0303000  24.9713000  28.4613000
  47.7323000  23.4163000  30.0643000  48.1533830  22.8994390  30.8230115
  46.4043000  23.0173000  29.6083000  46.0931809  23.6532103  28.7794923
  46.4123000  21.5623000  29.1323000  47.0948917  21.0146039  29.7820667
  45.4011238  21.1759855  29.2602996  46.8423000  21.3873000  27.6823000
  46.1754461  21.9791396  27.0552971  47.8586414  21.7712898  27.5945440
  46.8083000  19.9393000  27.2303000  46.2573000  19.6663000  26.1423000
  47.3393000  19.0743000  27.9553000  45.3633000  23.2063000  30.7083000
  45.6483000  23.0103000  31.8883000  44.1483000  23.5623000  30.3073000
  43.9212760  23.5495563  29.3232283  43.1283000  24.0093000  31.2453000
  43.4203857  23.8221862  32.2786313  42.8223000  25.5173000  31.0603000
  42.7615025  25.7323738  29.9934601  41.5063000  25.8983000  31.7313000
  41.5665016  25.6839302  32.7983155  41.3178268  26.9618641  31.5849787
  40.6929469  25.3217182  31.2907216  43.9783000  26.3723000  31.5913000
  44.8276193  26.2114582  30.9273065  43.6617902  27.4135211  31.5298201
  44.3843000  26.0503000  33.0193000  44.7013971  25.0092988  33.0814753
  45.2076630  26.6988685  33.3185183  43.5355667  26.2113596  33.6839889
  41.8453000  23.2053000  31.0603000  41.3983000  22.9853000  29.9343000
  41.2773000  22.7373000  32.1683000  41.8141052  22.6558968  33.0199531
  39.8953000  22.2693000  32.1743000  39.6550536  21.8240765  31.2088173
  39.6823000  21.2173000  33.2643000  40.1798556  21.5363686  34.1801236
  38.6210107  21.0662853  33.4616818  40.2483000  19.8753000  32.9143000
  41.4133000  19.3323000  33.3733000  41.9926470  19.9330979  34.0743697
  41.6063000  18.0893000  32.8233000  42.3944854  17.4837823  33.0027762
  40.5583000  17.8043000  31.9893000  40.3063000  16.6713000  31.2153000
  41.0229181  15.8505186  31.2448815  39.1643000  16.6633000  30.4613000
  38.9335629  15.7950435  29.8440553  38.2783000  17.7513000  30.4633000
  37.3716233  17.7349877  29.8585102  38.5273000  18.8763000  31.2313000
  37.8072992  19.6939723  31.1979601  39.6853000  18.9123000  32.0153000
  38.9323000  23.4363000  32.3623000  38.9953000  24.1533000  33.3613000
  38.0613000  23.6403000  31.3783000  38.0206166  22.9977616  30.6001043
  37.1873000  24.8083000  31.3573000  37.6861137  25.6531897  31.8321110
  36.8063000  25.2073000  29.9143000  36.2965222  26.1704565  29.9378892
  38.0433000  25.3113000  29.0413000  38.5533903  24.3483308  29.0168485
  37.7519338  25.5933298  28.0295371  38.7143025  26.0670419  29.4496018
  35.9163000  24.2303000  29.3613000  35.6820559  24.4818320  28.4649398
  35.9193000  24.5643000  32.1683000  35.6393000  23.4353000  32.5763000
  35.1703000  25.6363000  32.4123000  35.5271797  26.5474964  32.1623854
  33.8683000  25.5593000  33.0773000  34.0006922  25.3470563  34.1382072
  33.1313000  26.8963000  32.9333000  33.8864603  27.6806475  32.9845944
  32.6718245  26.8991182  31.9448799  32.0663000  27.1493000  33.9873000
  31.4458937  26.2574207  34.0753242  32.5594303  27.3436800  34.9397395
  31.1913000  28.3423000  33.6153000  30.8147581  28.1981083  32.6026185
  30.3531517  28.3920570  34.3103763  31.9193000  29.6083000  33.6683000
  32.2728390  29.8985911  34.5687669  32.1373000  30.3943000  32.6173000
  31.6933000  30.0423000  31.4173000  31.1886292  29.1748716  31.3033903
  31.8620926  30.6434439  30.6234268  32.8053000  31.5323000  32.7633000
  33.1477604  31.7998921  33.6750102  32.9679496  32.1252128  31.9619897
  33.0003000  24.4293000  32.5263000  32.2863000  23.7603000  33.2743000
  33.0623000  24.2323000  31.2133000  33.7532680  24.7279733  30.6683500
  32.1253000  23.3623000  30.5143000  31.1806449  23.3232432  31.0567025
  31.8573000  23.8933000  29.1013000  32.8196586  23.9449971  28.5920922
  31.2210861  23.1629396  28.6013945  31.1883000  25.2603000  29.0613000
  30.7241851  25.3764221  28.0819054  30.4179164  25.2776471  29.8322134
  32.1643000  26.3983000  29.2963000  33.3253000  26.2983000  28.8433000
  31.7673000  27.3953000  29.9363000  32.6303000  21.9213000  30.4393000
  32.0213000  21.0743000  29.7873000  33.7433000  21.6463000  31.1133000
  34.2036686  22.3714883  31.6445833  34.3313000  20.3113000  31.1113000
  35.0107883  20.2324307  31.9599309  33.5293576  19.5810441  31.2195316
  35.0973000  20.0173000  29.8373000  35.0443000  18.9053000  29.3093000
  35.8033000  21.0243000  29.3373000  35.7392383  21.9373872  29.7642277
  36.6573000  20.8673000  28.1653000  36.5583051  19.8578219  27.7662345
  36.2533000  21.8643000  27.0783000  36.2890662  22.8574634  27.5260124
  37.0004856  21.7956137  26.2876699  34.8753000  21.6233000  26.4933000
  34.3645532  20.9332465  27.1649135  34.3292132  22.5659681  26.4577316
  34.9363000  21.0243000  25.1073000  34.6783000  19.8093000  24.9713000
  35.2723000  21.7643000  24.1573000  38.1173000  21.0843000  28.5433000
  38.4213000  21.8803000  29.4303000  39.0163000  20.3983000  27.8443000
  38.7180788  19.6886710  27.1903962  40.4463000  20.5883000  28.0533000
  40.6069170  21.1941148  28.9450902  41.1573000  19.2463000  28.2393000
  40.5975534  18.6827299  28.9857394  41.1176501  18.7224554  27.2842530
  42.6063000  19.3783000  28.6853000  43.2276963  19.5131516  27.7999851
  42.6905637  20.2568422  29.3249603  43.0723000  18.1503000  29.4483000
  42.4457503  18.0323280  30.3323911  42.9594070  17.2779628  28.8045746
  44.5273000  18.2823000  29.8723000  44.9275173  17.2802212  30.0264579
  45.0726169  18.7704831  29.0645835  44.6793000  19.0743000  31.1223000
  44.1744255  18.6218789  31.8709766  45.6577715  19.1357065  31.3650403
  44.3088983  20.0030193  30.9795343  41.0733000  21.3713000  26.9073000
  41.0893000  20.9193000  25.7613000  41.5803000  22.5583000  27.2243000
  41.5592482  22.8741010  28.1834277  42.1183000  23.4603000  26.2103000
  42.2528864  22.9227682  25.2716599  41.1603000  24.6293000  25.9713000
  41.0021338  25.1165914  26.9333966  41.6600785  25.3202888  25.2924363
  39.8173000  24.2223000  25.3823000  39.9959627  23.6750614  24.4567135
  39.3082857  23.5733759  26.0949738  38.9493000  25.4363000  25.0933000
  38.9498318  26.0823647  25.9711947  39.3739431  25.9749477  24.2461658
  37.5233000  25.0253000  24.7683000  37.5149040  23.9563635  24.5552159
  36.9015070  25.2262407  25.6407078  36.9863000  25.7703000  23.5933000
  37.5620754  25.5838994  22.7846980  36.0395649  25.4707337  23.4087661
  36.9935951  26.7607931  23.7907061  43.4973000  23.9813000  26.6013000
  43.7703000  24.2243000  27.7773000  44.3733000  24.1193000  25.6103000
  44.1598468  23.7538199  24.6932605  45.6673000  24.7543000  25.8163000
  46.1568289  24.3193658  26.6876741  46.5673000  24.5483000  24.5963000
  45.9835532  24.8292292  23.7197056  47.4104720  25.2305275  24.7045899
  47.0833000  23.1283000  24.4273000  47.6931418  22.8716208  25.2935041
  46.2316241  22.4505015  24.3695122  47.9193000  23.0003000  23.1633000
  47.3863963  23.4878058  22.3469356  48.8714770  23.5047977  23.3274356
  48.1723000  21.5463000  22.8053000  48.7799745  21.0962210  23.5903231
  47.2135035  21.0309783  22.7482726  48.8783000  21.4253000  21.5013000
  49.7669583  21.9023763  21.5540672  49.0320027  20.4494735  21.2909714
  48.3151898  21.8419131  20.7736741  45.4873000  26.2443000  26.0863000
  44.7783000  26.9343000  25.3533000  46.0933000  26.7173000  27.1693000
  46.5666965  26.0789486  27.7925998  46.0583000  28.1333000  27.5243000
  45.0314329  28.4981336  27.5010724  46.6183000  28.3363000  28.9363000
  46.0834489  27.5835263  29.5154073  47.6760030  28.0765696  28.8926598
  46.4563000  29.7033000  29.6043000  47.0538670  30.4337073  29.0588463
  44.9983000  30.1383000  29.6023000  44.4001353  29.4085711  30.1480046
  44.9086726  31.1127508  30.0824180  44.6401039  30.2056518  28.5750417
  47.0013000  29.6563000  31.0283000  48.0585478  29.3921591  31.0047201
  46.8818328  30.6335604  31.4960510  46.4534987  28.9095488  31.6030829
  46.8463000  28.9593000  26.5153000  48.0763000  28.9073000  26.4873000
  46.1283000  29.6973000  25.6713000  45.1283785  29.7583326  25.7998740
  46.7243000  30.3923000  24.5313000  47.7484111  30.6836287  24.7645880
  46.7443000  29.4693000  23.3083000  46.9765063  28.4686756  23.6728959
  45.7376321  29.4786460  22.8904094  47.7433000  29.8603000  22.2313000
  47.4356913  30.8144493  21.8034252  48.7249551  29.9690835  22.6924090
  47.8133000  28.8103000  21.1313000  46.7996066  28.5497981  20.8268934
  48.3521770  29.2262361  20.2800021  48.4973000  27.5953000  21.5703000
  48.6607178  27.4921467  22.5616392  48.9183000  26.6333000  20.7543000
  48.7193000  26.7303000  19.4463000  48.2457848  27.5388121  19.0692170
  49.0422227  25.9951910  18.8335723  49.5333000  25.5683000  21.2483000
  49.6804361  25.4907194  22.2445090  49.8520072  24.8391802  20.6262801
  45.9523000  31.6773000  24.2123000  45.1553000  31.7113000  23.2743000
  46.1503000  32.7303000  25.0233000  47.1893000  32.8733000  26.0583000
  48.1620550  32.6268222  25.6327453  46.9732934  32.1971204  26.8854767
  47.0833000  34.3163000  26.4563000  47.7781846  34.9103039  25.8626724
  47.3270583  34.4218439  27.5134394  45.6743000  34.7083000  26.1953000
  45.6270754  35.7735282  25.9691194  45.0054827  34.4838207  27.0261983
  45.2673000  33.8963000  24.9633000  44.2394143  33.5373180  25.0150793
  45.4543000  34.7213000  23.6913000  46.5773000  34.8823000  23.2153000
  44.3533000  35.2413000  23.1563000  43.4524684  35.0106046  23.5504846
  44.3923000  36.0873000  21.9683000  44.8885011  35.5579275  21.1548823
  42.9743000  36.4523000  21.5213000  42.3631399  35.5563445  21.6301406
  42.6121644  37.2233292  22.2013528  42.8833000  36.9583000  20.0843000
  43.5516380  37.8124110  19.9751233  43.2031132  36.1594999  19.4151663
  41.4633000  37.3773000  19.7313000  40.8037489  36.5213267  19.8741324
  41.1628476  38.1826568  20.4015449  41.3683000  37.8553000  18.2903000
  40.3928312  38.3207213  18.1490758  42.1509484  38.5955835  18.1243452
  41.5293000  36.7383000  17.3213000  40.8039188  36.0524334  17.4746260
  41.4599933  37.0968932  16.3796485  42.4333010  36.3071677  17.4517077
  45.2153000  37.3533000  22.2053000  45.8563000  37.8673000  21.2883000
  45.1893000  37.8503000  23.4393000  44.5294127  37.4906030  24.1140341
  46.0573000  38.9523000  23.8403000  46.6753542  39.2589836  22.9964675
  45.2273000  40.1553000  24.3023000  44.6201381  39.9775495  25.1899139
  45.9415779  40.9532712  24.5051522  44.3013000  40.6683000  23.2463000
  44.6283000  41.4683000  22.1893000  45.6618125  41.8096565  22.1307558
  43.5273000  41.6753000  21.3953000  43.4958460  42.2702683  20.5797493
  42.4683000  40.9763000  21.9113000  41.1493000  40.8853000  21.4673000
  40.8629802  41.4333274  20.5696444  40.2913000  40.1063000  22.1943000
  39.2561554  40.0004723  21.8696831  40.7123000  39.4373000  23.3523000
  40.0201037  38.8186960  23.9235206  42.0173000  39.5413000  23.8053000
  42.2959409  38.9995011  24.7091329  42.9183000  40.3303000  23.0813000
  47.0073000  38.5083000  24.9443000  46.5893000  37.8893000  25.9233000
  48.2913000  38.8043000  24.7673000  48.5829907  39.3433727  23.9645444
  49.3183000  38.2953000  25.6683000  48.8841429  37.5553201  26.3406366
  50.4503000  37.6333000  24.8773000  49.9182791  36.9796188  24.1861026
  50.9672036  38.4114362  24.3156821  51.4703000  36.8143000  25.6703000
  51.8934683  37.4471731  26.4503648  50.8213000  35.5893000  26.3063000
  50.3982822  34.9556701  25.5267694  51.5716001  35.0277516  26.8629092
  50.0295507  35.9077906  26.9843834  52.6263000  36.4073000  24.7703000
  53.1127101  37.2998293  24.3767316  53.3467750  35.8247400  25.3444436
  52.2492830  35.8051545  23.9436332  49.8683000  39.3903000  26.5813000
  50.5493000  40.3093000  26.1293000  49.5533000  39.2813000  27.8663000
  48.9277682  38.5452860  28.1614146  50.0503000  40.2083000  28.8713000
  50.6548990  40.9816033  28.3974211  48.8783000  40.8793000  29.5983000
  48.1692951  41.2308296  28.8487413  48.4018094  40.1228225  30.2218371
  49.3183000  42.0473000  30.4663000  48.6273000  43.0873000  30.4603000
  50.3483000  41.9243000  31.1593000  50.9333000  39.4673000  29.8693000
  50.4573000  38.6153000  30.6193000  52.2153000  39.8233000  29.8933000
  52.5165524  40.6274530  29.3616195  53.2273000  39.0443000  30.6053000
  53.2136091  38.0324545  30.2002315  54.6103000  39.6413000  30.3773000
  54.6424434  40.6513607  30.7857658  55.3591930  39.0248528  30.8745448
  54.8201428  39.6754207  29.3082345  52.9313000  38.9423000  32.1003000
  53.4003000  38.0253000  32.7743000  52.1263000  39.8693000  32.6053000
  51.7267541  40.5711949  31.9988299  51.8703000  39.9663000  34.0373000
  52.8006215  39.8325959  34.5893184  51.2883000  41.3403000  34.3843000
  50.4185095  41.4975041  33.7464516  50.9724186  41.3077079  35.4270160
  52.2753000  42.4853000  34.1883000  53.0268956  42.4305587  34.9758330
  52.7567518  42.3625432  33.2181263  51.5843000  43.8343000  34.2423000
  50.9057554  43.8471324  35.0952429  52.3392124  44.6105244  34.3675292
  50.8183000  44.1173000  33.0303000  50.6501571  43.3485077  32.3972236
  50.3013000  45.3053000  32.7363000  50.5233000  46.3423000  33.5373000
  51.0851798  46.2235430  34.3681356  50.1291107  47.2443731  33.3115158
  49.5993000  45.4693000  31.6233000  49.4584751  44.6879770  30.9989581
  49.2086851  46.3747769  31.4050563  50.9623000  38.8513000  34.5533000
  50.9833000  38.5263000  35.7403000  50.2043000  38.2303000  33.6543000
  50.1607498  38.5617278  32.7012216  49.2963000  37.1573000  34.0573000
  48.9670188  37.2746080  35.0897301  48.0513000  37.0543000  33.1513000
  47.4039020  36.2621968  33.5275281  47.2873000  38.3723000  33.1413000
  47.9339492  39.1648532  32.7647296  46.4126395  38.2809730  32.4973055
  46.9679084  38.6154179  34.1547024  48.4373000  36.6283000  31.7363000
  48.9259940  35.6545739  31.7700297  47.5414829  36.5634560  31.1187187
  49.1202956  37.3624137  31.3088718  49.9813000  35.7983000  34.1973000
  49.3843000  34.8473000  34.7003000  51.2613000  35.7373000  33.8343000
  51.6825501  36.5136704  33.3445075  52.0643000  34.5343000  34.0473000
  51.6364280  33.9466011  34.8594790  52.0953000  33.6713000  32.7823000
  52.7471700  32.8266892  33.0054534  51.0836777  33.3099387  32.5975341
  52.6053000  34.3903000  31.5543000  51.7283000  35.0103000  30.6763000
  50.6598051  34.9738476  30.8886427  52.1873000  35.6663000  29.5483000
  51.4865543  36.1543782  28.8709249  53.5393000  35.7023000  29.2843000
  53.9973000  36.3553000  28.1623000  53.2917643  36.7454408  27.6411387
  54.4323000  35.0873000  30.1353000  55.5019869  35.1155842  29.9277658
  53.9623000  34.4303000  31.2603000  54.6612306  33.9329899  31.9328168
  53.4873000  34.8543000  34.5073000  54.3973000  34.0403000  34.3473000
  53.6613000  36.0203000  35.1213000  52.8717987  36.6354100  35.2570454
  54.9813000  36.4853000  35.5393000  55.6684733  36.3051468  34.7125976
  54.9503000  37.9793000  35.8293000  54.2732837  38.1745411  36.6609429
  55.9523616  38.3203098  36.0894637  54.6030243  38.5143767  34.9454495
  55.5113000  35.7173000  36.7493000  56.7193000  35.6773000  36.9833000
  54.6033000  35.1383000  37.5303000  53.6190797  35.3014281  37.3728232
  54.9953000  34.3363000  38.6833000  55.8903625  33.7623659  38.4433790
  55.2963000  35.2313000  39.8923000  56.1218268  34.8020242  40.4600385
  55.5969143  36.1987705  39.4901410  54.0973000  35.4133000  40.8033000
  54.1323000  34.9013000  41.9443000  53.1353000  36.0963000  40.3933000
  53.9363000  33.2903000  39.0233000  52.8523000  33.2843000  38.4393000
  54.2733000  32.3543000  39.9313000  55.5743000  32.2463000  40.6193000
  55.6836866  33.0748729  41.3190155  56.3773508  32.2845627  39.8832671
  55.4933000  30.9123000  41.3113000  56.0304655  30.9607134  42.2585109
  55.9418973  30.1464896  40.6785313  54.0513000  30.6473000  41.5203000
  53.6953965  31.1473456  42.4210697  53.8230903  29.5832330  41.5817932
  53.3783000  31.2553000  40.2873000  53.3553883  30.5693139  39.4405436
  51.9543000  31.7003000  40.6203000  50.9963000  31.1053000  40.1333000
  51.8173000  32.7273000  41.4553000  52.6337568  33.1804996  41.8401477
  50.4993000  33.1813000  41.8973000  49.8968139  32.3232695  42.1954499
  50.6243000  34.1303000  43.0923000  51.1955969  33.6045640  43.8573626
  51.1880187  34.9985799  42.7511090  49.2923000  34.5873000  43.6773000
  49.4743624  34.9203531  44.6990777  48.9370321  35.4269306  43.0798829
  48.0313000  33.2913000  43.6903000  47.1843000  33.6513000  45.2283000
  46.7710502  34.6591520  45.1888284  46.3771714  32.9337391  45.3757800
  47.8888479  33.5802528  46.0569530  49.7183000  33.8553000  40.7713000
  48.5043000  33.6843000  40.6573000  50.4203000  34.6333000  39.9543000
  51.3917800  34.8268626  40.1514279  49.8103000  35.2713000  38.7953000
  48.9817962  35.8986613  39.1240833  50.8253000  36.1453000  38.0733000
  51.6567211  35.5296572  37.7300466  50.3499216  36.6232470  37.2167474
  51.1973702  36.9099606  38.7551777  49.2393000  34.2233000  37.8483000
  48.0973000  34.3313000  37.4063000  50.0373000  33.1993000  37.5573000
  50.9702713  33.1644178  37.9425883  49.6293000  32.1443000  36.6393000
  49.3096657  32.5818749  35.6935404  50.7933000  31.1883000  36.3673000
  51.5335089  31.8251669  35.8829544  51.1862744  30.8358709  37.3209587
  50.4863000  29.9893000  35.4683000  49.6231897  29.4602920  35.8723941
  50.1853000  30.4383000  34.0463000  51.0481819  30.9670186  33.6413429
  49.9703646  29.5671232  33.4274668  49.3213791  31.1029269  34.0497738
  51.6383000  28.9943000  35.4923000  51.7927642  28.6410188  36.5118257
  51.4018163  28.1482288  34.8470557  52.5462953  29.4802449  35.1352270
  48.4273000  31.3733000  37.1763000  47.4713000  31.1133000  36.4473000
  48.4763000  31.0263000  38.4583000  49.3227730  31.1768993  38.9883025
  47.3533000  30.3743000  39.1203000  47.1811403  29.3946196  38.6745573
  47.6413000  30.1893000  40.6103000  48.4543041  29.4686015  40.6981483
  47.9670095  31.1531376  41.0014911  46.4423000  29.6993000  41.4053000
  45.6251172  30.4081441  41.2716844  46.1445277  28.7250446  41.0176660
  46.7693000  29.5773000  42.8823000  47.4845711  28.7655632  43.0148506
  47.2159350  30.5129697  43.2186611  45.5173000  29.2893000  43.7013000
  44.9324448  28.5329500  43.1778693  45.8252738  28.9019186  44.6724781
  44.6863000  30.5143000  43.8953000  44.4004619  30.8731699  42.9955174
  43.8683619  30.2833034  44.4409353  45.2279162  31.2151228  44.3806848
  46.0603000  31.1603000  38.9353000  45.0333000  30.5953000  38.5543000
  46.1093000  32.4543000  39.2423000  46.9631110  32.8450183  39.6143824
  44.9473000  33.3293000  39.1103000  44.1356659  32.9631500  39.7390157
  45.2983000  34.7543000  39.5453000  46.2172398  35.0340762  39.0301551
  44.4915657  35.4180923  39.2343987  45.5023000  34.8743000  41.0433000
  45.0293000  33.9863000  41.7833000  46.1253000  35.8653000  41.4803000
  44.4103000  33.3433000  37.6813000  43.2063000  33.2163000  37.4623000
  45.2993000  33.5223000  36.7113000  46.2688218  33.7109675  36.9223245
  44.8793000  33.5393000  35.3133000  44.0694504  34.2574972  35.1850985
  46.0353000  33.9383000  34.3973000  46.5006496  34.8474130  34.7781707
  46.7809732  33.1452817  34.3407897  45.6113000  34.2313000  32.9853000
  44.5933000  35.1353000  32.7273000  44.1043085  35.6361554  33.5628424
  44.1943000  35.4063000  31.4263000  43.3930077  36.1212609  31.2395857
  44.8123000  34.7703000  30.3683000  44.5025923  34.9803872  29.3445596
  45.8283000  33.8633000  30.6113000  46.3258147  33.3646467  29.7794802
  46.2143000  33.5883000  31.9173000  47.0006208  32.8587387  32.1110519
  44.2903000  32.1953000  34.8803000  43.3453000  32.1493000  34.0933000
  44.8223000  31.1073000  35.4323000  45.6525545  31.1855377  36.0020856
  44.2733000  29.7743000  35.1863000  44.2131147  29.5953708  34.1127725
  45.1613000  28.6953000  35.8133000  45.3848274  29.0145082  36.8312592
  44.5777105  27.7751218  35.8415025  46.4603000  28.4483000  35.0633000
  46.2496037  27.8187289  34.1988070  46.8561827  29.4064036  34.7265264
  47.4833000  27.7623000  35.9513000  48.4379175  28.2766198  35.8404869
  47.1488359  27.8371130  36.9860155  47.6503000  26.3003000  35.5783000
  46.7092120  25.7844885  35.7690679  47.8889973  26.2388104  34.5165365
  48.7373000  25.6583000  36.3693000  48.5161039  25.7147887  37.3531603
  48.8231916  24.6890425  36.0986295  49.6095020  26.1358454  36.1923446
  42.8463000  29.6503000  35.7163000  41.9883000  29.0483000  35.0713000
  42.6093000  30.2033000  36.9033000  43.3781735  30.5599661  37.4525924
  41.2663000  30.2663000  37.4703000  40.8506057  29.2614280  37.5446615
  41.3003000  30.8863000  38.8693000  41.8198546  31.8405324  38.7821056
  40.2659649  31.0620418  39.1648769  41.9883000  30.0293000  39.9193000
  41.3826127  29.1336204  40.0571472  42.9712352  29.7479785  39.5414168
  42.1433000  30.7433000  41.2473000  42.2663000  31.9873000  41.2483000
  42.1533000  30.0603000  42.2923000  40.3263000  31.0613000  36.5723000
  39.1773000  30.6733000  36.3613000  40.8133000  32.1853000  36.0583000
  41.7274561  32.5171612  36.3308547  40.0183000  33.0113000  35.1563000
  39.0543259  33.2294332  35.6159423  40.7273000  34.3343000  34.8553000
  40.8916335  34.8611168  35.7952776  41.6834424  34.1746418  34.3569016
  39.9343000  35.2593000  33.9773000  39.0583000  36.1803000  34.5313000
  38.9703154  36.2471087  35.6156870  38.3013000  37.0083000  33.7243000
  37.6141515  37.7270023  34.1708362  38.4163000  36.9243000  32.3493000
  37.8207414  37.5766231  31.7106416  39.2863000  36.0133000  31.7853000
  39.3848065  35.9493303  30.7016467  40.0333000  35.1813000  32.5973000
  40.7111444  34.4519225  32.1538643  39.6933000  32.2703000  33.8623000
  38.5353000  32.2073000  33.4493000  40.7163000  31.6883000  33.2423000
  41.6435891  31.7582478  33.6364339  40.5583000  31.0063000  31.9573000
  40.1382557  31.7214929  31.2500794  41.9093000  30.5403000  31.4333000
  42.3384440  29.8166711  32.1263344  41.7796569  30.0743850  30.4564601
  42.5786180  31.3956689  31.3413395  39.5893000  29.8303000  32.0483000
  38.9073000  29.4983000  31.0783000  39.5443000  29.1953000  33.2153000
  40.1768792  29.4654047  33.9548852  38.6443000  28.0743000  33.4513000
  38.4995727  27.5126165  32.5284431  39.2343000  27.1373000  34.5063000
  38.6138188  26.2434309  34.5703333  40.2435639  26.8575058  34.2043041
  39.2793000  27.7713000  35.7703000  39.6519200  27.1682524  36.4176699
  37.2573000  28.5413000  33.8863000  36.3703000  27.7263000  34.1373000
  37.0843000  29.8543000  34.0023000  37.8688370  30.4770767  33.8728772
  35.7833000  30.4363000  34.3143000  35.8559315  31.5173313  34.1951561
  35.0545095  30.0414280  33.6064583  35.3203000  30.1253000  35.7243000
  34.1353000  29.8933000  35.9603000  36.2613000  30.0993000  36.6623000
  37.2352313  30.1697568  36.4042438  35.9313000  29.8963000  38.0693000
  34.9480531  29.4334871  38.1537328  36.9613000  28.9823000  38.7383000
  37.9471519  29.3254956  38.4245931  36.8567816  29.1145796  39.8151835
  36.8033000  27.5113000  38.3913000  35.8315544  27.1724311  38.7504368
  36.8472379  27.4037133  37.3075119  37.8993000  26.6723000  39.0283000
  38.1125732  27.0638387  40.0229411  37.5542226  25.6416312  39.1104150
  39.1313000  26.6923000  38.2433000  39.0475052  26.9054392  37.2596082
  40.3383000  26.4323000  38.7353000  40.4873000  26.1543000  40.0243000
  39.6802529  26.1407385  40.6314170  41.4070642  25.9575585  40.3923030
  41.4013000  26.4683000  37.9443000  41.2915608  26.6939996  36.9659764
  42.3161197  26.2698641  38.3235451  35.8303000  31.2253000  38.8133000
  35.7163000  31.2563000  40.0403000  35.8773000  32.3193000  38.0593000
  36.1571435  32.2452567  37.0916717  35.5783000  33.6433000  38.5933000
  34.7699096  33.5733073  39.3211084  36.8083000  34.2343000  39.2843000
  36.5596383  35.2595346  39.5584544  36.9802342  33.6487590  40.1874503
  38.0663000  34.2293000  38.4303000  38.4224493  33.2030882  38.3400345
  37.8182065  34.6155238  37.4416732  39.1533000  35.0893000  39.0513000
  38.9986657  36.1225330  38.7404675  39.0728905  35.0208864  40.1361748
  40.5353000  34.6313000  38.6163000  40.6064688  33.5549660  38.7729545
  40.6531138  34.8521067  37.5554214  41.6093000  35.3173000  39.3883000
  41.5005671  35.1124744  40.3713175  42.5115165  34.9897751  39.0739233
  41.5437953  36.3146354  39.2429375  35.1083000  34.5713000  37.4793000
  34.6523000  35.3633000  37.8853000  35.3123000  34.2903000  36.2983000
  54.4513000  58.9453000  54.2583000  58.1403000  60.3863000  53.0253000
  57.6643000  59.0753000  53.8293000  58.7583000  57.9483000  53.4953000
  56.2923000  58.6483000  53.4673000  57.8673000  59.3653000  55.4523000
  56.8683000  60.5283000  56.1423000  55.3473000  60.1483000  55.8273000
  57.2133000  61.9173000  55.7533000  57.0923000  60.2913000  57.7263000
  56.0323000  59.5743000  58.7093000  55.4933000  58.2313000  58.0093000
  54.9423000  60.4983000  59.1023000  56.9153000  59.0983000  59.9753000
  57.6283000  60.0843000  60.7273000  56.9065550  60.7607635  61.1054036
  58.3020607  60.6028117  60.0958943  58.3823000  59.4243000  61.8723000
  58.8365766  60.1559257  62.4886096  57.4893000  58.5503000  62.6043000
  58.1433000  57.2703000  62.7183000  58.4915505  57.2873897  63.7182553
  57.0863000  56.2353000  62.8203000  56.2683000  55.8503000  61.8433000
  56.1836235  56.1508314  60.8125528  55.4493000  54.9263000  62.3363000
  55.7403000  54.7543000  63.6233000  55.2083000  53.9593000  64.5523000
  54.2033000  53.1803000  64.1603000  53.7976390  52.5276083  64.8001693
  53.8536678  53.2475470  63.2258295  55.6583000  53.9433000  65.8153000
  56.7153000  54.7853000  66.1633000  57.1858758  54.8835168  67.1281813
  57.2513000  55.6113000  65.1713000  56.7483000  55.5763000  63.9263000
  59.4943000  58.5453000  61.3123000  59.7443258  58.8144361  60.3190559
  60.6453000  58.6473000  62.1603000  60.4679709  59.2795337  62.8701760
  58.9253000  57.1583000  61.4253000  58.2089036  56.7748474  60.7461672
  60.0023000  56.2243000  61.5713000  60.8309567  56.6439482  61.3023901
  80.2033000  49.3943000  74.1273000  82.6283000  66.6243000  97.6273000
   7.7793000  83.2703000  70.4903000  90.4663000  44.1403000  65.4003000
  46.3883000  72.2453000  15.6413000  90.5613000  32.0413000  48.4063000
  54.6083000  22.2473000  80.5753000  33.6913000  37.6043000  65.5953000
  62.6703000   8.6283000  24.0933000   9.3403000  21.1853000   6.4623000
  45.5533000  71.0033000  96.1713000  65.1613000   9.8263000  72.4093000
   7.6753000  58.1953000  54.5223000  94.2553000   4.7503000  81.8773000
   6.0063000   8.8023000  28.8263000  39.2773000  75.9913000  23.8763000
  21.3573000  67.9083000  56.2413000  65.6923000  54.5923000  79.2363000
  44.0143000  28.8833000  13.2583000  27.3553000  72.4553000  79.7013000
  59.4463000   2.4383000  52.7363000  82.8593000  51.5813000  12.4093000
  74.6713000  96.9273000  33.7163000  22.2843000  45.3483000   8.4583000
  42.7423000  11.2733000  45.3663000  70.0653000  95.1773000  56.2633000
  23.6583000  11.2553000   4.6993000  15.0573000  41.2793000  32.3373000
  60.5043000  61.1723000  76.0643000  49.2503000  25.8443000  80.8853000
  61.6233000  12.6773000  15.9903000  41.4853000  82.2083000  30.3263000
  14.0773000  48.9573000  79.3023000  66.1533000  64.8153000  20.6523000
  18.0083000  75.3033000  57.3443000  15.3713000   7.1183000  86.4453000
  18.0123000  40.3103000  79.0643000  25.8753000  28.4613000  58.2993000
   4.5123000  66.6733000  59.5023000  29.6503000  40.8943000  89.0083000
  37.5483000   2.9993000  86.8893000   7.5563000  10.9973000  35.1273000
  75.8993000  78.0393000  93.5043000  54.6663000  19.3093000  65.8103000
  71.2033000  62.1163000  95.8643000  97.9423000  43.9123000  64.9453000
   5.4343000  11.8473000  83.0693000  93.1433000  38.8773000  12.2803000
  26.7793000  30.3883000  45.0583000  76.2013000  58.5503000  12.5913000
  75.0193000  16.1733000   9.2723000  49.7683000  11.2353000  71.6063000
  81.9403000  40.1473000  30.2983000  92.0053000  20.6863000  70.6823000
  91.3333000  71.6533000  68.6783000  85.6963000  38.9083000  10.0803000
  92.1383000  38.8333000   4.6603000  21.0203000  88.4673000  69.8223000
  96.6343000  34.2813000   3.1913000  69.5543000  21.3853000  12.5833000
  85.0993000  20.6733000  57.3903000  36.9303000   6.2083000  93.3943000
  91.3623000  81.4563000  39.8713000  17.7783000   5.8333000  25.9863000
  30.9673000  13.3993000  74.9193000  14.9513000  19.3723000  64.8693000
  98.2403000  42.4503000   5.7393000  38.4513000  74.1203000  11.5033000
  27.3463000   2.5953000  45.6633000   6.3633000  90.5693000  89.4443000
  14.0293000  54.4473000  59.6413000  35.7513000  14.0853000  10.7123000
  87.7723000  10.3923000  54.1863000  78.1483000  68.9223000  78.9543000
  34.4343000  64.7483000  92.1573000   3.7793000  92.9733000  16.6203000
  63.0203000  56.0083000  72.7123000  15.3063000  23.9853000   4.4933000
  33.3343000  88.5053000  88.3273000  59.0373000  51.8013000  96.4743000
  17.6383000  47.3733000  30.7193000  32.3883000  73.2503000  22.3803000
  19.0733000  88.6383000  26.5393000  90.2043000  52.5323000   8.0763000
  23.7893000  94.4393000  14.9573000  72.8283000  15.2063000  28.9753000
  30.4753000  37.5983000  93.3343000   7.0403000  28.0173000  42.2653000
  20.4263000   9.8273000  41.4643000  73.4313000  88.4013000  80.7283000
  38.8043000   9.0093000  68.8463000   3.7443000  67.9213000  68.6713000
  69.2983000  73.7003000  23.6383000  10.4083000  49.0843000  32.1413000
  41.4443000  67.5473000   5.2343000  47.8333000  10.4643000  49.3353000
  78.0123000  21.4213000  59.4683000  58.4753000   9.7983000  43.6563000
  73.0233000  23.3273000  43.5663000  48.7543000  74.7833000  56.3513000
  49.7115000  74.7833000  56.3513000  48.5143120  75.7099270  56.3513000
  45.9603000  72.7353000  48.3483000  46.9175000  72.7353000  48.3483000
  45.7203120  73.6619270  48.3483000  43.4133000  79.1613000  44.6923000
  44.3705000  79.1613000  44.6923000  43.1733120  80.0879270  44.6923000
  37.4913000  78.0473000  48.3883000  38.4485000  78.0473000  48.3883000
  37.2513120  78.9739270  48.3883000  43.9713000  74.7423000  39.6683000
  44.9285000  74.7423000  39.6683000  43.7313120  75.6689270  39.6683000
  38.1383000  78.7103000  37.1993000  39.0955000  78.7103000  37.1993000
  37.8983120  79.6369270  37.1993000  53.1143000  72.8603000  46.0123000
  54.0715000  72.8603000  46.0123000  52.8743120  73.7869270  46.0123000
  61.9503000  69.2603000  50.7073000  62.9075000  69.2603000  50.7073000
  61.7103120  70.1869270  50.7073000  62.2803000  66.9193000  49.1983000
  63.2375000  66.9193000  49.1983000  62.0403120  67.8459270  49.1983000
  60.0523000  71.1793000  51.0813000  61.0095000  71.1793000  51.0813000
  59.8123120  72.1059270  51.0813000  62.4193000  68.4023000  53.1953000
  63.3765000  68.4023000  53.1953000  62.1793120  69.3289270  53.1953000
  64.0473000  60.0183000  57.4753000  65.0045000  60.0183000  57.4753000
  63.8073120  60.9449270  57.4753000  59.3283000  63.4563000  61.6903000
  60.2855000  63.4563000  61.6903000  59.0883120  64.3829270  61.6903000
  45.7723000  70.5013000  65.9623000  46.7295000  70.5013000  65.9623000
  45.5323120  71.4279270  65.9623000  38.6863000  77.0223000  52.9013000
  39.6435000  77.0223000  52.9013000  38.4463120  77.9489270  52.9013000
  31.9503000  71.8173000  53.0803000  32.9075000  71.8173000  53.0803000
  31.7103120  72.7439270  53.0803000  45.7693000  51.6903000  45.9033000
  46.7265000  51.6903000  45.9033000  45.5293120  52.6169270  45.9033000
  51.2533000  55.2993000  58.0503000  52.2105000  55.2993000  58.0503000
  51.0133120  56.2259270  58.0503000  49.5773000  56.7823000  59.7223000
  50.5345000  56.7823000  59.7223000  49.3373120  57.7089270  59.7223000
  47.4613000  56.8783000  68.1613000  48.4185000  56.8783000  68.1613000
  47.2213120  57.8049270  68.1613000  35.4003000  61.8403000  66.2223000
  36.3575000  61.8403000  66.2223000  35.1603120  62.7669270  66.2223000
  39.7883000  51.0683000  50.3183000  40.7455000  51.0683000  50.3183000
  39.5483120  51.9949270  50.3183000  51.1133000  73.8203000  53.9313000
  52.0705000  73.8203000  53.9313000  50.8733120  74.7469270  53.9313000
  31.2453000  52.2683000  53.8673000  32.2025000  52.2683000  53.8673000
  31.0053120  53.1949270  53.8673000  32.9253000  50.1733000  53.0243000
  33.8825000  50.1733000  53.0243000  32.6853120  51.0999270  53.0243000
  29.2193000  46.7663000  45.2143000  30.1765000  46.7663000  45.2143000
  28.9793120  47.6929270  45.2143000  63.8163000  65.1523000  49.9463000
  64.7735000  65.1523000  49.9463000  63.5763120  66.0789270  49.9463000
  25.3023000  56.7703000  48.6093000  26.2595000  56.7703000  48.6093000
  25.0623120  57.6969270  48.6093000  30.8203000  58.5523000  54.6943000
  31.7775000  58.5523000  54.6943000  30.5803120  59.4789270  54.6943000
  30.5243000  57.8813000  48.9653000  31.4815000  57.8813000  48.9653000
  30.2843120  58.8079270  48.9653000  29.6553000  60.9433000  54.6903000
  30.6125000  60.9433000  54.6903000  29.4153120  61.8699270  54.6903000
  30.8843000  62.5483000  63.1773000  31.8415000  62.5483000  63.1773000
  30.6443120  63.4749270  63.1773000  33.8853000  62.8273000  53.8013000
  34.8425000  62.8273000  53.8013000  33.6453120  63.7539270  53.8013000
  32.0643000  57.2413000  51.1283000  33.0215000  57.2413000  51.1283000
  31.8243120  58.1679270  51.1283000  31.8153000  61.8063000  52.7473000
  32.7725000  61.8063000  52.7473000  31.5753120  62.7329270  52.7473000
  40.9583000  48.9453000  45.9133000  41.9155000  48.9453000  45.9133000
  40.7183120  49.8719270  45.9133000  39.5873000  48.4463000  43.5253000
  40.5445000  48.4463000  43.5253000  39.3473120  49.3729270  43.5253000
  33.4373000  57.8163000  47.6743000  34.3945000  57.8163000  47.6743000
  33.1973120  58.7429270  47.6743000  30.2463000  60.2773000  40.4013000
  31.2035000  60.2773000  40.4013000  30.0063120  61.2039270  40.4013000
  23.7393000  60.1353000  41.1843000  24.6965000  60.1353000  41.1843000
  23.4993120  61.0619270  41.1843000  24.4443000  55.5493000  41.5013000
  25.4015000  55.5493000  41.5013000  24.2043120  56.4759270  41.5013000
  21.9043000  63.0523000  49.3973000  22.8615000  63.0523000  49.3973000
  21.6643120  63.9789270  49.3973000  24.8343000  64.5403000  48.3123000
  25.7915000  64.5403000  48.3123000  24.5943120  65.4669270  48.3123000
  24.3413000  59.3023000  47.9123000  25.2985000  59.3023000  47.9123000
  24.1013120  60.2289270  47.9123000  22.8173000  60.7753000  49.8113000
  23.7745000  60.7753000  49.8113000  22.5773120  61.7019270  49.8113000
  31.0113000  64.2193000  41.2093000  31.9685000  64.2193000  41.2093000
  30.7713120  65.1459270  41.2093000  35.5853000  67.4583000  43.8403000
  36.5425000  67.4583000  43.8403000  35.3453120  68.3849270  43.8403000
  37.9493000  73.0463000  50.2973000  38.9065000  73.0463000  50.2973000
  37.7093120  73.9729270  50.2973000  48.2533000  47.8073000  45.5043000
  49.2105000  47.8073000  45.5043000  48.0133120  48.7339270  45.5043000
  46.5603000  47.7153000  37.7373000  47.5175000  47.7153000  37.7373000
  46.3203120  48.6419270  37.7373000  39.2373000  63.4423000  34.7653000
  40.1945000  63.4423000  34.7653000  38.9973120  64.3689270  34.7653000
  51.4243000  56.4363000  53.9343000  52.3815000  56.4363000  53.9343000
  51.1843120  57.3629270  53.9343000  31.0443000  70.1093000  37.7363000
  32.0015000  70.1093000  37.7363000  30.8043120  71.0359270  37.7363000
  53.4943000  61.4003000  41.4743000  54.4515000  61.4003000  41.4743000
  53.2543120  62.3269270  41.4743000  55.3903000  53.3673000  42.3183000
  56.3475000  53.3673000  42.3183000  55.1503120  54.2939270  42.3183000
  53.9613000  51.1273000  39.7293000  54.9185000  51.1273000  39.7293000
  53.7213120  52.0539270  39.7293000  47.6423000  49.2313000  42.9903000
  48.5995000  49.2313000  42.9903000  47.4023120  50.1579270  42.9903000
  68.6453000  61.6163000  36.5353000  69.6025000  61.6163000  36.5353000
  68.4053120  62.5429270  36.5353000  70.7223000  59.6303000  39.4143000
  71.6795000  59.6303000  39.4143000  70.4823120  60.5569270  39.4143000
  64.9133000  65.8173000  45.4663000  65.8705000  65.8173000  45.4663000
  64.6733120  66.7439270  45.4663000  46.4373000  49.8813000  38.9823000
  47.3945000  49.8813000  38.9823000  46.1973120  50.8079270  38.9823000
  71.2803000  64.8173000  53.2843000  72.2375000  64.8173000  53.2843000
  71.0403120  65.7439270  53.2843000  46.4953000  52.1923000  43.3623000
  47.4525000  52.1923000  43.3623000  46.2553120  53.1189270  43.3623000
  77.8403000  50.7313000  38.3573000  78.7975000  50.7313000  38.3573000
  77.6003120  51.6579270  38.3573000  78.1713000  44.3383000  40.4903000
  79.1285000  44.3383000  40.4903000  77.9313120  45.2649270  40.4903000
  44.4413000  66.5433000  35.5323000  45.3985000  66.5433000  35.5323000
  44.2013120  67.4699270  35.5323000  37.7413000  65.3303000  37.0713000
  38.6985000  65.3303000  37.0713000  37.5013120  66.2569270  37.0713000
  48.4023000  42.3283000  37.1983000  49.3595000  42.3283000  37.1983000
  48.1623120  43.2549270  37.1983000  30.9003000  67.4623000  38.0813000
  31.8575000  67.4623000  38.0813000  30.6603120  68.3889270  38.0813000
  34.8263000  65.8603000  36.9553000  35.7835000  65.8603000  36.9553000
  34.5863120  66.7869270  36.9553000  42.2313000  69.6693000  33.5033000
  43.1885000  69.6693000  33.5033000  41.9913120  70.5959270  33.5033000
  58.9493000  37.9983000  34.1183000  59.9065000  37.9983000  34.1183000
  58.7093120  38.9249270  34.1183000  32.9973000  71.1233000  45.8153000
  33.9545000  71.1233000  45.8153000  32.7573120  72.0499270  45.8153000
  61.1513000  66.1983000  47.4693000  62.1085000  66.1983000  47.4693000
  60.9113120  67.1249270  47.4693000  63.0093000  62.9713000  48.5813000
  63.9665000  62.9713000  48.5813000  62.7693120  63.8979270  48.5813000
  56.7343000  60.6843000  41.4413000  57.6915000  60.6843000  41.4413000
  56.4943120  61.6109270  41.4413000  59.6063000  67.2603000  41.4503000
  60.5635000  67.2603000  41.4503000  59.3663120  68.1869270  41.4503000
  57.4533000  48.5843000  63.1123000  58.4105000  48.5843000  63.1123000
  57.2133120  49.5109270  63.1123000  59.7883000  61.1983000  39.5573000
  60.7455000  61.1983000  39.5573000  59.5483120  62.1249270  39.5573000
  64.0033000  67.2313000  37.9423000  64.9605000  67.2313000  37.9423000
  63.7633120  68.1579270  37.9423000  61.1783000  66.7693000  43.2183000
  62.1355000  66.7693000  43.2183000  60.9383120  67.6959270  43.2183000
  62.3893000  59.8813000  39.1943000  63.3465000  59.8813000  39.1943000
  62.1493120  60.8079270  39.1943000  69.4033000  61.8373000  39.0453000
  70.3605000  61.8373000  39.0453000  69.1633120  62.7639270  39.0453000
  64.3143000  66.4993000  42.1663000  65.2715000  66.4993000  42.1663000
  64.0743120  67.4259270  42.1663000  71.9743000  63.9723000  44.9013000
  72.9315000  63.9723000  44.9013000  71.7343120  64.8989270  44.9013000
  64.4853000  62.9993000  45.7963000  65.4425000  62.9993000  45.7963000
  64.2453120  63.9259270  45.7963000  69.0053000  56.0153000  46.5193000
  69.9625000  56.0153000  46.5193000  68.7653120  56.9419270  46.5193000
  72.1273000  62.9383000  51.5003000  73.0845000  62.9383000  51.5003000
  71.8873120  63.8649270  51.5003000  65.6763000  59.7773000  53.0563000
  66.6335000  59.7773000  53.0563000  65.4363120  60.7039270  53.0563000
  66.1833000  66.4123000  50.4263000  67.1405000  66.4123000  50.4263000
  65.9433120  67.3389270  50.4263000  65.2053000  68.2693000  52.2123000
  66.1625000  68.2693000  52.2123000  64.9653120  69.1959270  52.2123000
  70.2223000  64.3313000  56.0263000  71.1795000  64.3313000  56.0263000
  69.9823120  65.2579270  56.0263000  70.3823000  61.5653000  54.2133000
  71.3395000  61.5653000  54.2133000  70.1423120  62.4919270  54.2133000
  65.9173000  64.2453000  63.1053000  66.8745000  64.2453000  63.1053000
  65.6773120  65.1719270  63.1053000  62.7533000  66.1933000  59.9433000
  63.7105000  66.1933000  59.9433000  62.5133120  67.1199270  59.9433000
  74.6053000  56.1563000  59.2293000  75.5625000  56.1563000  59.2293000
  74.3653120  57.0829270  59.2293000  77.0633000  52.1563000  59.6173000
  78.0205000  52.1563000  59.6173000  76.8233120  53.0829270  59.6173000
  74.9513000  59.5933000  53.0983000  75.9085000  59.5933000  53.0983000
  74.7113120  60.5199270  53.0983000  58.1733000  38.1303000  31.5923000
  59.1305000  38.1303000  31.5923000  57.9333120  39.0569270  31.5923000
  77.4873000  50.6563000  41.1953000  78.4445000  50.6563000  41.1953000
  77.2473120  51.5829270  41.1953000  62.7123000  42.1113000  27.1303000
  63.6695000  42.1113000  27.1303000  62.4723120  43.0379270  27.1303000
  78.4473000  46.6713000  53.5393000  79.4045000  46.6713000  53.5393000
  78.2073120  47.5979270  53.5393000  83.2803000  44.9713000  53.6513000
  84.2375000  44.9713000  53.6513000  83.0403120  45.8979270  53.6513000
  83.0333000  42.5603000  48.9383000  83.9905000  42.5603000  48.9383000
  82.7933120  43.4869270  48.9383000  79.7383000  43.1393000  47.5573000
  80.6955000  43.1393000  47.5573000  79.4983120  44.0659270  47.5573000
  75.4763000  40.3483000  41.2543000  76.4335000  40.3483000  41.2543000
  75.2363120  41.2749270  41.2543000  75.4043000  44.2723000  42.0123000
  76.3615000  44.2723000  42.0123000  75.1643120  45.1989270  42.0123000
  72.6983000  43.7233000  40.8073000  73.6555000  43.7233000  40.8073000
  72.4583120  44.6499270  40.8073000  71.3423000  42.3763000  42.2033000
  72.2995000  42.3763000  42.2033000  71.1023120  43.3029270  42.2033000
  69.0813000  41.2783000  44.5163000  70.0385000  41.2783000  44.5163000
  68.8413120  42.2049270  44.5163000  75.3573000  37.3523000  41.7593000
  76.3145000  37.3523000  41.7593000  75.1173120  38.2789270  41.7593000
  70.2593000  29.1623000  47.9103000  71.2165000  29.1623000  47.9103000
  70.0193120  30.0889270  47.9103000  76.8863000  62.9173000  34.5963000
  77.8435000  62.9173000  34.5963000  76.6463120  63.8439270  34.5963000
  81.4733000  28.9973000  45.4963000  82.4305000  28.9973000  45.4963000
  81.2333120  29.9239270  45.4963000  63.1383000  61.9153000  31.8353000
  64.0955000  61.9153000  31.8353000  62.8983120  62.8419270  31.8353000
  55.7103000  53.1503000  24.9953000  56.6675000  53.1503000  24.9953000
  55.4703120  54.0769270  24.9953000  54.2583000  45.0593000  36.6103000
  55.2155000  45.0593000  36.6103000  54.0183120  45.9859270  36.6103000
  49.0273000  44.9823000  36.6373000  49.9845000  44.9823000  36.6373000
  48.7873120  45.9089270  36.6373000  82.8983000  37.7013000  51.8843000
  83.8555000  37.7013000  51.8843000  82.6583120  38.6279270  51.8843000
  78.6893000  34.6663000  51.4763000  79.6465000  34.6663000  51.4763000
  78.4493120  35.5929270  51.4763000  76.3153000  35.6303000  52.8663000
  77.2725000  35.6303000  52.8663000  76.0753120  36.5569270  52.8663000
  79.6583000  41.9893000  62.6273000  80.6155000  41.9893000  62.6273000
  79.4183120  42.9159270  62.6273000  73.3213000  49.6033000  60.5513000
  74.2785000  49.6033000  60.5513000  73.0813120  50.5299270  60.5513000
  71.6113000  41.6343000  67.2813000  72.5685000  41.6343000  67.2813000
  71.3713120  42.5609270  67.2813000  68.2863000  47.0363000  62.8673000
  69.2435000  47.0363000  62.8673000  68.0463120  47.9629270  62.8673000
  69.8153000  41.6893000  58.3673000  70.7725000  41.6893000  58.3673000
  69.5753120  42.6159270  58.3673000  44.6693000  70.1413000  21.3033000
  45.6265000  70.1413000  21.3033000  44.4293120  71.0679270  21.3033000
  66.1613000  45.6273000  43.1983000  67.1185000  45.6273000  43.1983000
  65.9213120  46.5539270  43.1983000  60.1663000  45.4063000  42.3673000
  61.1235000  45.4063000  42.3673000  59.9263120  46.3329270  42.3673000
  59.6603000  45.5823000  39.7643000  60.6175000  45.5823000  39.7643000
  59.4203120  46.5089270  39.7643000  63.6453000  39.8173000  37.9783000
  64.6025000  39.8173000  37.9783000  63.4053120  40.7439270  37.9783000
  56.6383000  39.9183000  40.0873000  57.5955000  39.9183000  40.0873000
  56.3983120  40.8449270  40.0873000  58.8533000  34.4863000  34.4863000
  59.8105000  34.4863000  34.4863000  58.6133120  35.4129270  34.4863000
  58.5133000  37.3143000  39.1503000  59.4705000  37.3143000  39.1503000
  58.2733120  38.2409270  39.1503000  56.2253000  35.1113000  46.7883000
  57.1825000  35.1113000  46.7883000  55.9853120  36.0379270  46.7883000
  69.7113000  30.4063000  41.2503000  70.6685000  30.4063000  41.2503000
  69.4713120  31.3329270  41.2503000  65.4383000  27.9223000  51.8693000
  66.3955000  27.9223000  51.8693000  65.1983120  28.8489270  51.8693000
  61.8013000  32.4133000  57.3703000  62.7585000  32.4133000  57.3703000
  61.5613120  33.3399270  57.3703000  36.3603000  35.3913000  21.1563000
  37.3175000  35.3913000  21.1563000  36.1203120  36.3179270  21.1563000
  55.0623000  33.0683000  26.2263000  56.0195000  33.0683000  26.2263000
  54.8223120  33.9949270  26.2263000  56.7943000  35.9463000  54.0113000
  57.7515000  35.9463000  54.0113000  56.5543120  36.8729270  54.0113000
  56.1953000  34.1573000  52.6183000  57.1525000  34.1573000  52.6183000
  55.9553120  35.0839270  52.6183000  58.0063000  39.1033000  47.1263000
  58.9635000  39.1033000  47.1263000  57.7663120  40.0299270  47.1263000
  55.6963000  37.6783000  47.5263000  56.6535000  37.6783000  47.5263000
  55.4563120  38.6049270  47.5263000  52.2383000  40.2123000  43.8853000
  53.1955000  40.2123000  43.8853000  51.9983120  41.1389270  43.8853000
  51.4403000  37.4033000  44.8253000  52.3975000  37.4033000  44.8253000
  51.2003120  38.3299270  44.8253000  48.2133000  43.2523000  49.4263000
  49.1705000  43.2523000  49.4263000  47.9733120  44.1789270  49.4263000
  52.4403000  46.8053000  39.6363000  53.3975000  46.8053000  39.6363000
  52.2003120  47.7319270  39.6363000  54.5773000  43.2893000  43.7163000
  55.5345000  43.2893000  43.7163000  54.3373120  44.2159270  43.7163000
  50.5133000  43.2403000  41.0813000  51.4705000  43.2403000  41.0813000
  50.2733120  44.1669270  41.0813000  47.5723000  39.5813000  51.0423000
  48.5295000  39.5813000  51.0423000  47.3323120  40.5079270  51.0423000
  54.9863000  37.4813000  50.0483000  55.9435000  37.4813000  50.0483000
  54.7463120  38.4079270  50.0483000  45.5143000  47.2723000  49.3053000
  46.4715000  47.2723000  49.3053000  45.2743120  48.1989270  49.3053000
  49.2723000  36.1373000  51.2773000  50.2295000  36.1373000  51.2773000
  49.0323120  37.0639270  51.2773000  57.2833000  38.3983000  62.4153000
  58.2405000  38.3983000  62.4153000  57.0433120  39.3249270  62.4153000
  56.3203000  48.2573000  65.5533000  57.2775000  48.2573000  65.5533000
  56.0803120  49.1839270  65.5533000  61.2883000  45.4123000  63.8863000
  62.2455000  45.4123000  63.8863000  61.0483120  46.3389270  63.8863000
  61.6183000  38.5273000  68.8333000  62.5755000  38.5273000  68.8333000
  61.3783120  39.4539270  68.8333000  59.8813000  36.0493000  60.6103000
  60.8385000  36.0493000  60.6103000  59.6413120  36.9759270  60.6103000
  67.3733000  40.8813000  63.8813000  68.3305000  40.8813000  63.8813000
  67.1333120  41.8079270  63.8813000  57.7783000  52.1463000  42.3493000
  58.7355000  52.1463000  42.3493000  57.5383120  53.0729270  42.3493000
  51.7773000  50.7783000  50.7013000  52.7345000  50.7783000  50.7013000
  51.5373120  51.7049270  50.7013000  56.7033000  56.4393000  51.2723000
  57.6605000  56.4393000  51.2723000  56.4633120  57.3659270  51.2723000
  52.7793000  55.5303000  55.9173000  53.7365000  55.5303000  55.9173000
  52.5393120  56.4569270  55.9173000  57.2723000  47.2603000  60.0033000
  58.2295000  47.2603000  60.0033000  57.0323120  48.1869270  60.0033000
  59.3093000  47.1193000  61.7353000  60.2665000  47.1193000  61.7353000
  59.0693120  48.0459270  61.7353000  72.5193000  46.2273000  40.5213000
  73.4765000  46.2273000  40.5213000  72.2793120  47.1539270  40.5213000
  70.4093000  50.8173000  38.6183000  71.3665000  50.8173000  38.6183000
  70.1693120  51.7439270  38.6183000  58.5133000  49.5193000  37.1613000
  59.4705000  49.5193000  37.1613000  58.2733120  50.4459270  37.1613000
  62.4993000  52.9253000  32.6423000  63.4565000  52.9253000  32.6423000
  62.2593120  53.8519270  32.6423000  51.2233000  49.3813000  14.5863000
  52.1805000  49.3813000  14.5863000  50.9833120  50.3079270  14.5863000
  57.2223000  48.5403000  20.1803000  58.1795000  48.5403000  20.1803000
  56.9823120  49.4669270  20.1803000  47.1613000  42.3813000  20.0363000
  48.1185000  42.3813000  20.0363000  46.9213120  43.3079270  20.0363000
  46.7393000  50.1153000  23.6173000  47.6965000  50.1153000  23.6173000
  46.4993120  51.0419270  23.6173000  55.6033000  38.7563000  24.2543000
  56.5605000  38.7563000  24.2543000  55.3633120  39.6829270  24.2543000
  59.9753000  40.8993000  23.3453000  60.9325000  40.8993000  23.3453000
  59.7353120  41.8259270  23.3453000  54.2433000  39.0623000  26.5913000
  55.2005000  39.0623000  26.5913000  54.0033120  39.9889270  26.5913000
  57.9043000  39.4533000  29.2273000  58.8615000  39.4533000  29.2273000
  57.6643120  40.3799270  29.2273000  64.2303000  43.0573000  28.8393000
  65.1875000  43.0573000  28.8393000  63.9903120  43.9839270  28.8393000
  69.2723000  46.9003000  32.5833000  70.2295000  46.9003000  32.5833000
  69.0323120  47.8269270  32.5833000  65.4253000  51.8853000  33.6733000
  66.3825000  51.8853000  33.6733000  65.1853120  52.8119270  33.6733000
  58.8773000  56.6023000  39.6943000  59.8345000  56.6023000  39.6943000
  58.6373120  57.5289270  39.6943000  61.5463000  52.5313000  39.3213000
  62.5035000  52.5313000  39.3213000  61.3063120  53.4579270  39.3213000
  60.9233000  50.4763000  41.6073000  61.8805000  50.4763000  41.6073000
  60.6833120  51.4029270  41.6073000  66.4473000  58.4113000  50.9363000
  67.4045000  58.4113000  50.9363000  66.2073120  59.3379270  50.9363000
  63.6793000  52.2013000  59.1963000  64.6365000  52.2013000  59.1963000
  63.4393120  53.1279270  59.1963000  60.7023000  52.4283000  57.0543000
  61.6595000  52.4283000  57.0543000  60.4623120  53.3549270  57.0543000
  64.8853000  58.3633000  55.4853000  65.8425000  58.3633000  55.4853000
  64.6453120  59.2899270  55.4853000  56.8513000  55.7533000  55.1893000
  57.8085000  55.7533000  55.1893000  56.6113120  56.6799270  55.1893000
  69.8173000  62.2223000  64.5343000  70.7745000  62.2223000  64.5343000
  69.5773120  63.1489270  64.5343000  70.8083000  56.1753000  60.9373000
  71.7655000  56.1753000  60.9373000  70.5683120  57.1019270  60.9373000
  65.0993000  52.4783000  64.2083000  66.0565000  52.4783000  64.2083000
  64.8593120  53.4049270  64.2083000  72.3683000  52.4563000  65.4183000
  73.3255000  52.4563000  65.4183000  72.1283120  53.3829270  65.4183000
  65.3963000  53.4473000  60.3883000  66.3535000  53.4473000  60.3883000
  65.1563120  54.3739270  60.3883000  71.3713000  50.9123000  62.4333000
  72.3285000  50.9123000  62.4333000  71.1313120  51.8389270  62.4333000
  67.4543000  55.4293000  61.9533000  68.4115000  55.4293000  61.9533000
  67.2143120  56.3559270  61.9533000  76.4303000  45.8313000  55.4393000
  77.3875000  45.8313000  55.4393000  76.1903120  46.7579270  55.4393000
  78.3543000  48.2053000  42.6933000  79.3115000  48.2053000  42.6933000
  78.1143120  49.1319270  42.6933000  74.8473000  47.5633000  38.9873000
  75.8045000  47.5633000  38.9873000  74.6073120  48.4899270  38.9873000
  75.0383000  51.9143000  36.5873000  75.9955000  51.9143000  36.5873000
  74.7983120  52.8409270  36.5873000  73.9953000  56.7053000  42.5723000
  74.9525000  56.7053000  42.5723000  73.7553120  57.6319270  42.5723000
  75.4263000  59.6823000  37.0903000  76.3835000  59.6823000  37.0903000
  75.1863120  60.6089270  37.0903000  71.4173000  57.9373000  36.9593000
  72.3745000  57.9373000  36.9593000  71.1773120  58.8639270  36.9593000
  63.5993000  53.5813000  35.0723000  64.5565000  53.5813000  35.0723000
  63.3593120  54.5079270  35.0723000  61.8503000  59.3773000  36.5133000
  62.8075000  59.3773000  36.5133000  61.6103120  60.3039270  36.5133000
  67.1953000  58.2393000  31.7083000  68.1525000  58.2393000  31.7083000
  66.9553120  59.1659270  31.7083000  58.6533000  58.4513000  37.4453000
  59.6105000  58.4513000  37.4453000  58.4133120  59.3779270  37.4453000
  58.5943000  54.0383000  36.4533000  59.5515000  54.0383000  36.4533000
  58.3543120  54.9649270  36.4533000  60.1293000  61.3063000  31.7653000
  61.0865000  61.3063000  31.7653000  59.8893120  62.2329270  31.7653000
  53.9863000  50.8233000  27.2063000  54.9435000  50.8233000  27.2063000
  53.7463120  51.7499270  27.2063000  56.0063000  49.4023000  38.0033000
  56.9635000  49.4023000  38.0033000  55.7663120  50.3289270  38.0033000
  52.9113000  54.0803000  28.1873000  53.8685000  54.0803000  28.1873000
  52.6713120  55.0069270  28.1873000  51.5673000  46.4913000  36.3233000
  52.5245000  46.4913000  36.3233000  51.3273120  47.4179270  36.3233000
  49.3883000  56.0783000  25.2863000  50.3455000  56.0783000  25.2863000
  49.1483120  57.0049270  25.2863000  43.3643000  59.6693000  26.1173000
  44.3215000  59.6693000  26.1173000  43.1243120  60.5959270  26.1173000
  42.5273000  60.4893000  30.2513000  43.4845000  60.4893000  30.2513000
  42.2873120  61.4159270  30.2513000  40.8803000  61.7563000  26.7913000
  41.8375000  61.7563000  26.7913000  40.6403120  62.6829270  26.7913000
  34.8873000  61.7483000  30.7063000  35.8445000  61.7483000  30.7063000
  34.6473120  62.6749270  30.7063000  37.9833000  61.5583000  33.7333000
  38.9405000  61.5583000  33.7333000  37.7433120  62.4849270  33.7333000
  28.0053000  55.2023000  28.9063000  28.9625000  55.2023000  28.9063000
  27.7653120  56.1289270  28.9063000  32.8593000  61.6683000  37.9293000
  33.8165000  61.6683000  37.9293000  32.6193120  62.5949270  37.9293000
  38.6253000  70.7753000  29.0543000  39.5825000  70.7753000  29.0543000
  38.3853120  71.7019270  29.0543000  41.5453000  64.4313000  34.2523000
  42.5025000  64.4313000  34.2523000  41.3053120  65.3579270  34.2523000
  46.9843000  63.0923000  29.5733000  47.9415000  63.0923000  29.5733000
  46.7443120  64.0189270  29.5733000  55.3773000  60.2723000  38.3653000
  56.3345000  60.2723000  38.3653000  55.1373120  61.1989270  38.3653000
  48.4763000  61.7263000  36.6553000  49.4335000  61.7263000  36.6553000
  48.2363120  62.6529270  36.6553000  50.9133000  64.5863000  26.4003000
  51.8705000  64.5863000  26.4003000  50.6733120  65.5129270  26.4003000
  45.0033000  68.9953000  35.0153000  45.9605000  68.9953000  35.0153000
  44.7633120  69.9219270  35.0153000  53.8843000  64.7723000  25.5343000
  54.8415000  64.7723000  25.5343000  53.6443120  65.6989270  25.5343000
  52.0603000  69.5303000  30.8413000  53.0175000  69.5303000  30.8413000
  51.8203120  70.4569270  30.8413000  57.5103000  60.9833000  37.0233000
  58.4675000  60.9833000  37.0233000  57.2703120  61.9099270  37.0233000
  49.5013000  61.6703000  28.2133000  50.4585000  61.6703000  28.2133000
  49.2613120  62.5969270  28.2133000  42.8873000  68.2873000  20.8393000
  43.8445000  68.2873000  20.8393000  42.6473120  69.2139270  20.8393000
  39.9963000  66.6583000  20.6763000  40.9535000  66.6583000  20.6763000
  39.7563120  67.5849270  20.6763000  40.5533000  60.4823000  19.4003000
  41.5105000  60.4823000  19.4003000  40.3133120  61.4089270  19.4003000
  43.3713000  63.8903000  26.5453000  44.3285000  63.8903000  26.5453000
  43.1313120  64.8169270  26.5453000  45.7323000  58.8083000  24.9483000
  46.6895000  58.8083000  24.9483000  45.4923120  59.7349270  24.9483000
  37.4693000  61.4903000  27.0073000  38.4265000  61.4903000  27.0073000
  37.2293120  62.4169270  27.0073000  32.4843000  51.1533000  23.2633000
  33.4415000  51.1533000  23.2633000  32.2443120  52.0799270  23.2633000
  28.9763000  48.4893000  23.8003000  29.9335000  48.4893000  23.8003000
  28.7363120  49.4159270  23.8003000  35.3343000  49.4303000  21.0563000
  36.2915000  49.4303000  21.0563000  35.0943120  50.3569270  21.0563000
  28.7733000  51.8043000  31.1333000  29.7305000  51.8043000  31.1333000
  28.5333120  52.7309270  31.1333000  31.1963000  46.6933000  35.5713000
  32.1535000  46.6933000  35.5713000  30.9563120  47.6199270  35.5713000
  30.0653000  36.9613000  37.3793000  31.0225000  36.9613000  37.3793000
  29.8253120  37.8879270  37.3793000  31.8293000  44.2183000  38.4213000
  32.7865000  44.2183000  38.4213000  31.5893120  45.1449270  38.4213000
  42.9793000  36.5523000  37.2533000  43.9365000  36.5523000  37.2533000
  42.7393120  37.4789270  37.2533000  41.0923000  43.2743000  41.0703000
  42.0495000  43.2743000  41.0703000  40.8523120  44.2009270  41.0703000
  43.4233000  45.5473000  37.2043000  44.3805000  45.5473000  37.2043000
  43.1833120  46.4739270  37.2043000  47.3093000  47.1253000  34.9593000
  48.2665000  47.1253000  34.9593000  47.0693120  48.0519270  34.9593000
  37.8703000  53.3583000  22.1653000  38.8275000  53.3583000  22.1653000
  37.6303120  54.2849270  22.1653000  40.8083000  44.7393000  21.3113000
  41.7655000  44.7393000  21.3113000  40.5683120  45.6659270  21.3113000
  45.8983000  44.5943000  19.0613000  46.8555000  44.5943000  19.0613000
  45.6583120  45.5209270  19.0613000  44.3643000  49.6773000  22.1023000
  45.3215000  49.6773000  22.1023000  44.1243120  50.6039270  22.1023000
  32.8703000  43.9163000  25.7773000  33.8275000  43.9163000  25.7773000
  32.6303120  44.8429270  25.7773000  41.3533000  47.5043000  21.2233000
  42.3105000  47.5043000  21.2233000  41.1133120  48.4309270  21.2233000
  28.9583000  42.3613000  26.2923000  29.9155000  42.3613000  26.2923000
  28.7183120  43.2879270  26.2923000  30.0953000  41.5413000  30.1453000
  31.0525000  41.5413000  30.1453000  29.8553120  42.4679270  30.1453000
  29.0303000  38.1633000  31.1343000  29.9875000  38.1633000  31.1343000
  28.7903120  39.0899270  31.1343000  36.3443000  37.1533000  29.2913000
  37.3015000  37.1533000  29.2913000  36.1043120  38.0799270  29.2913000
  32.9273000  30.9473000  25.5573000  33.8845000  30.9473000  25.5573000
  32.6873120  31.8739270  25.5573000  33.5713000  30.5153000  28.1263000
  34.5285000  30.5153000  28.1263000  33.3313120  31.4419270  28.1263000
  35.6953000  28.2203000  26.7733000  36.6525000  28.2203000  26.7733000
  35.4553120  29.1469270  26.7733000  35.9153000  35.2713000  24.2403000
  36.8725000  35.2713000  24.2403000  35.6753120  36.1979270  24.2403000
  44.0573000  26.7373000  22.7573000  45.0145000  26.7373000  22.7573000
  43.8173120  27.6639270  22.7573000  52.3033000  32.3943000  16.4463000
  53.2605000  32.3943000  16.4463000  52.0633120  33.3209270  16.4463000
  53.1513000  26.8333000  20.6843000  54.1085000  26.8333000  20.6843000
  52.9113120  27.7599270  20.6843000  52.0813000  38.0923000  20.8643000
  53.0385000  38.0923000  20.8643000  51.8413120  39.0189270  20.8643000
  55.2603000  31.6403000  28.1493000  56.2175000  31.6403000  28.1493000
  55.0203120  32.5669270  28.1493000  55.9283000  31.3513000  30.8693000
  56.8855000  31.3513000  30.8693000  55.6883120  32.2779270  30.8693000
  53.0983000  22.4103000  33.3963000  54.0555000  22.4103000  33.3963000
  52.8583120  23.3369270  33.3963000  53.2473000  23.8953000  40.8383000
  54.2045000  23.8953000  40.8383000  53.0073120  24.8219270  40.8383000
  61.2963000  22.2563000  34.5563000  62.2535000  22.2563000  34.5563000
  61.0563120  23.1829270  34.5563000  56.7593000  24.3413000  23.4633000
  57.7165000  24.3413000  23.4633000  56.5193120  25.2679270  23.4633000
  42.1213000  23.0093000  34.9063000  43.0785000  23.0093000  34.9063000
  41.8813120  23.9359270  34.9063000  39.1773000  23.4603000  36.3393000
  40.1345000  23.4603000  36.3393000  38.9373120  24.3869270  36.3393000
  36.3753000  21.2943000  34.0183000  37.3325000  21.2943000  34.0183000
  36.1353120  22.2209270  34.0183000  34.0523000  29.5743000  30.3893000
  35.0095000  29.5743000  30.3893000  33.8123120  30.5009270  30.3893000
  29.2743000  20.4083000  29.7453000  30.2315000  20.4083000  29.7453000
  29.0343120  21.3349270  29.7453000  34.9043000  25.1993000  26.9213000
  35.8615000  25.1993000  26.9213000  34.6643120  26.1259270  26.9213000
  31.1713000  20.8783000  26.9423000  32.1285000  20.8783000  26.9423000
  30.9313120  21.8049270  26.9423000  32.8913000  18.2963000  27.8923000
  33.8485000  18.2963000  27.8923000  32.6513120  19.2229270  27.8923000
  37.3463000  21.8783000  22.9333000  38.3035000  21.8783000  22.9333000
  37.1063120  22.8049270  22.9333000  34.5223000  18.0473000  23.1253000
  35.4795000  18.0473000  23.1253000  34.2823120  18.9739270  23.1253000
  38.0503000  18.7223000  25.5213000  39.0075000  18.7223000  25.5213000
  37.8103120  19.6489270  25.5213000  45.6193000  16.6783000  26.7593000
  46.5765000  16.6783000  26.7593000  45.3793120  17.6049270  26.7593000
  45.2783000  20.3863000  33.3973000  46.2355000  20.3863000  33.3973000
  45.0383120  21.3129270  33.3973000  39.0293000  27.0483000  21.6563000
  39.9865000  27.0483000  21.6563000  38.7893120  27.9749270  21.6563000
  43.7183000  22.8053000  23.1563000  44.6755000  22.8053000  23.1563000
  43.4783120  23.7319270  23.1563000  45.7763000  25.3453000  20.6843000
  46.7335000  25.3453000  20.6843000  45.5363120  26.2719270  20.6843000
  46.6083000  36.1263000  19.0713000  47.5655000  36.1263000  19.0713000
  46.3683120  37.0529270  19.0713000  46.7783000  39.8663000  19.5683000
  47.7355000  39.8663000  19.5683000  46.5383120  40.7929270  19.5683000
  47.2973000  37.3533000  28.3363000  48.2545000  37.3533000  28.3363000
  47.0573120  38.2799270  28.3363000  48.9163000  39.9983000  22.3673000
  49.8735000  39.9983000  22.3673000  48.6763120  40.9249270  22.3673000
  55.9073000  36.8373000  32.5603000  56.8645000  36.8373000  32.5603000
  55.6673120  37.7639270  32.5603000  51.8633000  39.6313000  37.5523000
  52.8205000  39.6313000  37.5523000  51.6233120  40.5579270  37.5523000
  54.5833000  30.6893000  35.3583000  55.5405000  30.6893000  35.3583000
  54.3433120  31.6159270  35.3583000  58.4913000  34.6513000  29.0143000
  59.4485000  34.6513000  29.0143000  58.2513120  35.5779270  29.0143000
  51.3743000  37.6063000  42.1213000  52.3315000  37.6063000  42.1213000
  51.1343120  38.5329270  42.1213000  51.1793000  28.5463000  39.3633000
  52.1365000  28.5463000  39.3633000  50.9393120  29.4729270  39.3633000
  56.2973000  31.4343000  37.5513000  57.2545000  31.4343000  37.5513000
  56.0573120  32.3609270  37.5513000  51.1943000  28.0873000  43.0663000
  52.1515000  28.0873000  43.0663000  50.9543120  29.0139270  43.0663000
  47.1033000  36.7643000  36.8013000  48.0605000  36.7643000  36.8013000
  46.8633120  37.6909270  36.8013000  44.8263000  29.5893000  46.7053000
  45.7835000  29.5893000  46.7053000  44.5863120  30.5159270  46.7053000
  49.1573000  27.1563000  38.7153000  50.1145000  27.1563000  38.7153000
  48.9173120  28.0829270  38.7153000  36.3693000  28.3933000  30.8083000
  37.3265000  28.3933000  30.8083000  36.1293120  29.3199270  30.8083000
  42.4453000  25.4853000  35.6783000  43.4025000  25.4853000  35.6783000
  42.2053120  26.4119270  35.6783000  35.5453000  32.9413000  42.3373000
  36.5025000  32.9413000  42.3373000  35.3053120  33.8679270  42.3373000
  53.9063000  60.6583000  52.9083000  54.8635000  60.6583000  52.9083000
  53.6663120  61.5849270  52.9083000  54.6193000  57.5243000  55.7183000
  55.5765000  57.5243000  55.7183000  54.3793120  58.4509270  55.7183000
  56.9213000  59.9833000  50.5243000  57.8785000  59.9833000  50.5243000
  56.6813120  60.9099270  50.5243000  59.6203000  53.9923000  60.5103000
  60.5775000  53.9923000  60.5103000  59.3803120  54.9189270  60.5103000
   5.9063000  63.6263000   7.0733000   6.8635000  63.6263000   7.0733000
   5.6663120  64.5529270   7.0733000  14.5223000  55.1093000   5.6013000
  15.4795000  55.1093000   5.6013000  14.2823120  56.0359270   5.6013000
  53.1683000   8.8873000  15.1373000  54.1255000   8.8873000  15.1373000
  52.9283120   9.8139270  15.1373000   5.4343000  11.8473000  17.6493000
   6.3915000  11.8473000  17.6493000   5.1943120  12.7739270  17.6493000
  63.6923000  12.1123000  59.6683000  64.6495000  12.1123000  59.6683000
  63.4523120  13.0389270  59.6683000   7.7993000   6.6413000  22.6363000
   8.7565000   6.6413000  22.6363000   7.5593120   7.5679270  22.6363000
   6.3353000   5.7253000  31.6323000   7.2925000   5.7253000  31.6323000
   6.0953120   6.6519270  31.6323000  63.1323000  62.3813000  14.6243000
  64.0895000  62.3813000  14.6243000  62.8923120  63.3079270  14.6243000
  66.6983000   2.3023000  26.5893000  67.6555000   2.3023000  26.5893000
  66.4583120   3.2289270  26.5893000  62.4843000   4.1823000   6.2863000
  63.4415000   4.1823000   6.2863000  62.2443120   5.1089270   6.2863000
  61.3333000   8.3513000  35.8683000  62.2905000   8.3513000  35.8683000
  61.0933120   9.2779270  35.8683000  63.9643000   2.7303000  50.3283000
  64.9215000   2.7303000  50.3283000  63.7243120   3.6569270  50.3283000
   2.5623000  65.2823000  47.5793000   3.5195000  65.2823000  47.5793000
   2.3223120  66.2089270  47.5793000   2.7413000  15.7723000  40.3123000
   3.6985000  15.7723000  40.3123000   2.5013120  16.6989270  40.3123000
  61.6613000   4.3393000  44.7283000  62.6185000   4.3393000  44.7283000
  61.4213120   5.2659270  44.7283000   8.1533000   2.1393000  52.6013000
   9.1105000   2.1393000  52.6013000   7.9133120   3.0659270  52.6013000
  61.9643000   5.4763000  65.1773000  62.9215000   5.4763000  65.1773000
  61.7243120   6.4029270  65.1773000   2.6903000   6.0143000  51.9763000
   3.6475000   6.0143000  51.9763000   2.4503120   6.9409270  51.9763000
   8.3023000   4.8073000  58.1383000   9.2595000   4.8073000  58.1383000
   8.0623120   5.7339270  58.1383000   6.9523000  18.4613000  13.8173000
   7.9095000  18.4613000  13.8173000   6.7123120  19.3879270  13.8173000
  52.6623000   6.6703000  11.9013000  53.6195000   6.6703000  11.9013000
  52.4223120   7.5969270  11.9013000  64.8333000  20.1723000   6.1083000
  65.7905000  20.1723000   6.1083000  64.5933120  21.0989270   6.1083000
  64.8423000  13.4843000  15.9703000  65.7995000  13.4843000  15.9703000
  64.6023120  14.4109270  15.9703000  63.1733000  22.2843000  13.0533000
  64.1305000  22.2843000  13.0533000  62.9333120  23.2109270  13.0533000
  16.2033000   7.5593000  32.3013000  17.1605000   7.5593000  32.3013000
  15.9633120   8.4859270  32.3013000  65.2843000   7.7213000  12.7263000
  66.2415000   7.7213000  12.7263000  65.0443120   8.6479270  12.7263000
  57.4893000  65.4953000  19.1903000  58.4465000  65.4953000  19.1903000
  57.2493120  66.4219270  19.1903000  10.0903000  15.5763000  23.0773000
  11.0475000  15.5763000  23.0773000   9.8503120  16.5029270  23.0773000
  13.2283000  27.7913000  33.1183000  14.1855000  27.7913000  33.1183000
  12.9883120  28.7179270  33.1183000  66.4303000   9.7743000  13.9763000
  67.3875000   9.7743000  13.9763000  66.1903120  10.7009270  13.9763000
  64.9903000   7.0923000  35.7863000  65.9475000   7.0923000  35.7863000
  64.7503120   8.0189270  35.7863000  64.2803000   3.4483000  37.6913000
  65.2375000   3.4483000  37.6913000  64.0403120   4.3749270  37.6913000
  10.2033000   3.9343000  53.3963000  11.1605000   3.9343000  53.3963000
   9.9633120   4.8609270  53.3963000  66.2203000  17.3053000  36.2313000
  67.1775000  17.3053000  36.2313000  65.9803120  18.2319270  36.2313000
  65.9173000   4.7373000  65.8213000  66.8745000   4.7373000  65.8213000
  65.6773120   5.6639270  65.8213000   6.7183000  65.9623000   8.0343000
   7.6755000  65.9623000   8.0343000   6.4783120  66.8889270   8.0343000
   9.4053000  11.3623000  63.9713000  10.3625000  11.3623000  63.9713000
   9.1653120  12.2889270  63.9713000   5.0753000   9.4753000  63.3883000
   6.0325000   9.4753000  63.3883000   4.8353120  10.4019270  63.3883000
  58.4193000  22.3873000  11.0713000  59.3765000  22.3873000  11.0713000
  58.1793120  23.3139270  11.0713000   5.5523000  18.0833000   3.0553000
   6.5095000  18.0833000   3.0553000   5.3123120  19.0099270   3.0553000
  62.3783000  13.9623000  25.7123000  63.3355000  13.9623000  25.7123000
  62.1383120  14.8889270  25.7123000   7.9713000   8.7563000  20.1873000
   8.9285000   8.7563000  20.1873000   7.7313120   9.6829270  20.1873000
  17.8923000  16.4663000   6.3223000  18.8495000  16.4663000   6.3223000
  17.6523120  17.3929270   6.3223000   4.5163000  10.6093000  11.3743000
   5.4735000  10.6093000  11.3743000   4.2763120  11.5359270  11.3743000
   8.7723000  67.0573000  25.3313000   9.7295000  67.0573000  25.3313000
   8.5323120  67.9839270  25.3313000  64.6813000  15.6753000  13.8753000
  65.6385000  15.6753000  13.8753000  64.4413120  16.6019270  13.8753000
  61.3003000  65.8673000  27.0713000  62.2575000  65.8673000  27.0713000
  61.0603120  66.7939270  27.0713000   5.7013000  17.9603000  23.8543000
   6.6585000  17.9603000  23.8543000   5.4613120  18.8869270  23.8543000
   4.7573000  12.9273000  29.6053000   5.7145000  12.9273000  29.6053000
   4.5173120  13.8539270  29.6053000   8.9383000   8.7643000  40.3263000
   9.8955000   8.7643000  40.3263000   8.6983120   9.6909270  40.3263000
  58.8613000  18.4463000  37.6673000  59.8185000  18.4463000  37.6673000
  58.6213120  19.3729270  37.6673000  59.4623000  21.7613000  49.9773000
  60.4195000  21.7613000  49.9773000  59.2223120  22.6879270  49.9773000
  64.2843000   9.1083000  44.8113000  65.2415000   9.1083000  44.8113000
  64.0443120  10.0349270  44.8113000  57.9073000  15.3223000  52.5323000
  58.8645000  15.3223000  52.5323000  57.6673120  16.2489270  52.5323000
   5.3603000  15.2153000  63.0753000   6.3175000  15.2153000  63.0753000
   5.1203120  16.1419270  63.0753000  54.4143000  12.2593000  65.7473000
  55.3715000  12.2593000  65.7473000  54.1743120  13.1859270  65.7473000
  62.8933000  18.6353000  59.0733000  63.8505000  18.6353000  59.0733000
  62.6533120  19.5619270  59.0733000  12.4403000  10.6743000   6.7313000
  13.3975000  10.6743000   6.7313000  12.2003120  11.6009270   6.7313000
   6.7913000  64.4763000  10.6563000   7.7485000  64.4763000  10.6563000
   6.5513120  65.4029270  10.6563000  52.3463000  11.7073000   4.3703000
  53.3035000  11.7073000   4.3703000  52.1063120  12.6339270   4.3703000
   1.7683000   7.4323000  16.3363000   2.7255000   7.4323000  16.3363000
   1.5283120   8.3589270  16.3363000  11.6483000  10.9213000  16.6613000
  12.6055000  10.9213000  16.6613000  11.4083120  11.8479270  16.6613000
  61.0213000   3.9593000  12.2023000  61.9785000   3.9593000  12.2023000
  60.7813120   4.8859270  12.2023000  64.9233000   8.6553000  17.1603000
  65.8805000   8.6553000  17.1603000  64.6833120   9.5819270  17.1603000
   9.7303000   7.8723000  31.1983000  10.6875000   7.8723000  31.1983000
   9.4903120   8.7989270  31.1983000  64.9063000  14.4273000  19.7803000
  65.8635000  14.4273000  19.7803000  64.6663120  15.3539270  19.7803000
  60.3473000  67.1053000  22.0543000  61.3045000  67.1053000  22.0543000
  60.1073120  68.0319270  22.0543000  64.0673000  10.0903000  26.2733000
  65.0245000  10.0903000  26.2733000  63.8273120  11.0169270  26.2733000
  25.9433000  16.0363000  39.8713000  26.9005000  16.0363000  39.8713000
  25.7033120  16.9629270  39.8713000   8.0823000   7.0533000  29.2403000
   9.0395000   7.0533000  29.2403000   7.8423120   7.9799270  29.2403000
   4.8113000  66.5163000  33.2163000   5.7685000  66.5163000  33.2163000
   4.5713120  67.4429270  33.2163000   4.1443000  18.0203000  53.9453000
   5.1015000  18.0203000  53.9453000   3.9043120  18.9469270  53.9453000
  66.9213000  21.5143000  43.7353000  67.8785000  21.5143000  43.7353000
  66.6813120  22.4409270  43.7353000  63.9053000  17.8943000  51.4103000
  64.8625000  17.8943000  51.4103000  63.6653120  18.8209270  51.4103000
   6.9913000  22.0173000  61.2863000   7.9485000  22.0173000  61.2863000
   6.7513120  22.9439270  61.2863000  61.4693000  17.4013000  54.3523000
  62.4265000  17.4013000  54.3523000  61.2293120  18.3279270  54.3523000
  63.6913000  25.9493000   2.6583000  64.6485000  25.9493000   2.6583000
  63.4513120  26.8759270   2.6583000  59.8253000  17.7963000  64.9153000
  60.7825000  17.7963000  64.9153000  59.5853120  18.7229270  64.9153000
  10.6893000  65.2443000   6.0113000  11.6465000  65.2443000   6.0113000
  10.4493120  66.1709270   6.0113000  14.6553000  31.4253000  10.8323000
  15.6125000  31.4253000  10.8323000  14.4153120  32.3519270  10.8323000
   3.4273000   8.4463000   3.6883000   4.3845000   8.4463000   3.6883000
   3.1873120   9.3729270   3.6883000   6.5873000  22.3683000  12.9843000
   7.5445000  22.3683000  12.9843000   6.3473120  23.2949270  12.9843000
   5.0603000  67.0223000  23.9823000   6.0175000  67.0223000  23.9823000
   4.8203120  67.9489270  23.9823000  16.7883000  22.6203000  14.5763000
  17.7455000  22.6203000  14.5763000  16.5483120  23.5469270  14.5763000
  66.3153000  17.2233000  15.4403000  67.2725000  17.2233000  15.4403000
  66.0753120  18.1499270  15.4403000  60.1983000   4.3933000  22.4303000
  61.1555000   4.3933000  22.4303000  59.9583120   5.3199270  22.4303000
   3.1053000   5.5473000  24.5593000   4.0625000   5.5473000  24.5593000
   2.8653120   6.4739270  24.5593000   2.2513000  16.9023000  24.2213000
   3.2085000  16.9023000  24.2213000   2.0113120  17.8289270  24.2213000
   8.7333000  58.5363000  36.8123000   9.6905000  58.5363000  36.8123000
   8.4933120  59.4629270  36.8123000  14.9093000  15.5603000  35.2243000
  15.8665000  15.5603000  35.2243000  14.6693120  16.4869270  35.2243000
  14.1873000  22.3603000  33.0883000  15.1445000  22.3603000  33.0883000
  13.9473120  23.2869270  33.0883000  11.7213000  19.3983000  42.9523000
  12.6785000  19.3983000  42.9523000  11.4813120  20.3249270  42.9523000
  64.1103000  17.4233000  40.0503000  65.0675000  17.4233000  40.0503000
  63.8703120  18.3499270  40.0503000  54.7103000  19.7423000  45.6433000
  55.6675000  19.7423000  45.6433000  54.4703120  20.6689270  45.6433000
  58.1453000  23.3033000  60.0713000  59.1025000  23.3033000  60.0713000
  57.9053120  24.2299270  60.0713000   5.1183000  37.4633000  58.6803000
   6.0755000  37.4633000  58.6803000   4.8783120  38.3899270  58.6803000
   9.0083000  28.5853000  58.0303000   9.9655000  28.5853000  58.0303000
   8.7683120  29.5119270  58.0303000   7.2563000  20.9803000  66.9023000
   8.2135000  20.9803000  66.9023000   7.0163120  21.9069270  66.9023000
  61.5183000  19.9813000  55.9423000  62.4755000  19.9813000  55.9423000
  61.2783120  20.9079270  55.9423000  62.8583000   7.5513000  11.0203000
  63.8155000   7.5513000  11.0203000  62.6183120   8.4779270  11.0203000
   7.3743000  25.6833000  14.7043000   8.3315000  25.6833000  14.7043000
   7.1343120  26.6099270  14.7043000  62.6873000  11.6983000   9.4743000
  63.6445000  11.6983000   9.4743000  62.4473120  12.6249270   9.4743000
  12.1923000   9.3693000   4.1493000  13.1495000   9.3693000   4.1493000
  11.9523120  10.2959270   4.1493000  10.3353000  27.4493000  13.9563000
  11.2925000  27.4493000  13.9563000  10.0953120  28.3759270  13.9563000
   6.0353000  24.5173000  18.0103000   6.9925000  24.5173000  18.0103000
   5.7953120  25.4439270  18.0103000  63.4533000  18.9083000  23.4333000
  64.4105000  18.9083000  23.4333000  63.2133120  19.8349270  23.4333000
   5.3653000  15.4543000  25.3283000   6.3225000  15.4543000  25.3283000
   5.1253120  16.3809270  25.3283000  21.7183000   3.7263000  27.9093000
  22.6755000   3.7263000  27.9093000  21.4783120   4.6529270  27.9093000
  54.6203000  17.3393000  25.7783000  55.5775000  17.3393000  25.7783000
  54.3803120  18.2659270  25.7783000  63.8863000  24.9683000  39.3673000
  64.8435000  24.9683000  39.3673000  63.6463120  25.8949270  39.3673000
  55.7153000  12.0703000  48.8863000  56.6725000  12.0703000  48.8863000
  55.4753120  12.9969270  48.8863000  58.9763000  15.7783000  57.9353000
  59.9335000  15.7783000  57.9353000  58.7363120  16.7049270  57.9353000
   5.8443000  22.5693000  52.0113000   6.8015000  22.5693000  52.0113000
   5.6043120  23.4959270  52.0113000  25.2833000  12.8043000  44.5293000
  26.2405000  12.8043000  44.5293000  25.0433120  13.7309270  44.5293000
  15.7793000  13.4403000  60.3833000  16.7365000  13.4403000  60.3833000
  15.5393120  14.3669270  60.3833000  24.3383000   8.0073000   5.2233000
  25.2955000   8.0073000   5.2233000  24.0983120   8.9339270   5.2233000
  14.9093000  15.0733000  64.1693000  15.8665000  15.0733000  64.1693000
  14.6693120  15.9999270  64.1693000   4.7843000  27.5493000  65.4363000
   5.7415000  27.5493000  65.4363000   4.5443120  28.4759270  65.4363000
   9.5483000  30.1113000  22.3863000  10.5055000  30.1113000  22.3863000
   9.3083120  31.0379270  22.3863000  12.6923000   7.1303000   2.7633000
  13.6495000   7.1303000   2.7633000  12.4523120   8.0569270   2.7633000
  66.9033000  26.7223000  14.2053000  67.8605000  26.7223000  14.2053000
  66.6633120  27.6489270  14.2053000  10.4133000   6.0793000  21.0233000
  11.3705000   6.0793000  21.0233000  10.1733120   7.0059270  21.0233000
  10.1473000  19.0843000  25.0203000  11.1045000  19.0843000  25.0203000
   9.9073120  20.0109270  25.0203000   6.1083000  13.1533000  27.0163000
   7.0655000  13.1533000  27.0163000   5.8683120  14.0799270  27.0163000
   3.4363000  17.4403000  30.9113000   4.3935000  17.4403000  30.9113000
   3.1963120  18.3669270  30.9113000  49.8183000  13.3363000  51.4773000
  50.7755000  13.3363000  51.4773000  49.5783120  14.2629270  51.4773000
  62.6323000  20.1673000  37.6183000  63.5895000  20.1673000  37.6183000
  62.3923120  21.0939270  37.6183000  61.2903000  19.8213000  44.1693000
  62.2475000  19.8213000  44.1693000  61.0503120  20.7479270  44.1693000
  10.7373000  13.8253000  66.2003000  11.6945000  13.8253000  66.2003000
  10.4973120  14.7519270  66.2003000  55.5573000  13.8653000  36.2083000
  56.5145000  13.8653000  36.2083000  55.3173120  14.7919270  36.2083000
  55.2243000   4.9843000  51.4733000  56.1815000   4.9843000  51.4733000
  54.9843120   5.9109270  51.4733000  66.9943000  22.1683000   9.0253000
  67.9515000  22.1683000   9.0253000  66.7543120  23.0949270   9.0253000
  18.2363000  29.8543000   3.9263000  19.1935000  29.8543000   3.9263000
  17.9963120  30.7809270   3.9263000  10.1423000  34.6793000  10.4813000
  11.0995000  34.6793000  10.4813000   9.9023120  35.6059270  10.4813000
   9.4483000  18.2303000  62.8123000  10.4055000  18.2303000  62.8123000
   9.2083120  19.1569270  62.8123000   7.7873000   9.2493000  58.8543000
   8.7445000   9.2493000  58.8543000   7.5473120  10.1759270  58.8543000
   2.5683000  26.8493000   7.2683000   3.5255000  26.8493000   7.2683000
   2.3283120  27.7759270   7.2683000   6.0653000  19.5393000   8.9143000
   7.0225000  19.5393000   8.9143000   5.8253120  20.4659270   8.9143000
  66.9013000  14.0443000  17.7453000  67.8585000  14.0443000  17.7453000
  66.6613120  14.9709270  17.7453000  10.6583000  14.7423000   7.0663000
  11.6155000  14.7423000   7.0663000  10.4183120  15.6689270   7.0663000
   4.4743000  22.7343000  26.2493000   5.4315000  22.7343000  26.2493000
   4.2343120  23.6609270  26.2493000  65.4633000  23.3003000   3.5603000
  66.4205000  23.3003000   3.5603000  65.2233120  24.2269270   3.5603000
   4.1943000  14.4963000  32.2323000   5.1515000  14.4963000  32.2323000
   3.9543120  15.4229270  32.2323000  13.0473000  33.3513000  25.9713000
  14.0045000  33.3513000  25.9713000  12.8073120  34.2779270  25.9713000
  63.4713000  27.4783000  32.9743000  64.4285000  27.4783000  32.9743000
  63.2313120  28.4049270  32.9743000  59.8083000  21.6383000  47.0283000
  60.7655000  21.6383000  47.0283000  59.5683120  22.5649270  47.0283000
  46.9803000  26.5393000  49.8053000  47.9375000  26.5393000  49.8053000
  46.7403120  27.4659270  49.8053000  62.9603000  15.7393000  41.7923000
  63.9175000  15.7393000  41.7923000  62.7203120  16.6659270  41.7923000
  15.5393000  19.3613000  48.8593000  16.4965000  19.3613000  48.8593000
  15.2993120  20.2879270  48.8593000  12.4583000  37.6163000  44.8893000
  13.4155000  37.6163000  44.8893000  12.2183120  38.5429270  44.8893000
  64.4183000  30.0703000  41.0673000  65.3755000  30.0703000  41.0673000
  64.1783120  30.9969270  41.0673000   5.2593000   9.7733000  55.5533000
   6.2165000   9.7733000  55.5533000   5.0193120  10.6999270  55.5533000
  47.7013000  20.4783000  58.6453000  48.6585000  20.4783000  58.6453000
  47.4613120  21.4049270  58.6453000   3.9403000  20.2333000   3.9573000
   4.8975000  20.2333000   3.9573000   3.7003120  21.1599270   3.9573000
  15.2793000  40.7373000  65.8683000  16.2365000  40.7373000  65.8683000
  15.0393120  41.6639270  65.8683000   9.6563000  28.5733000  60.8193000
  10.6135000  28.5733000  60.8193000   9.4163120  29.4999270  60.8193000
  56.1223000  40.1693000  16.0513000  57.0795000  40.1693000  16.0513000
  55.8823120  41.0959270  16.0513000  66.3733000  28.0053000  17.7153000
  67.3305000  28.0053000  17.7153000  66.1333120  28.9319270  17.7153000
  15.0413000  33.8373000  65.7553000  15.9985000  33.8373000  65.7553000
  14.8013120  34.7639270  65.7553000  62.7903000  37.8953000  18.8023000
  63.7475000  37.8953000  18.8023000  62.5503120  38.8219270  18.8023000
   3.5783000  42.3933000   6.2393000   4.5355000  42.3933000   6.2393000
   3.3383120  43.3199270   6.2393000   6.8143000  10.8113000  38.3233000
   7.7715000  10.8113000  38.3233000   6.5743120  11.7379270  38.3233000
   6.5843000  38.6233000  19.5323000   7.5415000  38.6233000  19.5323000
   6.3443120  39.5499270  19.5323000  11.3523000  37.0703000  38.0083000
  12.3095000  37.0703000  38.0083000  11.1123120  37.9969270  38.0083000
  14.1563000  29.0723000  39.1053000  15.1135000  29.0723000  39.1053000
  13.9163120  29.9989270  39.1053000  62.6893000  26.9453000  45.2473000
  63.6465000  26.9453000  45.2473000  62.4493120  27.8719270  45.2473000
  61.3393000  24.6963000  38.2793000  62.2965000  24.6963000  38.2793000
  61.0993120  25.6229270  38.2793000  63.1943000  26.1503000  51.9853000
  64.1515000  26.1503000  51.9853000  62.9543120  27.0769270  51.9853000
  41.6813000  20.7993000  55.2383000  42.6385000  20.7993000  55.2383000
  41.4413120  21.7259270  55.2383000  64.5153000  19.5363000  62.2393000
  65.4725000  19.5363000  62.2393000  64.2753120  20.4629270  62.2393000
  56.6913000  22.7853000  57.0093000  57.6485000  22.7853000  57.0093000
  56.4513120  23.7119270  57.0093000  11.1003000  45.0713000   7.7483000
  12.0575000  45.0713000   7.7483000  10.8603120  45.9979270   7.7483000
   3.0973000  37.9073000   4.4463000   4.0545000  37.9073000   4.4463000
   2.8573120  38.8339270   4.4463000  57.1903000  26.0183000  14.4043000
  58.1475000  26.0183000  14.4043000  56.9503120  26.9449270  14.4043000
   4.6823000  33.6783000  10.7233000   5.6395000  33.6783000  10.7233000
   4.4423120  34.6049270  10.7233000   4.6263000  42.7433000  13.7003000
   5.5835000  42.7433000  13.7003000   4.3863120  43.6699270  13.7003000
  20.6363000  23.2253000  30.7163000  21.5935000  23.2253000  30.7163000
  20.3963120  24.1519270  30.7163000   7.8453000  35.1213000  27.3423000
   8.8025000  35.1213000  27.3423000   7.6053120  36.0479270  27.3423000
  12.4603000  18.5423000  63.7763000  13.4175000  18.5423000  63.7763000
  12.2203120  19.4689270  63.7763000   5.2883000  31.4593000  29.0203000
   6.2455000  31.4593000  29.0203000   5.0483120  32.3859270  29.0203000
  17.1103000  36.5033000  34.4763000  18.0675000  36.5033000  34.4763000
  16.8703120  37.4299270  34.4763000  62.3883000  26.1493000  42.3193000
  63.3455000  26.1493000  42.3193000  62.1483120  27.0759270  42.3193000
   6.2043000  41.0713000  47.9333000   7.1615000  41.0713000  47.9333000
   5.9643120  41.9979270  47.9333000  12.1913000  43.7613000  50.6593000
  13.1485000  43.7613000  50.6593000  11.9513120  44.6879270  50.6593000
   7.8693000  49.0313000  58.2073000   8.8265000  49.0313000  58.2073000
   7.6293120  49.9579270  58.2073000  13.7253000  29.1703000  66.8073000
  14.6825000  29.1703000  66.8073000  13.4853120  30.0969270  66.8073000
  10.8303000  32.2113000  19.4413000  11.7875000  32.2113000  19.4413000
  10.5903120  33.1379270  19.4413000   2.1653000  44.4973000  63.7483000
   3.1225000  44.4973000  63.7483000   1.9253120  45.4239270  63.7483000
  66.2803000  38.3893000  18.0353000  67.2375000  38.3893000  18.0353000
  66.0403120  39.3159270  18.0353000  53.1633000  59.5093000  67.0543000
  54.1205000  59.5093000  67.0543000  52.9233120  60.4359270  67.0543000
  61.7873000  42.2633000  10.3823000  62.7445000  42.2633000  10.3823000
  61.5473120  43.1899270  10.3823000  20.1863000  33.7723000  24.0743000
  21.1435000  33.7723000  24.0743000  19.9463120  34.6989270  24.0743000
  16.1363000  37.9353000  37.7553000  17.0935000  37.9353000  37.7553000
  15.8963120  38.8619270  37.7553000  66.3463000  27.5473000  40.9473000
  67.3035000  27.5473000  40.9473000  66.1063120  28.4739270  40.9473000
   3.8953000  23.2053000  47.3653000   4.8525000  23.2053000  47.3653000
   3.6553120  24.1319270  47.3653000   9.1333000  38.6983000  53.8633000
  10.0905000  38.6983000  53.8633000   8.8933120  39.6249270  53.8633000
   5.3573000  34.6503000  65.6973000   6.3145000  34.6503000  65.6973000
   5.1173120  35.5769270  65.6973000  13.4383000  34.9163000  43.2203000
  14.3955000  34.9163000  43.2203000  13.1983120  35.8429270  43.2203000
  14.0313000  23.6503000  53.6313000  14.9885000  23.6503000  53.6313000
  13.7913120  24.5769270  53.6313000  61.9183000  36.5993000  13.3873000
  62.8755000  36.5993000  13.3873000  61.6783120  37.5259270  13.3873000
   4.0753000  32.0433000  64.6393000   5.0325000  32.0433000  64.6393000
   3.8353120  32.9699270  64.6393000  63.7483000  21.7693000  15.7823000
  64.7055000  21.7693000  15.7823000  63.5083120  22.6959270  15.7823000
   2.3313000  31.0173000   3.3283000   3.2885000  31.0173000   3.3283000
   2.0913120  31.9439270   3.3283000  15.5053000  35.2813000  39.2833000
  16.4625000  35.2813000  39.2833000  15.2653120  36.2079270  39.2833000
  15.3783000  19.4453000  20.3673000  16.3355000  19.4453000  20.3673000
  15.1383120  20.3719270  20.3673000  11.8813000  51.7063000  31.0693000
  12.8385000  51.7063000  31.0693000  11.6413120  52.6329270  31.0693000
  50.7543000  53.0373000  22.7993000  51.7115000  53.0373000  22.7993000
  50.5143120  53.9639270  22.7993000  61.0893000  29.2523000  25.4273000
  62.0465000  29.2523000  25.4273000  60.8493120  30.1789270  25.4273000
  11.0263000  40.2283000  58.0523000  11.9835000  40.2283000  58.0523000
  10.7863120  41.1549270  58.0523000   3.9363000  47.1633000  55.5803000
   4.8935000  47.1633000  55.5803000   3.6963120  48.0899270  55.5803000
   3.7423000  38.7253000  56.0963000   4.6995000  38.7253000  56.0963000
   3.5023120  39.6519270  56.0963000   6.9773000  52.2033000  49.4583000
   7.9345000  52.2033000  49.4583000   6.7373120  53.1299270  49.4583000
  11.6243000  40.1593000   7.3013000  12.5815000  40.1593000   7.3013000
  11.3843120  41.0859270   7.3013000  11.8483000  36.4393000  13.6793000
  12.8055000  36.4393000  13.6793000  11.6083120  37.3659270  13.6793000
  21.4403000  39.8923000  65.6633000  22.3975000  39.8923000  65.6633000
  21.2003120  40.8189270  65.6633000   9.0003000  47.3933000   3.9403000
   9.9575000  47.3933000   3.9403000   8.7603120  48.3199270   3.9403000
  59.4913000  29.9613000  13.9603000  60.4485000  29.9613000  13.9603000
  59.2513120  30.8879270  13.9603000   7.6513000  36.9773000   9.3083000
   8.6085000  36.9773000   9.3083000   7.4113120  37.9039270   9.3083000
  12.0863000  45.5623000  11.6503000  13.0435000  45.5623000  11.6503000
  11.8463120  46.4889270  11.6503000  11.2513000  46.6093000  30.2743000
  12.2085000  46.6093000  30.2743000  11.0113120  47.5359270  30.2743000
   3.0533000  25.8973000  25.4823000   4.0105000  25.8973000  25.4823000
   2.8133120  26.8239270  25.4823000  18.2363000  44.4793000  22.2633000
  19.1935000  44.4793000  22.2633000  17.9963120  45.4059270  22.2633000
  64.5963000  55.3573000  25.1983000  65.5535000  55.3573000  25.1983000
  64.3563120  56.2839270  25.1983000   5.3693000  47.1773000  44.1843000
   6.3265000  47.1773000  44.1843000   5.1293120  48.1039270  44.1843000
   3.2033000  26.0553000  56.2003000   4.1605000  26.0553000  56.2003000
   2.9633120  26.9819270  56.2003000   7.9793000  52.0613000  51.9493000
   8.9365000  52.0613000  51.9493000   7.7393120  52.9879270  51.9493000
  59.3943000  25.2003000  53.8733000  60.3515000  25.2003000  53.8733000
  59.1543120  26.1269270  53.8733000  60.6773000  28.6833000  58.8493000
  61.6345000  28.6833000  58.8493000  60.4373120  29.6099270  58.8493000
  59.2163000  40.3823000   2.0463000  60.1735000  40.3823000   2.0463000
  58.9763120  41.3089270   2.0463000  56.1613000  39.8403000   5.0073000
  57.1185000  39.8403000   5.0073000  55.9213120  40.7669270   5.0073000
  60.5343000  35.7743000  17.2053000  61.4915000  35.7743000  17.2053000
  60.2943120  36.7009270  17.2053000  58.3113000  45.2783000  12.8103000
  59.2685000  45.2783000  12.8103000  58.0713120  46.2049270  12.8103000
   8.3483000  39.5453000  29.1453000   9.3055000  39.5453000  29.1453000
   8.1083120  40.4719270  29.1453000   5.0513000  55.7513000  37.3243000
   6.0085000  55.7513000  37.3243000   4.8113120  56.6779270  37.3243000
   9.4223000  42.7773000  39.1193000  10.3795000  42.7773000  39.1193000
   9.1823120  43.7039270  39.1193000   6.9873000  47.8143000  28.1073000
   7.9445000  47.8143000  28.1073000   6.7473120  48.7409270  28.1073000
  65.9553000  23.1053000  52.5193000  66.9125000  23.1053000  52.5193000
  65.7153120  24.0319270  52.5193000   2.6073000  43.0843000  54.6513000
   3.5645000  43.0843000  54.6513000   2.3673120  44.0109270  54.6513000
   9.8503000  34.6413000  17.5693000  10.8075000  34.6413000  17.5693000
   9.6103120  35.5679270  17.5693000  66.4773000  58.7223000  12.2103000
  67.4345000  58.7223000  12.2103000  66.2373120  59.6489270  12.2103000
  51.8653000  43.0513000   8.3463000  52.8225000  43.0513000   8.3463000
  51.6253120  43.9779270   8.3463000  60.4313000  36.1693000  25.2163000
  61.3885000  36.1693000  25.2163000  60.1913120  37.0959270  25.2163000
  58.3743000  48.3083000  12.7883000  59.3315000  48.3083000  12.7883000
  58.1343120  49.2349270  12.7883000  52.3953000  38.3413000   8.7233000
  53.3525000  38.3413000   8.7233000  52.1553120  39.2679270   8.7233000
  62.5303000  49.5443000  24.0953000  63.4875000  49.5443000  24.0953000
  62.2903120  50.4709270  24.0953000  11.6723000  46.6333000  21.0083000
  12.6295000  46.6333000  21.0083000  11.4323120  47.5599270  21.0083000
   3.9443000  52.0913000  23.0833000   4.9015000  52.0913000  23.0833000
   3.7043120  53.0179270  23.0833000  16.0273000  53.3443000  27.0463000
  16.9845000  53.3443000  27.0463000  15.7873120  54.2709270  27.0463000
   4.6523000  49.6843000  37.0653000   5.6095000  49.6843000  37.0653000
   4.4123120  50.6109270  37.0653000   6.2903000  58.0953000  38.5633000
   7.2475000  58.0953000  38.5633000   6.0503120  59.0219270  38.5633000
   3.7753000  53.7863000  40.5613000   4.7325000  53.7863000  40.5613000
   3.5353120  54.7129270  40.5613000   6.9793000  49.8353000  52.9803000
   7.9365000  49.8353000  52.9803000   6.7393120  50.7619270  52.9803000
   4.2573000  33.4463000  61.9623000   5.2145000  33.4463000  61.9623000
   4.0173120  34.3729270  61.9623000   3.1993000  47.1713000  61.3983000
   4.1565000  47.1713000  61.3983000   2.9593120  48.0979270  61.3983000
  25.1123000  47.2513000   7.0363000  26.0695000  47.2513000   7.0363000
  24.8723120  48.1779270   7.0363000   9.0853000  53.9903000  19.5883000
  10.0425000  53.9903000  19.5883000   8.8453120  54.9169270  19.5883000
  63.8403000  50.2463000   5.9463000  64.7975000  50.2463000   5.9463000
  63.6003120  51.1729270   5.9463000  58.2603000  36.9933000  22.8033000
  59.2175000  36.9933000  22.8033000  58.0203120  37.9199270  22.8033000
  59.9613000  50.2413000  13.5133000  60.9185000  50.2413000  13.5133000
  59.7213120  51.1679270  13.5133000  14.0483000  46.4493000  15.3743000
  15.0055000  46.4493000  15.3743000  13.8083120  47.3759270  15.3743000
  64.6043000  53.2383000  28.6323000  65.5615000  53.2383000  28.6323000
  64.3643120  54.1649270  28.6323000   4.4963000  50.3613000  33.5573000
   5.4535000  50.3613000  33.5573000   4.2563120  51.2879270  33.5573000
   7.7883000  64.0073000  28.4893000   8.7455000  64.0073000  28.4893000
   7.5483120  64.9339270  28.4893000   6.6593000  39.5373000  45.5933000
   7.6165000  39.5373000  45.5933000   6.4193120  40.4639270  45.5933000
   2.5243000  44.1073000  48.9943000   3.4815000  44.1073000  48.9943000
   2.2843120  45.0339270  48.9943000   2.3683000  54.6653000  42.8323000
   3.3255000  54.6653000  42.8323000   2.1283120  55.5919270  42.8323000
   9.5373000  48.8293000  46.9303000  10.4945000  48.8293000  46.9303000
   9.2973120  49.7559270  46.9303000  66.0163000  62.1523000  10.7613000
  66.9735000  62.1523000  10.7613000  65.7763120  63.0789270  10.7613000
  10.3723000  60.2233000   3.1443000  11.3295000  60.2233000   3.1443000
  10.1323120  61.1499270   3.1443000   4.9393000  36.9293000  53.1553000
   5.8965000  36.9293000  53.1553000   4.6993120  37.8559270  53.1553000
  63.5213000  42.1173000   7.7923000  64.4785000  42.1173000   7.7923000
  63.2813120  43.0439270   7.7923000   5.4093000  47.2333000   7.9783000
   6.3665000  47.2333000   7.9783000   5.1693120  48.1599270   7.9783000
  66.3503000  46.1043000  16.8613000  67.3075000  46.1043000  16.8613000
  66.1103120  47.0309270  16.8613000  57.5543000  37.6993000  20.3223000
  58.5115000  37.6993000  20.3223000  57.3143120  38.6259270  20.3223000
  55.4643000  55.2603000   8.9443000  56.4215000  55.2603000   8.9443000
  55.2243120  56.1869270   8.9443000  65.2863000  51.2613000  24.7163000
  66.2435000  51.2613000  24.7163000  65.0463120  52.1879270  24.7163000
   3.3723000  49.0993000   7.0853000   4.3295000  49.0993000   7.0853000
   3.1323120  50.0259270   7.0853000   4.4973000  56.2623000  43.7933000
   5.4545000  56.2623000  43.7933000   4.2573120  57.1889270  43.7933000
  13.9393000  66.2763000  41.3763000  14.8965000  66.2763000  41.3763000
  13.6993120  67.2029270  41.3763000   7.7473000  59.6113000  45.4393000
   8.7045000  59.6113000  45.4393000   7.5073120  60.5379270  45.4393000
   3.9113000  57.4273000  56.3833000   4.8685000  57.4273000  56.3833000
   3.6713120  58.3539270  56.3833000   7.7753000  66.1653000  57.2243000
   8.7325000  66.1653000  57.2243000   7.5353120  67.0919270  57.2243000
  13.1383000  59.5313000  61.4073000  14.0955000  59.5313000  61.4073000
  12.8983120  60.4579270  61.4073000  56.9233000  63.0813000  66.1833000
  57.8805000  63.0813000  66.1833000  56.6833120  64.0079270  66.1833000
   4.1713000  50.5583000  66.5223000   5.1285000  50.5583000  66.5223000
   3.9313120  51.4849270  66.5223000  58.4053000   2.6583000  66.1503000
  59.3625000   2.6583000  66.1503000  58.1653120   3.5849270  66.1503000
  44.2373000  46.4853000  10.4613000  45.1945000  46.4853000  10.4613000
  43.9973120  47.4119270  10.4613000  13.8403000  63.0253000  15.9073000
  14.7975000  63.0253000  15.9073000  13.6003120  63.9519270  15.9073000
  66.9243000  51.7653000  27.9623000  67.8815000  51.7653000  27.9623000
  66.6843120  52.6919270  27.9623000  16.2003000  61.2263000   6.2363000
  17.1575000  61.2263000   6.2363000  15.9603120  62.1529270   6.2363000
   8.1313000   4.4393000  29.8043000   9.0885000   4.4393000  29.8043000
   7.8913120   5.3659270  29.8043000  14.4603000  65.7193000  36.0723000
  15.4175000  65.7193000  36.0723000  14.2203120  66.6459270  36.0723000
  15.3123000  35.6023000  45.1833000  16.2695000  35.6023000  45.1833000
  15.0723120  36.5289270  45.1833000   6.5393000  46.0263000  30.0763000
   7.4965000  46.0263000  30.0763000   6.2993120  46.9529270  30.0763000
   7.8973000  46.0123000  41.1283000   8.8545000  46.0123000  41.1283000
   7.6573120  46.9389270  41.1283000   7.7493000  54.2473000  40.7473000
   8.7065000  54.2473000  40.7473000   7.5093120  55.1739270  40.7473000
   5.7943000  58.6003000  42.4313000   6.7515000  58.6003000  42.4313000
   5.5543120  59.5269270  42.4313000  64.2013000  64.7473000   7.2183000
  65.1585000  64.7473000   7.2183000  63.9613120  65.6739270   7.2183000
  20.9893000  57.0753000   4.1943000  21.9465000  57.0753000   4.1943000
  20.7493120  58.0019270   4.1943000   6.2703000  17.7973000  63.3023000
   7.2275000  17.7973000  63.3023000   6.0303120  18.7239270  63.3023000
   8.6013000  57.1073000  61.6663000   9.5585000  57.1073000  61.6663000
   8.3613120  58.0339270  61.6663000  62.7683000  56.5653000  14.2163000
  63.7255000  56.5653000  14.2163000  62.5283120  57.4919270  14.2163000
  64.2443000  60.7473000  12.1153000  65.2015000  60.7473000  12.1153000
  64.0043120  61.6739270  12.1153000   6.7323000  54.7223000  12.6503000
   7.6895000  54.7223000  12.6503000   6.4923120  55.6489270  12.6503000
  65.7533000  55.7743000  18.3873000  66.7105000  55.7743000  18.3873000
  65.5133120  56.7009270  18.3873000  15.1633000  60.1583000  23.0923000
  16.1205000  60.1583000  23.0923000  14.9233120  61.0849270  23.0923000
   9.3833000  52.3083000  30.5913000  10.3405000  52.3083000  30.5913000
   9.1433120  53.2349270  30.5913000   3.1883000  60.8863000  37.0053000
   4.1455000  60.8863000  37.0053000   2.9483120  61.8129270  37.0053000
   7.3293000  61.0943000  36.0313000   8.2865000  61.0943000  36.0313000
   7.0893120  62.0209270  36.0313000   3.1123000  48.1153000  46.8793000
   4.0695000  48.1153000  46.8793000   2.8723120  49.0419270  46.8793000
  15.7433000  66.5773000  22.7393000  16.7005000  66.5773000  22.7393000
  15.5033120  67.5039270  22.7393000   8.7143000  53.2183000  38.4803000
   9.6715000  53.2183000  38.4803000   8.4743120  54.1449270  38.4803000
  54.7883000  61.2233000  65.5843000  55.7455000  61.2233000  65.5843000
  54.5483120  62.1499270  65.5843000   9.5423000  52.1863000  46.8583000
  10.4995000  52.1863000  46.8583000   9.3023120  53.1129270  46.8583000
   5.4823000  57.1403000  65.6743000   6.4395000  57.1403000  65.6743000
   5.2423120  58.0669270  65.6743000   6.4643000   6.8343000  59.0913000
   7.4215000   6.8343000  59.0913000   6.2243120   7.7609270  59.0913000
   3.2853000  55.0853000  13.6243000   4.2425000  55.0853000  13.6243000
   3.0453120  56.0119270  13.6243000  22.1013000  43.6533000  60.5623000
  23.0585000  43.6533000  60.5623000  21.8613120  44.5799270  60.5623000
  13.4303000  51.2873000   6.0703000  14.3875000  51.2873000   6.0703000
  13.1903120  52.2139270   6.0703000  20.2003000  66.3363000   7.4853000
  21.1575000  66.3363000   7.4853000  19.9603120  67.2629270   7.4853000
  66.5793000  62.5773000  24.6753000  67.5365000  62.5773000  24.6753000
  66.3393120  63.5039270  24.6753000  65.1663000  62.1813000  19.9603000
  66.1235000  62.1813000  19.9603000  64.9263120  63.1079270  19.9603000
  62.6163000   5.9723000  21.6833000  63.5735000   5.9723000  21.6833000
  62.3763120   6.8989270  21.6833000  64.2653000   6.3333000  23.9143000
  65.2225000   6.3333000  23.9143000  64.0253120   7.2599270  23.9143000
   5.5843000  49.9123000  26.7053000   6.5415000  49.9123000  26.7053000
   5.3443120  50.8389270  26.7053000  11.1053000   8.5033000  33.6463000
  12.0625000   8.5033000  33.6463000  10.8653120   9.4299270  33.6463000
  65.1193000  10.2483000  58.3933000  66.0765000  10.2483000  58.3933000
  64.8793120  11.1749270  58.3933000   5.5623000  13.3203000  59.1073000
   6.5195000  13.3203000  59.1073000   5.3223120  14.2469270  59.1073000
   3.7353000  58.5973000  53.1743000   4.6925000  58.5973000  53.1743000
   3.4953120  59.5239270  53.1743000   7.1523000  65.6143000  65.6363000
   8.1095000  65.6143000  65.6363000   6.9123120  66.5409270  65.6363000
  67.0003000  57.5513000   5.5973000  67.9575000  57.5513000   5.5973000
  66.7603120  58.4779270   5.5973000  62.0153000   2.9843000  61.4343000
  62.9725000   2.9843000  61.4343000  61.7753120   3.9109270  61.4343000
   6.6613000  60.8843000  66.0683000   7.6185000  60.8843000  66.0683000
   6.4213120  61.8109270  66.0683000  17.1803000   8.3343000   4.2463000
  18.1375000   8.3343000   4.2463000  16.9403120   9.2609270   4.2463000
   2.2903000  54.9913000   7.0163000   3.2475000  54.9913000   7.0163000
   2.0503120  55.9179270   7.0163000  59.2793000  67.1263000   9.6433000
  60.2365000  67.1263000   9.6433000  59.0393120  68.0529270   9.6433000
   6.6673000  57.9843000  13.1713000   7.6245000  57.9843000  13.1713000
   6.4273120  58.9109270  13.1713000  64.6593000   3.6853000  33.8733000
  65.6165000   3.6853000  33.8733000  64.4193120   4.6119270  33.8733000
  59.4673000   9.6433000  24.0473000  60.4245000   9.6433000  24.0473000
  59.2273120  10.5699270  24.0473000   4.3693000  62.5573000  27.9443000
   5.3265000  62.5573000  27.9443000   4.1293120  63.4839270  27.9443000
   9.3373000   5.5633000  35.8403000  10.2945000   5.5633000  35.8403000
   9.0973120   6.4899270  35.8403000   4.2713000  56.4143000  30.8903000
   5.2285000  56.4143000  30.8903000   4.0313120  57.3409270  30.8903000
  57.1333000   5.2583000  49.1763000  58.0905000   5.2583000  49.1763000
  56.8933120   6.1849270  49.1763000  61.7813000  21.1303000  64.7043000
  62.7385000  21.1303000  64.7043000  61.5413120  22.0569270  64.7043000
  13.5623000  27.8873000  52.0333000  14.5195000  27.8873000  52.0333000
  13.3223120  28.8139270  52.0333000  45.0243000   9.3213000  49.2003000
  45.9815000   9.3213000  49.2003000  44.7843120  10.2479270  49.2003000
  60.6983000  66.1783000   3.7763000  61.6555000  66.1783000   3.7763000
  60.4583120  67.1049270   3.7763000  66.0783000   5.9173000  58.3193000
  67.0355000   5.9173000  58.3193000  65.8383120   6.8439270  58.3193000
  66.4623000   4.1573000  60.3933000  67.4195000   4.1573000  60.3933000
  66.2223120   5.0839270  60.3933000  49.6743000  17.0433000  49.1663000
  50.6315000  17.0433000  49.1663000  49.4343120  17.9699270  49.1663000
  11.7013000  14.6413000  11.9363000  12.6585000  14.6413000  11.9363000
  11.4613120  15.5679270  11.9363000  66.4253000  17.5373000   8.6853000
  67.3825000  17.5373000   8.6853000  66.1853120  18.4639270   8.6853000
   6.8783000  50.0543000  13.7053000   7.8355000  50.0543000  13.7053000
   6.6383120  50.9809270  13.7053000  63.7533000   5.4673000   1.7683000
  64.7105000   5.4673000   1.7683000  63.5133120   6.3939270   1.7683000
  15.8443000  64.4973000  33.4613000  16.8015000  64.4973000  33.4613000
  15.6043120  65.4239270  33.4613000   8.8263000   3.8393000  21.5753000
   9.7835000   3.8393000  21.5753000   8.5863120   4.7659270  21.5753000
  66.7443000   5.1403000  32.3103000  67.7015000   5.1403000  32.3103000
  66.5043120   6.0669270  32.3103000  12.6613000  21.0903000  40.8093000
  13.6185000  21.0903000  40.8093000  12.4213120  22.0169270  40.8093000
  61.0053000   6.4333000  41.9263000  61.9625000   6.4333000  41.9263000
  60.7653120   7.3599270  41.9263000  61.6743000  10.5863000  40.2313000
  62.6315000  10.5863000  40.2313000  61.4343120  11.5129270  40.2313000
  17.3433000  62.7193000  51.7303000  18.3005000  62.7193000  51.7303000
  17.1033120  63.6459270  51.7303000  11.7233000  16.5453000  50.4783000
  12.6805000  16.5453000  50.4783000  11.4833120  17.4719270  50.4783000
  63.3253000  12.3153000  43.5373000  64.2825000  12.3153000  43.5373000
  63.0853120  13.2419270  43.5373000  58.1003000  10.7623000  49.2943000
  59.0575000  10.7623000  49.2943000  57.8603120  11.6889270  49.2943000
   5.9393000  58.9523000   2.6213000   6.8965000  58.9523000   2.6213000
   5.6993120  59.8789270   2.6213000  10.9743000   8.0613000  61.0783000
  11.9315000   8.0613000  61.0783000  10.7343120   8.9879270  61.0783000
   3.6903000   4.7423000  54.3083000   4.6475000   4.7423000  54.3083000
   3.4503120   5.6689270  54.3083000   6.9693000  17.6243000  66.0103000
   7.9265000  17.6243000  66.0103000   6.7293120  18.5509270  66.0103000
  15.6573000   3.6843000   4.7373000  16.6145000   3.6843000   4.7373000
  15.4173120   4.6109270   4.7373000  10.5893000  12.3463000  10.5723000
  11.5465000  12.3463000  10.5723000  10.3493120  13.2729270  10.5723000
  59.8233000   7.1173000  13.5043000  60.7805000   7.1173000  13.5043000
  59.5833120   8.0439270  13.5043000  11.4303000  54.1323000   5.0763000
  12.3875000  54.1323000   5.0763000  11.1903120  55.0589270   5.0763000
  10.8443000  13.7323000  14.4793000  11.8015000  13.7323000  14.4793000
  10.6043120  14.6589270  14.4793000   4.8913000  60.8663000  21.5553000
   5.8485000  60.8663000  21.5553000   4.6513120  61.7929270  21.5553000
  11.1123000  66.2263000  38.5603000  12.0695000  66.2263000  38.5603000
  10.8723120  67.1529270  38.5603000   2.6813000  60.6603000  11.9803000
   3.6385000  60.6603000  11.9803000   2.4413120  61.5869270  11.9803000
  66.2003000  10.8493000  34.4123000  67.1575000  10.8493000  34.4123000
  65.9603120  11.7759270  34.4123000  66.3913000   7.2093000  30.0163000
  67.3485000   7.2093000  30.0163000  66.1513120   8.1359270  30.0163000
   7.1883000  67.0513000  30.9423000   8.1455000  67.0513000  30.9423000
   6.9483120  67.9779270  30.9423000  62.6433000  21.9493000   2.7883000
  63.6005000  21.9493000   2.7883000  62.4033120  22.8759270   2.7883000
  10.1353000  18.9233000  50.1813000  11.0925000  18.9233000  50.1813000
   9.8953120  19.8499270  50.1813000   3.5633000  59.1113000  39.5293000
   4.5205000  59.1113000  39.5293000   3.3233120  60.0379270  39.5293000
   6.5963000  64.1563000  38.2923000   7.5535000  64.1563000  38.2923000
   6.3563120  65.0829270  38.2923000   8.0113000  61.8303000  63.1183000
   8.9685000  61.8303000  63.1183000   7.7713120  62.7569270  63.1183000
  12.1123000  61.3773000   8.7073000  13.0695000  61.3773000   8.7073000
  11.8723120  62.3039270   8.7073000  12.0483000   2.4053000   3.7983000
  13.0055000   2.4053000   3.7983000  11.8083120   3.3319270   3.7983000
   6.3843000   9.8903000   9.5223000   7.3415000   9.8903000   9.5223000
   6.1443120  10.8169270   9.5223000   5.1693000   6.4523000  11.5603000
   6.1265000   6.4523000  11.5603000   4.9293120   7.3789270  11.5603000
  19.5623000  18.3063000  62.7453000  20.5195000  18.3063000  62.7453000
  19.3223120  19.2329270  62.7453000  52.2043000   5.0323000  21.2053000
  53.1615000   5.0323000  21.2053000  51.9643120   5.9589270  21.2053000
   5.0423000   9.2303000  21.0703000   5.9995000   9.2303000  21.0703000
   4.8023120  10.1569270  21.0703000   4.6573000   6.8093000  34.3583000
   5.6145000   6.8093000  34.3583000   4.4173120   7.7359270  34.3583000
   3.6063000  10.0303000  30.4073000   4.5635000  10.0303000  30.4073000
   3.3663120  10.9569270  30.4073000  65.7193000  21.0843000  11.9383000
  66.6765000  21.0843000  11.9383000  65.4793120  22.0109270  11.9383000
  11.4663000  14.8583000  48.1893000  12.4235000  14.8583000  48.1893000
  11.2263120  15.7849270  48.1893000   2.5033000  19.6673000  38.8353000
   3.4605000  19.6673000  38.8353000   2.2633120  20.5939270  38.8353000
  11.7443000   9.6403000  26.6933000  12.7015000   9.6403000  26.6933000
  11.5043120  10.5669270  26.6933000   5.9253000  65.1473000  41.6323000
   6.8825000  65.1473000  41.6323000   5.6853120  66.0739270  41.6323000
  22.2413000  19.9273000  55.4813000  23.1985000  19.9273000  55.4813000
  22.0013120  20.8539270  55.4813000  11.6933000   5.9503000  34.5503000
  12.6505000   5.9503000  34.5503000  11.4533120   6.8769270  34.5503000
  62.4673000   8.5503000  42.6433000  63.4245000   8.5503000  42.6433000
  62.2273120   9.4769270  42.6433000  22.5313000  17.9833000  50.1173000
  23.4885000  17.9833000  50.1173000  22.2913120  18.9099270  50.1173000
   2.6633000   6.2393000  56.4643000   3.6205000   6.2393000  56.4643000
   2.4233120   7.1659270  56.4643000   3.6183000  12.4723000  63.4963000
   4.5755000  12.4723000  63.4963000   3.3783120  13.3989270  63.4963000
   4.8853000  12.0903000  14.9033000   5.8425000  12.0903000  14.9033000
   4.6453120  13.0169270  14.9033000  57.0263000  11.9923000  64.7143000
  57.9835000  11.9923000  64.7143000  56.7863120  12.9189270  64.7143000
  66.8283000  17.8833000  66.4313000  67.7855000  17.8833000  66.4313000
  66.5883120  18.8099270  66.4313000   4.1443000   7.5713000  17.9983000
   5.1015000   7.5713000  17.9983000   3.9043120   8.4979270  17.9983000
   8.1483000  24.0363000   4.0643000   9.1055000  24.0363000   4.0643000
   7.9083120  24.9629270   4.0643000  33.5703000  14.5213000   8.7973000
  34.5275000  14.5213000   8.7973000  33.3303120  15.4479270   8.7973000
   5.7833000   5.6703000  21.1633000   6.7405000   5.6703000  21.1633000
   5.5433120   6.5969270  21.1633000  56.8513000   2.6713000  28.2513000
  57.8085000   2.6713000  28.2513000  56.6113120   3.5979270  28.2513000
   4.1103000  22.2373000  23.3763000   5.0675000  22.2373000  23.3763000
   3.8703120  23.1639270  23.3763000  22.3793000  15.3813000  12.8113000
  23.3365000  15.3813000  12.8113000  22.1393120  16.3079270  12.8113000
  66.9493000  27.2653000  21.4293000  67.9065000  27.2653000  21.4293000
  66.7093120  28.1919270  21.4293000  13.2583000   7.3133000  36.5913000
  14.2155000   7.3133000  36.5913000  13.0183120   8.2399270  36.5913000
   3.5533000  11.2833000  26.2603000   4.5105000  11.2833000  26.2603000
   3.3133120  12.2099270  26.2603000   5.8933000   3.6353000  34.5063000
   6.8505000   3.6353000  34.5063000   5.6533120   4.5619270  34.5063000
  16.2923000  12.2973000  21.8823000  17.2495000  12.2973000  21.8823000
  16.0523120  13.2239270  21.8823000  12.2553000  11.5073000  55.2373000
  13.2125000  11.5073000  55.2373000  12.0153120  12.4339270  55.2373000
  64.1663000  12.3983000  47.3543000  65.1235000  12.3983000  47.3543000
  63.9263120  13.3249270  47.3543000   4.6853000  64.5433000  50.8473000
   5.6425000  64.5433000  50.8473000   4.4453120  65.4699270  50.8473000
  13.0473000  14.1783000  58.1983000  14.0045000  14.1783000  58.1983000
  12.8073120  15.1049270  58.1983000  11.9663000  21.8553000  64.4343000
  12.9235000  21.8553000  64.4343000  11.7263120  22.7819270  64.4343000
  13.4103000  21.2443000  66.7353000  14.3675000  21.2443000  66.7353000
  13.1703120  22.1709270  66.7353000   9.7313000   7.2213000  58.4233000
  10.6885000   7.2213000  58.4233000   9.4913120   8.1479270  58.4233000
   3.0133000  16.6583000  62.7633000   3.9705000  16.6583000  62.7633000
   2.7733120  17.5849270  62.7633000  11.6583000  15.7613000  64.3383000
  12.6155000  15.7613000  64.3383000  11.4183120  16.6879270  64.3383000
  27.8903000  18.3593000  18.5523000  28.8475000  18.3593000  18.5523000
  27.6503120  19.2859270  18.5523000  10.6423000  30.2023000   7.3243000
  11.5995000  30.2023000   7.3243000  10.4023120  31.1289270   7.3243000
  62.1983000  17.7743000  12.8593000  63.1555000  17.7743000  12.8593000
  61.9583120  18.7009270  12.8593000  64.7203000  34.5433000  25.4013000
  65.6775000  34.5433000  25.4013000  64.4803120  35.4699270  25.4013000
  64.7583000  23.7713000  18.6773000  65.7155000  23.7713000  18.6773000
  64.5183120  24.6979270  18.6773000   7.3393000  16.5693000  20.8353000
   8.2965000  16.5693000  20.8353000   7.0993120  17.4959270  20.8353000
  18.0493000   9.1193000  24.5263000  19.0065000   9.1193000  24.5263000
  17.8093120  10.0459270  24.5263000  24.6383000  20.2063000  18.5333000
  25.5955000  20.2063000  18.5333000  24.3983120  21.1329270  18.5333000
  55.5003000  14.0083000  44.7993000  56.4575000  14.0083000  44.7993000
  55.2603120  14.9349270  44.7993000  67.1513000  65.9923000  28.7603000
  68.1085000  65.9923000  28.7603000  66.9113120  66.9189270  28.7603000
  11.8713000   2.6063000  40.8563000  12.8285000   2.6063000  40.8563000
  11.6313120   3.5329270  40.8563000   9.7133000  22.3763000  55.7133000
  10.6705000  22.3763000  55.7133000   9.4733120  23.3029270  55.7133000
   2.5083000  22.4123000  39.1693000   3.4655000  22.4123000  39.1693000
   2.2683120  23.3389270  39.1693000   3.7733000  15.0193000  50.3983000
   4.7305000  15.0193000  50.3983000   3.5333120  15.9459270  50.3983000
  65.1063000  25.9283000  54.5613000  66.0635000  25.9283000  54.5613000
  64.8663120  26.8549270  54.5613000   7.2243000  14.8623000   6.3343000
   8.1815000  14.8623000   6.3343000   6.9843120  15.7889270   6.3343000
  10.7353000  18.7723000  57.4633000  11.6925000  18.7723000  57.4633000
  10.4953120  19.6989270  57.4633000   4.2903000  60.4143000  57.0133000
   5.2475000  60.4143000  57.0133000   4.0503120  61.3409270  57.0133000
  66.6553000  16.4043000  57.9583000  67.6125000  16.4043000  57.9583000
  66.4153120  17.3309270  57.9583000  60.7683000  31.4823000  16.9993000
  61.7255000  31.4823000  16.9993000  60.5283120  32.4089270  16.9993000
  29.6153000  11.6333000  20.9183000  30.5725000  11.6333000  20.9183000
  29.3753120  12.5599270  20.9183000   6.3183000   3.1353000  22.0753000
   7.2755000   3.1353000  22.0753000   6.0783120   4.0619270  22.0753000
   6.3603000  27.0313000  16.9453000   7.3175000  27.0313000  16.9453000
   6.1203120  27.9579270  16.9453000  12.7323000   2.2523000  29.4093000
  13.6895000   2.2523000  29.4093000  12.4923120   3.1789270  29.4093000
   8.3463000  14.7573000  31.4363000   9.3035000  14.7573000  31.4363000
   8.1063120  15.6839270  31.4363000   6.9263000  15.5093000   9.6993000
   7.8835000  15.5093000   9.6993000   6.6863120  16.4359270   9.6993000
   3.2543000   9.5193000  33.5833000   4.2115000   9.5193000  33.5833000
   3.0143120  10.4459270  33.5833000   5.1143000  28.8523000  46.1143000
   6.0715000  28.8523000  46.1143000   4.8743120  29.7789270  46.1143000
  12.1563000   8.1513000  20.5733000  13.1135000   8.1513000  20.5733000
  11.9163120   9.0779270  20.5733000  66.8193000  17.1433000  50.6923000
  67.7765000  17.1433000  50.6923000  66.5793120  18.0699270  50.6923000
  66.1033000  19.0403000  57.2963000  67.0605000  19.0403000  57.2963000
  65.8633120  19.9669270  57.2963000  61.7373000  14.3613000  48.7043000
  62.6945000  14.3613000  48.7043000  61.4973120  15.2879270  48.7043000
   3.4443000  23.7073000   2.7803000   4.4015000  23.7073000   2.7803000
   3.2043120  24.6339270   2.7803000  62.0373000  21.2813000  32.3053000
  62.9945000  21.2813000  32.3053000  61.7973120  22.2079270  32.3053000
   5.5433000  32.8123000  56.3453000   6.5005000  32.8123000  56.3453000
   5.3033120  33.7389270  56.3453000  66.3813000  11.5343000  49.7723000
  67.3385000  11.5343000  49.7723000  66.1413120  12.4609270  49.7723000
  11.3963000  23.3123000   4.7453000  12.3535000  23.3123000   4.7453000
  11.1563120  24.2389270   4.7453000  64.9003000  23.8093000  58.4693000
  65.8575000  23.8093000  58.4693000  64.6603120  24.7359270  58.4693000
   2.5213000  35.8093000  14.6683000   3.4785000  35.8093000  14.6683000
   2.2813120  36.7359270  14.6683000   8.2183000  14.1883000  62.6193000
   9.1755000  14.1883000  62.6193000   7.9783120  15.1149270  62.6193000
  61.6383000  31.2693000  12.9403000  62.5955000  31.2693000  12.9403000
  61.3983120  32.1959270  12.9403000   6.1573000  31.1883000  22.8653000
   7.1145000  31.1883000  22.8653000   5.9173120  32.1149270  22.8653000
  64.0863000  17.6153000  19.1463000  65.0435000  17.6153000  19.1463000
  63.8463120  18.5419270  19.1463000   4.1103000  12.3363000   4.3693000
   5.0675000  12.3363000   4.3693000   3.8703120  13.2629270   4.3693000
   4.3483000  29.4003000  23.8083000   5.3055000  29.4003000  23.8083000
   4.1083120  30.3269270  23.8083000  65.8163000  26.7103000  37.9483000
  66.7735000  26.7103000  37.9483000  65.5763120  27.6369270  37.9483000
   4.3853000  29.8123000  39.5653000   5.3425000  29.8123000  39.5653000
   4.1453120  30.7389270  39.5653000   9.8893000   9.6553000  35.8503000
  10.8465000   9.6553000  35.8503000   9.6493120  10.5819270  35.8503000
  15.1513000  11.5343000  31.1983000  16.1085000  11.5343000  31.1983000
  14.9113120  12.4609270  31.1983000   6.9203000  11.6463000  51.8413000
   7.8775000  11.6463000  51.8413000   6.6803120  12.5729270  51.8413000
  66.5043000   3.7723000  49.2783000  67.4615000   3.7723000  49.2783000
  66.2643120   4.6989270  49.2783000  66.9653000  20.1663000  53.4703000
  67.9225000  20.1663000  53.4703000  66.7253120  21.0929270  53.4703000
   2.5893000  25.4333000   4.6333000   3.5465000  25.4333000   4.6333000
   2.3493120  26.3599270   4.6333000  15.1203000  16.5233000  50.3923000
  16.0775000  16.5233000  50.3923000  14.8803120  17.4499270  50.3923000
   5.3773000  21.4063000  56.0443000   6.3345000  21.4063000  56.0443000
   5.1373120  22.3329270  56.0443000  17.8393000  25.4853000  50.6603000
  18.7965000  25.4853000  50.6603000  17.5993120  26.4119270  50.6603000
  16.5603000  41.9473000   3.2693000  17.5175000  41.9473000   3.2693000
  16.3203120  42.8739270   3.2693000  28.2213000  33.8823000  61.5383000
  29.1785000  33.8823000  61.5383000  27.9813120  34.8089270  61.5383000
  25.7253000  32.6963000  60.9043000  26.6825000  32.6963000  60.9043000
  25.4853120  33.6229270  60.9043000   3.8493000  30.0973000   9.0713000
   4.8065000  30.0973000   9.0713000   3.6093120  31.0239270   9.0713000
  14.9863000  26.2593000  14.8373000  15.9435000  26.2593000  14.8373000
  14.7463120  27.1859270  14.8373000   2.7613000  29.7863000  11.7603000
   3.7185000  29.7863000  11.7603000   2.5213120  30.7129270  11.7603000
   4.4763000   7.9503000   9.2853000   5.4335000   7.9503000   9.2853000
   4.2363120   8.8769270   9.2853000   8.6773000  21.2233000  19.0803000
   9.6345000  21.2233000  19.0803000   8.4373120  22.1499270  19.0803000
  59.4393000  33.3803000  18.7243000  60.3965000  33.3803000  18.7243000
  59.1993120  34.3069270  18.7243000  60.3803000   6.8233000  23.7503000
  61.3375000   6.8233000  23.7503000  60.1403120   7.7499270  23.7503000
  15.1023000  26.2263000  38.5303000  16.0595000  26.2263000  38.5303000
  14.8623120  27.1529270  38.5303000   4.6003000  16.8083000  36.1193000
   5.5575000  16.8083000  36.1193000   4.3603120  17.7349270  36.1193000
   4.8513000  37.0513000  42.3953000   5.8085000  37.0513000  42.3953000
   4.6113120  37.9779270  42.3953000  24.8903000  22.3943000  47.3693000
  25.8475000  22.3943000  47.3693000  24.6503120  23.3209270  47.3693000
   6.9453000  22.6553000  29.1323000   7.9025000  22.6553000  29.1323000
   6.7053120  23.5819270  29.1323000  15.2483000  25.2203000  63.3143000
  16.2055000  25.2203000  63.3143000  15.0083120  26.1469270  63.3143000
  15.0183000  21.8533000  62.2623000  15.9755000  21.8533000  62.2623000
  14.7783120  22.7799270  62.2623000  64.3133000  15.3893000  53.4803000
  65.2705000  15.3893000  53.4803000  64.0733120  16.3159270  53.4803000
   3.1953000  24.1763000  52.6013000   4.1525000  24.1763000  52.6013000
   2.9553120  25.1029270  52.6013000  11.1933000  32.7073000  65.3773000
  12.1505000  32.7073000  65.3773000  10.9533120  33.6339270  65.3773000
   9.5503000  25.7253000  66.1403000  10.5075000  25.7253000  66.1403000
   9.3103120  26.6519270  66.1403000   4.1323000  46.1173000  64.9753000
   5.0895000  46.1173000  64.9753000   3.8923120  47.0439270  64.9753000
  11.1053000  40.1783000  19.7683000  12.0625000  40.1783000  19.7683000
  10.8653120  41.1049270  19.7683000  17.9583000  24.1683000   5.5273000
  18.9155000  24.1683000   5.5273000  17.7183120  25.0949270   5.5273000
  11.2913000  30.3063000  31.8963000  12.2485000  30.3063000  31.8963000
  11.0513120  31.2329270  31.8963000   4.7713000  35.7343000  16.4943000
   5.7285000  35.7343000  16.4943000   4.5313120  36.6609270  16.4943000
  62.1833000  19.4583000  19.9043000  63.1405000  19.4583000  19.9043000
  61.9433120  20.3849270  19.9043000  10.1553000  19.9303000  32.7373000
  11.1125000  19.9303000  32.7373000   9.9153120  20.8569270  32.7373000
   6.9633000  39.5053000  22.2573000   7.9205000  39.5053000  22.2573000
   6.7233120  40.4319270  22.2573000  66.5623000  29.8443000  37.9243000
  67.5195000  29.8443000  37.9243000  66.3223120  30.7709270  37.9243000
  64.9923000  25.5013000  24.6283000  65.9495000  25.5013000  24.6283000
  64.7523120  26.4279270  24.6283000  12.2043000  23.0023000  42.7543000
  13.1615000  23.0023000  42.7543000  11.9643120  23.9289270  42.7543000
  17.0923000  28.7333000  33.1473000  18.0495000  28.7333000  33.1473000
  16.8523120  29.6599270  33.1473000  51.9663000  11.1833000  38.2043000
  52.9235000  11.1833000  38.2043000  51.7263120  12.1099270  38.2043000
   5.0373000  20.7393000  44.9323000   5.9945000  20.7393000  44.9323000
   4.7973120  21.6659270  44.9323000   9.4963000  32.5823000  57.4053000
  10.4535000  32.5823000  57.4053000   9.2563120  33.5089270  57.4053000
  67.0313000  21.3353000  56.1153000  67.9885000  21.3353000  56.1153000
  66.7913120  22.2619270  56.1153000   3.8673000  34.8623000  58.9343000
   4.8245000  34.8623000  58.9343000   3.6273120  35.7889270  58.9343000
  13.1183000  32.3663000  62.7583000  14.0755000  32.3663000  62.7583000
  12.8783120  33.2929270  62.7583000   9.9473000  25.2303000   9.3823000
  10.9045000  25.2303000   9.3823000   9.7073120  26.1569270   9.3823000
  12.6953000  16.5153000   7.4633000  13.6525000  16.5153000   7.4633000
  12.4553120  17.4419270   7.4633000  21.4253000  27.3173000  19.1943000
  22.3825000  27.3173000  19.1943000  21.1853120  28.2439270  19.1943000
   8.7503000  35.9223000  24.7933000   9.7075000  35.9223000  24.7933000
   8.5103120  36.8489270  24.7933000   8.7633000  36.5203000  37.0873000
   9.7205000  36.5203000  37.0873000   8.5233120  37.4469270  37.0873000
   3.8523000  27.2173000  19.9393000   4.8095000  27.2173000  19.9393000
   3.6123120  28.1439270  19.9393000   3.4493000  27.4323000  28.0773000
   4.4065000  27.4323000  28.0773000   3.2093120  28.3589270  28.0773000
  25.0973000  23.3843000  19.8143000  26.0545000  23.3843000  19.8143000
  24.8573120  24.3109270  19.8143000   3.5203000  36.3823000  36.1533000
   4.4775000  36.3823000  36.1533000   3.2803120  37.3089270  36.1533000
  16.4663000  30.9423000  34.8203000  17.4235000  30.9423000  34.8203000
  16.2263120  31.8689270  34.8203000  17.1843000  19.0563000  51.3143000
  18.1415000  19.0563000  51.3143000  16.9443120  19.9829270  51.3143000
  10.4123000  35.7483000  54.9103000  11.3695000  35.7483000  54.9103000
  10.1723120  36.6749270  54.9103000  61.2503000  24.4263000  58.2253000
  62.2075000  24.4263000  58.2253000  61.0103120  25.3529270  58.2253000
  47.5633000  11.8073000  42.9763000  48.5205000  11.8073000  42.9763000
  47.3233120  12.7339270  42.9763000   6.1783000  30.4503000  65.4263000
   7.1355000  30.4503000  65.4263000   5.9383120  31.3769270  65.4263000
   2.4263000  23.7463000  57.7193000   3.3835000  23.7463000  57.7193000
   2.1863120  24.6729270  57.7193000  15.2263000  27.8113000  64.9223000
  16.1835000  27.8113000  64.9223000  14.9863120  28.7379270  64.9223000
   7.3233000  42.8493000  12.7113000   8.2805000  42.8493000  12.7113000
   7.0833120  43.7759270  12.7113000  66.1823000  48.7933000   5.2613000
  67.1395000  48.7933000   5.2613000  65.9423120  49.7199270   5.2613000
  66.2013000  32.4603000  66.4533000  67.1585000  32.4603000  66.4533000
  65.9613120  33.3869270  66.4533000  57.3153000  31.6803000  13.8053000
  58.2725000  31.6803000  13.8053000  57.0753120  32.6069270  13.8053000
  10.8523000  39.3933000  12.6063000  11.8095000  39.3933000  12.6063000
  10.6123120  40.3199270  12.6063000  18.2733000  18.9353000  22.7513000
  19.2305000  18.9353000  22.7513000  18.0333120  19.8619270  22.7513000
  56.2243000  31.4113000  23.4473000  57.1815000  31.4113000  23.4473000
  55.9843120  32.3379270  23.4473000  13.6973000  38.3003000  34.1313000
  14.6545000  38.3003000  34.1313000  13.4573120  39.2269270  34.1313000
   5.5563000  25.0833000  27.8123000   6.5135000  25.0833000  27.8123000
   5.3163120  26.0099270  27.8123000  58.1733000  27.6333000  52.5223000
  59.1305000  27.6333000  52.5223000  57.9333120  28.5599270  52.5223000
   3.3913000  31.8653000  38.1033000   4.3485000  31.8653000  38.1033000
   3.1513120  32.7919270  38.1033000  29.6953000  41.7803000  50.2863000
  30.6525000  41.7803000  50.2863000  29.4553120  42.7069270  50.2863000
   6.0013000  26.1753000  54.1193000   6.9585000  26.1753000  54.1193000
   5.7613120  27.1019270  54.1193000  66.5003000  25.9213000  60.9183000
  67.4575000  25.9213000  60.9183000  66.2603120  26.8479270  60.9183000
   8.9203000  32.3993000  51.2293000   9.8775000  32.3993000  51.2293000
   8.6803120  33.3259270  51.2293000   5.5273000  40.0283000  57.8363000
   6.4845000  40.0283000  57.8363000   5.2873120  40.9549270  57.8363000
  47.5893000  39.8813000   6.4593000  48.5465000  39.8813000   6.4593000
  47.3493120  40.8079270   6.4593000   5.8003000  44.4163000  55.5773000
   6.7575000  44.4163000  55.5773000   5.5603120  45.3429270  55.5773000
   6.9803000  37.4933000   3.6413000   7.9375000  37.4933000   3.6413000
   6.7403120  38.4199270   3.6413000   8.7573000  42.4343000   6.8943000
   9.7145000  42.4343000   6.8943000   8.5173120  43.3609270   6.8943000
  23.7213000  33.9103000  13.8653000  24.6785000  33.9103000  13.8653000
  23.4813120  34.8369270  13.8653000   5.9733000  46.3053000  19.2953000
   6.9305000  46.3053000  19.2953000   5.7333120  47.2319270  19.2953000
   9.2523000  31.5073000  33.7163000  10.2095000  31.5073000  33.7163000
   9.0123120  32.4339270  33.7163000  16.9503000  45.4593000  19.4413000
  17.9075000  45.4593000  19.4413000  16.7103120  46.3859270  19.4413000
  65.7163000  37.9363000  25.2823000  66.6735000  37.9363000  25.2823000
  65.4763120  38.8629270  25.2823000   9.2013000  32.8813000  21.8453000
  10.1585000  32.8813000  21.8453000   8.9613120  33.8079270  21.8453000
  63.4883000  34.1573000  22.9143000  64.4455000  34.1573000  22.9143000
  63.2483120  35.0839270  22.9143000   3.9233000  38.2653000  27.1003000
   4.8805000  38.2653000  27.1003000   3.6833120  39.1919270  27.1003000
  10.9123000  40.3233000  40.2363000  11.8695000  40.3233000  40.2363000
  10.6723120  41.2499270  40.2363000  11.8383000  35.2033000  45.7083000
  12.7955000  35.2033000  45.7083000  11.5983120  36.1299270  45.7083000
  60.0623000  48.2343000   5.3923000  61.0195000  48.2343000   5.3923000
  59.8223120  49.1609270   5.3923000  58.9443000  32.8673000  21.4533000
  59.9015000  32.8673000  21.4533000  58.7043120  33.7939270  21.4533000
  63.9363000  53.0453000   4.2743000  64.8935000  53.0453000   4.2743000
  63.6963120  53.9719270   4.2743000  62.7953000  31.0793000   7.6923000
  63.7525000  31.0793000   7.6923000  62.5553120  32.0059270   7.6923000
  60.7193000  35.1283000   9.9843000  61.6765000  35.1283000   9.9843000
  60.4793120  36.0549270   9.9843000  13.2033000  35.5603000  21.6943000
  14.1605000  35.5603000  21.6943000  12.9633120  36.4869270  21.6943000
  13.7163000  37.0873000  36.6453000  14.6735000  37.0873000  36.6453000
  13.4763120  38.0139270  36.6453000   8.5663000  38.8813000  24.3973000
   9.5235000  38.8813000  24.3973000   8.3263120  39.8079270  24.3973000
  15.3433000  36.4573000  41.7993000  16.3005000  36.4573000  41.7993000
  15.1033120  37.3839270  41.7993000  20.4033000  36.8533000  27.6243000
  21.3605000  36.8533000  27.6243000  20.1633120  37.7799270  27.6243000
   4.7763000  42.4743000  40.0883000   5.7335000  42.4743000  40.0883000
   4.5363120  43.4009270  40.0883000  20.7583000  46.7003000  35.0913000
  21.7155000  46.7003000  35.0913000  20.5183120  47.6269270  35.0913000
   7.8973000  37.0643000  41.3353000   8.8545000  37.0643000  41.3353000
   7.6573120  37.9909270  41.3353000  17.7763000  39.4783000  32.9483000
  18.7335000  39.4783000  32.9483000  17.5363120  40.4049270  32.9483000
   7.8063000  38.7393000  36.0283000   8.7635000  38.7393000  36.0283000
   7.5663120  39.6659270  36.0283000   3.5543000  30.8393000  48.1893000
   4.5115000  30.8393000  48.1893000   3.3143120  31.7659270  48.1893000
  12.5293000  36.7763000  52.6383000  13.4865000  36.7763000  52.6383000
  12.2893120  37.7029270  52.6383000  12.9863000  30.5803000  47.4543000
  13.9435000  30.5803000  47.4543000  12.7463120  31.5069270  47.4543000
   9.6353000  45.5913000  56.2013000  10.5925000  45.5913000  56.2013000
   9.3953120  46.5179270  56.2013000   4.4793000  52.6743000  12.5843000
   5.4365000  52.6743000  12.5843000   4.2393120  53.6009270  12.5843000
  66.4013000  37.5443000   7.4523000  67.3585000  37.5443000   7.4523000
  66.1613120  38.4709270   7.4523000   5.6483000  50.3983000   7.7893000
   6.6055000  50.3983000   7.7893000   5.4083120  51.3249270   7.7893000
  59.2263000  39.6603000   5.5093000  60.1835000  39.6603000   5.5093000
  58.9863120  40.5869270   5.5093000   5.7173000  34.2573000  21.8443000
   6.6745000  34.2573000  21.8443000   5.4773120  35.1839270  21.8443000
   5.6263000  43.4853000  30.7273000   6.5835000  43.4853000  30.7273000
   5.3863120  44.4119270  30.7273000  12.0343000  42.9103000  41.2673000
  12.9915000  42.9103000  41.2673000  11.7943120  43.8369270  41.2673000
   7.6413000  43.3633000  37.0953000   8.5985000  43.3633000  37.0953000
   7.4013120  44.2899270  37.0953000  49.2983000  52.2843000  66.3493000
  50.2555000  52.2843000  66.3493000  49.0583120  53.2109270  66.3493000
  12.5503000  55.4753000  55.3743000  13.5075000  55.4753000  55.3743000
  12.3103120  56.4019270  55.3743000   3.9643000  38.1293000  46.0983000
   4.9215000  38.1293000  46.0983000   3.7243120  39.0559270  46.0983000
   8.6933000  53.6483000  57.1333000   9.6505000  53.6483000  57.1333000
   8.4533120  54.5749270  57.1333000  66.8983000  51.4363000   7.4543000
  67.8555000  51.4363000   7.4543000  66.6583120  52.3629270   7.4543000
   9.2443000  45.5623000   5.9293000  10.2015000  45.5623000   5.9293000
   9.0043120  46.4889270   5.9293000   8.1003000  34.5873000  32.3453000
   9.0575000  34.5873000  32.3453000   7.8603120  35.5139270  32.3453000
   5.8283000  35.5253000   7.3873000   6.7855000  35.5253000   7.3873000
   5.5883120  36.4519270   7.3873000  10.2353000  52.1313000  10.8763000
  11.1925000  52.1313000  10.8763000   9.9953120  53.0579270  10.8763000
  13.3793000  36.5973000  17.6913000  14.3365000  36.5973000  17.6913000
  13.1393120  37.5239270  17.6913000  16.6743000  58.4503000  29.4813000
  17.6315000  58.4503000  29.4813000  16.4343120  59.3769270  29.4813000
  13.6503000  56.1113000  12.2413000  14.6075000  56.1113000  12.2413000
  13.4103120  57.0379270  12.2413000  12.4163000  57.1423000  26.9223000
  13.3735000  57.1423000  26.9223000  12.1763120  58.0689270  26.9223000
   5.2063000  44.4673000   7.2353000   6.1635000  44.4673000   7.2353000
   4.9663120  45.3939270   7.2353000  21.1663000  41.1813000  32.7763000
  22.1235000  41.1813000  32.7763000  20.9263120  42.1079270  32.7763000
  10.1023000  37.6503000  42.9383000  11.0595000  37.6503000  42.9383000
   9.8623120  38.5769270  42.9383000   7.3883000  49.2663000  43.4293000
   8.3455000  49.2663000  43.4293000   7.1483120  50.1929270  43.4293000
  13.1273000  54.2893000  44.5663000  14.0845000  54.2893000  44.5663000
  12.8873120  55.2159270  44.5663000   5.1443000  51.0783000  59.7003000
   6.1015000  51.0783000  59.7003000   4.9043120  52.0049270  59.7003000
   5.7493000  51.3253000  55.2083000   6.7065000  51.3253000  55.2083000
   5.5093120  52.2519270  55.2083000  22.9633000  53.1293000  61.9963000
  23.9205000  53.1293000  61.9963000  22.7233120  54.0559270  61.9963000
  12.8613000  56.0753000  65.5123000  13.8185000  56.0753000  65.5123000
  12.6213120  57.0019270  65.5123000  19.0563000  56.2323000  17.8053000
  20.0135000  56.2323000  17.8053000  18.8163120  57.1589270  17.8053000
  65.3393000   4.8493000  19.8303000  66.2965000   4.8493000  19.8303000
  65.0993120   5.7759270  19.8303000   8.3693000  38.8333000  15.4023000
   9.3265000  38.8333000  15.4023000   8.1293120  39.7599270  15.4023000
  66.5923000  45.8653000   6.9933000  67.5495000  45.8653000   6.9933000
  66.3523120  46.7919270   6.9933000   3.2323000  49.2353000  25.5283000
   4.1895000  49.2353000  25.5283000   2.9923120  50.1619270  25.5283000
   8.2273000  51.7153000  27.9083000   9.1845000  51.7153000  27.9083000
   7.9873120  52.6419270  27.9083000   9.4263000  48.0463000  19.7153000
  10.3835000  48.0463000  19.7153000   9.1863120  48.9729270  19.7153000
   5.0623000  55.2833000  15.7813000   6.0195000  55.2833000  15.7813000
   4.8223120  56.2099270  15.7813000  12.8713000  55.1413000  30.7603000
  13.8285000  55.1413000  30.7603000  12.6313120  56.0679270  30.7603000
   4.3793000  59.7463000  29.5613000   5.3365000  59.7463000  29.5613000
   4.1393120  60.6729270  29.5613000   5.0483000  55.2413000  51.2393000
   6.0055000  55.2413000  51.2393000   4.8083120  56.1679270  51.2393000
  22.7603000  40.1983000  63.3163000  23.7175000  40.1983000  63.3163000
  22.5203120  41.1249270  63.3163000   4.4713000  53.2943000  61.7623000
   5.4285000  53.2943000  61.7623000   4.2313120  54.2209270  61.7623000
  11.6513000  56.6093000  61.3473000  12.6085000  56.6093000  61.3473000
  11.4113120  57.5359270  61.3473000  11.1813000  51.5763000  60.5133000
  12.1385000  51.5763000  60.5133000  10.9413120  52.5029270  60.5133000
  65.3153000  49.0903000   2.4613000  66.2725000  49.0903000   2.4613000
  65.0753120  50.0169270   2.4613000  13.1463000  49.6723000  67.0043000
  14.1035000  49.6723000  67.0043000  12.9063120  50.5989270  67.0043000
   3.5313000  41.2973000   9.5043000   4.4885000  41.2973000   9.5043000
   3.2913120  42.2239270   9.5043000  63.8503000  46.5773000  17.8083000
  64.8075000  46.5773000  17.8083000  63.6103120  47.5039270  17.8083000
   7.7383000  60.9543000   6.8723000   8.6955000  60.9543000   6.8723000
   7.4983120  61.8809270   6.8723000   7.8593000  63.0303000  22.5183000
   8.8165000  63.0303000  22.5183000   7.6193120  63.9569270  22.5183000
   8.8593000  55.4333000  22.0433000   9.8165000  55.4333000  22.0433000
   8.6193120  56.3599270  22.0433000  65.8883000  38.8063000   4.9443000
  66.8455000  38.8063000   4.9443000  65.6483120  39.7329270   4.9443000
   8.1093000  45.7173000  21.6003000   9.0665000  45.7173000  21.6003000
   7.8693120  46.6439270  21.6003000  13.8673000  60.5533000  25.4803000
  14.8245000  60.5533000  25.4803000  13.6273120  61.4799270  25.4803000
  22.5253000  39.3933000  27.7013000  23.4825000  39.3933000  27.7013000
  22.2853120  40.3199270  27.7013000   5.2533000  53.5113000  42.7983000
   6.2105000  53.5113000  42.7983000   5.0133120  54.4379270  42.7983000
   7.8583000  45.5743000  49.0373000   8.8155000  45.5743000  49.0373000
   7.6183120  46.5009270  49.0373000   8.6423000  51.2803000  55.6783000
   9.5995000  51.2803000  55.6783000   8.4023120  52.2069270  55.6783000
  11.9323000  42.8893000  44.1773000  12.8895000  42.8893000  44.1773000
  11.6923120  43.8159270  44.1773000  11.5803000  44.7743000  54.3673000
  12.5375000  44.7743000  54.3673000  11.3403120  45.7009270  54.3673000
   7.2803000  44.5323000  57.8823000   8.2375000  44.5323000  57.8823000
   7.0403120  45.4589270  57.8823000  11.0913000  59.9613000  54.6203000
  12.0485000  59.9613000  54.6203000  10.8513120  60.8879270  54.6203000
   8.1743000  58.6713000   4.1643000   9.1315000  58.6713000   4.1643000
   7.9343120  59.5979270   4.1643000  65.5743000  60.7573000   5.6813000
  66.5315000  60.7573000   5.6813000  65.3343120  61.6839270   5.6813000
  12.7983000  56.9213000  16.5423000  13.7555000  56.9213000  16.5423000
  12.5583120  57.8479270  16.5423000  13.4883000  60.1773000  13.0383000
  14.4455000  60.1773000  13.0383000  13.2483120  61.1039270  13.0383000
  61.0723000   3.1393000  16.2073000  62.0295000   3.1393000  16.2073000
  60.8323120   4.0659270  16.2073000   9.2483000  45.7823000  28.4653000
  10.2055000  45.7823000  28.4653000   9.0083120  46.7089270  28.4653000
   6.1933000  57.8953000   9.9743000   7.1505000  57.8953000   9.9743000
   5.9533120  58.8219270   9.9743000   6.2073000  62.0513000  33.5683000
   7.1645000  62.0513000  33.5683000   5.9673120  62.9779270  33.5683000
   9.8383000  47.4153000  22.7263000  10.7955000  47.4153000  22.7263000
   9.5983120  48.3419270  22.7263000  12.1493000  59.0743000  34.5193000
  13.1065000  59.0743000  34.5193000  11.9093120  60.0009270  34.5193000
  20.7783000  51.7033000  40.5203000  21.7355000  51.7033000  40.5203000
  20.5383120  52.6299270  40.5203000   3.0403000  58.3023000  50.5573000
   3.9975000  58.3023000  50.5573000   2.8003120  59.2289270  50.5573000
  20.3503000  45.6293000  37.6513000  21.3075000  45.6293000  37.6513000
  20.1103120  46.5559270  37.6513000   5.9303000  62.0083000  51.2543000
   6.8875000  62.0083000  51.2543000   5.6903120  62.9349270  51.2543000
  13.1563000  66.0723000  60.7813000  14.1135000  66.0723000  60.7813000
  12.9163120  66.9989270  60.7813000  29.6523000  47.5223000   5.4433000
  30.6095000  47.5223000   5.4433000  29.4123120  48.4489270   5.4433000
   7.5683000  55.6873000  63.8783000   8.5255000  55.6873000  63.8783000
   7.3283120  56.6139270  63.8783000  18.8553000  49.8443000  49.8453000
  19.8125000  49.8443000  49.8453000  18.6153120  50.7709270  49.8453000
   2.7673000  58.0573000  59.5013000   3.7245000  58.0573000  59.5013000
   2.5273120  58.9839270  59.5013000   7.5493000   4.1983000  64.1403000
   8.5065000   4.1983000  64.1403000   7.3093120   5.1249270  64.1403000
   2.5133000   6.2343000  12.3243000   3.4705000   6.2343000  12.3243000
   2.2733120   7.1609270  12.3243000  66.4413000  46.1833000   4.2223000
  67.3985000  46.1833000   4.2223000  66.2013120  47.1099270   4.2223000
   3.0313000  66.0773000  12.5893000   3.9885000  66.0773000  12.5893000
   2.7913120  67.0039270  12.5893000  64.2963000   3.8673000  25.1093000
  65.2535000   3.8673000  25.1093000  64.0563120   4.7939270  25.1093000
  63.6303000  54.6423000  21.3593000  64.5875000  54.6423000  21.3593000
  63.3903120  55.5689270  21.3593000   5.9443000  59.3833000  25.6953000
   6.9015000  59.3833000  25.6953000   5.7043120  60.3099270  25.6953000
  11.9063000  60.5883000  23.2883000  12.8635000  60.5883000  23.2883000
  11.6663120  61.5149270  23.2883000   5.7833000  62.1163000  30.4453000
   6.7405000  62.1163000  30.4453000   5.5433120  63.0429270  30.4453000
  12.5933000  59.2873000  31.7603000  13.5505000  59.2873000  31.7603000
  12.3533120  60.2139270  31.7603000   6.6793000  56.8743000  34.9913000
   7.6365000  56.8743000  34.9913000   6.4393120  57.8009270  34.9913000
  15.6283000  66.7253000  30.1293000  16.5855000  66.7253000  30.1293000
  15.3883120  67.6519270  30.1293000  10.1423000  59.8393000  47.4713000
  11.0995000  59.8393000  47.4713000   9.9023120  60.7659270  47.4713000
   6.2693000  58.9963000  47.5033000   7.2265000  58.9963000  47.5033000
   6.0293120  59.9229270  47.5033000  17.4873000   4.7493000  46.7793000
  18.4445000   4.7493000  46.7793000  17.2473120   5.6759270  46.7793000
   5.9033000  10.6283000  60.6793000   6.8605000  10.6283000  60.6793000
   5.6633120  11.5549270  60.6793000   8.0883000  37.8513000  59.5583000
   9.0455000  37.8513000  59.5583000   7.8483120  38.7779270  59.5583000
   9.2493000  55.9453000  55.5333000  10.2065000  55.9453000  55.5333000
   9.0093120  56.8719270  55.5333000  16.2733000  65.8393000  60.8993000
  17.2305000  65.8393000  60.8993000  16.0333120  66.7659270  60.8993000
   5.8023000  60.4553000  12.1663000   6.7595000  60.4553000  12.1663000
   5.5623120  61.3819270  12.1663000  67.1703000  55.2983000  24.1873000
  68.1275000  55.2983000  24.1873000  66.9303120  56.2249270  24.1873000
  57.2523000  66.8063000  16.6413000  58.2095000  66.8063000  16.6413000
  57.0123120  67.7329270  16.6413000   2.8283000  59.2153000   7.3853000
   3.7855000  59.2153000   7.3853000   2.5883120  60.1419270   7.3853000
  11.9853000  58.6523000  20.9253000  12.9425000  58.6523000  20.9253000
  11.7453120  59.5789270  20.9253000  60.4043000  16.1853000  21.2913000
  61.3615000  16.1853000  21.2913000  60.1643120  17.1119270  21.2913000
   7.1223000   7.1533000  17.7913000   8.0795000   7.1533000  17.7913000
   6.8823120   8.0799270  17.7913000  12.1563000  67.1773000  36.2143000
  13.1135000  67.1773000  36.2143000  11.9163120  68.1039270  36.2143000
  17.7313000  64.0543000  29.6373000  18.6885000  64.0543000  29.6373000
  17.4913120  64.9809270  29.6373000   3.6553000   7.3503000  31.2863000
   4.6125000   7.3503000  31.2863000   3.4153120   8.2769270  31.2863000
   4.4473000   4.3133000  42.8973000   5.4045000   4.3133000  42.8973000
   4.2073120   5.2399270  42.8973000   8.8193000  19.5093000  65.2563000
   9.7765000  19.5093000  65.2563000   8.5793120  20.4359270  65.2563000
  14.7563000  64.6133000  49.1193000  15.7135000  64.6133000  49.1193000
  14.5163120  65.5399270  49.1193000  61.5583000   3.3013000  48.0793000
  62.5155000   3.3013000  48.0793000  61.3183120   4.2279270  48.0793000
   7.1133000  56.8483000  52.1163000   8.0705000  56.8483000  52.1163000
   6.8733120  57.7749270  52.1163000   2.5053000  10.0343000  58.8083000
   3.4625000  10.0343000  58.8083000   2.2653120  10.9609270  58.8083000
  14.6073000  52.7093000  52.0643000  15.5645000  52.7093000  52.0643000
  14.3673120  53.6359270  52.0643000  13.7943000  66.8223000  10.7993000
  14.7515000  66.8223000  10.7993000  13.5543120  67.7489270  10.7993000
  10.8813000  66.1363000  63.0083000  11.8385000  66.1363000  63.0083000
  10.6413120  67.0629270  63.0083000  17.0943000  54.9943000  14.7143000
  18.0515000  54.9943000  14.7143000  16.8543120  55.9209270  14.7143000
  55.9373000   9.4743000  22.4623000  56.8945000   9.4743000  22.4623000
  55.6973120  10.4009270  22.4623000  12.4703000   8.4863000  17.6283000
  13.4275000   8.4863000  17.6283000  12.2303120   9.4129270  17.6283000
   9.7293000  66.2333000  34.0693000  10.6865000  66.2333000  34.0693000
   9.4893120  67.1599270  34.0693000  16.5873000  59.3483000  34.8123000
  17.5445000  59.3483000  34.8123000  16.3473120  60.2749270  34.8123000
  63.9193000  65.3213000  25.4293000  64.8765000  65.3213000  25.4293000
  63.6793120  66.2479270  25.4293000  15.0143000  60.3673000  38.0633000
  15.9715000  60.3673000  38.0633000  14.7743120  61.2939270  38.0633000
   8.9943000  64.7463000  31.7803000   9.9515000  64.7463000  31.7803000
   8.7543120  65.6729270  31.7803000  12.5923000  62.9393000  47.7603000
  13.5495000  62.9393000  47.7603000  12.3523120  63.8659270  47.7603000
   1.8803000  49.1923000  43.2583000   2.8375000  49.1923000  43.2583000
   1.6403120  50.1189270  43.2583000   2.8813000  56.8123000  40.6773000
   3.8385000  56.8123000  40.6773000   2.6413120  57.7389270  40.6773000
  57.3703000   8.0983000  59.6603000  58.3275000   8.0983000  59.6603000
  57.1303120   9.0249270  59.6603000  10.7123000  50.0023000   2.9533000
  11.6695000  50.0023000   2.9533000  10.4723120  50.9289270   2.9533000
   4.7703000  58.1723000  62.9783000   5.7275000  58.1723000  62.9783000
   4.5303120  59.0989270  62.9783000   8.7913000  56.7443000   7.9803000
   9.7485000  56.7443000   7.9803000   8.5513120  57.6709270   7.9803000
  16.0173000  17.3673000  60.4603000  16.9745000  17.3673000  60.4603000
  15.7773120  18.2939270  60.4603000  28.6633000  13.8593000   2.4243000
  29.6205000  13.8593000   2.4243000  28.4233120  14.7859270   2.4243000
   3.9553000   3.4713000  26.6233000   4.9125000   3.4713000  26.6233000
   3.7153120   4.3979270  26.6233000  55.1963000  16.0983000  38.2723000
  56.1535000  16.0983000  38.2723000  54.9563120  17.0249270  38.2723000
  13.5293000  21.3793000  11.7033000  14.4865000  21.3793000  11.7033000
  13.2893120  22.3059270  11.7033000   9.6303000  12.3683000  30.6953000
  10.5875000  12.3683000  30.6953000   9.3903120  13.2949270  30.6953000
   6.4133000   8.3973000  39.2793000   7.3705000   8.3973000  39.2793000
   6.1733120   9.3239270  39.2793000  12.2133000   8.2093000  56.6143000
  13.1705000   8.2093000  56.6143000  11.9733120   9.1359270  56.6143000
  12.6593000  10.1813000  32.0603000  13.6165000  10.1813000  32.0603000
  12.4193120  11.1079270  32.0603000   5.1713000  66.1863000  46.5133000
   6.1285000  66.1863000  46.5133000   4.9313120  67.1129270  46.5133000
   8.8513000  14.0883000  46.6463000   9.8085000  14.0883000  46.6463000
   8.6113120  15.0149270  46.6463000  11.0083000  63.7393000  51.6843000
  11.9655000  63.7393000  51.6843000  10.7683120  64.6659270  51.6843000
   6.8573000  59.5203000  61.8623000   7.8145000  59.5203000  61.8623000
   6.6173120  60.4469270  61.8623000  12.0853000  59.0963000  38.7063000
  13.0425000  59.0963000  38.7063000  11.8453120  60.0229270  38.7063000
  13.0203000   7.0563000  58.8693000  13.9775000   7.0563000  58.8693000
  12.7803120   7.9829270  58.8693000  13.8143000  66.8733000  57.4063000
  14.7715000  66.8733000  57.4063000  13.5743120  67.7999270  57.4063000
  21.8383000  63.4343000   6.1843000  22.7955000  63.4343000   6.1843000
  21.5983120  64.3609270   6.1843000   8.7933000   3.9893000  15.1563000
   9.7505000   3.9893000  15.1563000   8.5533120   4.9159270  15.1563000
  19.5783000   7.5363000   7.6213000  20.5355000   7.5363000   7.6213000
  19.3383120   8.4629270   7.6213000   5.7943000   9.4643000  14.5213000
   6.7515000   9.4643000  14.5213000   5.5543120  10.3909270  14.5213000
   9.1553000  67.1113000  19.3573000  10.1125000  67.1113000  19.3573000
   8.9153120  68.0379270  19.3573000   7.2443000  59.3513000  22.1053000
   8.2015000  59.3513000  22.1053000   7.0043120  60.2779270  22.1053000
  12.8153000  11.6453000  28.6273000  13.7725000  11.6453000  28.6273000
  12.5753120  12.5719270  28.6273000  23.8993000   4.6513000  21.5883000
  24.8565000   4.6513000  21.5883000  23.6593120   5.5779270  21.5883000
  13.1073000  62.4973000  21.6123000  14.0645000  62.4973000  21.6123000
  12.8673120  63.4239270  21.6123000   6.7713000  66.7273000  35.9183000
   7.7285000  66.7273000  35.9183000   6.5313120  67.6539270  35.9183000
  18.3983000  54.1053000  23.9013000  19.3555000  54.1053000  23.9013000
  18.1583120  55.0319270  23.9013000  22.7413000   9.0653000  32.3213000
  23.6985000   9.0653000  32.3213000  22.5013120   9.9919270  32.3213000
  14.2873000  14.7813000  48.4693000  15.2445000  14.7813000  48.4693000
  14.0473120  15.7079270  48.4693000  64.7323000   4.3993000  42.0963000
  65.6895000   4.3993000  42.0963000  64.4923120   5.3259270  42.0963000
   4.8453000   7.4843000  54.1803000   5.8025000   7.4843000  54.1803000
   4.6053120   8.4109270  54.1803000  20.6343000  57.7573000  51.7783000
  21.5915000  57.7573000  51.7783000  20.3943120  58.6839270  51.7783000
  14.2403000  15.2943000  61.4363000  15.1975000  15.2943000  61.4363000
  14.0003120  16.2209270  61.4363000   7.1683000  52.9733000  61.6493000
   8.1255000  52.9733000  61.6493000   6.9283120  53.8999270  61.6493000
   7.5443000  67.0343000  63.0523000   8.5015000  67.0343000  63.0523000
   7.3043120  67.9609270  63.0523000  14.2593000  11.2163000   3.9603000
  15.2165000  11.2163000   3.9603000  14.0193120  12.1429270   3.9603000
  11.0763000  65.5333000  22.1033000  12.0335000  65.5333000  22.1033000
  10.8363120  66.4599270  22.1033000   8.3993000  64.3023000   3.9443000
   9.3565000  64.3023000   3.9443000   8.1593120  65.2289270   3.9443000
  12.9433000  11.3753000   9.6733000  13.9005000  11.3753000   9.6733000
  12.7033120  12.3019270   9.6733000   3.6043000   4.9713000  17.1433000
   4.5615000   4.9713000  17.1433000   3.3643120   5.8979270  17.1433000
  17.8993000  14.3583000  18.6533000  18.8565000  14.3583000  18.6533000
  17.6593120  15.2849270  18.6533000   3.6653000  13.3893000  19.6383000
   4.6225000  13.3893000  19.6383000   3.4253120  14.3159270  19.6383000
  17.5753000  64.5833000  26.7343000  18.5325000  64.5833000  26.7343000
  17.3353120  65.5099270  26.7343000  10.9863000  15.6693000  19.0853000
  11.9435000  15.6693000  19.0853000  10.7463120  16.5959270  19.0853000
   5.2243000  11.6333000  24.1643000   6.1815000  11.6333000  24.1643000
   4.9843120  12.5599270  24.1643000   5.8603000  65.9753000  28.6723000
   6.8175000  65.9753000  28.6723000   5.6203120  66.9019270  28.6723000
   7.1703000  64.5203000  25.6283000   8.1275000  64.5203000  25.6283000
   6.9303120  65.4469270  25.6283000   4.6903000   5.9083000  28.7043000
   5.6475000   5.9083000  28.7043000   4.4503120   6.8349270  28.7043000
   7.7193000  14.8793000  52.3543000   8.6765000  14.8793000  52.3543000
   7.4793120  15.8059270  52.3543000  66.2603000   5.2533000  54.4673000
  67.2175000   5.2533000  54.4673000  66.0203120   6.1799270  54.4673000
  64.8153000   9.2223000  49.0913000  65.7725000   9.2223000  49.0913000
  64.5753120  10.1489270  49.0913000   2.5163000   4.7033000  35.2063000
   3.4735000   4.7033000  35.2063000   2.2763120   5.6299270  35.2063000
  12.4333000  14.1993000  37.2483000  13.3905000  14.1993000  37.2483000
  12.1933120  15.1259270  37.2483000  20.2073000  17.8993000   5.5853000
  21.1645000  17.8993000   5.5853000  19.9673120  18.8259270   5.5853000
  13.8973000  59.8623000  58.4243000  14.8545000  59.8623000  58.4243000
  13.6573120  60.7889270  58.4243000   3.8393000  19.0293000  66.2393000
   4.7965000  19.0293000  66.2393000   3.5993120  19.9559270  66.2393000
  13.5253000   5.9323000  63.1233000  14.4825000   5.9323000  63.1233000
  13.2853120   6.8589270  63.1233000  17.1963000   5.0393000   9.1523000
  18.1535000   5.0393000   9.1523000  16.9563120   5.9659270   9.1523000
  14.9003000   6.3003000   8.3043000  15.8575000   6.3003000   8.3043000
  14.6603120   7.2269270   8.3043000   7.4743000   6.1913000  26.1633000
   8.4315000   6.1913000  26.1633000   7.2343120   7.1179270  26.1633000
  18.0873000  21.2603000  17.6153000  19.0445000  21.2603000  17.6153000
  17.8473120  22.1869270  17.6153000  12.0613000  15.8313000  16.0653000
  13.0185000  15.8313000  16.0653000  11.8213120  16.7579270  16.0653000
  17.7743000  19.5623000  13.1553000  18.7315000  19.5623000  13.1553000
  17.5343120  20.4889270  13.1553000  17.1643000   3.3173000  19.9913000
  18.1215000   3.3173000  19.9913000  16.9243120   4.2439270  19.9913000
   4.8213000  13.8673000  44.4413000   5.7785000  13.8673000  44.4413000
   4.5813120  14.7939270  44.4413000   8.8243000  64.2733000  35.9183000
   9.7815000  64.2733000  35.9183000   8.5843120  65.1999270  35.9183000
  66.9973000  21.9133000  22.5483000  67.9545000  21.9133000  22.5483000
  66.7573120  22.8399270  22.5483000  10.7473000  14.9503000  53.3543000
  11.7045000  14.9503000  53.3543000  10.5073120  15.8769270  53.3543000
   4.8743000   3.9683000  47.4313000   5.8315000   3.9683000  47.4313000
   4.6343120   4.8949270  47.4313000   7.6033000  10.7213000  54.6023000
   8.5605000  10.7213000  54.6023000   7.3633120  11.6479270  54.6023000
   3.9083000  17.1443000  57.1623000   4.8655000  17.1443000  57.1623000
   3.6683120  18.0709270  57.1623000   9.0693000  17.1273000  46.7753000
  10.0265000  17.1273000  46.7753000   8.8293120  18.0539270  46.7753000
  13.5353000  17.2673000  47.3433000  14.4925000  17.2673000  47.3433000
  13.2953120  18.1939270  47.3433000  16.8213000   6.5493000  54.8163000
  17.7785000   6.5493000  54.8163000  16.5813120   7.4759270  54.8163000
   9.5963000  21.5163000   3.7403000  10.5535000  21.5163000   3.7403000
   9.3563120  22.4429270   3.7403000  10.7993000  17.5453000  54.8673000
  11.7565000  17.5453000  54.8673000  10.5593120  18.4719270  54.8673000
   7.8113000  32.4273000  61.9143000   8.7685000  32.4273000  61.9143000
   7.5713120  33.3539270  61.9143000  62.8713000  19.4813000  66.9073000
  63.8285000  19.4813000  66.9073000  62.6313120  20.4079270  66.9073000
  11.1913000  66.8543000  12.6473000  12.1485000  66.8543000  12.6473000
  10.9513120  67.7809270  12.6473000   6.3423000  61.6623000   9.6943000
   7.2995000  61.6623000   9.6943000   6.1023120  62.5889270   9.6943000
  15.4293000  28.1973000   8.2743000  16.3865000  28.1973000   8.2743000
  15.1893120  29.1239270   8.2743000  65.8313000  10.5393000  28.3273000
  66.7885000  10.5393000  28.3273000  65.5913120  11.4659270  28.3273000
  16.7933000  13.0143000  11.5513000  17.7505000  13.0143000  11.5513000
  16.5533120  13.9409270  11.5513000  21.2963000  21.5783000  26.1583000
  22.2535000  21.5783000  26.1583000  21.0563120  22.5049270  26.1583000
  12.0403000  13.2133000  22.7043000  12.9975000  13.2133000  22.7043000
  11.8003120  14.1399270  22.7043000  13.2393000   7.8403000  23.4473000
  14.1965000   7.8403000  23.4473000  12.9993120   8.7669270  23.4473000
  59.9003000  14.4163000  24.2713000  60.8575000  14.4163000  24.2713000
  59.6603120  15.3429270  24.2713000  10.0843000  17.0493000  26.8953000
  11.0415000  17.0493000  26.8953000   9.8443120  17.9759270  26.8953000
   5.3133000  24.3313000  44.8903000   6.2705000  24.3313000  44.8903000
   5.0733120  25.2579270  44.8903000  54.7393000  22.8193000  49.0433000
  55.6965000  22.8193000  49.0433000  54.4993120  23.7459270  49.0433000
  13.1993000   9.0803000  54.3073000  14.1565000   9.0803000  54.3073000
  12.9593120  10.0069270  54.3073000   6.4883000  21.9213000  49.4303000
   7.4455000  21.9213000  49.4303000   6.2483120  22.8479270  49.4303000
   3.3413000  12.1443000  48.1493000   4.2985000  12.1443000  48.1493000
   3.1013120  13.0709270  48.1493000  65.2433000  14.5213000  50.7963000
  66.2005000  14.5213000  50.7963000  65.0033120  15.4479270  50.7963000
  32.6343000  30.4993000   4.4763000  33.5915000  30.4993000   4.4763000
  32.3943120  31.4259270   4.4763000   4.6563000  21.8153000  59.9123000
   5.6135000  21.8153000  59.9123000   4.4163120  22.7419270  59.9123000
  15.6783000  28.2273000   4.0313000  16.6355000  28.2273000   4.0313000
  15.4383120  29.1539270   4.0313000  12.9313000  34.6253000   3.0813000
  13.8885000  34.6253000   3.0813000  12.6913120  35.5519270   3.0813000
  26.2153000  38.1653000   9.6293000  27.1725000  38.1653000   9.6293000
  25.9753120  39.0919270   9.6293000  16.1013000  36.7623000  17.4043000
  17.0585000  36.7623000  17.4043000  15.8613120  37.6889270  17.4043000
  22.7743000   5.0353000  16.9183000  23.7315000   5.0353000  16.9183000
  22.5343120   5.9619270  16.9183000  19.0763000  14.4903000  32.0623000
  20.0335000  14.4903000  32.0623000  18.8363120  15.4169270  32.0623000
   8.5663000  18.4243000  18.9293000   9.5235000  18.4243000  18.9293000
   8.3263120  19.3509270  18.9293000   7.5463000  19.2813000  25.7693000
   8.5035000  19.2813000  25.7693000   7.3063120  20.2079270  25.7693000
  65.3813000  21.0213000  30.2283000  66.3385000  21.0213000  30.2283000
  65.1413120  21.9479270  30.2283000  26.4803000  23.0653000  30.6993000
  27.4375000  23.0653000  30.6993000  26.2403120  23.9919270  30.6993000
   6.1203000  28.8283000  51.0443000   7.0775000  28.8283000  51.0443000
   5.8803120  29.7549270  51.0443000  64.7913000  22.0083000  37.7793000
  65.7485000  22.0083000  37.7793000  64.5513120  22.9349270  37.7793000
  65.7343000   9.2093000  42.0463000  66.6915000   9.2093000  42.0463000
  65.4943120  10.1359270  42.0463000   7.8933000  18.4693000  53.7403000
   8.8505000  18.4693000  53.7403000   7.6533120  19.3959270  53.7403000
  66.2293000  19.4063000  41.7493000  67.1865000  19.4063000  41.7493000
  65.9893120  20.3329270  41.7493000  26.0363000  16.7993000  47.6883000
  26.9935000  16.7993000  47.6883000  25.7963120  17.7259270  47.6883000
  63.4693000  27.8193000  62.1043000  64.4265000  27.8193000  62.1043000
  63.2293120  28.7459270  62.1043000  11.3903000  25.1573000  61.8633000
  12.3475000  25.1573000  61.8633000  11.1503120  26.0839270  61.8633000
  16.3693000  19.8753000   4.9583000  17.3265000  19.8753000   4.9583000
  16.1293120  20.8019270   4.9583000  18.5913000  14.8233000  64.9173000
  19.5485000  14.8233000  64.9173000  18.3513120  15.7499270  64.9173000
  21.3553000  22.3763000  60.0153000  22.3125000  22.3763000  60.0153000
  21.1153120  23.3029270  60.0153000  66.2413000  12.0763000   5.2733000
  67.1985000  12.0763000   5.2733000  66.0013120  13.0029270   5.2733000
   6.5193000  21.9043000   7.2203000   7.4765000  21.9043000   7.2203000
   6.2793120  22.8309270   7.2203000  11.0163000  24.1683000  30.1493000
  11.9735000  24.1683000  30.1493000  10.7763120  25.0949270  30.1493000
   3.3813000  19.1203000  16.1003000   4.3385000  19.1203000  16.1003000
   3.1413120  20.0469270  16.1003000  12.8533000  17.5523000  21.8953000
  13.8105000  17.5523000  21.8953000  12.6133120  18.4789270  21.8953000
  24.3443000  25.4303000  24.9743000  25.3015000  25.4303000  24.9743000
  24.1043120  26.3569270  24.9743000  11.5503000  19.8253000  18.1843000
  12.5075000  19.8253000  18.1843000  11.3103120  20.7519270  18.1843000
   4.1353000  21.3853000  12.5833000   5.0925000  21.3853000  12.5833000
   3.8953120  22.3119270  12.5833000  13.9653000  13.1193000  33.7103000
  14.9225000  13.1193000  33.7103000  13.7253120  14.0459270  33.7103000
   8.8633000  19.4763000  42.4633000   9.8205000  19.4763000  42.4633000
   8.6233120  20.4029270  42.4633000   8.7533000  27.1083000  34.5483000
   9.7105000  27.1083000  34.5483000   8.5133120  28.0349270  34.5483000
   6.1663000  30.1083000  58.7903000   7.1235000  30.1083000  58.7903000
   5.9263120  31.0349270  58.7903000  18.9533000  24.1273000  59.7063000
  19.9105000  24.1273000  59.7063000  18.7133120  25.0539270  59.7063000
  16.9243000  16.9833000   3.1983000  17.8815000  16.9833000   3.1983000
  16.6843120  17.9099270   3.1983000  64.7793000  20.9863000  59.9513000
  65.7365000  20.9863000  59.9513000  64.5393120  21.9129270  59.9513000
  17.4953000  22.8323000  63.3413000  18.4525000  22.8323000  63.3413000
  17.2553120  23.7589270  63.3413000  58.8733000  24.6723000  56.8113000
  59.8305000  24.6723000  56.8113000  58.6333120  25.5989270  56.8113000
   9.6953000  11.3663000   6.0673000  10.6525000  11.3663000   6.0673000
   9.4553120  12.2929270   6.0673000  11.9753000  28.7003000   3.7183000
  12.9325000  28.7003000   3.7183000  11.7353120  29.6269270   3.7183000
  10.8203000  34.4093000  63.1223000  11.7775000  34.4093000  63.1223000
  10.5803120  35.3359270  63.1223000  10.8253000  35.1473000  33.3433000
  11.7825000  35.1473000  33.3433000  10.5853120  36.0739270  33.3433000
   8.8913000  27.7733000  17.9503000   9.8485000  27.7733000  17.9503000
   8.6513120  28.6999270  17.9503000  15.9413000  15.1433000  43.1903000
  16.8985000  15.1433000  43.1903000  15.7013120  16.0699270  43.1903000
   4.5503000  27.6733000  43.3163000   5.5075000  27.6733000  43.3163000
   4.3103120  28.5999270  43.3163000  61.5573000  23.9683000  48.8513000
  62.5145000  23.9683000  48.8513000  61.3173120  24.8949270  48.8513000
   6.4983000  29.7023000  48.3523000   7.4555000  29.7023000  48.3523000
   6.2583120  30.6289270  48.3523000   7.8583000  23.5603000  53.8583000
   8.8155000  23.5603000  53.8583000   7.6183120  24.4869270  53.8583000
   7.0583000  24.3243000  62.8153000   8.0155000  24.3243000  62.8153000
   6.8183120  25.2509270  62.8153000   5.4513000  30.8133000  61.5683000
   6.4085000  30.8133000  61.5683000   5.2113120  31.7399270  61.5683000
  10.3483000  36.9503000  57.5013000  11.3055000  36.9503000  57.5013000
  10.1083120  37.8769270  57.5013000  30.4133000  29.3193000  63.7433000
  31.3705000  29.3193000  63.7433000  30.1733120  30.2459270  63.7433000
  61.6853000  13.2323000   3.1053000  62.6425000  13.2323000   3.1053000
  61.4453120  14.1589270   3.1053000   2.6653000  29.6213000  65.7403000
   3.6225000  29.6213000  65.7403000   2.4253120  30.5479270  65.7403000
  13.3513000  24.8863000  21.2003000  14.3085000  24.8863000  21.2003000
  13.1113120  25.8129270  21.2003000  22.7993000  29.7253000  19.3383000
  23.7565000  29.7253000  19.3383000  22.5593120  30.6519270  19.3383000
  10.2233000  32.7763000   2.6053000  11.1805000  32.7763000   2.6053000
   9.9833120  33.7029270   2.6053000  21.1673000  38.6263000  25.5933000
  22.1245000  38.6263000  25.5933000  20.9273120  39.5529270  25.5933000
  11.6893000  40.6753000  24.2583000  12.6465000  40.6753000  24.2583000
  11.4493120  41.6019270  24.2583000   8.0153000  29.5003000  15.4133000
   8.9725000  29.5003000  15.4133000   7.7753120  30.4269270  15.4133000
  15.5213000  27.5593000  11.2653000  16.4785000  27.5593000  11.2653000
  15.2813120  28.4859270  11.2653000  13.1863000  21.7963000  36.0753000
  14.1435000  21.7963000  36.0753000  12.9463120  22.7229270  36.0753000
   5.1623000  21.7593000  38.2483000   6.1195000  21.7593000  38.2483000
   4.9223120  22.6859270  38.2483000  17.2643000  28.0763000  39.4613000
  18.2215000  28.0763000  39.4613000  17.0243120  29.0029270  39.4613000
  15.3923000  32.6093000  37.7573000  16.3495000  32.6093000  37.7573000
  15.1523120  33.5359270  37.7573000   9.7153000  37.4643000  51.3913000
  10.6725000  37.4643000  51.3913000   9.4753120  38.3909270  51.3913000
  18.1013000  40.0053000  40.5993000  19.0585000  40.0053000  40.5993000
  17.8613120  40.9319270  40.5993000   5.5073000  35.0333000  33.2653000
   6.4645000  35.0333000  33.2653000   5.2673120  35.9599270  33.2653000
  56.9613000  28.8183000  55.3503000  57.9185000  28.8183000  55.3503000
  56.7213120  29.7449270  55.3503000  11.2193000  30.7823000  61.5143000
  12.1765000  30.7823000  61.5143000  10.9793120  31.7089270  61.5143000
  11.7553000   8.9803000  49.9353000  12.7125000   8.9803000  49.9353000
  11.5153120   9.9069270  49.9353000  59.3603000  18.9723000  58.5553000
[truncated: 2,713,448 more chars]
