# Supplementary material for: Allostery in the dengue virus NS3 helicase: Insights into the NTPase cycle from molecular simulations
Source: PLoS Comput Biol. 2018 Apr 16;14(4):e1006103. doi: 10.1371/journal.pcbi.1006103 (PMC5919694; doi:10.1371/journal.pcbi.1006103)
Supplement: S2 File — Unzipping this file will create a directory containing the parameters and starting structures used for the reported unbiased simulations. Configuration files to run simulation in the AMBER software packages are also provided. Additionally, the structure prep file for inorganic phosphate, Pi, as well as the frcmod.phosaa10 files are included. It is necessary to load these files into leap to obtain the Pi parameters and structure used in the reported simulations. (ZIP) [file pcbi.1006103.s002.zip › Prmtop_Config_files/ssRNA+ADP+Pi/ssRNA+ADP+Pi.inpcrd]

default_name
 86927
  53.9843000  20.7193000  68.2703000  53.9771132  20.5879469  67.2689031
  53.2122949  21.3188344  68.5245970  54.0922527  19.8189296  68.7150234
  55.2093000  21.4833000  68.6273000  54.9113035  22.4088340  69.1199298
  55.8064879  20.8829732  69.3136481  56.0473000  21.8203000  67.4093000
  55.8753000  21.2293000  66.3403000  56.9503000  22.7853000  67.5643000
  56.9893323  23.3003283  68.4322411  57.8293000  23.1983000  66.4743000
  58.0666870  22.3369994  65.8498740  57.1553000  24.2663000  65.6013000
  57.8478446  24.5459468  64.8073990  56.2567564  23.8322826  65.1627246
  56.8063000  25.4173000  66.3503000  56.3888151  26.0604817  65.7726985
  59.1873000  23.6833000  66.9713000  59.3583000  23.9623000  68.1533000
  60.1473000  23.7563000  66.0513000  59.9715400  23.3337232  65.1509464
  61.4573000  24.3653000  66.2883000  61.3672078  25.1555326  67.0336288
  62.4423000  23.3253000  66.7993000  62.5500617  22.5318933  66.0597101
  63.4107679  23.7949760  66.9712727  62.0730344  22.9025909  67.7336763
  61.9733000  25.0163000  64.9943000  61.3223000  24.9153000  63.9463000
  63.1263000  25.6903000  65.0833000  63.4823378  25.8785955  66.0095188
  63.8423000  26.2713000  63.9243000  64.6627826  26.8960116  64.2773481
  64.4193000  25.1643000  63.0233000  63.6407265  24.4090801  62.9157566
  64.6186653  25.6204952  62.0536405  65.6783000  24.5173000  63.5423000
  65.5566812  24.3628779  64.6144304  65.7864800  23.5525057  63.0467487
  67.1563000  25.5013000  63.2503000  68.4363000  24.3613000  63.7873000
  68.3913838  23.4538904  63.1850630  69.4136355  24.8286541  63.6669005
  68.2817315  24.1085809  64.8362723  63.0273000  27.2613000  63.0723000
  63.1933000  27.3163000  61.8453000  62.1513000  28.0323000  63.7153000
  62.0634572  27.9722565  64.7196793  61.2953000  28.9823000  62.9983000
  60.6614419  29.4853418  63.7285548  61.9374260  29.7149491  62.5094249
  60.4133000  28.3193000  61.9503000  59.7603000  29.0033000  61.1433000
  60.4013000  26.9873000  61.9613000  61.0373915  26.4993773  62.5756438
  59.5603000  26.1993000  61.0713000  59.4762852  26.6977934  60.1056163
  60.1643000  24.8083000  60.8533000  60.4456646  24.4183756  61.8315087
  59.3857241  24.1790090  60.4221242  61.3783000  24.8083000  59.9403000
  61.0754989  25.2818175  59.0063870  62.1563911  25.4063229  60.4146858
  61.9133000  23.4213000  59.6523000  61.6133000  22.4773000  60.4203000
  62.6513000  23.2763000  58.6533000  58.1373000  26.0993000  61.6203000
  57.9403000  26.1663000  62.8303000  57.1393000  25.9523000  60.7283000
  57.2983000  25.8473000  59.2653000  57.5721222  24.8267047  58.9978921
  58.0778361  26.5316525  58.9305103  55.9483000  26.2303000  58.7573000
  55.7725230  25.7826777  57.7791202  55.8685015  27.3146057  58.6797449
  55.0033000  25.7003000  59.7743000  54.8361553  24.6385851  59.5928525
  54.0459261  26.2212190  59.7876514  55.7233000  25.8933000  61.1163000
  55.4783791  26.8312424  61.6146735  55.4023000  24.7243000  62.0463000
  56.0993000  23.7163000  62.0253000  54.3543000  24.8733000  62.8523000
  53.8753236  25.7622114  62.8750474  53.9013000  23.8193000  63.7563000
  54.7587982  23.2909205  64.1729667  53.0883000  24.4303000  64.9153000
  53.5390279  25.3900566  65.1679079  52.0740935  24.5907975  64.5496147
  53.0463000  23.5403000  66.1653000  52.8773000  24.0983000  67.2633000
  53.1723000  22.2983000  66.0733000  53.0703000  22.7673000  63.0143000
  52.1623000  23.1033000  62.2503000  53.3953000  21.4973000  63.2503000
  54.2472780  21.3175403  63.7620806  52.6163000  20.3473000  62.7673000
  52.5347963  20.3695017  61.6805786  53.3323000  19.0493000  63.1803000
  54.1643597  18.9903124  62.4786617  53.7179652  19.1995910  64.1886526
  52.5313000  17.7493000  63.1303000  51.7463000  17.3413000  64.2113000
  51.6992598  17.9794538  65.0937094  51.0283000  16.1393000  64.1773000
  50.4084098  15.8412407  65.0228759  51.1093000  15.3273000  63.0573000
  50.4093000  14.1383000  63.0063000  49.8972778  13.9700889  63.8007419
  51.8943000  15.7033000  61.9823000  51.9583740  15.0632328  61.1023517
  52.6063000  16.9063000  62.0253000  53.2341930  17.1983688  61.1835481
  51.1883000  20.3853000  63.3193000  50.2383000  19.9573000  62.6573000
  51.0583000  20.9033000  64.5393000  51.8845775  21.2251984  65.0227731
  49.7853000  20.9613000  65.2373000  49.1037133  20.2119876  64.8347214
  49.9943000  20.6813000  66.7363000  50.5200432  19.7283090  66.7954732
  50.6421429  21.4765692  67.1050093  48.7263000  20.6183000  67.5923000
  49.0241499  20.3640163  68.6095149  48.2840988  21.6145189  67.5820408
  47.7063000  19.6063000  67.0953000  46.5423000  20.0073000  66.8683000
  48.0613000  18.4183000  66.9223000  49.1333000  22.3173000  64.9993000
  49.7193000  23.3613000  65.2883000  47.9323000  22.2913000  64.4273000
  47.5716583  21.4112954  64.0872576  47.1443000  23.4983000  64.1953000
  47.5744045  24.3374587  64.7420376  47.0683000  23.8753000  62.6813000
  46.5762005  23.0649134  62.1435167  46.2853000  25.1703000  62.4773000
  46.7770844  25.9813004  63.0144474  46.2478855  25.4092887  61.4144806
  45.2712133  25.0460212  62.8571481  48.4683000  24.0393000  62.0803000
  49.0181847  23.1032643  62.1781064  48.3831249  24.3015694  61.0257576
  49.0008661  24.8298890  62.6089239  45.7533000  23.2933000  64.7933000
  45.1743000  22.2193000  64.6803000  45.2373000  24.3273000  65.4473000
  45.7686652  25.1850181  65.4927981  43.9463000  24.2753000  66.1293000
  43.8751575  23.3853441  66.7546131  43.8173000  25.5123000  67.0223000
  44.8261743  25.8083447  67.3097532  43.3593750  26.3078014  66.4344375
  42.9893000  25.2643000  68.2683000  42.1473000  24.3373000  68.2843000
  43.1803000  26.0203000  69.2433000  42.7833000  24.2273000  65.1303000
  42.5773000  25.1833000  64.3823000  42.0293000  23.1233000  65.1303000
  42.3157585  22.3467403  65.7090883  40.8413000  22.9533000  64.2673000
  41.1289944  23.0546962  63.2208537  40.2183000  21.5663000  64.4723000
  39.3712791  21.4974886  63.7897168  40.9750117  20.8357548  64.1863084
  39.7493000  21.2813000  65.8933000  40.5456941  21.5865015  66.5720557
  38.8634120  21.8893010  66.0767025  39.4163000  19.8173000  66.1293000
  39.1773000  19.4553000  67.3023000  39.3923000  19.0323000  65.1523000
  39.7793000  24.0363000  64.4853000  38.9863000  24.3413000  63.5893000
  39.7933000  24.6003000  65.6893000  40.4600725  24.2385842  66.3561399
  38.8883000  25.6553000  66.1213000  37.8582840  25.2991386  66.1390551
  39.2833000  26.0813000  67.5383000  39.2576927  25.1982454  68.1767811
  40.3019911  26.4663348  67.4922924  38.3733000  27.1373000  68.1063000
  37.1433000  27.0213000  67.9293000  38.8873000  28.0813000  68.7373000
  38.8773000  26.8773000  65.1933000  37.8243000  27.4883000  64.9703000
  40.0453000  27.2193000  64.6523000  40.8708800  26.6850818  64.8827951
  40.2093000  28.4523000  63.8693000  39.5639323  29.2474934  64.2424853
  41.6903000  28.9453000  63.8613000  41.7440903  29.8974318  63.3334249
  42.2043000  29.1263000  65.2953000  42.1512473  28.1744179  65.8236999
  43.2382763  29.4703617  65.2704929  41.5891119  29.8629093  65.8120683
  42.5893000  27.9933000  63.0723000  42.5669326  27.0329845  63.5874646
  42.1470768  27.8841775  62.0820322  44.0273000  28.4603000  62.9353000
  44.4703647  28.5692119  63.9252150  44.5949664  27.7270632  62.3623970
  44.0505085  29.4204067  62.4197843  39.6283000  28.3763000  62.4473000
  39.4763000  29.3993000  61.7773000  39.2813000  27.1673000  62.0173000
  39.4684060  26.3710173  62.6097733  38.7383000  26.9243000  60.6773000
  38.9849640  27.7561692  60.0175654  39.3393000  25.6413000  60.0933000
  39.0708784  24.7804604  60.7056759  38.9762882  25.4906568  59.0766245
  40.8403000  25.6623000  60.0153000  41.4883000  26.3103000  58.9643000
  40.8920245  26.7965421  58.1922093  42.8743000  26.3413000  58.8933000
  43.3727709  26.8533941  58.0702647  43.6283000  25.7133000  59.8813000
  44.7169629  25.7313056  59.8304198  42.9913000  25.0623000  60.9343000
  43.5791127  24.5698042  61.7089124  41.6083000  25.0413000  60.9963000
  41.1073548  24.5339864  61.8207918  37.2033000  26.8803000  60.6243000
  36.6213000  26.8593000  59.5363000  36.5583000  26.8733000  61.7913000
  37.0861088  26.8286025  62.6512531  35.0953000  26.8723000  61.8733000
  34.6942294  26.0721695  61.2511804  34.6323000  26.6513000  63.3103000
  35.2779885  27.2404169  63.9615502  33.6080329  27.0157085  63.3889342
  34.6833000  25.2173000  63.7243000  33.7971538  24.7155473  63.3355971
  35.5755183  24.7657767  63.2905083  34.7253000  25.0723000  65.2193000
  35.3023584  25.8889571  65.6530900  33.7119483  25.0910477  65.6203815
  35.3523000  23.8073000  65.5913000  35.8145583  23.2940949  64.8543895
  35.3583000  23.2983000  66.8183000  34.7573000  23.9393000  67.8143000
  34.2931257  24.8187391  67.6375823  34.7672222  23.5443492  68.7438241
  35.9643000  22.1413000  67.0433000  36.4165705  21.6552035  66.2822076
  35.9710497  21.7510131  67.9748199  34.4823000  28.1573000  61.3433000
  34.9343000  29.2503000  61.6863000  33.4623000  28.0063000  60.4983000
  33.2603935  27.0825904  60.1432032  32.6443000  29.1203000  60.0323000
  33.2837591  29.8869436  59.5947513  31.6443000  28.6533000  58.9713000
  31.1908097  27.7311660  59.3347757  30.8786773  29.4241839  58.8837787
  32.2743000  28.4053000  57.6043000  32.6373634  29.3574747  57.2174549
  33.1139404  27.7223980  57.7337254  31.2783000  27.8043000  56.6203000
  30.9607208  26.8325841  56.9984674  30.4154261  28.4668105  56.5522712
  31.8983000  27.6333000  55.2363000  31.1403935  27.2175152  54.5723713
  32.1985499  28.6163439  54.8735690  33.0883000  26.7273000  55.2633000
  32.8102109  25.8162094  55.5989787  33.4672297  26.6413949  54.3310272
  33.7908856  27.1126107  55.8781237  31.9223000  29.7173000  61.2253000
  31.5573000  28.9923000  62.1483000  31.7323000  31.0363000  61.1973000
  32.0452901  31.5378892  60.3784320  31.2193000  31.8133000  62.3383000
  30.9297529  32.8028850  61.9847704  29.9993000  31.1533000  63.0073000
  30.2274479  30.0911641  63.0962665  29.9130758  31.5904356  64.0020753
  28.6873000  31.3283000  62.2623000  28.5298766  32.3913004  62.0796833
  28.7551393  30.8026866  61.3098136  27.5213000  30.7743000  63.0643000
  27.5887730  29.6864313  63.0549182  27.6119783  31.1346120  64.0890205
  26.1763000  31.2043000  62.4923000  25.4131623  30.9778261  63.2369012
  26.2158681  32.2813194  62.3293191  25.8393000  30.5213000  61.2133000
  25.8021619  29.5233272  61.3641997  24.9410059  30.8458134  60.8848814
  26.5460928  30.7313731  60.5230737  32.3053000  32.1293000  63.3753000
  32.0173000  32.7163000  64.4173000  33.5493000  31.7603000  63.0783000
  33.7291330  31.2514125  62.2246063  34.6663000  31.9853000  64.0023000
  34.2918666  32.4073937  64.9348962  35.3873000  30.6663000  64.3153000
  34.6674925  30.0347348  64.8359744  35.6390173  30.2145462  63.3557913
  36.6543000  30.8013000  65.1633000  37.2827453  29.9296781  64.9804541
  37.1821362  31.7015847  64.8486914  36.3363000  30.8933000  66.6433000
  37.2472237  31.1203579  67.1971607  35.6043058  31.6837319  66.8091351
  35.7873000  29.6353000  67.1413000  35.9463581  28.8128113  66.5771083
  35.1043000  29.5053000  68.2723000  34.8753000  30.5603000  69.0403000
  35.2222802  31.4675169  68.7634206  34.3548031  30.4524816  69.8991119
  34.6483000  28.3163000  68.6333000  34.8219861  27.5127673  68.0465562
  34.1287640  28.2180473  69.4938391  35.6623000  33.0303000  63.4913000
  36.2903000  32.8563000  62.4493000  35.7793000  34.1253000  64.2343000
  35.1310266  34.2722122  64.9947326  36.8013000  35.1363000  63.9923000
  37.2727702  34.9554564  63.0263235  36.1893000  36.5423000  63.9833000
  35.1886458  36.3218133  63.6115797  36.1300611  36.8396384  65.0302865
  36.8003000  37.6863000  63.1603000  36.7501160  37.4428106  62.0990294
  36.0213000  38.9553000  63.4233000  36.0714127  39.1997018  64.4843633
  36.4494409  39.7720950  62.8422302  34.9806936  38.8101801  63.1331639
  38.2743000  37.9263000  63.4173000  38.8374262  37.0251858  63.1744389
  38.6226549  38.7505890  62.7949674  38.4245747  38.1760021  64.4676168
  37.8333000  35.0153000  65.1103000  37.5083000  35.1603000  66.2923000
  39.0703000  34.7293000  64.7323000  39.2637172  34.5494997  63.7574354
  40.1613000  34.6073000  65.6853000  39.7773304  34.5668909  66.7046300
  40.9833000  33.3243000  65.4153000  41.3365825  33.3535106  64.3845535
  42.1753000  33.2093000  66.3573000  41.8227553  33.1795644  67.3882838
  42.7270859  32.2956924  66.1360479  42.8300235  34.0702577  66.2224312
  40.1353000  32.1813000  65.5783000  40.6402160  31.3819383  65.4119239
  41.0443000  35.8473000  65.6083000  41.5083000  36.2203000  64.5343000
  41.2473000  36.4963000  66.7493000  40.7290622  36.2341691  67.5756270
  42.1563000  37.6393000  66.8343000  42.3680715  37.9938901  65.8255791
  41.5743000  38.8193000  67.6923000  41.2335409  38.4189614  68.6471365
  42.6263000  39.8973000  67.9393000  42.9672269  40.2984676  66.9848714
  42.1920155  40.6996296  68.5357603  43.4719753  39.4647137  68.4739040
  40.3663000  39.4633000  66.9993000  40.4485035  40.5398390  67.1489905
  40.4498679  39.2373830  65.9362490  39.0243000  38.9833000  67.5133000
  38.9398040  39.2093021  68.5762597  38.2250933  39.4879379  66.9704294
  38.9411695  37.9068451  67.3635201  43.4863000  37.1543000  67.4043000
  43.5733000  36.8053000  68.5783000  44.5103000  37.1103000  66.5613000
  44.3697658  37.2941987  65.5781770  45.8403000  36.7033000  67.0063000
  45.7490595  36.0981799  67.9083000  46.5613000  35.8813000  65.9373000
  46.5718592  36.4675734  65.0184576  47.5845387  35.7198395  66.2764357
  45.9003000  34.5453000  65.6753000  45.5613155  34.1329455  66.6256442
  45.0423087  34.7042014  65.0220747  47.0273000  33.3853000  64.8973000
  46.0293000  31.8893000  64.9403000  45.1077435  32.0504951  64.3809711
  46.5867887  31.0669936  64.4918369  45.7877770  31.6426324  65.9741873
  46.6513000  37.9243000  67.4153000  47.2803000  38.5993000  66.5873000
  46.6203000  38.1763000  68.7193000  46.2131562  37.4693910  69.3147938
  47.1013000  39.4013000  69.3343000  47.1962924  40.1968609  68.5952747
  46.0763000  39.8393000  70.4013000  45.1332273  40.0373317  69.8918919
  45.9474337  39.0062786  71.0923636  46.5043000  41.0773000  71.1743000
  47.3713000  41.8363000  70.6803000  45.9653000  41.2923000  72.2853000
  48.4733000  39.1313000  69.9453000  48.6343000  39.1273000  71.1713000
  49.4613000  38.8953000  69.0873000  49.2868469  38.9364610  68.0933326
  50.7903000  38.4913000  69.5413000  50.7880859  38.3584470  70.6231708
  51.1953000  37.1713000  68.8883000  51.1503991  37.4021970  67.8239834
  52.2230505  36.9370227  69.1656863  50.2983000  35.9653000  69.1873000
  49.2620331  36.2996663  69.2368077  50.4373000  34.9203000  68.1123000
  51.4732790  34.5850887  68.0625030  49.7923572  34.0725187  68.3434199
  50.1470354  35.3456982  67.1516319  50.5793000  35.3643000  70.5573000
  50.4032774  36.1155210  71.3272237  49.9192719  34.5129152  70.7234566
  51.6168539  35.0334920  70.6036362  51.8383000  39.5643000  69.2783000
  51.7843000  40.2543000  68.2663000  52.8023000  39.6863000  70.1893000
  52.8324335  39.0394746  70.9644182  53.7483000  40.8113000  70.1833000
  53.1972782  41.7487465  70.1080117  54.5883000  40.8373000  71.4703000
  55.1471106  41.7726435  71.5013225  53.9569769  40.7623067  72.3556853
  55.5943000  39.7343000  71.5673000  56.8143000  39.7793000  70.9273000
  57.1285735  40.5404616  70.3425223  57.4923000  38.6803000  71.2013000
  58.4837098  38.5202380  70.7775244  56.7633000  37.9303000  72.0073000
  55.5733000  38.5683000  72.2543000  54.8322418  38.1061425  72.9064844
  54.6433000  40.8553000  68.9403000  54.8013000  39.8393000  68.2603000
  55.2143000  42.0413000  68.6283000  55.0513000  43.3503000  69.2933000
  55.5927031  43.3489555  70.2393344  53.9935879  43.5351475  69.4808513
  55.6323000  44.3113000  68.2983000  56.0421817  45.1816632  68.8107100
  54.8652468  44.6329085  67.5938153  56.6993000  43.5353000  67.6053000
  57.5978841  43.5106417  68.2217719  56.9480924  43.9208021  66.6165684
  56.1133000  42.1283000  67.4843000  55.5183112  42.0083229  66.5789315
  57.2033000  41.0673000  67.5183000  57.8473000  40.8663000  68.5513000
  57.3643000  40.3703000  66.3983000  56.7431949  40.5399539  65.6201321
  58.4083000  39.3623000  66.2433000  58.6062458  39.2701277  65.1753951
  59.2971576  39.7442936  66.7454080  58.0753000  37.9933000  66.8033000
  58.9473000  37.1373000  66.8613000  56.8233000  37.7823000  67.2103000
  56.1565231  38.5402891  67.1793076  56.4003000  36.5063000  67.8033000
  57.1724358  36.2371712  68.5240463  55.0703000  36.6623000  68.5463000
  54.2853133  36.9228910  67.8363787  54.8166858  35.7238315  69.0393081
  55.1609235  37.4513690  69.2927963  56.3133000  35.3713000  66.7823000
  56.3843000  34.2023000  67.1453000  56.1513000  35.7163000  65.5093000
  56.0421303  36.6890008  65.2602328  56.1253000  34.7203000  64.4403000
  56.8741560  35.0007077  63.6995670  56.3865189  33.7544017  64.8726246
  54.7783000  34.6073000  63.7603000  54.4153000  33.5333000  63.2813000
  54.0423000  35.7193000  63.7193000  54.3970516  36.5566733  64.1586821
  52.7123000  35.7643000  63.1143000  52.0894635  34.9738897  63.5331381
  52.0423000  37.1133000  63.3903000  52.7280878  37.8880563  63.0474485
  51.1303295  37.1463185  62.7942131  51.6993000  37.3513000  64.8573000
  51.1122433  36.5021150  65.2070858  52.6333885  37.4017117  65.4167993
  50.9013000  38.6503000  65.0733000  50.0656483  38.6553589  64.3734718
  50.5195216  38.6480481  66.0942504  51.7593000  39.8993000  64.8523000
  52.0995285  39.9018280  63.8167621  51.1386122  40.7770277  65.0324109
  52.9413000  39.9303000  65.7643000  53.5168004  39.1172818  65.5972660
  53.4802810  40.7661893  65.5885483  52.6262451  39.9283945  66.7239019
  52.7773000  35.5073000  61.6113000  52.0873000  34.6273000  61.0973000
  53.6293000  36.2703000  60.9283000  54.2044897  36.9200207  61.4451357
  53.7433000  36.2513000  59.4703000  52.7627586  36.1680799  59.0015653
  54.4273000  37.5483000  58.9623000  55.4366825  37.5826394  59.3722610
  54.4953000  37.6043000  57.4373000  53.4861989  37.5704695  57.0266053
  54.9818584  38.5295086  57.1285135  55.0664330  36.7529362  57.0670469
  53.7133000  38.6923000  59.4443000  54.1395302  39.4921884  59.1279036
  54.5243000  35.0413000  58.9573000  54.1253000  34.4003000  57.9803000
  55.6383000  34.7353000  59.6133000  55.9069374  35.2643625  60.4306287
  56.5973000  33.7753000  59.0613000  56.2601832  33.4491795  58.0773809
  57.9953000  34.4073000  58.9183000  58.3022095  34.7727645  59.8982702
  58.6848086  33.6301228  58.5886433  58.0123000  35.5683000  57.9103000
  57.8097568  35.1496846  56.9244814  57.2102357  36.2532181  58.1854037
  59.3313000  36.3203000  57.8793000  59.1273460  37.3762673  58.0565987
  59.9642774  35.9339214  58.6781433  60.0423000  36.1593000  56.5483000
  60.2865923  35.1056721  56.4130588  59.3665245  36.4797352  55.7553637
  61.2913000  36.9693000  56.4933000  61.9178042  36.6722426  57.2277039
  61.7377647  36.8391140  55.5967394  61.0651067  37.9456930  56.6181695
  56.6583000  32.4123000  59.7513000  57.3693000  31.5203000  59.2823000
  55.9053000  32.2343000  60.8323000  55.4545751  33.0134447  61.2904266
  55.8133000  30.9123000  61.4583000  56.2578902  30.1701968  60.7951849
  56.5463000  30.8693000  62.8023000  57.5023191  31.3761849  62.6711725
  55.9409141  31.4176228  63.5240687  56.7893000  29.4463000  63.3163000
  55.8294121  28.9298877  63.3221667  57.4622767  28.9532235  62.6148158
  57.3933000  29.4073000  64.7093000  56.6573565  29.7743059  65.4246969
  57.6543251  28.3775308  64.9533095  58.5983000  30.2333000  64.8103000
  59.4447160  29.8593881  64.4054923  58.6493000  31.4273000  65.4013000
  59.8003000  32.0973000  65.4363000  60.6268205  31.6974879  65.0154507
  59.8410826  33.0019697  65.8835239  57.5563000  31.9443000  65.9613000
  56.6880747  31.4288475  65.9369358  57.6010676  32.8492559  66.4075616
  54.3793000  30.4123000  61.6203000  54.0843000  29.2623000  61.2843000
  53.5033000  31.2653000  62.1513000  53.8303355  32.1636373  62.4770871
  52.1003000  30.9133000  62.3783000  52.0058469  29.9040267  62.7789809
  51.4213000  31.9173000  63.3433000  51.6850496  32.9284641  63.0333263
  49.9033000  31.7613000  63.3303000  49.6387432  30.7504562  63.6406308
  49.4577506  32.4802187  64.0178627  49.5276124  31.9416399  62.3231081
  51.9813000  31.7323000  64.7633000  51.4457497  30.8961423  65.2128854
  53.0356140  31.4751544  64.6613313  51.8433000  32.9533000  65.6473000
  50.7891538  33.2107945  65.7501213  52.2622162  32.7397699  66.6306683
  52.3790166  33.7898077  65.1985656  51.3353000  30.8013000  61.0533000
  50.6923000  29.7823000  60.7923000  51.4363000  31.8363000  60.2193000
  51.9112291  32.6684057  60.5388962  50.7443000  31.8833000  58.9243000
  49.6684018  31.8057197  59.0809001  51.0403000  33.2023000  58.1943000
  50.6019506  33.9389617  58.8675596  52.1243724  33.3156816  58.1886721
  50.4973000  33.4183000  56.7783000  50.8217019  32.5889538  56.1497706
  48.9743000  33.4893000  56.7793000  48.6491354  34.3187525  57.4072931
  48.6165541  33.6430717  55.7612268  48.5668439  32.5569066  57.1700972
  51.1003000  34.6843000  56.1863000  52.1851533  34.5863467  56.1463273
  50.7123007  34.8355265  55.1789826  50.8358749  35.5389111  56.8090505
  50.9733000  30.6633000  58.0003000  50.0033000  30.1273000  57.4683000
  52.2413000  30.2413000  57.7813000  53.5103000  30.9153000  58.1253000
  53.7128825  30.7874070  59.1886457  53.4308376  31.9780161  57.8963476
  54.5153000  30.2183000  57.2603000  55.4952577  30.2418842  57.7369820
  54.5725407  30.7090604  56.2887142  54.0173000  28.8413000  57.1243000
  54.2879871  28.2157637  57.9749067  54.3918567  28.3877522  56.2066392
  52.4923000  28.9893000  57.0503000  52.1549565  29.1595776  56.0278993
  51.8023000  27.7343000  57.6153000  51.3373000  26.9013000  56.8333000
  51.7513000  27.5923000  58.9413000  52.2333157  28.2550041  59.5317096
  51.0423000  26.4713000  59.5833000  51.4656991  25.5318708  59.2279055
  51.1633000  26.5163000  61.1143000  50.3263435  27.0954694  61.5043844
  51.1040257  25.4948017  61.4899698  52.3793000  27.1033000  61.5353000
  52.4151280  27.1120664  62.4945911  49.5643000  26.4703000  59.2093000
  49.0173000  25.4303000  58.8443000  48.9333000  27.6413000  59.3173000
  49.4320872  28.4155941  59.7317627  47.5243000  27.8323000  58.9633000
  46.8954337  27.0922841  59.4582775  47.0263000  29.2623000  59.3263000
  47.7141681  29.9901803  58.8960348  45.6113000  29.5123000  58.7833000
  44.9227331  28.7850438  59.2135032  45.2908278  30.5187458  59.0524935
  45.6148339  29.4107599  57.6980460  47.0733000  29.4603000  60.8473000
  46.3660243  28.7513590  61.2777237  48.0836191  29.2035459  61.1657842
  46.7343000  30.8653000  61.3213000  45.7238842  31.1226044  61.0035672
  46.7942630  30.9067682  62.4088588  47.4414781  31.5747920  60.8916255
  47.2793000  27.5173000  57.4863000  46.3413000  26.7873000  57.1523000
  48.1433000  28.0373000  56.6173000  48.8694530  28.6577154  56.9457600
  48.0003000  27.8383000  55.1713000  46.9776809  28.0351373  54.8494236
  48.9563000  28.7443000  54.3613000  49.9755695  28.5817607  54.7116852
  48.8743000  28.4263000  52.8743000  47.8553579  28.5890607  52.5230638
  49.5555411  29.0762355  52.3251234  49.1532232  27.3856617  52.7088448
  48.6293000  30.2103000  54.6083000  48.7405247  30.4341535  55.6692527
  49.3098733  30.8370087  54.0319704  47.6030112  30.4109884  54.3008000
  48.1613000  26.3733000  54.7583000  47.3723000  25.8723000  53.9533000
  49.1703000  25.6953000  55.3053000  49.8599795  26.1836206  55.8584586
  49.3613000  24.2643000  55.0633000  49.4528669  24.0864731  53.9918093
  50.6283000  23.7493000  55.7553000  50.6116314  24.1123016  56.7829435
  50.5831502  22.6602358  55.7544357  51.9083000  24.2023000  55.0803000
  51.9335830  23.7474504  54.0900609  51.8583735  25.2865602  54.9803537
  53.1703000  23.8203000  55.8473000  53.0981033  24.1715861  56.8766127
  53.2931494  22.7372617  55.8413330  54.3493000  24.4303000  55.2243000
  54.6235521  25.3409498  55.5643032  55.0703000  23.8703000  54.2473000
  54.7563000  22.6623000  53.7753000  53.9660183  22.1635470  54.1584452
  55.3103571  22.2522618  53.0370663  56.1163000  24.5193000  53.7413000
  56.3609329  25.4321592  54.0975905  56.6606436  24.0959706  53.0033427
  48.1413000  23.4573000  55.5083000  47.6893000  22.5613000  54.7863000
  47.6073000  23.7873000  56.6833000  48.0772865  24.4677733  57.2631000
  46.4263000  23.1183000  57.2203000  46.5145780  22.0412895  57.0776305
  46.2843000  23.4043000  58.7223000  47.2423125  23.1525735  59.1772121
  46.1075482  24.4756070  58.8180087  45.1653000  22.6373000  59.4323000
  45.1236315  22.9945923  60.4612348  44.2369408  22.8930209  58.9215601
  45.3473000  21.1243000  59.4273000  46.4973000  20.6333000  59.3813000
  44.3233000  20.4193000  59.4803000  45.1463000  23.4823000  56.4513000
  44.2253000  22.6743000  56.3723000  45.0993000  24.6893000  55.8893000
  45.8231113  25.3595264  56.1060790  43.9863000  25.1183000  55.0233000
  43.0605632  24.9055892  55.5579632  44.0583000  26.6223000  54.7493000
  44.9756689  26.8497141  54.2063294  43.1984511  26.9248225  54.1516043
  44.0521329  27.1650495  55.6945429  43.9453000  24.3423000  53.7083000
  42.8713000  23.9533000  53.2513000  45.1183000  24.1243000  53.1133000
  45.9434171  24.5753458  53.4818631  45.2503000  23.3243000  51.8883000
  44.5682946  23.7053526  51.1281903  46.6823000  23.3913000  51.3403000
  47.2877815  23.2451364  52.2347985  46.8007278  22.5337973  50.6779073
  47.1383000  24.6593000  50.6183000  46.6996119  25.5282453  51.1087974
  48.6483000  24.7663000  50.6583000  49.0877267  23.8978738  50.1675466
  48.9626424  25.6729241  50.1412678  48.9829716  24.8052291  51.6949194
  46.6453000  24.6763000  49.1873000  45.5558994  24.6415643  49.1773394
  46.9837028  25.5889292  48.6966955  47.0407734  23.8106656  48.6559085
  44.8283000  21.8633000  52.0843000  44.1573000  21.2863000  51.2243000
  45.2293000  21.2723000  53.2103000  45.8693808  21.7534764  53.8258202
  44.8213000  19.9093000  53.5603000  45.0465752  19.2364074  52.7329151
  45.5663000  19.4183000  54.8083000  45.2908527  20.1819423  55.5356778
  45.1037403  18.4706910  55.0842994  47.0913000  19.2563000  54.7903000
  47.5565451  20.2413300  54.7533714  47.5523000  18.5243000  56.0433000
  47.0878003  17.5389367  56.0806909  48.6364710  18.4137581  56.0219791
  47.2631151  19.0954400  56.9254970  47.5873000  18.5313000  53.5423000
  47.2996151  19.0955796  52.6552119  48.6730880  18.4433014  53.5800073
  47.1439503  17.5364777  53.4990738  43.3103000  19.8263000  53.7793000
  42.6743000  18.8283000  53.4393000  42.7443000  20.8903000  54.3433000
  43.3302399  21.6344412  54.6940530  41.3043000  20.9813000  54.5633000
  40.9092597  20.0029825  54.8370468  40.9983000  21.9663000  55.6943000
  41.6520297  22.8281202  55.5601261  39.9597987  22.2776447  55.5816967
  41.2043000  21.3873000  57.0793000  40.5160573  20.5519650  57.2082895
  42.2303214  21.0265541  57.1517187  40.9543000  22.4193000  58.1613000
  41.9072618  22.8163900  58.5109889  40.3499296  23.2307818  57.7559197
  40.2463000  21.8303000  59.2983000  39.2393236  21.9081360  59.2920253
  40.8283000  21.2103000  60.3203000  42.1483000  21.0953000  60.3753000
  42.7170522  21.4814604  59.6353668  42.5787871  20.6220832  61.1568666
  40.0883000  20.7033000  61.2923000  39.0826641  20.7891310  61.2544894
  40.5322814  20.2326621  62.0678509  40.5393000  21.3563000  53.2873000
  39.3053000  21.3043000  53.2603000  41.2863000  21.7203000  52.2423000
  42.2761110  21.8441187  52.4005479  40.7403000  22.0743000  50.9193000
  41.5602534  22.3090392  50.2405710  39.9233000  20.9133000  50.3213000
  39.1478476  20.6715020  51.0481470  39.4609743  21.2945126  49.4107881
  40.7303000  19.6483000  49.9943000  41.5187960  19.5443780  50.7396692
  40.0597832  18.7909770  50.0535166  41.3533000  19.7123000  48.5993000
  41.5889229  18.6979271  48.2773861  40.6273558  20.1508264  47.9146110
  42.5783000  20.5133000  48.5603000  43.0545663  20.6567973  49.4393212
  43.0953000  21.0613000  47.4593000  44.2193000  21.7663000  47.5423000
  44.6740501  21.8824900  48.4366167  44.6133340  22.1824901  46.7106615
  42.4963000  20.9153000  46.2793000  41.6399724  20.3838270  46.2134248
  42.9009620  21.3366821  45.4554162  39.9303000  23.3793000  50.9383000
  39.0073000  23.5683000  50.1383000  40.2873000  24.2783000  51.8503000
  41.0442269  24.0789505  52.4885952  39.5623000  25.5333000  52.0083000
  38.5026544  25.3700904  51.8117980  39.7183000  26.0823000  53.4353000
  40.8015442  26.1645272  53.5242940  39.2776079  27.0792403  53.4345571
  39.1663000  25.2793000  54.6243000  39.4642165  24.2359164  54.5208729
  39.7113000  25.8333000  55.9253000  39.4133819  26.8765893  56.0296607
  39.3139111  25.2571744  56.7609208  40.7991655  25.7651771  55.9224139
  37.6403000  25.2673000  54.6493000  37.2649004  24.8154864  53.7311284
  37.2949757  24.6885619  55.5059882  37.2696536  26.2892696  54.7286623
  40.0093000  26.5813000  50.9923000  41.2083000  26.8003000  50.7933000
  39.0313000  27.2193000  50.3543000  38.0867465  26.8701020  50.4316231
  39.2723000  28.3803000  49.5033000  40.0712132  28.1620049  48.7946505
  38.0063000  28.7343000  48.7193000  37.5458738  27.7924347  48.4209769
  37.3446810  29.2593943  49.4082385  38.2413000  29.5923000  47.4923000
  37.2720154  29.9195016  47.1160990  38.8261143  30.4616470  47.7928497
  38.9843000  28.8343000  46.3933000  40.0094138  28.6504031  46.7148939
  38.4842597  27.8826334  46.2133282  39.0143000  29.5913000  45.1433000
  38.3054243  29.3732677  44.4576933  39.9043000  30.5383000  44.8573000
  39.8423000  31.1743000  43.6923000  39.1194819  30.9361732  43.0282747
  40.5182768  31.8929331  43.4761486  40.8543000  30.8523000  45.7333000
  40.8996625  30.3693717  46.6192021  41.5260864  31.5722659  45.5086872
  39.7263000  29.5403000  50.3953000  38.9553000  30.0403000  51.2113000
  40.9853000  29.9453000  50.2373000  41.5012924  29.6373338  49.4255069
  41.6813000  30.7643000  51.2333000  41.0177154  31.0785119  52.0389212
  42.8683000  29.9573000  51.8503000  43.5440591  29.6809193  51.0409400
  43.6413000  30.7653000  52.9113000  42.9662564  31.0416607  53.7212633
  44.4554596  30.1590596  53.3084345  44.0495636  31.6673470  52.4555231
  42.3693000  28.7453000  52.4303000  43.0978677  28.2485318  52.8097877
  42.1913000  32.0953000  50.6763000  42.7553000  32.1363000  49.5903000
  41.9993000  33.1703000  51.4423000  41.4385761  33.0802254  52.2775093
  42.5363000  34.4933000  51.1043000  43.0977754  34.4375761  50.1717018
  41.4023000  35.4993000  50.9313000  40.8348544  35.0682781  50.1064819
  40.8059217  35.4578015  51.8427334  41.7413000  36.9553000  50.6103000
  42.4967474  37.2976160  51.3175622  42.2733000  37.1073000  49.1823000
  41.5181749  36.7655930  48.4744008  42.5036714  38.1550771  48.9894454
  43.1772425  36.5095682  49.0652316  40.5143000  37.8163000  50.8223000
  40.1903020  37.7387775  51.8601415  40.7545301  38.8546551  50.5938062
  39.7133584  37.4762776  50.1658121  43.5053000  35.0153000  52.1653000
  43.1533000  35.0983000  53.3503000  44.7143000  35.3753000  51.7343000
  44.9796416  35.1868562  50.7781713  45.7113000  35.9763000  52.6273000
  45.3369093  35.9865131  53.6509340  47.0663000  35.2233000  52.5803000
  47.4754005  35.3010258  51.5729789  48.0613000  35.8203000  53.5833000
  47.6530693  35.7425108  54.5909692  49.0032058  35.2743119  53.5302800
  48.2357455  36.8689503  53.3424672  46.8663000  33.7363000  52.8673000
  46.7572090  33.6175407  53.9453056  45.9467707  33.4230574  52.3728867
  48.0183000  32.8813000  52.3793000  48.9381597  33.1936686  52.8736520
  47.8188402  31.8351634  52.6114921  48.1277228  32.9991873  51.3012327
  45.9043000  37.4513000  52.2743000  46.1153000  37.7953000  51.1023000
  45.8333000  38.3173000  53.2853000  45.6870989  37.9783142  54.2254134
  45.8603000  39.7733000  53.0643000  46.0240955  39.9836258  52.0074021
  44.5283000  40.4053000  53.4893000  44.4186356  40.0909226  54.5272016
  44.6576688  41.4868652  53.4495458  43.2753000  40.0123000  52.7023000
  43.1923973  38.9260953  52.6650536  42.0623000  40.5843000  53.3833000
  42.1442676  41.6705759  53.4205138  41.1674912  40.3068468  52.8261307
  41.9948467  40.1905879  54.3974702  43.3683000  40.4993000  51.2473000
  44.2384477  40.0504294  50.7682826  42.4668582  40.2084511  50.7079384
  43.4656351  41.5848436  51.2324672  47.0163000  40.5013000  53.7453000
  47.1803000  40.4193000  54.9643000  47.8003000  41.2163000  52.9433000
  47.6416742  41.1674250  51.9470328  48.9173000  42.0363000  53.4313000
  49.0763081  41.8392711  54.4914864  50.2043000  41.6923000  52.6703000
  50.0636775  41.8930111  51.6082075  51.0248964  42.3015645  53.0491384
  50.4399878  40.6375790  52.8121243  48.5943000  43.5313000  53.2833000
  48.0473000  43.9423000  52.2713000  48.9403000  44.3533000  54.2883000
  49.6103000  44.0303000  55.5633000  50.4649421  43.3816861  55.3709798
  48.9090329  43.5201818  56.2236808  50.0133000  45.3703000  56.0863000
  51.0185831  45.6072923  55.7379617  50.0018878  45.3518022  57.1760839
  49.0313000  46.3223000  55.5703000  49.4909528  47.3054666  55.4692968
  48.1460107  46.3988044  56.2015761  48.6413000  45.7813000  54.1813000
  47.5775552  45.8762275  53.9632770  49.4483000  46.4963000  53.0983000
  48.9403000  47.4113000  52.4543000  50.6993000  46.0823000  52.9313000
  51.0084632  45.2804975  53.4619884  51.6453000  46.7173000  52.0273000
  51.1166452  47.3151251  51.2848524  52.6553000  47.6383000  52.7823000
  53.3302610  48.0845167  52.0519449  51.9353000  48.7413000  53.5483000
  51.2604545  48.2958253  54.2792141  52.6669820  49.3644142  54.0625657
  51.3626781  49.3538111  52.8518556  53.4423000  46.8533000  53.6883000
  54.0617013  47.4229498  54.1502973  52.4253000  45.6283000  51.3083000
  52.3013000  44.4503000  51.6433000  53.2293000  46.0283000  50.3273000
  53.2286111  47.0010012  50.0553603  54.0663000  45.0993000  49.5733000
  53.4912857  44.2107718  49.3125791  54.5623000  45.7553000  48.2853000
  54.9028328  46.7570019  48.5474639  55.4079814  45.1656145  47.9314724
  53.5193000  45.8473000  47.1923000  53.2457842  44.8375277  46.8862775
  52.6414641  46.3559599  47.5907612  54.0493000  46.6173000  45.9873000
  55.0179838  46.2126180  45.6940712  53.3494909  46.5208882  45.1571968
  54.2103000  48.0373000  46.3023000  53.7318240  48.3716425  47.1265422
  54.9243000  48.9043000  45.5863000  55.5633000  48.5133000  44.4913000
  55.5091474  47.5489958  44.1958597  56.1009600  49.1817490  43.9581983
  55.0063000  50.1703000  45.9733000  54.5267855  50.4715926  46.8095946
  55.5478759  50.8272066  45.4299143  55.2553000  44.5823000  50.3913000
  55.8053000  43.5163000  50.0863000  55.6433000  45.3453000  51.4133000
  55.2427345  46.2679158  51.5050975  56.6883000  44.9453000  52.3573000
  57.5919094  44.6308541  51.8350807  57.0563000  46.0933000  53.3403000
  56.1336367  46.5464654  53.7028366  57.8733000  45.5743000  54.5313000
  58.7963955  45.1213759  54.1695605  58.1126341  46.4033527  55.1972514
  57.2919558  44.8290332  55.0741794  57.8273000  47.1853000  52.6113000
  57.2129572  47.5891633  51.8065768  58.0784765  47.9824139  53.3110281
  58.7431919  46.7671699  52.1936756  56.2583000  43.6893000  53.1103000
  57.0063000  42.7233000  53.1763000  55.0443000  43.7073000  53.6523000
  54.5149831  44.5674520  53.6444550  54.4713000  42.5463000  54.3343000
  55.1571098  42.1140371  55.0629376  53.1423000  42.9053000  55.0553000
  52.4810520  43.4007398  54.3443923  52.4543000  41.6443000  55.6013000
  53.1148023  41.1485345  56.3126749  51.5267239  41.9233843  56.1011150
  52.2326871  40.9652885  54.7779333  53.3833000  43.9153000  56.1613000
  53.8086381  44.8248328  55.7371071  52.4385000  44.1508012  56.6511895
  54.0761716  43.4969878  56.8913991  54.2523000  41.3813000  53.3573000
  54.4913000  40.2283000  53.7033000  53.8133000  41.6933000  52.1393000
  53.5533268  42.6485757  51.9393961  53.6043000  40.6853000  51.0993000
  52.9031284  39.9539488  51.5012737  52.9873000  41.3213000  49.8603000
  53.6815589  42.0495512  49.4410687  52.7805050  40.5489417  49.1194905
  52.0577005  41.8211596  50.1324845  54.8863000  39.9353000  50.7383000
  54.8653000  38.7123000  50.5593000  55.9913000  40.6773000  50.6213000
  55.9056979  41.6822633  50.6744064  57.3113000  40.1063000  50.3383000
  57.2140487  39.4812391  49.4506400  58.3093000  41.2163000  50.0443000
  58.4242676  41.8454124  50.9269665  59.2728492  40.7792579  49.7822553
  57.9468310  41.8206361  49.2127392  57.8213000  39.2123000  51.4733000
  58.4683000  38.1903000  51.2293000  57.5263000  39.6133000  52.7093000
  57.0972497  40.5193678  52.8320042  57.8463000  38.8273000  53.9063000
  58.9053637  38.5694587  53.9052266  57.5383000  39.6293000  55.1773000
  56.4948115  39.9368763  55.1092724  57.6610110  38.9456508  56.0173392
  58.4213000  40.8633000  55.3903000  58.3753360  41.4644817  54.4822424
  58.0065160  41.4314290  56.2229361  59.8593000  40.5113000  55.6883000
  60.1053000  39.5033000  56.3923000  60.7453000  41.2493000  55.2163000
  57.0913000  37.5033000  53.9393000  57.6443000  36.4793000  54.3403000
  55.8263000  37.5463000  53.5243000  55.4329222  38.4440756  53.2806768
  54.9643000  36.3653000  53.4423000  54.9322158  35.8589889  54.4070377
  53.5393000  36.7803000  53.0593000  53.6315289  37.4565875  52.2094599
  53.0257739  35.8714427  52.7456609  52.7423000  37.4573000  54.1603000
  52.5746679  36.7411538  54.9647470  53.3154804  38.3027540  54.5407916
  51.1543000  38.0453000  53.5513000  50.3563000  38.5723000  55.0553000
  50.9499602  39.3552856  55.5271051  49.3637107  38.9589777  54.8243294
  50.2664992  37.7253919  55.7355821  55.4863000  35.3453000  52.4303000
  55.5503000  34.1573000  52.7283000  55.8633000  35.8203000  51.2403000
  55.7270257  36.8018767  51.0452722  56.3813000  34.9653000  50.1703000
  55.6431584  34.2036446  49.9190487  56.6813000  35.7913000  48.9123000
  55.8081289  36.4193682  48.7356596  57.5390236  36.4207597  49.1493457
  56.9843000  34.9663000  47.6473000  56.3000155  34.1178609  47.6447321
  56.7754937  35.6034198  46.7878947  58.4273000  34.4583000  47.5673000
  59.3033000  35.0343000  48.2453000  58.6833000  33.4803000  46.8223000
  57.6213000  34.1683000  50.5983000  57.7503000  32.9943000  50.2533000
  58.5273000  34.8083000  51.3383000  58.4491701  35.8066751  51.4696098
  59.6883000  34.1203000  51.9123000  60.3032758  33.7088778  51.1119028
  60.5393000  35.0863000  52.7343000  59.8755504  35.5542839  53.4612985
  61.2847607  34.4868336  53.2568213  61.2393000  36.1673000  51.9153000
  61.8611554  35.6690484  51.1715648  60.4692647  36.7516927  51.4116831
  62.1043000  37.0913000  52.7633000  62.6433000  38.0733000  52.2183000
  62.2513000  36.8443000  53.9763000  59.2823000  32.9133000  52.7703000
  59.8923000  31.8483000  52.6713000  58.2453000  33.0883000  53.5903000
  57.8237107  34.0044144  53.6459443  57.7413000  32.0373000  54.4763000
  58.6122915  31.5084303  54.8633011  56.9973000  32.6573000  55.6373000
  56.1173043  33.1828800  55.2665261  56.6875248  31.8750892  56.3303266
  57.6499242  33.3615529  56.1532542  56.8503000  31.0063000  53.7683000
  56.7663000  29.8513000  54.1863000  56.1853000  31.4323000  52.6993000
  56.2865451  32.3908468  52.3975771  55.2233000  30.5843000  52.0003000
  54.9771740  29.7189119  52.6156248  53.9343000  31.3633000  51.7123000
  54.3047539  32.1740281  51.0849379  53.2545553  30.7381055  51.1333535
  53.1873000  31.9503000  52.9183000  53.9138505  32.3236548  53.6399865
  52.2833000  33.0873000  52.4763000  51.5561327  32.7145906  51.7549025
  51.7601334  33.4937128  53.3418785  52.8837382  33.8709994  52.0143588
  52.4063000  30.8973000  53.7103000  53.0943718  30.1394344  54.0848615
  51.9003437  31.3745457  54.5495533  51.6676048  30.4274984  53.0609043
  55.7773000  29.9653000  50.7173000  55.0603000  29.2523000  50.0123000
  57.0563000  30.2203000  50.4373000  57.5835495  30.8097053  51.0655585
  57.7133000  29.7443000  49.2133000  57.2042923  30.1496483  48.3388270
  59.1733000  30.1953000  49.1813000  59.1950111  31.2266265  49.5334270
  59.7170729  29.5612883  49.8816143  59.8253000  30.1143000  47.8163000
  59.9538943  29.0642520  47.5536907  59.1698783  30.5926682  47.0885032
  61.1773000  30.8063000  47.8113000  61.7935397  30.3854804  48.6058178
  61.6593876  30.6348868  46.8488508  61.0573000  32.2493000  48.0253000
  60.1237187  32.6340016  48.0483236  62.0883000  33.0753000  48.1823000
  61.8703000  34.3683000  48.3623000  60.9237128  34.7201229  48.3794242
  62.6515372  34.9971971  48.4817009  63.3353000  32.6183000  48.1533000
  63.5056230  31.6330443  48.0106069  64.1073365  33.2581990  48.2740794
  57.6143000  28.2223000  49.0743000  57.8673000  27.4813000  50.0323000
  57.2323000  27.7693000  47.8813000  57.0990626  28.4170977  47.1179486
  56.9963000  26.3523000  47.6343000  57.3997352  26.1211001  46.6484573
  57.5457594  25.7929498  48.3914797  55.5333000  25.9403000  47.6793000
  55.1413000  24.9933000  47.0033000  54.7303000  26.6463000  48.4793000
  55.1273517  27.3656373  49.0666696  53.2933000  26.3563000  48.6063000
  53.1362129  25.2781377  48.6377476  52.7303000  26.9723000  49.8963000
  53.0493328  28.0103978  49.8031855  51.6432897  26.9199077  49.8349503
  53.1953000  26.4123000  51.2543000  54.2830343  26.3422930  51.2484726
  52.7503000  27.3123000  52.4023000  51.6625796  27.3824254  52.4090582
  53.0926524  26.8919472  53.3479210  53.1771704  28.3066802  52.2715714
  52.7063000  24.9773000  51.4873000  53.0954159  24.3283966  50.7026902
  53.0588202  24.6257047  52.4569450  51.6166669  24.9565808  51.4680786
  52.5063000  26.8373000  47.3763000  52.8503000  27.8683000  46.7983000
  51.4693000  26.0763000  46.9553000  51.0333000  24.7893000  47.5293000
  50.8674321  24.9115656  48.5996454  51.8096286  24.0419157  47.3655026
  49.7663000  24.4743000  46.7803000  48.9133100  24.7955827  47.3780327
  49.7102890  23.3980189  46.6172570  49.8283000  25.2013000  45.4923000
  48.8307743  25.4823695  45.1545998  50.3191564  24.6087533  44.7202585
  50.6543000  26.4633000  45.7893000  51.3407877  26.6785591  44.9704615
  49.7563000  27.6863000  46.0393000  48.5443000  27.5563000  46.2433000
  50.3683000  28.8663000  45.9933000  51.3614855  28.8865382  45.8108929
  49.6913000  30.1283000  46.2823000  48.6324257  29.9842420  46.4970827
  50.3703000  30.8563000  47.4823000  51.4472277  30.8694592  47.3145087
  49.8563000  32.3003000  47.6283000  48.7794408  32.2879327  47.7965913
  50.3502338  32.7785626  48.4741103  50.0748275  32.8581169  46.7177039
  50.1473000  30.0433000  48.7693000  49.0877757  30.1315340  49.0095580
  50.3783518  29.0069839  48.5227975  50.9603000  30.4673000  49.9453000
  50.7294365  31.5034435  50.1927034  50.7265580  29.8299255  50.7980706
  52.0200132  30.3788955  49.7059418  49.6433000  31.0263000  45.0413000
  50.6293000  31.1523000  44.3133000  48.4813000  31.6293000  44.8043000
  47.6672115  31.3561040  45.3360173  48.3143000  32.6113000  43.7413000
  49.0678417  32.4593869  42.9685151  46.9243000  32.4613000  43.1073000
  46.9324281  31.5017688  42.5902573  46.2189185  32.4202425  43.9372707
  46.5003000  33.5633000  42.1313000  45.4198909  33.4916722  42.0060545
  46.7497529  34.5202495  42.5896916  47.1743000  33.4613000  40.7753000
  48.2557614  33.4992825  40.9060573  46.8985985  32.5172481  40.3053487
  46.7693000  34.5593000  39.8953000  47.1972567  35.4578822  40.0670627
  45.8793000  34.4563000  38.9053000  45.2833000  33.2973000  38.6403000
  45.5041030  32.4813808  39.1931309  44.6126135  33.2383576  37.8874354
  45.5893000  35.5183000  38.1643000  46.0432885  36.4006989  38.3523604
  44.9159289  35.4392939  37.4156826  48.5553000  34.0323000  44.2803000
  47.7453000  34.5643000  45.0493000  49.6803000  34.6273000  43.8873000
  50.3492470  34.1108946  43.3341863  50.0283000  35.9903000  44.3063000
  49.5934153  36.1900968  45.2856139  51.5493000  36.1743000  44.3983000
  51.9683104  35.8849965  43.4345402  51.7378560  37.2336189  44.5726276
  52.1983000  35.3603000  45.4943000  52.7373000  34.0963000  45.2263000
  52.6851521  33.7054396  44.2101267  53.3343000  33.3393000  46.2353000
  53.7478841  32.3543706  46.0185878  53.3953000  33.8483000  47.5223000
  53.9823000  33.1093000  48.5173000  54.3134987  32.2623191  48.2098421
  52.8723000  35.0993000  47.8153000  52.9252308  35.4977275  48.8284902
  52.2763000  35.8473000  46.8033000  51.8605068  36.8302292  47.0248090
  49.4203000  37.0473000  43.3853000  49.7063000  37.0843000  42.1883000
  48.5853000  37.9103000  43.9533000  48.3064722  37.7778064  44.9149651
  47.9543000  38.9873000  43.1903000  48.2371225  38.9128157  42.1402701
  46.4323000  38.8903000  43.2943000  46.1635875  38.9586480  44.3484449
  46.0051892  39.7360538  42.7554336  45.8853000  37.5883000  42.7133000
  46.2407968  37.4866109  41.6879307  46.2609995  36.7582174  43.3115597
  44.3763000  37.5353000  42.7083000  43.7033000  38.5603000  42.5453000
  43.8273000  36.3373000  42.8843000  42.8218343  36.2418681  42.8900360
  44.4182228  35.5281383  43.0114572  48.4893000  40.3543000  43.6233000
  47.7453000  41.2273000  44.0763000  49.8033000  40.5053000  43.4633000
  50.3096605  39.7287665  43.0624332  50.5583000  41.6833000  43.8783000
  49.9991763  42.5955781  43.6703853  50.9073000  41.6473000  45.4033000
  49.9926911  41.8254041  45.9688703  51.5113000  40.2943000  45.8183000
  52.4262544  40.1157013  45.2534455  51.7399100  40.3094232  46.8839490
  50.7962071  39.4979698  45.6119001  51.8203000  42.7053000  45.7213000
  52.0295230  42.6767316  46.6577881  51.8323000  41.7853000  43.0363000
  52.5103000  40.7763000  42.8263000  52.1453000  42.9923000  42.5173000
  51.3023000  44.2013000  42.5313000  50.7882604  44.2790063  43.4893320
  50.5670669  44.1451415  41.7285687  52.2903000  45.2973000  42.3213000
  52.7094823  45.6071714  43.2785695  51.8038276  46.1488357  41.8455554
  53.3363000  44.7163000  41.4313000  54.3027626  45.1859539  41.6142598
  53.0699596  44.8316281  40.3806517  53.4033000  43.2253000  41.7943000
  53.3851631  42.5857726  40.9118183  54.6683000  42.9353000  42.6083000
  55.7423000  42.7853000  42.0273000  54.5353000  42.8603000  43.9313000
  53.6366539  43.0801895  44.3364952  55.6453000  42.5513000  44.8323000
  56.4316857  43.2769656  44.6246798  55.2023000  42.7143000  46.2823000
  54.4213227  41.9881816  46.5079691  56.0530761  42.5493486  46.9434136
  54.8153930  43.7220474  46.4334535  56.2343000  41.1563000  44.6223000
  57.4193000  40.9333000  44.8773000  55.4013000  40.2183000  44.1823000
  54.4367623  40.4529002  43.9959428  55.8203000  38.8333000  44.0133000
  56.8995466  38.7230578  44.1190004  55.1203000  37.8813000  45.0303000
  54.0407029  37.9956633  44.9328810  55.5033000  36.4283000  44.7663000
  56.5827782  36.3130491  44.8639989  55.0027199  35.7831272  45.4882918
  55.1984273  36.1491474  43.7577228  55.4533000  38.2703000  46.4783000
  55.1155887  39.2891196  46.6681942  54.9503010  37.5877329  47.1632772
  56.5306768  38.2105140  46.6325259  55.5433000  38.3593000  42.5893000
  54.4543000  38.5763000  42.0483000  56.5443000  37.7213000  41.9883000
  57.4617482  37.7252188  42.4106419  56.3743000  37.0393000  40.7133000
  55.3520713  37.1841883  40.3637932  57.3393000  37.5773000  39.6453000
  58.2565370  36.9959845  39.7393631  56.8759882  37.3704550  38.6805941
  57.6683000  39.0673000  39.7433000  57.8005455  39.4559715  38.7335741
  56.8282846  39.5729162  40.2195651  58.9393000  39.3163000  40.5553000
  58.9253953  40.3519312  40.8949669  58.9240541  38.6510772  41.4186340
  60.2043000  39.0653000  39.7433000  60.3585622  37.9890633  39.6657227
  60.0654892  39.4846858  38.7468331  61.3923000  39.6913000  40.3833000
  61.5213554  39.3025129  41.3064950  62.2123695  39.5077741  39.8230284
  61.2497412  40.6886218  40.4548913  56.6073000  35.5493000  40.9263000
  57.6593000  35.1413000  41.4353000  55.6123000  34.7463000  40.5573000
  54.7309419  35.1526807  40.2777256  55.7153000  33.2903000  40.6183000
  56.7186447  32.9838515  40.3225165  55.4443000  32.7763000  42.0383000
  55.5516477  31.6916001  42.0396949  56.1812903  33.2146890  42.7111748
  54.1413000  33.1223000  42.4753000  54.0025873  32.7876954  43.3643435
  54.7753000  32.6283000  39.6153000  53.7223000  33.1773000  39.2773000
  55.1693000  31.4503000  39.1373000  56.0733096  31.0839928  39.3993784
  54.3543000  30.6793000  38.2003000  54.0711614  31.3100469  37.3576316
  55.1313000  29.4663000  37.6663000  55.3734523  28.8140378  38.5053564
  54.4698362  28.9409027  36.9774435  56.4173000  29.8583000  36.9383000
  57.4373000  30.1213000  37.6113000  56.4113000  29.8863000  35.6893000
  53.0693000  30.2263000  38.8903000  53.1103000  29.7173000  40.0143000
  51.9323000  30.4423000  38.2303000  51.9251736  31.0421535  37.4177581
  50.6493000  29.9573000  38.7473000  50.8343154  29.2771285  39.5787055
  49.7553000  31.1113000  39.2443000  48.8248750  30.6988153  39.6345113
  50.2587102  31.6765197  40.0286500  49.3753000  32.0963000  38.1833000
  48.3473000  31.8723000  37.2923000  47.7747115  31.0404650  37.2751946
  48.2373000  32.9073000  36.4793000  47.4809304  32.9195274  35.6945360
  49.1523000  33.7993000  36.8153000  49.8753000  33.3183000  37.8813000
  50.6794149  33.9170769  38.3090459  49.9133000  29.0513000  37.7583000
  49.7083000  29.4073000  36.5963000  49.5333000  27.8703000  38.2433000
  49.7769782  27.6419437  39.1964913  48.8313000  26.8633000  37.4463000
  49.3310636  26.7345457  36.4862178  48.7933000  25.4983000  38.1703000
  48.2526921  24.7867563  37.5461614  50.2063000  24.9753000  38.4323000
  50.7474063  25.6861416  39.0568060  50.1495930  24.0138034  38.9426016
  50.7304458  24.8526599  37.4844967  48.1033000  25.6323000  39.4203000
  48.0818973  24.7826551  39.8666695  47.4033000  27.2893000  37.1023000
  46.8703000  26.9013000  36.0633000  46.7953000  28.0903000  37.9743000
  47.2977594  28.3961880  38.7953155  45.4183000  28.5503000  37.7923000
  45.3706607  29.6025580  38.0726261  45.1597291  28.4434177  36.7388217
  44.4183000  27.7703000  38.6283000  43.2523000  28.1613000  38.7383000
  44.8803000  26.6643000  39.2143000  45.8206170  26.3617111  39.0037215
  44.0543000  25.8153000  40.0743000  43.0064592  26.1005292  39.9806354
  44.1993000  24.3493000  39.6693000  43.8985048  24.2921638  38.6231848
  45.2601599  24.1141253  39.7551444  43.3773000  23.3333000  40.4983000
  43.6901361  23.4375030  41.5372303  42.3285592  23.6153779  40.4051502
  43.5563000  21.8713000  40.0533000  43.2309406  21.7263501  39.0231399
  44.5923549  21.5483993  40.1554023  42.6983000  21.0273000  40.9523000
  42.1438592  21.4889319  41.6591174  42.6143000  19.6943000  40.8433000
  41.8223000  19.0443000  41.6933000  41.3075350  19.5590323  42.3934197
  41.7398299  18.0394118  41.6341553  43.2713000  19.0193000  39.9053000
  43.8560357  19.5144014  39.2472279  43.1827192  18.0144503  39.8550079
  44.3643000  26.0043000  41.5683000  43.9873000  25.1733000  42.3993000
  45.0473000  27.1003000  41.9003000  45.4086672  27.6978522  41.1706121
  45.3283000  27.4573000  43.2933000  45.7684192  26.6019234  43.8058673
  46.3063000  28.6343000  43.3763000  45.9602856  29.3842279  42.6649763
  46.2356485  29.0339220  44.3879376  47.7493000  28.2783000  43.0733000
  48.3815709  28.8295035  43.7693668  47.8619356  27.2086165  43.2499058
  48.1623000  28.6013000  41.6523000  47.2973000  29.0023000  40.8383000
  49.3683000  28.4563000  41.3563000  44.0533000  27.8223000  44.0453000
  43.2353000  28.5963000  43.5473000  43.8953000  27.2563000  45.2413000
  44.5222566  26.5132018  45.5148504  42.7703000  27.5783000  46.1263000
  42.0010318  28.1436985  45.6003246  42.1353000  26.3053000  46.7623000
  41.3790741  26.6091150  47.4861227  41.4853000  25.4333000  45.6793000
  42.2410505  25.1286919  44.9553140  41.0463682  24.5481867  46.1397499
  40.7062176  26.0028752  45.1726305  43.1673000  25.5083000  47.5733000
  43.8197327  25.0065237  46.8587002  43.7473826  26.2278903  48.1510486
  42.5553000  24.4753000  48.5153000  41.9754064  23.7550479  47.9381863
  43.3497021  23.9555825  49.0509476  41.9030541  24.9764148  49.2305336
  43.1553000  28.6023000  47.2053000  42.3153000  29.0163000  48.0083000
  44.4263000  29.0063000  47.2043000  45.0779500  28.5490811  46.5826872
  44.9363000  30.0333000  48.1083000  44.1557928  30.4043607  48.7725451
  46.1243000  29.5103000  48.9773000  46.9557088  29.2541746  48.3205973
  46.5733000  30.5753000  49.9743000  45.7424962  30.8316249  50.6316915
  47.4014829  30.1905115  50.5694061  46.8970110  31.4653739  49.4347806
  45.7423000  28.2223000  49.7043000  45.4790009  27.4568450  48.9743313
  46.5859925  27.8782272  50.3025445  44.8889340  28.4114503  50.3555215
  45.3683000  31.2823000  47.3243000  46.2493000  31.2143000  46.4683000
  44.7343000  32.4133000  47.6293000  43.9857010  32.3776262  48.3063718
  45.0563000  33.7073000  47.0153000  45.7364875  33.5535523  46.1775615
  43.7893000  34.4033000  46.4973000  43.0368072  34.3257770  47.2820573
  44.0250276  35.4531526  46.3231102  43.2503000  33.7853000  45.2153000
  44.0533000  33.3123000  44.3893000  42.0143000  33.7833000  45.0253000
  45.7413000  34.6213000  48.0183000  45.3443000  34.6663000  49.1753000
  46.7643000  35.3473000  47.5683000  47.1206059  35.1719630  46.6396438
  47.4363000  36.3573000  48.3913000  46.8959560  36.4795121  49.3300181
  48.8823000  35.9423000  48.7073000  48.7683819  34.8681172  48.8530846
  49.5180037  36.1254720  47.8410271  49.5283000  36.5633000  49.9573000
  48.7488032  36.7820308  50.6871236  50.5403000  35.6043000  50.5683000
  51.3204132  35.3854472  49.8391734  50.9869708  36.0608588  51.4515553
  50.0391999  34.6789138  50.8523062  50.1563000  37.9413000  49.7093000
  49.3889332  38.6340045  49.3637453  50.5915591  38.3149243  50.6361525
  50.9351207  37.8551800  48.9515925  47.4113000  37.7123000  47.6823000
  47.7343000  37.8053000  46.4943000  47.0193000  38.7553000  48.4153000
  46.6708243  38.6009806  49.3506339  46.9863000  40.1243000  47.8753000
  47.8891944  40.3058077  47.2922598  45.7673000  40.3353000  46.9693000
  45.8873749  41.3121312  46.5008109  45.8040021  39.5592660  46.2047581
  44.4303000  40.2783000  47.6833000  44.3998564  39.3538878  48.2600461
  44.3779327  41.1305416  48.3608278  43.0233000  40.3243000  46.5663000
  43.0243000  38.6433000  45.9193000  42.8999438  37.9373174  46.7404109
  42.2035220  38.5252314  45.2118511  43.9700428  38.4486512  45.4135495
  47.0233000  41.1623000  48.9973000  46.9873000  40.8093000  50.1803000
  47.1213000  42.4353000  48.6263000  47.2980467  42.6729989  47.6607125
  47.1103000  43.5103000  49.6123000  47.5423512  43.1505079  50.5460990
  47.9243000  44.7153000  49.1283000  47.6874676  44.9464516  48.0897536
  47.7237519  45.5884599  49.7491642  49.7173000  44.4563000  49.1893000
  50.0471036  45.6555178  48.7181266  45.6833000  43.9053000  50.0113000
  44.7323000  43.6563000  49.2653000  45.5553000  44.5033000  51.1963000
  46.3912025  44.6576567  51.7417725  44.2653000  44.9213000  51.7643000
  43.6730453  44.0438662  52.0239987  44.4863000  45.7573000  53.0333000
  45.2114818  46.5456729  52.8316101  43.5446817  46.2036245  53.3530648
  45.0123000  44.9793000  54.2043000  45.1173000  45.5243000  55.4643000
  44.8523825  46.4692291  55.7031040  45.6123000  44.6243000  56.2933000
  45.7757559  44.8655797  57.3436167  45.8283000  43.5113000  55.6163000
  45.4573000  43.7063000  54.3083000  45.5562725  42.8951112  53.5869967
  43.4383000  45.7363000  50.7813000  42.2683000  45.4403000  50.5503000
  44.0613000  46.7623000  50.2053000  45.0187419  46.9592893  50.4594643
  43.3843000  47.6803000  49.2963000  42.4486393  47.9582559  49.7814586
  44.2203000  48.9433000  49.0873000  45.1566522  48.6823693  48.5940863
  43.6668159  49.6473024  48.4659014  44.4342639  49.4018998  50.0527040
  43.0253000  47.0373000  47.9543000  42.0653000  47.4583000  47.3013000
  43.8033000  46.0303000  47.5523000  44.6205460  45.8020834  48.1001370
  43.5603000  45.2773000  46.3243000  43.4448242  45.9548280  45.4782975
  44.7293000  44.3053000  46.0243000  44.8084020  43.5979116  46.8497967
  44.5093000  43.5443000  44.7233000  44.4305588  44.2510494  43.8972221
  45.3500421  42.8731675  44.5477069  43.5896407  42.9633369  44.7926490
  45.9573000  45.0383000  45.9393000  46.6789755  44.4331261  45.7534252
  42.2423000  44.5113000  46.4333000  41.4633000  44.4633000  45.4793000
  41.9983000  43.9433000  47.6093000  42.7153968  43.9889969  48.3190770
  40.7933000  43.1713000  47.8923000  40.6143411  42.4445899  47.0998574
  40.9693000  42.4173000  49.2193000  41.8187940  41.7370387  49.1584421
  41.1349513  43.1335086  50.0241012  39.7743000  41.5823000  49.6223000
  39.2253000  40.6443000  48.7453000  39.6679379  40.5180550  47.7572546
  38.1263000  39.8753000  49.1193000  37.7037346  39.1515127  48.4223989
  37.5683000  40.0313000  50.3823000  36.7124392  39.4276619  50.6843318
  38.1113000  40.9703000  51.2693000  37.6718558  41.1027584  52.2579575
  39.2063000  41.7303000  50.8903000  39.6342517  42.4535837  51.5844311
  39.5293000  44.0483000  47.8923000  38.5173000  43.6973000  47.2733000
  39.6033000  45.1883000  48.5783000  40.4161086  45.3466617  49.1565414
  38.5233000  46.1813000  48.6093000  37.6004997  45.7127853  48.9514007
  38.8723000  47.3473000  49.5693000  39.8311704  47.7664212  49.2643324
  37.8053000  48.4443000  49.5443000  36.8461797  48.0260091  49.8496204
  38.0879774  49.2425305  50.2306095  37.7207736  48.8467228  48.5348389
  38.9763000  46.8403000  50.9013000  39.1924232  47.5581513  51.5009504
  38.1943000  46.7023000  47.2103000  37.0283000  46.8603000  46.8613000
  39.2303000  46.9543000  46.4163000  40.1562492  46.9369759  46.8193103
  39.0923000  47.3383000  45.0093000  38.4760707  48.2310882  44.9030465
  40.4783000  47.6193000  44.3913000  41.1367899  46.7817701  44.6215932
  40.3873000  47.7933000  42.8773000  39.7292994  48.6309992  42.6462269
  41.3804037  47.9898372  42.4732984  39.9871311  46.8834703  42.4298904
  41.0283000  48.8033000  44.9903000  41.8910236  48.9833105  44.6096368
  38.3363000  46.2803000  44.1953000  37.4153000  46.6133000  43.4463000
  38.7273000  45.0163000  44.3613000  39.5566242  44.8466367  44.9122401
  38.0613000  43.8693000  43.7363000  38.0337712  44.0009605  42.6546314
  38.8223000  42.5703000  44.0543000  39.0499655  42.5942238  45.1199901
  38.1371093  41.7480633  43.8480464  40.1103000  42.3683000  43.2643000
  40.3621212  43.3031827  42.7636192  40.9070917  42.1027517  43.9590727
  39.9533000  41.2703000  42.2333000  38.9105081  41.2428285  41.9171840
  40.5854689  41.5094621  41.3781606  40.3213000  39.9633000  42.7303000
  41.1077351  39.9812316  43.3637805  39.7683000  38.7883000  42.4373000
  38.7293000  38.6493000  41.6233000  38.3182329  39.4640279  41.1904694
  38.3544660  37.7294333  41.4404222  40.2863000  37.7173000  43.0173000
  41.0669854  37.8173546  43.6502451  39.8985123  36.8049069  42.8242760
  36.5983000  43.7493000  44.1773000  35.7343000  43.4053000  43.3783000
  36.3363000  44.0343000  45.4543000  37.1095493  44.1885662  46.0854789
  34.9753000  44.0693000  46.0003000  34.4562790  43.1434386  45.7523139
  35.0063000  44.2203000  47.5273000  35.7188247  45.0361862  47.6486984
  34.0141816  44.5573311  47.8276516  35.4303000  43.0383000  48.4033000
  36.4012336  42.6803261  48.0608917  35.5283000  43.4493000  49.8693000
  34.5575643  43.8069766  50.2125761  35.8311703  42.5905916  50.4684579
  36.2662800  44.2443850  49.9757226  34.4763000  41.8713000  48.2353000
  34.4725913  41.5514739  47.1932842  34.7985402  41.0439839  48.8676057
  33.4711639  42.1785395  48.5240980  34.1103000  45.1783000  45.4053000
  32.8963000  45.0173000  45.2763000  34.7353000  46.3013000  45.0613000
  35.7222850  46.3968765  45.2531987  34.0263000  47.4453000  44.4773000
  33.0026655  47.4753330  44.8506224  34.7243000  48.7583000  44.8543000
  35.7506709  48.5562581  44.5479651  34.2989927  49.5292693  44.2117893
  34.7113000  49.2423000  46.3113000  34.7846086  48.3816626  46.9761534
  35.8873000  50.1773000  46.5603000  35.8144269  51.0384674  45.8960869
  35.8700850  50.5156804  47.5963034  36.8203003  49.6479238  46.3669822
  33.3973000  49.9223000  46.6593000  32.5760454  49.2188976  46.5219487
  33.4223467  50.2525007  47.6977804  33.2498297  50.7838583  46.0080944
  33.8803000  47.3623000  42.9583000  33.0313000  48.0423000  42.3893000
  34.7023000  46.5363000  42.3083000  35.3946201  46.0170730  42.8290644
  34.7233000  46.4483000  40.8403000  34.4490093  47.4132851  40.4140752
  36.1193000  46.0653000  40.3293000  36.1557976  46.2536075  39.2563100
  36.8537254  46.6936915  40.8331288  36.4133000  44.7033000  40.5793000
  37.2908553  44.4993046  40.2478147  33.6483000  45.5083000  40.2923000
  32.9893000  44.8013000  41.0613000  33.4813000  45.5023000  38.9663000
  34.0878878  46.0799192  38.4019360  32.3653000  44.7983000  38.3003000
  31.4539715  44.9223998  38.8852606  32.1253000  45.3593000  36.8953000
  33.0879398  45.5862134  36.4371143  31.6079396  44.6075889  36.2991719
  31.3403000  46.5383000  36.9533000  31.2010936  46.8740654  36.0647714
  32.4643000  43.2713000  38.2373000  31.5163000  42.6053000  37.8123000
  33.6083000  42.7243000  38.6413000  34.4320104  43.2985254  38.7502297
  33.7543000  41.2773000  38.7533000  32.7669072  40.8191134  38.8100419
  34.5393000  40.6213000  37.5853000  34.9150991  39.6522031  37.9135172
  33.6373000  40.4313000  36.3673000  33.2614639  41.4000833  36.0382015
  34.2073821  39.9702565  35.5607367  32.7984795  39.7877865  36.6325756
  35.6683000  41.4313000  37.2383000  36.1479287  41.0191334  36.5160291
  34.3033000  40.8423000  40.0983000  34.8053000  41.6523000  40.8883000
  34.3023000  39.5243000  40.2483000  34.7640886  38.9693503  39.5419846
  33.6983000  38.8433000  41.3653000  33.1856380  39.5437028  42.0246275
  32.6653000  37.8533000  40.8013000  33.2201359  37.1553015  40.1743594
  32.2510913  37.3213382  41.6577741  31.5343000  38.4713000  39.9933000
  31.9149755  39.3485488  39.4702115  31.1817733  37.7398567  39.2661015
  30.3883000  38.8793000  40.8943000  29.9122477  37.9819870  41.2896512
  30.7808928  39.4748694  41.7184768  29.3833000  39.6683000  40.1833000
  28.6162228  39.1596858  39.7673629  29.4143000  40.9943000  40.0493000
  30.4083000  41.7073000  40.5773000  31.1465525  41.2405096  41.0844390
  30.4189908  42.7113106  40.4679924  28.4443000  41.6133000  39.3843000
  27.6884896  41.0762730  38.9837346  28.4674098  42.6178950  39.2825480
  34.7113000  38.0703000  42.1713000  35.3453000  37.1473000  41.6553000
  34.8493000  38.4343000  43.4413000  34.3603221  39.2445285  43.7941877
  35.7793000  37.7483000  44.3283000  36.7605221  37.6214128  43.8709140
  35.9563000  38.4783000  45.6893000  36.6211552  37.8911399  46.3227902
  36.5513000  39.8663000  45.4773000  35.8867312  40.4542452  44.8442363
  36.6683103  40.3630075  46.4404670  37.5247543  39.7751621  44.9954470
  34.6353000  38.5553000  46.4593000  34.2680292  37.5475650  46.6534245
  34.7954016  39.0717074  47.4057621  33.9006199  39.1015253  45.8677056
  35.3623000  36.2953000  44.5493000  34.1653000  35.9943000  44.6143000
  36.3483000  35.3813000  44.6243000  37.7803000  35.5633000  44.3283000
  38.2680306  36.0627504  45.1654191  37.8956532  36.1672998  43.4283128
  38.2603000  34.1593000  44.1383000  39.3177613  34.0876443  44.3927406
  38.1145352  33.8510223  43.1030132  37.4273000  33.3463000  45.0543000
  37.8421103  33.4423856  46.0576937  37.3482931  32.2908138  44.7939035
  36.0453000  34.0033000  44.9973000  35.3892432  33.5729730  44.2406584
  35.3603000  33.9403000  46.3583000  35.5533000  34.8193000  47.1943000
  34.5473000  32.9153000  46.5633000  34.3581304  32.2599510  45.8184296
  33.8673000  32.7303000  47.8313000  33.6057876  33.6976851  48.2601082
  32.5873000  31.9273000  47.6233000  32.1858103  32.1404479  46.6326067
  32.8309164  30.8673431  47.6957045  31.5323000  32.2503000  48.6503000
  31.7093000  31.9983000  49.8483000  30.4223000  32.8253000  48.1913000
  29.6794437  33.0653089  48.8321276  30.3283901  33.0187526  47.2044577
  34.7753000  32.0333000  48.8383000  34.6653000  30.8303000  49.0523000
  35.6793000  32.7983000  49.4453000  35.7551050  33.7722884  49.1889807
  36.6103000  32.2693000  50.4373000  37.1051897  31.3852561  50.0352430
  37.6833000  33.3093000  50.8043000  37.1807684  34.0987352  51.3631857
  38.3989588  32.8045024  51.4532314  38.4123000  33.9133000  49.6233000
  38.1453000  35.2203000  49.2043000  37.3998000  35.8054110  49.7427926
  38.8193000  35.7803000  48.1103000  38.6014818  36.7978467  47.7858686
  39.7693000  35.0253000  47.4363000  40.4463000  35.5573000  46.3613000
  40.1841790  36.4590366  46.1618923  40.0493000  33.7283000  47.8403000
  40.7976914  33.1388751  47.3105935  39.3723000  33.1803000  48.9243000
  39.5877429  32.1602224  49.2423033  35.8803000  31.8203000  51.7003000
  35.0153000  32.5333000  52.2203000  36.2293000  30.6283000  52.1803000
  36.7514939  29.9869257  51.6006003  35.7413000  30.1543000  53.4683000
  34.9389940  30.8077123  53.8110195  35.2003000  28.7203000  53.3753000
  35.2773902  28.2474107  54.3543465  34.1526190  28.7725486  53.0790996
  35.9443000  27.8733000  52.3703000  37.1593000  27.9743000  52.2373000
  35.2163000  27.0203000  51.6623000  35.6624603  26.4289641  50.9757415
  34.2190758  26.9659520  51.8129352  36.7673000  30.3063000  54.5983000
  36.4463000  30.0973000  55.7673000  37.9923000  30.6813000  54.2393000
  38.2576611  30.6318629  53.2660381  38.9993000  31.0923000  55.2103000
  38.5062737  31.3378582  56.1508984  40.0343000  29.9863000  55.4723000
  39.4194275  29.1644064  55.8390724  40.4905156  29.7028940  54.5238021
  41.1393000  30.2993000  56.5003000  41.5132972  31.3002927  56.2852638
  40.6513000  30.2363000  57.9613000  40.2775569  29.2354067  58.1772341
  41.4792279  30.4668981  58.6317182  39.8515864  30.9619882  58.1094057
  42.3163000  29.3833000  56.3203000  42.7255917  29.5094549  55.3179704
  43.0816398  29.6250660  57.0577995  41.9968831  28.3498084  56.4543405
  39.6913000  32.3723000  54.7473000  40.2043000  32.4433000  53.6283000
  39.6873000  33.3843000  55.6083000  39.1536582  33.3125636  56.4628055
  40.3563000  34.6433000  55.3163000  40.9914149  34.5209636  54.4389392
  39.3423000  35.8023000  55.0663000  38.6761066  35.8748996  55.9259605
  40.0673000  37.1353000  54.8693000  40.7333807  37.0636181  54.0094751
  39.3361688  37.9251503  54.6970081  40.6495434  37.3680508  55.7608822
  38.4843000  35.5033000  53.8353000  39.0334448  35.8723130  52.9690609
  38.3901321  34.4193186  53.7703669  37.1063000  36.1283000  53.8623000
  37.1996639  37.2123791  53.9267631  36.5689613  35.8639352  52.9515434
  36.5563518  35.7593861  54.7280710  41.3243000  34.9753000  56.4483000
  40.9203000  35.0793000  57.6113000  42.6043000  35.1083000  56.1013000
  42.8950668  34.8687036  55.1642047  43.6193000  35.5503000  57.0473000
  43.2234594  35.6086780  58.0612040  44.8603000  34.6183000  57.0523000
  45.3412464  34.6649715  56.0752578  45.8533000  35.0503000  58.1293000
  45.3731818  35.0034413  59.1067414  46.7162588  34.3845350  58.1166698
  46.1801564  36.0716770  57.9342216  44.4553000  33.1553000  57.2513000
  43.7937472  32.8475250  56.4415318  45.3464728  32.5276780  57.2501632
  43.9369269  33.0476351  58.2040846  44.0473000  36.9813000  56.7033000
  44.6353000  37.2223000  55.6483000  43.7363000  37.9303000  57.5823000
  43.1154638  37.7355744  58.3547919  44.2243000  39.2973000  57.4133000
  44.6513873  39.4013366  56.4158673  43.1063000  40.3313000  57.5773000
  42.4059212  40.2041961  56.7518223  42.5967765  40.1301657  58.5196539
  43.6363000  41.7693000  57.5803000  44.3844105  41.8239006  58.3711542
  44.1170224  41.9261161  56.6146827  42.4053000  43.0513000  57.8423000
  41.8913000  43.3853000  56.1563000  41.4842337  42.4764242  55.7131965
  41.1272821  44.1627170  56.1560771  42.7496417  43.7199831  55.5737728
  45.3553000  39.5903000  58.3903000  45.1493000  39.6203000  59.6133000
  46.5473000  39.7923000  57.8393000  46.6742451  39.6392782  56.8490634
  47.7023000  40.1923000  58.6293000  47.6511230  39.7414646  59.6203740
  48.9853000  39.7293000  57.9493000  48.8484008  38.6898266  57.6512180
  49.1250050  40.3459588  57.0614293  50.2043000  39.8423000  58.8383000
  50.0723000  39.8673000  60.0883000  51.3143000  39.9023000  58.2723000
  47.6813000  41.7103000  58.7913000  47.3473000  42.4393000  57.8433000
  48.0223000  42.1713000  59.9973000  48.2139946  41.4954370  60.7229457
  48.0033000  43.5923000  60.3583000  48.3020304  43.7018610  61.4008237
  48.9633000  44.4113000  59.4843000  48.5140271  44.4694119  58.4928989
  49.0113584  45.4093115  59.9199185  50.3913000  43.8303000  59.3693000
  50.2931124  42.8288290  58.9503539  50.9421115  44.4625186  58.6728766
  51.1483000  43.7553000  60.6983000  50.6423000  44.2303000  61.7393000
  52.2733000  43.2143000  60.7013000  46.5733000  44.1413000  60.3343000
  46.2673000  45.1293000  59.6573000  45.7113000  43.4793000  61.1043000
  46.0661705  42.7251631  61.6747768  44.2763000  43.7263000  61.1013000
  43.9805863  43.8621631  60.0610145  43.5493000  42.5143000  61.6583000
  43.8282152  42.3706827  62.7021776  42.4729971  42.6718748  61.5887114
  43.8243081  41.6294697  61.0842398  43.8693000  44.9923000  61.8613000
  42.7053000  45.1583000  62.2143000  44.8393000  45.8713000  62.0963000
  45.7701136  45.6333063  61.7847804  44.6363000  47.1623000  62.7483000
  43.6388686  47.2215145  63.1838726  45.6643000  47.3123000  63.8633000
  45.4290589  48.2277943  64.4060992  45.6766343  46.4719617  64.5574034
  47.0623000  47.4653000  63.3513000  47.8233000  46.3913000  62.9403000
  47.5220788  45.4277680  62.9714702  48.9923000  46.8253000  62.5063000
  49.7478101  46.1244789  62.1511194  49.0083000  48.1443000  62.6003000
  47.8123000  48.5693000  63.1233000  47.6313442  49.6333658  63.2753534
  44.8383000  48.3173000  61.7543000  44.5213000  49.4563000  62.0663000
  45.3993000  48.0113000  60.5793000  45.6660121  47.0480052  60.4342927
  45.7203000  48.9913000  59.5263000  46.5509424  49.6269449  59.8330374
  46.1263000  48.2333000  58.2523000  46.8154185  47.4335099  58.5235025
  45.2459588  47.8063354  57.7718828  46.8263000  49.0713000  57.2063000
  46.6363000  48.7993000  55.8503000  45.9716035  47.9837906  55.5653039
  47.2823000  49.5533000  54.8633000  47.1219219  49.3212637  53.8104283
  48.1343000  50.6053000  55.2273000  48.6394541  51.2003841  54.4665147
  48.3333000  50.8883000  56.5833000  48.9894919  51.7065783  56.8798349
  47.6853000  50.1153000  57.5643000  47.8496096  50.3264938  58.6209454
  44.5503000  49.9563000  59.2603000  43.4523000  49.5223000  58.9223000
  44.7953000  51.2573000  59.4373000  45.7348286  51.5464318  59.6692227
  43.7313000  52.2823000  59.4193000  42.7726640  51.8138858  59.6422447
  43.9863000  53.4033000  60.4543000  43.3371469  54.2480246  60.2237770
  43.6983000  52.9123000  61.8713000  44.3474442  52.0678163  62.1027275
  43.8849866  53.7185135  62.5807131  42.6566047  52.5995987  61.9433373
  45.3493000  53.8263000  60.3713000  45.5080939  54.5220222  61.0134491
  43.4633000  52.9223000  58.0523000  42.5653000  53.7513000  57.9173000
  44.2403000  52.5383000  57.0473000  45.1021091  52.0483947  57.2406319
  43.9123000  52.8373000  55.6603000  44.0559407  53.8984960  55.4570033
  44.8313000  52.0333000  54.7363000  45.8015000  52.5288899  54.7016317
  44.9446281  51.0445689  55.1808983  44.2873000  51.8953000  53.3363000
  44.3503000  52.8723000  52.5683000  43.8053000  50.7953000  52.9913000
  42.4353000  52.4973000  55.4163000  41.9833000  51.4113000  55.7873000
  41.6743000  53.4363000  54.8133000  42.1473000  54.7163000  54.2583000
  43.1301023  54.5815972  53.8065755  42.2116613  55.4608615  55.0517638
  41.0993000  55.0443000  53.2573000  41.3526494  54.5814297  52.3035368
  41.0441655  56.1257246  53.1324705  39.8243000  54.5073000  53.7993000
  39.1436449  54.2111419  53.0011158  39.3386902  55.2487444  54.4337627
  40.2163000  53.2773000  54.6353000  39.7758449  53.3148147  55.6316384
  39.7793000  51.9833000  53.9313000  38.6713000  51.4973000  54.1693000
  40.6363000  51.4433000  53.0673000  41.5102785  51.9106269  52.8727069
  40.3303000  50.2173000  52.3383000  39.2941302  50.2388865  52.0006828
  41.2383000  50.0753000  51.1183000  42.2796123  50.2372631  51.3967526
  41.1308613  49.0849246  50.6759047  40.8843000  51.2533000  49.7993000
  41.8333228  50.8248432  48.9718469  40.4633000  48.9953000  53.2363000
  39.7553000  48.0003000  53.0613000  41.3753000  49.0893000  54.1973000
  41.9360337  49.9283423  54.2383510  41.6523000  48.0293000  55.1493000
  41.6914767  47.0650215  54.6426133  43.0073000  48.2873000  55.8163000
  43.7441550  48.4962977  55.0407590  42.9146974  49.1533618  56.4716334
  43.4233000  47.1683000  56.5713000  44.2726517  47.3546128  56.9781035
  40.5393000  47.9113000  56.1973000  40.1453000  46.8003000  56.5723000
  40.0463000  49.0603000  56.6613000  40.5226261  49.9191144  56.4253961
  38.9063000  49.1273000  57.5863000  39.0521513  48.4576236  58.4338612
  38.6903000  50.5753000  58.1263000  38.4786012  51.2299228  57.2808700
  37.5373000  50.6383000  59.1173000  37.7484994  49.9842395  59.9632910
  37.4173802  51.6621906  59.4713731  36.6189243  50.3136601  58.6281205
  39.9553000  51.0933000  58.7893000  40.7680125  51.1052898  58.0630378
  39.7844026  52.1042448  59.1592788  40.2223656  50.4425354  59.6219357
  37.6223000  48.5753000  56.9363000  36.8883000  47.7873000  57.5583000
  37.3693000  48.9863000  55.6903000  37.9417840  49.7166800  55.2916693
  36.2373000  48.4873000  54.9083000  35.3404076  48.6529268  55.5051676
  36.1033000  49.2613000  53.6033000  36.9900054  49.0980675  52.9907572
  35.2212555  48.9156658  53.0641944  36.0026117  50.3248374  53.8197468
  36.3323000  46.9823000  54.6373000  35.3203000  46.2803000  54.6983000
  37.5463000  46.5023000  54.3393000  38.2980990  47.1553268  54.1706182
  37.8163000  45.0683000  54.1633000  37.1684031  44.7100293  53.3633182
  39.2683000  44.8283000  53.7593000  39.9290505  45.1736692  54.5544283
  39.4280723  43.7631608  53.5918138  39.4862969  45.3764143  52.8427045
  37.4703000  44.2743000  55.4173000  36.8343000  43.2233000  55.3223000
  37.8633000  44.7813000  56.5893000  38.4646045  45.5924764  56.6122146
  37.5063000  44.1413000  57.8653000  37.8301480  43.1006830  57.8469190
  38.1693000  44.8383000  59.0533000  38.0629667  45.9129322  58.9051171
  37.6292785  44.5408103  59.9521752  39.6263000  44.4953000  59.2073000
  39.7271138  43.4137300  59.1170575  40.1717756  44.9793758  58.3972203
  40.1933000  44.9453000  60.5363000  39.5217395  44.6042772  61.3242143
  41.1695589  44.4776538  60.6640695  40.3503000  46.3993000  60.6493000
  39.6807777  46.8767238  61.2357348  41.3063000  47.1183000  60.0593000
  42.2173000  46.5443000  59.2773000  42.1898939  45.5464326  59.1236459
  42.9319402  47.1091569  58.8410366  41.3403000  48.4333000  60.2383000
  40.6439769  48.8790792  60.8183993  42.0623317  48.9819103  59.7935578
  36.0063000  44.0803000  58.0943000  35.5113000  43.1343000  58.7053000
  35.2913000  45.0953000  57.6143000  35.7634661  45.8824193  57.1928719
  33.8383000  45.1143000  57.6743000  33.5304847  45.0244610  58.7160667
  33.4844399  46.0635255  57.2719900  33.2213000  43.9793000  56.8773000
  32.2843000  43.3213000  57.3423000  33.7583000  43.7523000  55.6783000
  34.4796974  44.3758911  55.3454047  33.3013000  42.6863000  54.7913000
  32.2179885  42.7359843  54.6814509  33.9443000  42.8313000  53.3993000
  33.6079242  43.7832199  52.9884483  35.0243949  42.8596134  53.5431523
  33.5923000  41.7143000  52.4383000  32.4483000  41.7843000  51.6543000
  31.8055932  42.6608951  51.7355919  32.1153000  40.7523000  50.7703000
  31.2131470  40.8160001  50.1618888  32.9443000  39.6403000  50.6703000
  32.6253000  38.6173000  49.8043000  31.8113629  38.7754915  49.3204804
  34.0933000  39.5503000  51.4373000  34.7478475  38.6823998  51.3571913
  34.4103000  40.5843000  52.3193000  35.3095200  40.5214515  52.9321242
  33.6003000  41.3093000  55.3913000  32.7093000  40.4583000  55.4863000
  34.8553000  41.1143000  55.8023000  35.5366672  41.8409245  55.6354019
  35.3163000  39.8493000  56.3783000  35.0739833  39.0175445  55.7168134
  36.8453000  39.8583000  56.6603000  37.0749703  40.6770252  57.3422391
  37.2833000  38.5323000  57.2893000  37.0543596  37.7130896  56.6076980
  38.3562630  38.5567722  57.4796999  36.7514361  38.3820063  58.2287849
  37.6363000  40.1333000  55.3683000  37.6941242  39.1903877  54.8245413
  37.0571512  40.8517361  54.7881831  39.0553000  40.6823000  55.5943000
  39.6352322  39.9641541  56.1739938  39.5393757  40.8468323  54.6316479
  38.9982591  41.6255020  56.1376380  34.5333000  39.4633000  57.6373000
  34.0923000  38.3193000  57.7633000  34.3303000  40.4203000  58.5433000
  34.8124490  41.3039074  58.4604170  33.5583000  40.1623000  59.7603000
  33.8668373  39.2074558  60.1859482  33.7753000  41.2603000  60.8103000
  33.2857309  40.9485071  61.7329085  34.8471677  41.3569533  60.9830943
  33.2503000  42.5073000  60.3963000  33.4068795  43.1631562  61.0796267
  32.0633000  39.8903000  59.5403000  31.4423000  39.1963000  60.3523000
  31.4773000  40.4083000  58.4603000  31.9106426  41.1443787  57.9213179
  30.0983000  40.0173000  58.1253000  29.5449850  39.8573301  59.0506925
  29.3323000  41.0583000  57.2623000  28.3668877  40.6414816  56.9753475
  29.1183000  42.3293000  58.0423000  30.0833482  42.7469803  58.3292230
  28.5806040  43.0489138  57.4249362  28.5358961  42.1129024  58.9378883
  30.0693000  41.3473000  56.0683000  29.5879265  41.9906543  55.5429667
  30.0273000  38.6273000  57.4833000  29.0693000  37.8973000  57.7203000
  31.0393000  38.2703000  56.6903000  31.7480040  38.9526471  56.4617385
  31.1393000  36.9303000  56.0863000  30.2404746  36.7294684  55.5033088
  32.3593000  36.8213000  55.1603000  33.2272631  37.0852069  55.7645287
  32.4274981  35.7742377  54.8651567  32.3223000  37.6973000  53.9163000
  32.2241580  38.7347026  54.2360887  33.2650697  37.5692347  53.3844292
  31.1773000  37.3433000  53.0013000  30.2700052  37.2559997  53.5990405
  31.0557193  38.1443287  52.2721425  31.3893000  36.0863000  52.2853000
  32.3283062  35.7147886  52.2666994  30.4293000  35.4153000  51.6573000
  29.1823000  35.8643000  51.6753000  28.9634052  36.7184071  52.1679318
  28.4567553  35.3502511  51.1963029  30.7123000  34.2903000  51.0173000
  31.6607386  33.9432086  51.0077199  29.9782971  33.7849585  50.5419386
  31.2143000  35.8423000  57.1533000  30.6013000  34.7803000  57.0163000
  31.9823000  36.1233000  58.2063000  32.5577924  36.9522173  58.1638276
  32.0843000  35.2683000  59.3883000  32.2698235  34.2313375  59.1083197
  33.2243000  35.7393000  60.3293000  33.0698453  36.7933560  60.5599708
  33.2453000  34.9373000  61.6183000  33.4001886  33.8831270  61.3884528
  34.0556253  35.2927262  62.2548105  32.2951812  35.0594552  62.1383519
  34.5643000  35.6243000  59.6333000  34.5637580  36.2458701  58.7378937
  35.3538030  35.9584503  60.3064479  34.7412201  34.5856853  59.3538728
  30.7583000  35.2273000  60.1493000  30.2673000  34.1523000  60.4863000
  30.1773000  36.3973000  60.4003000  30.6618907  37.2542559  60.1746946
  28.8883000  36.4893000  61.0833000  28.9544596  36.0182084  62.0640114
  28.4883000  37.9523000  61.2703000  29.3927773  38.4986428  61.5377503
  28.1207749  38.3080784  60.3077788  27.4253000  38.1803000  62.3343000
  26.4643546  38.2968350  61.8331969  27.3984133  37.2946210  62.9690827
  27.7033000  39.4073000  63.1883000  27.2813000  39.4153000  64.3643000
  28.3453000  40.3613000  62.6943000  27.7723000  35.7143000  60.3683000
  26.9263000  35.1053000  61.0213000  27.7853000  35.7383000  59.0363000
  28.4873060  36.2866003  58.5602184  26.7833000  35.0413000  58.2283000
  25.7941581  35.1902834  58.6613143  26.7753000  35.5763000  56.7963000
  27.7976231  35.5002521  56.4259333  26.1295346  34.9163015  56.2170858
  26.2913000  37.0093000  56.6553000  25.2805550  37.0654547  57.0594559
  26.9523148  37.6479777  57.2411774  26.2783000  37.5813000  54.9413000
  27.9543000  37.2513000  54.4273000  28.1599649  36.1848858  54.5198294
  28.0833142  37.5569337  53.3890110  28.6451866  37.8101512  55.0585388
  27.0073000  33.5313000  58.2023000  26.1433000  32.7833000  57.7393000
  28.1613000  33.0923000  58.6983000  28.8146106  33.7535218  59.0933575
  28.5253000  31.6763000  58.6943000  29.2970884  31.5167316  59.4472806
  27.6414247  31.0925236  58.9513390  29.0463000  31.2153000  57.3493000
  28.9263000  30.0433000  57.0033000  29.6243000  32.1463000  56.5943000
  29.6619369  33.0981171  56.9300484  30.1263000  31.8653000  55.2523000
  29.7389404  30.9055216  54.9104269  29.6843000  32.9523000  54.2643000
  29.9492314  33.9123697  54.7072184  30.2582171  32.8040130  53.3495705
  28.1893000  32.9373000  53.9363000  27.6456061  33.0632898  54.8725822
  27.9825250  33.7827134  53.2800840  27.7413000  31.6463000  53.2583000
  26.6063000  31.1943000  53.5233000  28.5213000  31.0763000  52.4613000
  31.6413000  31.6973000  55.2233000  32.1893000  31.1553000  54.2573000
  32.3083000  32.1553000  56.2843000  31.8077643  32.6436503  57.0130505
  33.7633000  32.0613000  56.3863000  34.0415644  31.1329262  55.8875112
  34.4293000  33.2353000  55.6473000  34.1673588  34.1713276  56.1405941
  35.5117016  33.1077177  55.6624564  34.0812628  33.2596261  54.6146444
  34.2763000  31.9823000  57.8233000  33.6033000  32.3833000  58.7673000
  35.4753000  31.4283000  57.9653000  35.8474148  30.8678525  57.2119551
  36.2773000  31.5913000  59.1613000  35.7018284  31.9268041  60.0240680
  36.9753000  30.2943000  59.5193000  37.5630222  29.9504340  58.6681603
  37.6338173  30.4588756  60.3721599  36.2317093  29.5395861  59.7753841
  37.2983000  32.6813000  58.8443000  37.7473000  32.8023000  57.7003000
  37.6593000  33.4753000  59.8463000  37.2191173  33.3984163  60.7520745
  38.6313000  34.5363000  59.6403000  39.1783156  34.2928959  58.7294611
  37.9313000  35.8693000  59.4443000  37.3865335  36.1310384  60.3513957
  38.6710067  36.6406663  59.2299914  37.2331163  35.7945137  58.6106059
  39.6443000  34.6293000  60.7663000  39.3273000  34.3733000  61.9283000
  40.8683000  34.9993000  60.4123000  41.1040065  35.0755218  59.4331514
  41.9203000  35.2173000  61.3943000  41.4933718  35.2363547  62.3970305
  43.0243000  34.1173000  61.3203000  43.4286851  34.0972021  60.3082876
  44.1513000  34.3983000  62.3133000  43.7477371  34.4180912  63.3256467
  44.9056755  33.6150683  62.2386907  44.6055162  35.3624624  62.0848757
  42.4143000  32.7363000  61.5993000  42.4416432  32.5950423  62.6797626
  41.3776773  32.7792102  61.2651270  43.1163000  31.5763000  60.9203000
  44.1529226  31.5324611  61.2543532  42.6123440  30.6448028  61.1780607
  43.0889586  31.7166304  59.8397170  42.4913000  36.6163000  61.1853000
  42.9383000  36.9613000  60.0893000  42.4283000  37.4203000  62.2413000
  41.9741167  37.0781833  63.0760293  42.9743000  38.7703000  62.2563000
  43.1856895  39.0971409  61.2381700  41.9653000  39.7443000  62.8853000
  41.4932148  39.2975652  63.7603216  42.4936591  40.6506258  63.1811214
  40.8403000  40.1793000  61.9583000  40.6943000  39.6333000  60.6753000
  41.4077311  38.8843388  60.3315368  39.6473000  40.0393000  59.8383000
  39.5536485  39.6131532  58.8394362  38.7293000  40.9833000  60.2793000
  37.9110591  41.2977471  59.6314537  38.8573000  41.5303000  61.5583000
  38.1388764  42.2725593  61.9061777  39.9043000  41.1273000  62.3913000
  39.9997093  41.5515067  63.3908227  44.2643000  38.7493000  63.0763000
  44.2303000  38.5043000  64.2833000  45.3983000  38.9893000  62.4223000
  45.3779557  39.1855319  61.4317555  46.7003000  38.9683000  63.1013000
  46.5817093  38.5366507  64.0951382  47.7273000  38.1323000  62.3223000
  47.8499593  38.6293073  61.3599915  48.6575991  38.1991610  62.8863685
  47.3763000  36.6713000  62.0963000  47.1509839  36.1975329  63.0517466
  46.5068953  36.6011887  61.4426014  48.7723000  35.8173000  61.3233000
  48.1923000  34.1273000  61.3603000  47.2644017  34.0485829  60.7938131
  48.9444617  33.4746936  60.9170638  48.0137834  33.8264038  62.3926248
  47.2383000  40.3853000  63.2433000  47.3553000  41.1023000  62.2543000
  47.5643000  40.7783000  64.4723000  47.3394229  40.1805130  65.2547195
  48.1653000  42.0853000  64.7473000  49.0663214  42.2083619  64.1463713
  47.1923000  43.2713000  64.4383000  47.0106214  43.2956256  63.3638227
  45.8623000  43.1183000  65.1763000  46.0431396  43.0943616  66.2509272
  45.2139115  43.9609338  64.9361755  45.3801843  42.1903553  64.8687554
  47.8093000  44.5013000  64.8243000  47.2143280  45.2307242  64.6357558
  48.6583000  42.1883000  66.1933000  48.0033000  41.7043000  67.1143000
  49.8123000  42.8263000  66.3713000  50.3484242  43.0978306  65.5595480
  50.3633000  43.1133000  67.6923000  50.2142515  42.2480104  68.3381774
  51.8473000  43.3883000  67.5873000  52.0120938  44.2577529  66.9509080
  52.2523273  43.5834726  68.5802556  52.3481689  42.5220850  67.1549794
  49.6603000  44.3003000  68.3403000  49.6783000  44.4463000  69.5563000
  49.0403000  45.1423000  67.5153000  49.1028612  44.9901218  66.5187925
  48.3463000  46.3363000  67.9913000  48.3302131  46.3428388  69.0811613
  49.0523000  47.6263000  67.4983000  48.4243459  48.4840348  67.7392667
  50.4073000  47.7893000  68.1623000  51.0360154  46.9321069  67.9213923
  50.8825709  48.7009847  67.8002948  50.2778318  47.8520363  69.2427641
  49.2363000  47.5633000  66.0773000  49.6733755  48.3629673  65.7754764
  46.8593000  46.3383000  67.5833000  46.4483000  47.1333000  66.7283000
  46.0373000  45.4633000  68.2113000  46.3623000  44.5063000  69.2853000
  47.0020590  44.9908787  70.0228582  46.8829419  43.6474182  68.8617991
  45.0253000  44.1453000  69.8363000  44.7585800  44.8357027  70.6364897
  45.0513097  43.1284706  70.2280687  44.0903000  44.2483000  68.7033000
  43.1095677  44.4915536  69.1120674  44.0128502  43.3572904  68.0802406
  44.6143000  45.4243000  67.8713000  44.5123265  45.2787282  66.7958891
  43.9233000  46.7323000  68.2773000  44.4273000  47.4273000  69.1623000
  42.7973000  47.0873000  67.6243000  42.1223000  46.4163000  66.4933000
  41.7005592  45.4702781  66.8328254  42.8457859  46.2271806  65.7002672
  41.0563000  47.4143000  66.0783000  40.1810674  46.8932600  65.6902482
  41.4458148  48.0876512  65.3147702  40.7333000  48.1653000  67.3433000
  40.0715603  47.5688256  67.9713270  40.2897480  49.1473058  67.1789047
  42.0973000  48.3153000  68.0203000  42.6603423  49.1644000  67.6328587
  41.9603000  48.4453000  69.5423000  41.6353000  47.4653000  70.2223000
  42.2443000  49.6413000  70.0603000  42.4729802  50.4055287  69.4408169
  42.2383000  49.8943000  71.5003000  41.8229242  50.8900915  71.6550948
  41.5842055  49.1529666  71.9593038  43.6093000  49.8213000  72.1593000
  43.7133000  49.9543000  73.3823000  44.6553000  49.6003000  71.3553000
  44.4828895  49.4012388  70.3802366  46.0433000  49.5643000  71.8393000
  46.0997137  48.9713093  72.7521410  46.9643000  48.9353000  70.7893000
  46.7003780  49.3300266  69.8081602  47.9956222  49.2007235  71.0217325
  46.8303000  47.5273000  70.7823000  47.4147339  47.1535474  70.1187144
  46.5513000  50.9553000  72.2213000  46.4623000  51.9043000  71.4263000
  47.0703000  51.0703000  73.4433000  47.1000043  50.2628286  74.0492760
  47.5333000  52.3483000  73.9713000  47.4912195  53.1146757  73.1973512
  46.6823000  52.8233000  75.1903000  47.0865741  53.7713140  75.5451691
  45.2143000  53.0063000  74.8113000  44.8091796  52.0585285  74.4567492
  44.6517242  53.3374997  75.6841771  45.1327168  53.7536738  74.0220743
  46.7863000  51.8713000  76.2593000  46.2608842  52.1693314  77.0054340
  49.0093000  52.3043000  74.3673000  49.5923000  53.3333000  74.7243000
  49.6063000  51.1143000  74.2973000  49.0780891  50.3205548  73.9640416
  50.9893000  50.8923000  74.7483000  51.2719573  51.6534638  75.4755095
  51.1103000  49.5143000  75.4093000  50.2865949  49.4068665  76.1150387
  51.0126681  48.7675456  74.6213114  52.4363000  49.3123000  76.1403000
  53.2363000  50.2673000  76.2813000  52.6683000  48.1693000  76.5863000
  51.9933000  51.0213000  73.6003000  52.0613000  50.1423000  72.7443000
  52.7803000  52.1173000  73.5843000  52.8063000  53.2093000  74.5763000
  53.5242885  52.9758964  75.3625032  51.8158890  53.3327445  75.0144170
  53.2133000  54.3773000  73.7633000  53.7292338  55.1019945  74.3931644
  52.3322340  54.8427947  73.3215548  54.1323000  53.8243000  72.6863000
  55.1621928  53.8979201  73.0355848  54.0320071  54.3529459  71.7383683
  53.7453000  52.3453000  72.5063000  53.2409169  52.1461881  71.5607576
  54.9883000  51.4543000  72.6193000  55.7923000  51.3843000  71.6863000
  55.1353000  50.7813000  73.7573000  54.4131191  50.8360217  74.4612600
  56.3423000  50.0083000  74.0593000  56.9813297  49.9613307  73.1775211
  57.1303000  50.6673000  75.2023000  56.5543561  50.5627207  76.1217841
  58.1057526  50.1979049  75.3298163  57.3813000  52.1363000  75.0173000
  58.4283000  52.5833000  74.2183000  59.0577654  51.8516027  73.7118493
  58.6783000  53.9473000  74.0603000  59.4991975  54.2817799  73.4259884
  57.8823000  54.8763000  74.7103000  58.0716181  55.9431098  74.5912390
  56.8343000  54.4403000  75.5203000  56.2039282  55.1653835  76.0350673
  56.5933000  53.0763000  75.6713000  55.7780872  52.7341973  76.3088686
  56.0483000  48.5393000  74.4233000  56.3683000  48.1113000  75.5323000
  55.4683000  47.7613000  73.4903000  55.1353000  48.0903000  72.0903000
  56.0189492  48.4949422  71.5968134  54.3390601  48.8345454  72.0761626
  54.6993000  46.7713000  71.5063000  55.5428147  46.3102347  70.9924899
  53.8913560  46.9433914  70.7951654  54.2373000  45.9403000  72.6393000
  54.4088444  44.8836033  72.4342058  53.1815857  46.1007174  72.8580079
  55.0923000  46.3853000  73.8323000  54.5218415  46.4298187  74.7600357
  56.2843000  45.4333000  74.0103000  57.4423000  45.8443000  73.8973000
  55.9773000  44.1723000  74.3013000  55.0038877  43.9335231  74.4260136
  56.9733000  43.1263000  74.4833000  57.6797971  43.4091383  75.2636611
  56.2793000  41.8243000  74.8993000  55.5055245  42.0982156  75.6164756
  55.8141417  41.4176578  74.0013190  57.1913000  40.7783000  75.5143000
  58.0671913  40.6727819  74.8741585  57.5017867  41.1259749  76.4996031
  56.5313000  39.4133000  75.6653000  55.3063000  39.2863000  75.6403000
  57.3513000  38.3833000  75.8283000  56.9733650  37.4526504  75.9339312
  58.3497607  38.5345078  75.8460154  57.7653000  42.9153000  73.1973000
  57.2363000  43.0923000  72.0973000  59.0343000  42.5463000  73.3463000
  59.4366681  42.5360746  74.2726340  59.9013000  42.2403000  72.2113000
  59.2924592  41.9999953  71.3397120  60.7953000  43.4383000  71.8693000
  61.5528278  43.1149870  71.1553535  60.1787113  44.2151606  71.4171871
  61.4263000  43.9513000  73.0253000  61.9784579  44.6984816  72.7835540
  60.7423000  40.9873000  72.4593000  60.8303000  40.4993000  73.5903000
  61.3493000  40.4663000  71.3953000  61.1712643  40.8476559  70.4771659
  62.2123000  39.2833000  71.5023000  61.7156903  38.5223861  72.1043698
  62.5113000  38.6943000  70.1163000  62.9443582  39.4733408  69.4888805
  63.2278469  37.8810233  70.2313720  61.2693000  38.1533000  69.4303000
  60.2593000  37.8773000  70.0763000  61.3393000  38.0023000  68.1123000
  60.5420151  37.6460392  67.6048408  62.1894822  38.2444553  67.6237799
  63.5113000  39.5713000  72.2433000  64.0403000  38.7133000  72.9403000
  64.0133000  40.7873000  72.0693000  63.5422679  41.4042078  71.4230393
  65.2063000  41.2753000  72.7433000  65.5375367  40.5531427  73.4895374
  66.3283000  41.4773000  71.7283000  65.8918454  41.7680854  70.7727633
  66.9865658  42.2704400  72.0828631  67.0723000  40.2863000  71.5633000
  67.7720961  40.4323418  70.9225527  64.9053000  42.6003000  73.4443000
  63.9943000  43.3273000  73.0233000  65.6603000  42.9183000  74.5193000
  66.6813000  42.0753000  75.1783000  67.5901222  42.0706468  74.5765352
  66.3037426  41.0571868  75.2731412  66.8743000  42.7373000  76.5043000
  67.8941306  42.5760640  76.8536531  66.1728729  42.3247758  77.2295070
  66.6013000  44.1933000  76.2633000  67.5101410  44.6529467  75.8749290
  66.2684919  44.7376719  77.1470407  65.5053000  44.2173000  75.1903000
  64.4951808  44.2728353  75.5960995  65.7343000  45.3863000  74.2353000
  66.6613000  45.3413000  73.4263000  64.8833000  46.4093000  74.3273000
  64.1166063  46.3485732  74.9819696  64.9963000  47.6123000  73.5003000
  65.8267603  47.5199869  72.8003620  63.6853000  47.9213000  72.7133000
  62.8473961  47.9327771  73.4103551  63.7873000  49.2833000  72.0143000
  64.6247555  49.2724392  71.3166963  62.8642691  49.4829664  71.4700133
  63.9454434  50.0634718  72.7588951  63.3773000  46.8083000  71.7003000
  64.1564807  46.8587757  70.9397538  63.4597374  45.8661535  72.2422074
  62.0033000  46.8923000  71.0293000  61.9202880  47.8340405  70.4867747
  61.8867048  46.0613147  70.3336217  61.2235443  46.8414206  71.7892291
  65.3323000  48.8113000  74.3733000  64.6513000  49.0693000  75.3613000
  66.3803000  49.5363000  73.9963000  66.9823700  49.1953986  73.2605029
  66.7283000  50.7933000  74.6473000  66.4754860  50.7453996  75.7064930
  68.2303000  51.0613000  74.5143000  68.7380883  50.1284479  74.7593249
  68.4129852  51.3100940  73.4689160  68.7603000  52.1703000  75.3963000
  68.1085338  53.0353468  75.2738432  68.7167367  51.8266146  76.4297804
  70.1833000  52.5583000  75.0533000  70.9173000  51.7153000  74.4963000
  70.5713000  53.7093000  75.3413000  65.9123000  51.9353000  74.0353000
  66.1993000  52.3863000  72.9243000  64.8913000  52.3803000  74.7693000
  64.6755001  51.9130763  75.6383407  64.0313000  53.4913000  74.3443000
  63.9454397  53.4943622  73.2576916  62.6303000  53.3523000  74.9453000
  62.7332947  53.3737828  76.0302101  62.0349782  54.2056076  74.6204029
  61.9403000  52.0663000  74.5283000  61.9003000  51.7743000  73.3183000
  61.4293000  51.3453000  75.4073000  64.6373000  54.8323000  74.7413000
  64.8443000  55.0983000  75.9293000  64.9163000  55.6663000  73.7393000
  64.6595000  55.3984569  72.7999315  65.6033000  56.9503000  73.9343000
  65.6971208  57.1928038  74.9928314  67.0203000  56.9463000  73.2733000
  66.9001550  56.8549307  72.1938014  67.7863000  58.2333000  73.5943000
  67.9072496  58.3251357  74.6736693  68.7675119  58.2004459  73.1207554
  67.2300139  59.0914750  73.2172317  67.8343000  55.7213000  73.7033000
  68.1385435  55.8807948  74.7377554  67.1726835  54.8567756  73.6488870
  69.0533000  55.4743000  72.8543000  69.7156567  56.3382658  72.9085831
  69.5780303  54.5913511  73.2192090  68.7497965  55.3142488  71.8197136
  64.7863000  58.0923000  73.3373000  64.4303000  58.0553000  72.1583000
  64.4883000  59.1053000  74.1423000  64.6340420  59.0345260  75.1392201
  63.8343000  60.3083000  73.6193000  63.4049817  60.0862485  72.6423260
  62.7183000  60.7943000  74.5443000  62.0402561  59.9583705  74.7162815
  63.1740821  61.0919736  75.4886268  61.9383000  61.9703000  73.9633000
  62.5780549  62.8502888  74.0298905  61.7376210  61.7460705  72.9156606
  60.6343000  62.2403000  74.6793000  59.6553000  62.5903000  73.9883000
  60.5833000  62.1073000  75.9213000  64.8363000  61.4313000  73.3373000
  65.5393000  61.8883000  74.2373000  64.8873000  61.8553000  72.0743000
  64.2461383  61.4405897  71.4132202  65.7703000  62.9213000  71.6073000
  66.1043042  63.5156284  72.4577788  67.0013000  62.3473000  70.8973000
  66.6173598  61.8179254  70.0252612  67.5816244  63.2104637  70.5713062
  67.8853000  61.4203000  71.7003000  68.1128504  61.8834954  72.6603894
  67.3612019  60.4791590  71.8666637  69.1793000  61.1533000  70.9473000
  69.7028516  60.3187133  71.4136237  68.9494497  60.9041270  69.9113555
  70.0553000  62.3243000  70.9643000  69.7460135  63.1339766  70.4457781
  71.2213000  62.3863000  71.6023000  71.9393000  63.5003000  71.5683000
  71.5985303  64.3016835  71.0566746  72.8237464  63.5424473  72.0541783
  71.6783000  61.3363000  72.2663000  71.1386442  60.4828568  72.2888045
  72.5645349  61.3934418  72.7473626  65.0043000  63.7403000  70.5853000
  64.0163000  63.2633000  70.0203000  65.4723000  64.9623000  70.3323000
  66.1547036  65.3799587  70.9487300  64.9913000  65.7473000  69.1983000
  63.9013682  65.7593465  69.1999397  65.4983000  67.1953000  69.2743000
  65.2876751  67.5589458  70.2800326  66.5764880  67.1687540  69.1164836
  64.8563000  68.1313000  68.2493000  65.0568797  67.7274989  67.2569224
  63.7831859  68.1106742  68.4392996  65.3573000  69.5683000  68.3233000
  66.5573000  69.7923000  68.6043000  64.5443000  70.4833000  68.0823000
  65.4603000  65.0773000  67.9103000  66.5923000  64.6003000  67.8263000
  64.5733000  65.0253000  66.9233000  63.6404570  65.3782449  67.0824639
  64.8723000  64.4143000  65.6273000  65.9309899  64.1681647  65.5454941
  64.0193000  63.1273000  65.3923000  62.9724805  63.3622566  65.5848218
  64.1723000  62.6193000  63.9553000  65.2188580  62.3836803  63.7621670
  63.5675793  61.7225698  63.8200645  63.8394905  63.3896545  63.2596773
  64.4093000  62.0343000  66.3983000  65.3242797  61.5738640  66.0255916
  64.6143882  62.5346712  67.3446969  63.3613000  60.9703000  66.6093000
  63.1560052  60.4691408  65.6633648  63.7233389  60.2417914  67.3347669
  62.4461124  61.4299488  66.9824682  64.6343000  65.4423000  64.5153000
  63.5583000  66.0403000  64.4523000  65.6353000  65.6553000  63.6373000
  66.9503000  64.9903000  63.5703000  66.8143455  63.9119416  63.6525180
  67.5747022  65.3409614  64.3920405  67.4823000  65.4023000  62.2333000
  67.2188126  64.6485305  61.4913398  68.5670720  65.4937051  62.2882189
  66.8573000  66.7073000  61.9233000  66.7503777  66.8030748  60.8427937
  67.4201612  67.5573349  62.3089522  65.4713000  66.6543000  62.5823000
  65.1971450  67.5990686  63.0517141  64.3973000  66.2593000  61.5683000
  64.3093000  65.0903000  61.1753000  63.5743000  67.2283000  61.1783000
  63.6324390  68.1363430  61.6166801  62.5483000  67.0143000  60.1663000
  62.2454417  65.9672211  60.1649825  61.3163000  67.8803000  60.4543000
  61.6792759  68.8908805  60.6415828  60.7095368  67.8747140  59.5488127
  60.4683000  67.4163000  61.6383000  59.9614197  66.5018500  61.3301535
  61.1337057  67.1984270  62.4736836  59.4313000  68.4523000  62.0703000
  59.8193000  69.4723000  62.6853000  58.2253000  68.2363000  61.8073000
  63.1123000  67.3283000  58.7853000  62.6353000  66.8093000  57.7773000
  64.1353000  68.1773000  58.7653000  64.4704263  68.5309270  59.6500246
  64.7893000  68.6393000  57.5413000  64.3720868  68.1232712  56.6765766
  64.5673000  70.1483000  57.3663000  65.0058982  70.6329352  58.2385727
  65.1162875  70.4443507  56.4723947  63.1123000  70.5703000  57.2303000
  62.5284528  70.0498427  57.9894755  63.0467388  71.6456127  57.3961507
  62.5643000  70.2363000  55.8533000  63.1832632  70.7247642  55.1007136
  62.6049613  69.1563565  55.7112852  61.1823000  70.6793000  55.6823000
  61.0444778  71.5845382  55.2560980  60.1113000  69.9763000  56.0393000
  60.2443000  68.7843000  56.6073000  61.1665035  68.4061892  56.7706188
  59.4227058  68.2607141  56.8736465  58.8993000  70.4723000  55.8333000
  58.7949929  71.3816176  55.4062619  58.0857961  69.9385899  56.1043417
  66.2863000  68.3473000  57.6033000  66.7683000  67.7763000  58.5873000
  67.0123000  68.7353000  56.5533000  66.5405329  69.0708404  55.7256843
  68.4743000  68.6543000  56.5343000  68.7842665  67.6125423  56.6165238
  69.0353000  69.2303000  55.2313000  68.4411807  70.1013871  54.9550234
  70.0672909  69.5352149  55.4048560  68.9943000  68.2783000  54.1813000
  69.3518848  68.6692725  53.3807543  69.0663000  69.3973000  57.7233000
  68.4263000  70.2863000  58.2863000  70.2843000  69.0243000  58.1073000
  70.7263040  68.2299918  57.6670657  70.9713000  69.6683000  59.2233000
  70.6214913  70.6955899  59.3253218  70.6943000  68.9213000  60.5403000
  71.1230475  69.4837306  61.3697255  69.6212430  68.8082879  60.6948218
  71.2853000  67.5423000  60.6053000  72.4353000  67.1783000  61.2393000
  72.9792113  67.9675930  61.7582190  72.6643000  65.8363000  61.0763000
  73.4514649  65.3259410  61.4504719  71.6553000  65.3003000  60.3213000
  71.4513000  63.9843000  59.8883000  72.1804037  63.2247461  60.1704070
  70.3373000  63.7333000  59.1303000  70.1464934  62.7205552  58.7752779
  69.4293000  64.7553000  58.7973000  68.5472108  64.5458846  58.1921857
  69.6293000  66.0613000  59.2293000  68.8927885  66.8158607  58.9530940
  70.7643000  66.3483000  60.0033000  72.4723000  69.7953000  58.9613000
  73.1243000  68.8403000  58.5233000  73.0053000  70.9903000  59.2073000
  72.4037488  71.7599657  59.4639128  74.4413000  71.2363000  59.1113000
  74.8310799  70.7832839  58.1997369  74.7333000  72.7403000  59.0743000
  74.1819018  73.2246761  59.8801778  75.8026142  72.8852867  59.2280728
  74.3403000  73.3883000  57.7603000  73.5133000  72.8623000  57.0093000
  74.9323000  74.5473000  57.4773000  74.7112216  75.0267942  56.6163067
  75.5995996  74.9414064  58.1249822  75.1723000  70.6323000  60.3013000
  76.2683000  70.0743000  60.1593000  74.5423000  70.7393000  61.4703000
  73.5697467  71.0115800  61.4804502  75.2213000  70.5463000  62.7503000
  75.8766073  69.6757406  62.7220519  76.0783000  71.8063000  63.1123000
  76.8763208  71.9029479  62.3761463  75.2303000  73.0843000  63.1173000
  74.4322944  72.9885780  63.8535907  75.8591361  73.9372226  63.3726180
  74.7959596  73.2366301  62.1292491  76.6893000  71.6353000  64.3963000
  77.2116296  72.4124031  64.6081557  74.2323000  70.2343000  63.8773000
  73.0213000  70.4293000  63.7223000  74.7603000  69.7373000  64.9963000
  75.7415944  69.4984588  65.0070496  73.9783000  69.5203000  66.2183000
  74.6474929  69.7454580  67.0487119  73.1711653  70.2524488  66.1939898
  73.3833000  68.1333000  66.4233000  72.7893000  67.8623000  67.4753000
  73.5343000  67.2533000  65.4343000  74.0305138  67.5139918  64.5941149
  72.9273000  65.9223000  65.4973000  72.5665676  65.7264382  66.5070571
  71.7413000  65.8313000  64.5263000  72.0619780  66.1036343  63.5207659
  71.3414678  64.8173197  64.5174576  70.5963000  66.7423000  64.8743000
  69.5913000  66.3183000  65.7363000  69.6399637  65.3148187  66.1590968
  68.5303000  67.1603000  66.0613000  67.7493131  66.8189359  66.7407342
  68.4683000  68.4453000  65.5143000  67.6380780  69.1061809  65.7634340
  69.4643000  68.8783000  64.6543000  69.4225476  69.8800494  64.2266845
  70.5223000  68.0283000  64.3363000  71.3070356  68.3648003  63.6587622
  73.9383000  64.8143000  65.2093000  73.6813000  63.9223000  64.3943000
  75.0833000  64.8783000  65.8853000  75.2339478  65.6453184  66.5248993
  76.1843000  63.9403000  65.6543000  76.4000239  63.8853621  64.5872741
  77.4513000  64.3933000  66.3873000  77.1512249  64.7613710  67.3684105
  78.0984547  63.5245616  66.5080660  78.2053000  65.4883000  65.6433000
  77.7263000  65.9513000  64.5843000  79.2883000  65.8853000  66.1213000
  75.8333000  62.4983000  66.0173000  76.3603000  61.5633000  65.4133000
  74.9293000  62.3303000  66.9823000  74.5861883  63.1444064  67.4717942
  74.4823000  61.0063000  67.4343000  75.3397881  60.4253417  67.7738598
  73.4873000  61.1363000  68.5953000  73.1980154  60.1456317  68.9459993
  73.9466938  61.6909773  69.4134629  72.2073000  61.8623000  68.2453000
  71.9723000  63.2043000  68.3483000  72.7937451  63.8173550  68.7190984
  70.6913000  63.4983000  67.9423000  70.2773451  64.4194062  67.9248566
  70.0683000  62.3383000  67.5613000  68.7723000  62.1273000  67.0743000
  68.1131622  62.9883823  66.9639671  68.4113000  60.8393000  66.7643000
  67.4099389  60.6395391  66.3828926  69.3053000  59.7663000  66.9273000
  69.0097019  58.7468844  66.6792818  70.5973000  59.9743000  67.4113000
  71.2548150  59.1114174  67.5171699  70.9933000  61.2833000  67.7373000
  73.8803000  60.1413000  66.3173000  73.8883000  58.9123000  66.4123000
  73.3633000  60.7913000  65.2733000  73.3204208  61.7998710  65.3056295
  72.7733000  60.1053000  64.1143000  72.1340170  59.2757196  64.4163146
  71.9523000  61.0983000  63.2153000  72.5978662  61.9344263  62.9465296
  71.4413000  60.4113000  61.9333000  70.7952465  59.5752953  62.2012769
  70.8779279  61.1282849  61.3361022  72.2889105  60.0438869  61.3547992
  70.7943000  61.7153000  64.0123000  70.1232892  60.8980895  64.2768985
  71.2262099  62.1382558  64.9193070  70.0143000  62.7923000  63.2723000
  69.5816762  62.3699473  62.3653520  69.2171590  63.1693372  63.9130093
  70.6845980  63.6101130  63.0077583  73.8413000  59.3853000  63.2833000
  73.6783000  58.2223000  62.9143000  74.9373000  60.0893000  63.0193000
  75.0125575  61.0250850  63.3917810  75.9923000  59.6113000  62.1293000
  75.5896000  58.8347987  61.4789327  76.5173000  60.7633000  61.2533000
  77.5243936  60.5201911  60.9145363  75.6133000  60.9713000  60.0473000
  74.6060701  61.2149187  60.3852905  75.9998874  61.7894317  59.4395913
  75.5853892  60.0587722  59.4518048  76.5313000  61.9693000  62.0253000
  76.8579518  62.6918488  61.4841695  77.1513000  58.9193000  62.8623000
  77.9683000  58.2393000  62.2333000  77.2173000  59.0863000  64.1833000
  76.5775060  59.7214607  64.6386392  78.2533000  58.4383000  64.9983000
  79.1885066  58.4029487  64.4395172  78.4893000  59.2103000  66.2983000
  77.5232315  59.3352734  66.7873731  79.1425069  58.6114803  66.9329934
  79.1203000  60.5753000  66.0663000  78.9833000  61.4403000  66.9573000
  79.7453000  60.7923000  65.0023000  77.9323000  56.9733000  65.3083000
  78.8363000  56.1833000  65.6003000  76.6443000  56.6383000  65.2573000
  75.9752199  57.3825556  65.1212312  76.1393000  55.2733000  65.4333000
  76.3998113  54.8941789  66.4214803  74.6113000  55.2833000  65.2993000
  74.2364024  56.0531809  65.9737141  74.3968999  55.5676592  64.2691192
  73.9333000  53.9673000  65.6103000  73.9373000  53.4483000  66.9053000
  74.4361474  54.0093105  67.6955645  73.3213000  52.2413000  67.1953000
  73.3369565  51.8437967  68.2101142  72.6823000  51.5413000  66.1883000
  72.0723000  50.3453000  66.4793000  72.1531225  50.0980685  67.4033909
  72.6563000  52.0363000  64.8953000  72.1523744  51.4847646  64.1015946
  73.2793000  53.2463000  64.6133000  73.2611459  53.6453035  63.5991172
  76.7613000  54.3073000  64.4163000  76.9113000  54.6543000  63.2433000
  77.1223000  53.1063000  64.8653000  76.9800323  52.8649582  65.8356677
  77.8453000  52.1523000  64.0073000  78.2882137  52.6870808  63.1670999
  78.9643000  51.4383000  64.7793000  78.4768047  50.7142681  65.4321594
  79.5647213  50.9114816  64.0376419  79.8693000  52.3503000  65.6143000
  79.2534863  52.8769910  66.3433205  80.5828038  51.7121291  66.1355987
  80.6423000  53.3783000  64.7963000  80.2563000  53.7353000  63.6833000
  81.7393000  53.8713000  65.3613000  82.2935989  54.5563670  64.8678050
  82.0137750  53.5586923  66.2816485  76.9543000  51.1253000  63.3093000
  77.3033000  50.6233000  62.2343000  75.8093000  50.8163000  63.9143000
  75.5330768  51.2987400  64.7575389  74.9213000  49.7793000  63.3853000
  75.5488869  48.9420551  63.0799235  74.2696277  49.4657048  64.2008248
  74.0673000  50.2103000  62.2093000  74.3933000  51.1703000  61.5093000
  72.9703000  49.4873000  61.9943000  72.7892755  48.6822667  62.5767524
  72.0353000  49.7833000  60.9123000  72.5026178  50.4525016  60.1898856
  71.6323000  48.4953000  60.1953000  71.4269122  47.7540409  60.9676018
  70.7153683  48.7117484  59.6471335  72.6803000  47.9503000  59.2353000
  72.7718480  48.6326673  58.3902588  73.6357102  47.8876932  59.7562354
  72.2853000  46.5663000  58.7303000  72.6970649  45.8237970  59.4138480
  71.1973499  46.4996312  58.7347041  72.8053000  46.3023000  57.3193000
  72.4487590  45.3164840  57.0207270  72.3704212  47.0586368  56.6658979
  74.3043000  46.3473000  57.2093000  74.7074502  45.6462466  57.8143569
  74.5773843  46.1650431  56.2541522  74.6348489  47.2608336  57.4855117
  70.8003000  50.4993000  61.4553000  70.2343000  50.0863000  62.4653000
  70.3843000  51.5613000  60.7693000  70.8962804  51.8465026  59.9467218
  69.2573000  52.3883000  61.2073000  68.8165666  51.9910096  62.1216378
  69.7103000  53.8493000  61.4693000  70.0915007  54.2655883  60.5368353
  68.5523000  54.7123000  61.9773000  68.1708528  54.2968698  62.9100462
  68.9049311  55.7290578  62.1503719  67.7554713  54.7262816  61.2336811
  70.7773000  53.8603000  62.4303000  71.0548937  54.7653293  62.5898745
  68.0733000  52.3863000  60.2273000  68.2553000  52.4583000  59.0113000
  66.8653000  52.2973000  60.7783000  66.7896108  52.0612380  61.7574043
  65.6353000  52.4843000  60.0143000  65.8296152  52.5998783  58.9480062
  64.6403000  51.3053000  60.2133000  64.4288355  51.2061537  61.2779840
  63.3233000  51.5463000  59.4483000  63.5339188  51.6450935  58.3834148
  62.6501658  50.7040657  59.6084006  62.8535426  52.4603418  59.8115592
  65.2723000  49.9923000  59.7963000  66.1606653  49.8080277  60.4004133
  64.5585697  49.1818247  59.9440109  65.5528181  50.0414611  58.7441623
  65.0123000  53.8103000  60.4673000  64.7053000  53.9943000  61.6453000
  64.8463000  54.7383000  59.5313000  65.0893926  54.5303276  58.5733058
  64.3583000  56.0773000  59.8463000  64.2220582  56.1842686  60.9224483
  65.3743000  57.1223000  59.3753000  66.3482843  56.8219555  59.7616251
  65.4130638  57.1646277  58.2868122  65.1363000  58.5343000  59.8543000
  63.9323000  59.1203000  60.1623000  63.0425290  58.4976445  60.0689867
  64.1263000  60.4293000  60.5393000  63.4014090  61.0708884  60.8273919
  65.4643000  60.7213000  60.4633000  66.1423000  61.9123000  60.7383000
  65.5643492  62.7769711  61.0645138  67.5053000  61.9163000  60.5783000
  68.0682862  62.8256175  60.7887477  68.1973000  60.7703000  60.1473000
  69.2795489  60.7843348  60.0183041  67.5233000  59.5873000  59.8733000
  68.1048792  58.7261310  59.5442796  66.1323000  59.5523000  60.0333000
  63.0073000  56.2983000  59.1813000  62.8893000  56.2213000  57.9613000
  61.9823000  56.5573000  59.9893000  62.1081157  56.5361667  60.9912097
  60.6343000  56.7693000  59.4643000  60.5367778  56.2764852  58.4969727
  59.5813000  56.1933000  60.4153000  59.8425592  56.4530845  61.4411435
  58.5870697  56.5766900  60.1859135  59.4873000  54.7003000  60.3623000
  60.2103000  53.9113000  61.2523000  60.8452424  54.3940660  61.9951897
  60.1303000  52.5263000  61.2023000  60.6935107  51.9215009  61.9130126
  59.3323000  51.9113000  60.2463000  59.2672120  50.8241271  60.2024977
  58.6143000  52.6883000  59.3423000  57.9892272  52.2114591  58.5873120
  58.6953000  54.0773000  59.4033000  58.1347488  54.6875393  58.6951402
  60.3463000  58.2313000  59.1583000  60.4343000  59.0863000  60.0343000
  60.0123000  58.5033000  57.8963000  60.0612581  57.7661269  57.2076213
  59.6873000  59.8513000  57.4443000  59.7725309  60.5815165  58.2490476
  60.5893000  60.3043000  56.2663000  60.1583106  61.1958884  55.8108690
  61.9983000  60.6183000  56.7653000  62.4301469  59.7269965  57.2204783
  62.6190727  60.9346944  55.9270659  61.9526334  61.4176123  57.5049729
  60.6253000  59.2593000  55.1623000  59.6166527  59.0961932  54.7826569
  61.2659407  59.6077643  54.3522063  61.0191471  58.3237800  55.5595250
  58.1993000  59.9663000  57.0893000  57.5883000  58.9893000  56.6463000
  57.5993000  61.1523000  57.3083000  58.2053000  62.3813000  57.8543000
  59.0607578  62.6646529  57.2411089  58.5366379  62.1967083  58.8761807
  57.0863000  63.3873000  57.7863000  57.2114065  63.9963771  56.8910501
  57.1297009  64.0258998  58.6685744  55.8233000  62.6273000  57.7483000
  55.0680291  63.1770451  57.1866550  55.4430584  62.4039113  58.7451016
  56.1713000  61.3253000  57.0173000  55.6495379  60.4617220  57.4297265
  55.8533000  61.4473000  55.5173000  54.7113000  61.2143000  55.1083000
  56.8563000  61.8153000  54.7163000  57.7492493  62.0539918  55.1234450
  56.6903000  61.9683000  53.2753000  55.9165057  61.2882802  52.9190491
  56.2763000  63.4083000  52.9293000  55.9480731  63.4286647  51.8900928
  55.4464319  63.6898836  53.5774740  57.3453000  64.3243000  53.1053000
  57.0488015  65.2091758  52.8801706  57.9563000  61.5683000  52.5123000
  59.0443000  61.4753000  53.0933000  57.7983000  61.3423000  51.2073000
  56.8617369  61.3175077  50.8300280  58.9183000  61.0383000  50.3093000
  59.5973556  60.3342584  50.7902450  58.4283000  60.4433000  48.9513000
  57.8599029  61.2073583  48.4209793  59.6023000  59.9963000  48.0913000
  60.1709449  59.2318572  48.6208006  59.2302350  59.5864608  47.1523111
  60.2474751  60.8500836  47.8841723  57.4873000  59.2573000  49.1913000
  58.1066547  58.4311684  49.5405953  56.8011833  59.5566089  49.9836115
  56.6883000  58.8123000  47.9673000  57.3737827  58.5123794  47.1746709
  56.0520049  57.9687966  48.2351243  56.0683127  59.6378213  47.6176856
  59.7693000  62.2933000  50.0943000  60.9973000  62.2053000  49.9603000
  59.1083000  63.4543000  50.0813000  58.0985014  63.4385577  50.0938797
  59.7843000  64.7573000  49.9873000  60.3577298  64.8074002  49.0616827
  58.7613000  65.9023000  49.9933000  58.0525491  65.6969997  49.1910387
  58.2455558  65.8602111  50.9526417  59.3623000  67.2963000  49.7983000
  59.8828445  67.5724876  50.7152813  60.0767851  67.2456701  48.9766859
  58.2933000  68.3483000  49.4813000  58.7362364  69.0928998  48.8198793
  57.4701582  67.8510530  48.9681894  57.7663000  69.0363000  50.7433000
  56.7602389  69.4015914  50.5371352  57.7269847  68.2968180  51.5431249
  58.6343000  70.1783000  51.1633000  58.6705175  70.8638366  50.4224710
  58.2524171  70.6027590  51.9964266  59.5664764  69.8399583  51.3547971
  60.7883000  64.9423000  51.1223000  61.9653000  65.2123000  50.8803000
  60.3043000  64.7913000  52.3553000  59.3079213  64.6669620  52.4642446
  61.1303000  64.8603000  53.5603000  61.6502598  65.8181934  53.5737578
  60.2543000  64.7643000  54.8033000  59.7340356  63.8064921  54.8086868
  60.8770413  64.8439395  55.6943393  59.5242696  65.5736944  54.7973399
  62.1933000  63.7663000  53.5673000  63.3273000  64.0033000  53.9803000
  61.8153000  62.5763000  53.0953000  60.8532960  62.4474487  52.8159346
  62.7323000  61.4463000  52.9633000  63.1310769  61.2147571  53.9509558
  62.1675502  60.5917616  52.5905788  63.8833000  61.7253000  52.0203000
  65.0073000  61.3033000  52.2783000  63.5943000  62.4403000  50.9303000
  62.6275348  62.6675311  50.7463695  64.6033000  62.8433000  49.9443000
  65.1325968  61.9609042  49.5846868  63.9543000  63.5503000  48.7433000
  63.2473061  64.2915850  49.1157989  64.7386490  64.0503828  48.1751329
  63.2153000  62.5963000  47.8163000  63.3503000  61.3763000  47.9123000
  62.4223000  63.1573000  46.9113000  61.9052032  62.5756961  46.2675240
  62.3397670  64.1631059  46.8707590  65.6973000  63.7333000  50.5283000
  66.8853000  63.4473000  50.3593000  65.2973000  64.8033000  51.2163000
  64.3196132  65.0564949  51.2272669  66.2713000  65.7613000  51.7583000
  67.1525609  65.7751185  51.1169830  65.6913000  67.1953000  51.8333000
  66.5016718  67.8614548  51.5372687  64.8732869  67.2787747  51.1177676
  65.1933000  67.5863000  53.2233000  64.4033000  66.8323000  53.8353000
  65.5793000  68.6853000  53.6883000  66.9573000  65.3063000  53.0583000
  67.9753000  65.8643000  53.4563000  66.4053000  64.2803000  53.7003000
  65.4655829  63.9916586  53.4685301  67.0763000  63.6223000  54.8213000
  67.6849173  64.3534119  55.3534273  66.0603000  62.9753000  55.8093000
  65.2926082  62.4638785  55.2286127  66.7433000  61.9753000  56.7433000
  67.5108591  62.4861176  57.3246941  66.0038604  61.5441183  57.4181423
  67.2026703  61.1819191  56.1537028  65.3853000  64.0633000  56.6463000
  66.1237684  64.4074681  57.3703949  65.1384869  64.8774578  55.9648825
  64.1293000  63.6163000  57.3773000  64.3754254  62.8024146  58.0592917
  63.7206193  64.4531694  57.9436293  63.3901443  63.2724020  56.6537788
  68.0993000  62.6063000  54.2973000  69.2073000  62.4963000  54.8393000
  67.7303000  61.8913000  53.2303000  66.7937351  61.9991762  52.8679352
  68.5933000  60.8683000  52.6323000  68.9329190  60.2545011  53.4665715
  67.8053000  59.9973000  51.6813000  67.4661145  60.5959047  50.8358855
  68.4384965  59.1865425  51.3209742  66.9421432  59.5803600  52.2001647
  69.8423000  61.4303000  51.9403000  70.9253000  60.8553000  52.0573000
  69.6963000  62.5433000  51.2243000  68.7786547  62.9188717  51.0320180
  70.8493000  63.1653000  50.5763000  71.5038483  62.3859977  50.1859750
  70.4263000  64.0793000  49.4143000  71.2355835  64.1056826  48.6845991
  69.5321834  63.6637141  48.9496023  70.1273000  65.4973000  49.8573000
  69.1513000  65.7483000  50.5603000  70.9703000  66.4363000  49.4413000
  70.8197101  67.3991881  49.7063829  71.7578161  66.1828690  48.8619108
  71.7463000  63.8923000  51.5863000  72.9323000  64.1123000  51.3253000
  71.1703000  64.2493000  52.7363000  70.1680121  64.1626835  52.8258317
  71.9223000  64.8213000  53.8593000  72.5858584  65.6059449  53.4958144
  70.9673000  65.4283000  54.8983000  70.3401835  66.1809893  54.4205103
  70.3371887  64.6431651  55.3161791  71.7573000  66.2573000  56.3243000
  70.6244070  66.6096053  56.9254095  72.8203000  63.7703000  54.5163000
  73.9353000  64.0773000  54.9493000  72.3243000  62.5383000  54.5893000
  71.3632580  62.3757634  54.3245749  73.0923000  61.4213000  55.1203000
  73.6311567  61.7335129  56.0148701  72.1633000  60.2673000  55.4883000
  71.4584170  60.2537228  54.6570029  72.7426835  59.3440370  55.4878253
  71.3943000  60.3863000  56.8073000  71.0667469  61.4177503  56.9373771
  70.1833000  59.4683000  56.7953000  70.5101111  58.4365534  56.6657150
  69.6457101  59.5628179  57.7387851  69.5242385  59.7461450  55.9727792
  72.2993000  60.0923000  58.0033000  73.1256480  60.8029630  58.0176674
  71.7252907  60.1846283  58.9253033  72.6933113  59.0793346  57.9211101
  74.1863000  60.9373000  54.1653000  75.2703000  60.5683000  54.6113000
  73.9033000  60.9543000  52.8613000  72.9843587  61.2497621  52.5640654
  74.8413000  60.4673000  51.8423000  75.2194652  59.4872644  52.1331961
  74.1563000  60.3423000  50.4833000  73.5770043  61.2521648  50.3262593
  74.9402552  60.2765704  49.7288507  73.2473000  59.1413000  50.3703000
  73.7416838  58.2882207  50.8349947  72.3206385  59.3574639  50.9019706
  72.9363000  58.8183000  48.9283000  72.6723554  59.7338218  48.3989116
  73.8109028  58.3673737  48.4594345  71.8193000  57.8833000  48.8313000
  72.0255758  56.9036692  48.9649908  70.5613000  58.2393000  48.5853000
  70.2473000  59.5173000  48.4023000  70.9681490  60.2231184  48.4502278
  69.2892061  59.7770846  48.2161072  69.6143000  57.3113000  48.5173000
  69.8533186  56.3393677  48.6526429  68.6592104  57.5815264  48.3305375
  76.1043000  61.3153000  51.7103000  77.1863000  60.7833000  51.4483000
  75.9623000  62.6273000  51.8953000  75.0356254  63.0210627  51.9748266
  77.1063000  63.5433000  51.8643000  77.7608147  63.2761968  51.0346220
  76.6523000  65.0003000  51.6823000  77.5566527  65.6070212  51.6360959
  76.1330104  65.0496345  50.7252188  75.7433000  65.5293000  52.7793000
  74.7870868  65.0106152  52.7105734  76.2061781  65.3108951  53.7416644
  75.5163000  67.0313000  52.6543000  76.4800359  67.5221488  52.5187284
  74.8873059  67.2203239  51.7843944  74.8363000  67.5833000  53.9023000
  74.6477971  68.6449171  53.7424989  73.8877634  67.0613993  54.0287799
  75.6733000  67.4043000  55.1343000  76.5521076  67.8881899  55.0174774
  75.1835590  67.7835805  55.9320469  75.8477278  66.4206216  55.2827950
  78.0063000  63.3853000  53.0953000  79.0533000  64.0263000  53.1983000
  77.5863000  62.5253000  54.0203000  76.6488750  62.1551302  53.9546640
  78.4103000  62.1243000  55.1553000  79.2270481  62.8339055  55.2875183
  77.5763000  62.0933000  56.4393000  76.8782883  61.2581645  56.3807550
  78.2467119  61.9471310  57.2862254  76.8553000  63.2993000  56.6113000
  76.3425687  63.2527924  57.4215737  79.0293000  60.7503000  54.8893000
  79.5293000  60.0973000  55.8063000  78.9843000  60.3213000  53.6293000
  78.5608071  60.9111926  52.9273172  79.5243000  59.0253000  53.2133000
  79.5318161  59.0026754  52.1235611  80.5467739  58.9565729  53.5846799
  78.7303000  57.8353000  53.7273000  79.2973000  56.7773000  54.0123000
  77.4153000  58.0093000  53.8413000  77.0071740  58.8939556  53.5749976
  76.5373000  56.9783000  54.3873000  77.1289651  56.2260599  54.9089957
  75.5453000  57.5933000  55.3773000  75.8407812  58.6327607  55.5198187
  74.5624662  57.5566551  54.9074119  75.4883000  56.8933000  56.7263000
  74.5386831  57.1381168  57.2021080  75.5437747  55.8175896  56.5593520
  76.6353000  57.3263000  57.6303000  77.5726705  57.1772258  57.0943779
  76.5132076  58.3847502  57.8602478  76.6583000  56.5283000  58.9203000
  75.6975848  56.6489178  59.4208779  76.8106980  55.4770009  58.6760782
  77.7493000  56.9913000  59.8223000  77.6080339  57.9653223  60.0490688
  77.7400267  56.4433182  60.6706690  78.6396420  56.8792187  59.3588046
  75.7863000  56.2563000  53.2773000  75.3063000  56.8853000  52.3333000
  75.6963000  54.9333000  53.3973000  76.1857531  54.4747888  54.1524837
  74.9743000  54.1033000  52.4343000  75.0565961  54.5406862  51.4393026
  75.5543000  52.6843000  52.3953000  75.4209371  52.2551871  53.3883638
  74.9673109  52.1169155  51.6730682  77.0243000  52.6253000  52.0113000
  77.1174603  52.8863767  50.9571364  77.5690691  53.3516031  52.6144687
  77.6023000  51.2413000  52.2423000  76.9769674  50.5081032  51.7329076
  78.6108516  51.2067209  51.8303202  77.6643000  50.8983000  53.6623000
  77.3041551  51.5810073  54.3136875  78.1583000  49.7613000  54.1433000
  78.6423000  48.8373000  53.3263000  78.6366961  48.9964745  52.3289374
  79.0146161  47.9780344  53.7046424  78.1673000  49.5473000  55.4503000
  77.7987396  50.2489485  56.0763612  78.5426834  48.6834463  55.8149132
  73.4843000  54.0863000  52.7793000  73.0643000  53.4723000  53.7633000
  72.6993000  54.7773000  51.9593000  73.0999226  55.1817394  51.1250161
  71.2933000  55.0373000  52.2473000  70.9662253  54.5688403  53.1755601
  71.0243000  56.5643000  52.3403000  71.2462187  57.0146702  51.3728198
  69.5723000  56.8523000  52.7143000  69.3497526  56.4026050  53.6819508
  69.4180066  57.9298398  52.7708865  68.9110654  56.4303518  51.9574446
  71.9743000  57.2173000  53.3403000  73.0042204  57.0594082  53.0202433
  71.7700896  58.2867897  53.3911874  71.8280954  56.7727681  54.3247371
  70.3643000  54.4023000  51.2033000  70.5503000  54.5883000  49.9883000
  69.3763000  53.6503000  51.6893000  69.3736692  53.4254590  52.6739517
  68.3203000  53.0913000  50.8483000  68.5207946  53.2953088  49.7965008
  68.1463000  51.5573000  51.0553000  67.9935686  51.3646743  52.1172175
  66.9463000  51.0213000  50.2603000  67.0985313  51.2131594  49.1981718
  66.8507774  49.9480697  50.4250811  66.0368214  51.5217676  50.5926853
  69.4223000  50.8063000  50.6653000  69.4771856  50.8023864  49.5766894
  70.2654840  51.3667522  51.0690741  69.4713000  49.3813000  51.1783000
  68.6286254  48.8200625  50.7745528  70.4036477  48.9129203  50.8629470
  69.4169214  49.3844284  52.2669382  67.0103000  53.8173000  51.1513000
  66.6173000  53.9613000  52.3163000  66.3463000  54.2883000  50.0993000
  66.7492793  54.2268215  49.1752181  65.0743000  54.9813000  50.2533000
  64.9222947  55.2399947  51.3011886  65.0523000  56.2683000  49.4233000
  65.2496962  55.9893876  48.3882435  64.0488072  56.6866586  49.5012635
  66.0723000  57.3083000  49.8723000  65.8665063  57.5930159  50.9041366
  67.0612981  56.8540952  49.8116141  66.0593000  58.5603000  49.0113000
  65.0583000  59.2683000  48.9453000  67.1823000  58.8493000  48.3603000
  67.2256471  59.6708907  47.7744577  67.9867067  58.2458770  48.4547033
  63.9113000  54.0543000  49.8853000  63.8573000  53.5173000  48.7723000
  63.0063000  53.8553000  50.8443000  63.1587210  54.2615885  51.7563290
  61.8393000  52.9993000  50.6543000  61.8724200  52.5595607  49.6574893
  61.8013000  51.8673000  51.6883000  62.2029563  52.3440776  52.5824223
  60.7517463  51.6208383  51.8489040  62.5883000  50.5843000  51.3963000
  63.6276024  50.8378413  51.1873306  62.5253000  49.6573000  52.5993000
  61.4862704  49.4029292  52.8086129  63.0859921  48.7470065  52.3869538
  62.9583962  50.1562783  53.4662191  62.0613000  49.8783000  50.1483000
  62.1522926  50.5424327  49.2887957  62.6414007  48.9728392  49.9701847
  61.0136459  49.6151663  50.2941783  60.5373000  53.7833000  50.6913000
  60.2923000  54.5613000  51.6113000  59.7163000  53.5643000  49.6683000
  60.0551099  53.0014544  48.9011547  58.3683000  54.1133000  49.5803000
  57.8493727  53.9470873  50.5243270  58.3923000  55.6223000  49.2923000
  57.3701454  55.9976673  49.3412761  58.9946466  56.1088958  50.0594396
  58.9393000  55.9043000  48.0113000  58.9389948  56.8530937  47.8650461
  57.6303000  53.3763000  48.4713000  58.1913000  52.4703000  47.8453000
  56.3833000  53.7723000  48.2213000  55.9518415  54.4541210  48.8288057
  55.5783000  53.1943000  47.1453000  55.4807648  52.1193817  47.2974078
  54.1663000  53.8193000  47.1203000  53.5458180  53.1728206  46.4996829
  53.7955921  53.8029321  48.1451940  54.1103000  55.2543000  46.5793000
  54.7326015  55.8754019  47.2235624  54.5270046  55.2447876  45.5721412
  52.6913000  55.8243000  46.5383000  52.0651893  55.1958873  45.9049108
  52.2793502  55.8471655  47.5471974  52.6873000  57.1873000  45.9983000
  52.6553312  57.2663115  44.9919032  52.7333000  58.3073000  46.7243000
  52.7713000  58.2663000  48.0523000  52.7655347  57.3750044  48.5273358
  52.8057636  59.1266289  48.5802641  52.7293000  59.4853000  46.1143000
  52.6915483  59.5282575  45.1059203  52.7640265  60.3337968  46.6610596
  56.2583000  53.3433000  45.7773000  56.0393000  52.5383000  44.8793000
  57.1003000  54.3653000  45.6413000  57.2746650  54.9663095  46.4340697
  57.6993000  54.7213000  44.3573000  57.0520980  54.3977353  43.5421100
  57.8833000  56.2403000  44.2633000  58.4245941  56.5617939  45.1530986
  58.4860601  56.4445247  43.3783861  56.5653000  57.0023000  44.1673000
  55.9918691  56.5824670  43.3408509  56.0204144  56.8534063  45.0995191
  56.7733000  58.4863000  43.9353000  57.1629401  58.9398548  44.8466548
  57.4900550  58.6249935  43.1259016  55.4503000  59.1503000  43.5623000
  55.1163445  58.7309324  42.6132451  54.7224174  58.9154311  44.3389098
  55.5793000  60.6323000  43.4333000  56.2534102  60.8501502  42.7134275
  54.6834120  61.0279869  43.1864871  55.8883299  61.0211394  44.3127336
  59.0153000  53.9933000  44.0653000  59.3633000  53.7833000  42.8993000
  59.7263000  53.6013000  45.1223000  59.3986310  53.8200411  46.0522918
  61.0273000  52.9443000  44.9813000  61.2734415  52.8207690  43.9266656
  62.1603000  53.7593000  45.6633000  63.0995924  53.2217346  45.5334790
  62.2853000  55.1543000  45.0583000  61.3464767  55.6926747  45.1881583
  63.0871446  55.6973389  45.5585532  62.5117089  55.0709467  43.9953363
  61.8953000  53.8723000  47.0663000  62.5969789  54.3763058  47.4848990
  61.0663000  51.4953000  45.5003000  62.1173000  50.8623000  45.4693000
  59.9273000  50.9643000  45.9483000  59.0854607  51.5221345  45.9633514
  59.8813000  49.6133000  46.5373000  60.4667960  49.6048321  47.4566595
  58.4403000  49.1793000  46.8673000  58.0551449  49.7811840  47.6903981
  57.7941647  49.2981985  45.9975458  58.3253000  47.7343000  47.2973000
  58.4713000  47.3783000  48.6343000  58.6602368  48.1581383  49.3720364
  58.3793000  46.0483000  49.0353000  58.4918841  45.7853440  50.0870983
  58.1433000  45.0543000  48.0913000  58.0765188  44.0108126  48.3991543
  57.9923000  45.3953000  46.7503000  57.8032185  44.6214708  46.0062996
  58.0833000  46.7283000  46.3603000  57.9651537  46.9984124  45.3109284
  60.5653000  48.5383000  45.6863000  61.3953000  47.7743000  46.1913000
  60.2133000  48.4953000  44.4023000  59.5944866  49.2084166  44.0436442
  60.5773000  47.3823000  43.5193000  60.2033077  46.4459739  43.9334527
  59.9713000  47.5783000  42.1293000  60.2374659  48.5787592  41.7882189
  60.4097791  46.8381611  41.4599492  58.4643000  47.4293000  42.1283000
  57.9513000  46.4643000  42.7443000  57.7913000  48.2793000  41.5043000
  62.0713000  47.0913000  43.4123000  62.4903000  45.9373000  43.5273000
  62.8633000  48.1363000  43.1933000  62.4659254  49.0579458  43.0803316
  64.3063000  47.9783000  43.0233000  64.5286252  46.9744643  42.6613821
  64.8903000  49.0113000  42.0153000  65.9436889  48.7827323  41.8533469
  64.1473000  48.9613000  40.6803000  63.0938594  49.1902354  40.8413937
  64.5773310  49.6935237  39.9969107  64.2401605  47.9644361  40.2493244
  64.7923000  50.3323000  42.5573000  65.1541143  50.9630049  41.9304810
  65.0543000  48.0703000  44.3533000  66.1733000  47.5613000  44.4783000
  64.4203000  48.7003000  45.3443000  63.4837618  49.0416440  45.1815741
  65.0703000  49.0333000  46.6153000  66.1529518  48.9830181  46.4993864
  64.6903000  50.4513000  47.0613000  63.6035271  50.4791762  47.1403368
  65.1297810  50.6029604  48.0471781  65.1603000  51.5573000  46.1193000
  64.5744519  51.4826535  45.2031609  64.9545895  52.5112850  46.6047842
  66.6373000  51.4693000  45.7833000  67.4583000  51.5293000  46.7173000
  66.9713000  51.3383000  44.5823000  64.8553000  48.0593000  47.7733000
  65.7343000  47.9283000  48.6263000  63.7083000  47.3803000  47.8143000
  62.9556402  47.6066179  47.1799635  63.4423000  46.4233000  48.8983000
  63.7248561  46.8841115  49.8448273  61.9663000  46.0023000  48.9783000
  61.3696056  46.9079110  48.8691037  61.7494643  45.3233092  48.1536462
  61.6223000  45.3243000  50.2973000  61.4943000  46.0713000  51.4683000
  61.6329199  47.1512514  51.4174175  61.1963000  45.4653000  52.6833000
  61.0997370  46.0663856  53.5874424  61.0253000  44.0883000  52.7433000
  60.7273000  43.5023000  53.9583000  60.6650544  44.1371524  54.6757173
  61.1493000  43.3173000  51.5953000  61.0155806  42.2363447  51.6371963
  61.4483000  43.9383000  50.3783000  61.5495080  43.3410970  49.4720960
  64.3643000  45.1963000  48.9113000  64.7203000  44.7293000  49.9973000
  64.7343000  44.6533000  47.7233000  64.2223000  44.9183000  46.3643000
  64.7136226  45.8001201  45.9530876  63.1463760  45.0881584  46.4047315
  64.5743000  43.6683000  45.6253000  64.6783506  43.8772013  44.5605781
  63.8017376  42.9137276  45.7731819  65.8663000  43.2303000  46.2223000
  66.6939856  43.7734200  45.7661681  66.0324008  42.1584433  46.1144420
  65.7583000  43.5963000  47.7083000  65.3854264  42.7748063  48.3200284
  67.1223000  44.0493000  48.2393000  67.9043000  43.2163000  48.7013000
  67.3953000  45.3523000  48.1803000  66.7364364  45.9740305  47.7337026
  68.6643000  45.9113000  48.6593000  69.4849806  45.2570022  48.3652305
  68.9103000  47.3003000  48.0673000  67.9815627  47.8613448  48.1711028
  69.6878354  47.7712542  48.6687489  69.3353000  47.2903000  46.6083000
  70.3131747  46.8152068  46.5298889  68.6069013  46.7183135  46.0335228
  69.4143000  48.7013000  46.0613000  68.4939367  49.2259134  46.3178368
  70.2614308  49.2071034  46.5245837  69.5903000  48.6973000  44.5563000
  70.5806457  48.3083627  44.3195644  68.8316260  48.0504643  44.1157134
  69.4523000  50.0703000  44.0033000  70.1554890  50.6697309  44.4111082
  69.5731213  50.0432181  43.0009184  68.5345380  50.4307177  44.2221858
  68.7523000  45.9653000  50.1823000  69.8473000  45.9543000  50.7453000
  67.5993000  46.0313000  50.8453000  66.7372203  46.1881227  50.3429808
  67.5473000  45.9553000  52.3053000  68.3227138  46.5908040  52.7330467
  66.1753000  46.3963000  52.8753000  66.2051367  46.3112354  53.9615661
  65.8563000  47.8353000  52.4873000  65.8258331  47.9210530  51.4011058
  64.8880898  48.1175459  52.9008280  66.6265206  48.4978717  52.8820905
  65.1413000  45.5353000  52.3853000  64.2955413  45.8152804  52.7429359
  67.8803000  44.5363000  52.7723000  68.3683000  44.3413000  53.8883000
  67.6233000  43.5543000  51.9053000  67.1321458  43.7744296  51.0506598
  67.9633000  42.1533000  52.1703000  67.8176982  41.9337821  53.2279915
  67.0713000  41.2123000  51.3463000  67.2353940  41.4628038  50.2982446
  67.4246475  40.1989003  51.5367378  65.5713000  41.2993000  51.6643000
  65.2972456  42.3509124  51.7485989  65.0178150  40.8448738  50.8425621
  65.2313000  40.5803000  52.9643000  65.4325253  39.5173546  52.8310540
  65.8726453  40.9749762  53.7523395  63.7733000  40.7753000  53.3523000
  63.5949975  41.8403840  53.5003032  63.1476265  40.4125785  52.5367848
  63.4353000  40.0343000  54.6073000  64.0146542  40.3705567  55.3631967
  62.4630381  40.1848360  54.8356544  63.6000432  39.0472991  54.4702308
  69.4433000  41.9023000  51.8753000  69.8253000  40.8363000  51.3803000
  70.2673000  42.9023000  52.1853000  69.8677525  43.7603602  52.5377115
  71.7123000  42.8463000  51.9743000  72.0364642  41.8061957  51.9396620
  72.1003000  43.5253000  50.6533000  71.1014661  43.9410484  50.5206974
  72.8135190  44.3356670  50.8040446  72.4923000  42.7243000  49.4003000
  73.4255415  43.1532535  49.0353890  72.6733000  41.2303000  49.6203000
  71.7402733  40.8005315  49.9847984  72.9485248  40.7546223  48.6789803
  73.4610041  41.0635155  50.3550147  71.6703000  43.0603000  48.1463000
  71.7963627  44.1146760  47.9003347  72.0139161  42.4494064  47.3115316
  70.6166938  42.8555038  48.3362251  72.5003000  43.4723000  53.1263000
  71.9303000  44.1133000  54.0153000  73.8183000  43.2733000  53.0803000
  74.1717881  42.7228196  52.3108087  74.7713000  43.7563000  54.0853000
  74.2942474  43.8175594  55.0634448  75.9883000  42.7863000  54.1843000
  75.6421241  41.8337585  54.5854573  76.6293000  42.5593000  52.8133000
  76.9761614  43.5113985  52.4116842  77.4747300  41.8788688  52.9150872
  75.8942045  42.1257250  52.1352529  76.9793000  43.3203000  55.0693000
  77.7219758  42.7142076  55.1211176  75.2723000  45.1753000  53.7733000
  75.9693000  45.7903000  54.5843000  74.8893000  45.6933000  52.6093000
  74.1928980  45.2127912  52.0577251  75.5263000  46.8813000  52.0403000
  76.5102405  47.0319821  52.4844341  75.6953000  46.6963000  50.5213000
  75.9758708  45.6592279  50.3372874  74.7296706  46.8986099  50.0579096
  76.7493000  47.6213000  49.9233000  77.7383000  47.9613000  50.6163000
  76.5853000  48.0043000  48.7443000  74.8163000  48.2073000  52.3503000
  74.8443000  49.1363000  51.5333000  74.1963000  48.3113000  53.5253000
  74.0524975  47.4999461  54.1093591  73.5383000  49.5683000  53.9053000
  74.0318273  50.3987128  53.4003796  72.0503000  49.5703000  53.5153000
  71.6315136  50.5339776  53.8052011  71.9360935  49.4337974  52.4399285
  71.2043000  48.5183000  54.1743000  70.9973000  47.2433000  53.7373000
  71.5076577  46.9515205  52.8194223  70.1533000  46.5793000  54.5893000
  69.8579334  45.6183120  54.4925526  69.7833000  47.4273000  55.5993000
  68.9443000  47.2103000  56.7033000  68.4830420  46.2295503  56.8193590
  68.7563000  48.2543000  57.5733000  68.1089286  48.1227180  58.4403042
  69.3823000  49.4973000  57.3723000  69.2306133  50.3202277  58.0707845
  70.2163000  49.7153000  56.2733000  70.6853269  50.6933446  56.1658601
  70.4253000  48.6643000  55.3683000  73.7293000  50.0123000  55.3563000
  73.9503000  49.1933000  56.2493000  73.6513000  51.3263000  55.5613000
  73.5426140  51.9353395  54.7629532  73.7473000  51.9323000  56.8863000
  74.0821573  51.1856317  57.6063390  74.7473000  53.0953000  56.8853000
  74.3380091  53.8773473  56.2457828  74.8336684  53.4691211  57.9055442
  76.1173000  52.6933000  56.3773000  76.6653000  51.6743000  56.8543000
  76.6493000  53.4073000  55.5023000  72.3833000  52.4343000  57.3343000
  71.9683000  52.2053000  58.4663000  71.6933000  53.1203000  56.4293000
  72.0841650  53.2499334  55.5070641  70.3963000  53.7103000  56.7173000
  70.0733198  53.4294460  57.7197490  70.4843000  55.2383000  56.6413000
  71.1753588  55.5228877  55.8478601  69.5024617  55.6657566  56.4378927
  70.9843000  55.8893000  57.9013000  70.0923000  56.4673000  58.7983000
  69.0249173  56.4379519  58.5793644  70.5483000  57.0793000  59.9663000
  69.8388844  57.5286971  60.6611902  71.9113000  57.1153000  60.2433000
  72.2728694  57.5898197  61.1555491  72.8153000  56.5423000  59.3503000
  73.8846933  56.5670532  59.5597884  72.3473000  55.9363000  58.1863000
  73.0508305  55.4902381  57.4833253  69.3443000  53.2283000  55.7323000
  69.6093000  53.1373000  54.5323000  68.1613000  52.8963000  56.2523000
  68.0990974  52.6617817  57.2327241  66.9493000  52.8073000  55.4403000
  67.1988827  52.9142403  54.3846621  66.1713000  51.4653000  55.6363000
  66.1619855  51.2213146  56.6986011  64.7413000  51.5763000  55.1293000
  64.7498029  51.8198282  54.0668864  64.2271709  50.6270305  55.2798300
  64.2208641  52.3616893  55.6773982  66.8683000  50.3333000  54.9273000
  67.8748326  50.2170897  55.3291574  66.3086786  49.4101318  55.0779121
  66.9263697  50.5525442  53.8611571  66.0803000  54.0053000  55.8193000
  65.6393000  54.1213000  56.9623000  65.8763000  54.9143000  54.8693000
  66.3744662  54.8472109  53.9932698  64.9863000  56.0543000  55.0743000
  64.7751606  56.2028555  56.1332857  65.5713000  57.3673000  54.4973000
  65.8594637  57.1948180  53.4603280  64.5503000  58.4973000  54.5593000
  64.2619810  58.6706869  55.5960787  64.9884181  59.4065243  54.1476398
  63.6693118  58.2239341  53.9785827  66.8423000  57.7573000  55.2463000
  67.5827622  56.9639624  55.1441568  67.2412797  58.6818915  54.8291126
  66.6120339  57.9050191  56.3014101  63.6623000  55.6933000  54.4213000
  63.5533000  55.6103000  53.1883000  62.6543000  55.4603000  55.2523000
  62.7541366  55.6231274  56.2440758  61.4233000  54.8563000  54.7743000
  61.3526640  54.9157712  53.6882185  61.3363000  53.3643000  55.1963000
  62.2212840  52.8489613  54.8230311  61.2603000  53.2103000  56.7273000
  60.3752557  53.7250241  57.1012724  61.2005388  52.1526652  56.9840806
  62.1512579  53.6441007  57.1812951  60.1893000  52.7593000  54.5903000
  60.1377237  51.8372751  54.8526170  60.1623000  55.6013000  55.1983000
  60.1133000  56.2013000  56.2703000  59.1453000  55.5563000  54.3403000
  59.2989127  55.2293301  53.3971175  57.7963000  55.9723000  54.7183000
  57.8354520  56.8488712  55.3649755  56.9183000  56.3053000  53.4853000
  55.9460374  56.6494044  53.8380007  57.5603000  57.3943000  52.6093000
  58.5324619  57.0507089  52.2558230  56.9158072  57.6007900  51.7548469
  57.6882719  58.3042845  53.1955183  56.7093000  55.1193000  52.7103000
  56.1653655  55.3274623  51.9471460  57.1423000  54.8323000  55.4953000
  57.7963000  53.8323000  55.8123000  55.8503000  54.9833000  55.7803000
  55.4087244  55.8655504  55.5640952  55.0583000  53.9603000  56.4593000
  55.5782222  53.6219631  57.3555746  53.6953000  54.5303000  56.8693000
  53.2409878  54.9977442  55.9956893  53.0766560  53.6946773  57.1965833
  53.8023000  55.5453000  57.9853000  54.6813000  55.3903000  58.8603000
  53.0133000  56.5123000  57.9873000  54.8423000  52.6843000  55.6543000
  54.0933000  51.8063000  56.0863000  55.4743000  52.5713000  54.4883000
  55.9139491  53.3715947  54.0566330  55.4243000  51.3183000  53.7363000
  54.4109766  50.9243741  53.6582152  56.0523000  51.4373000  52.2993000
  55.6327458  52.3190141  51.8148881  57.5803000  51.5613000  52.3513000
  58.0006346  50.6796749  52.8351973  57.9735682  51.6411192  51.3378555
  57.8540473  52.4513450  52.9178522  55.5933000  50.2683000  51.4113000
  56.1069549  49.3783826  51.7750394  54.5204297  50.1578701  51.5689518
  55.8713000  50.4423000  49.9293000  56.9440866  50.5523344  49.7708035
  55.5121722  49.5678750  49.3866146  55.3575628  51.3318239  49.5647163
  56.0623000  50.1963000  54.5683000  55.6613000  49.0353000  54.4713000
  57.0233000  50.5763000  55.4123000  57.2446635  51.5599818  55.4711862
  57.7953000  49.6413000  56.2313000  57.6555838  48.6227324  55.8692246
  59.2863000  49.9883000  56.1543000  59.4482192  50.9325943  56.6740977
  59.8504681  49.1991546  56.6513552  59.7233000  50.1073000  54.8133000
  60.6583162  50.3244517  54.7995311  57.3713000  49.6373000  57.6963000
  58.0193000  48.9913000  58.5163000  56.3033000  50.3653000  58.0263000
  55.8475276  50.9183616  57.3146162  55.8153000  50.4703000  59.4103000
  56.6027780  50.8771309  60.0447023  54.5883000  51.3963000  59.4943000
  54.9280505  52.3928166  59.2121237  53.8719661  51.0347742  58.7565569
  53.9193000  51.4563000  60.8663000  53.2783647  50.5776406  60.9388286
  54.6975701  51.4015052  61.6274783  53.0843000  52.7133000  61.0833000
  53.6073000  53.8353000  60.9153000  51.9013000  52.5833000  61.4433000
  55.5043000  49.1043000  60.0073000  55.7593000  48.8643000  61.1943000
  54.9703000  48.2143000  59.1733000  54.7993298  48.4861890  58.2157276
  54.5803000  46.8723000  59.5913000  54.7377019  46.7586753  60.6638732
  53.0963000  46.6253000  59.2843000  52.9528314  46.8715941  58.2322281
  52.9224628  45.5597798  59.4344576  52.1133000  47.4243000  60.1313000
  51.9087673  46.8660378  61.0448702  52.5711706  48.3803435  60.3851454
  50.5583000  47.7233000  59.2563000  51.0913000  48.9093000  58.0133000
  51.8634074  48.4597625  57.3889081  50.2414217  49.1920830  57.3921387
  51.4925051  49.7957411  58.5045819  55.4113000  45.7783000  58.9203000
  55.9423000  45.9603000  57.8233000  55.5243000  44.6473000  59.6083000
  55.2928745  44.6589392  60.5913596  55.9673000  43.3843000  59.0143000
  55.6625504  42.6187699  59.7278759  55.3795759  43.2842782  58.1017895
  57.4293000  43.1923000  58.6813000  57.9163000  42.0623000  58.6603000
  58.1213000  44.2953000  58.4153000  57.6585176  45.1898202  58.4912306
  59.5023000  44.2683000  57.9413000  59.5236538  43.6710491  57.0297438
  59.9693000  45.6733000  57.6113000  59.9620677  46.2810537  58.5161112
  60.9812228  45.6350581  57.2080010  59.3006573  46.1148105  56.8723246
  60.4493000  43.6163000  58.9353000  60.3443000  43.8463000  60.1373000
  61.3573000  42.7963000  58.4103000  61.2515855  42.5446818  57.4378741
  62.4513000  42.1983000  59.1633000  62.3946889  42.5047540  60.2078000
  62.3673000  40.6713000  59.0963000  62.2249262  40.3725134  58.0577647
  63.3020937  40.2528415  59.4693324  61.2313000  40.1183000  59.9163000
  61.2483000  40.1773000  61.1473000  60.2323000  39.5763000  59.2423000
  59.4429758  39.1891654  59.7394859  60.2626551  39.5516630  58.2330565
  63.7943000  42.7043000  58.6203000  64.5513000  41.9603000  57.9803000
  64.0733000  43.9823000  58.8803000  63.4119447  44.5227596  59.4193844
  65.2603000  44.6633000  58.3503000  65.3479841  44.4718375  57.2808362
  65.1573000  46.1713000  58.5693000  64.8368758  46.3671828  59.5925583
  66.1183016  46.6539123  58.3913635  64.1673000  46.8463000  57.6743000
  64.2523000  46.7103000  56.2883000  65.0487732  46.1023161  55.8592477
  63.3363000  47.3393000  55.4583000  63.4029688  47.2206523  54.3768294
  62.3293000  48.1243000  56.0113000  61.6062552  48.6223507  55.3653498
  62.2463000  48.2733000  57.3973000  61.4627847  48.8932556  57.8330281
  63.1553000  47.6363000  58.2143000  63.0871584  47.7478016  59.2964386
  66.5863000  44.1683000  58.9183000  67.6413000  44.4163000  58.3273000
  66.5243000  43.4903000  60.0653000  65.6241890  43.3550016  60.5030143
  67.7113000  42.9933000  60.7553000  67.4284899  42.5502470  61.7101936
  68.4063000  41.9253000  59.9073000  67.6669732  41.5491698  59.2001782
  69.2086205  42.4232404  59.3628396  68.9783000  40.7683000  60.7033000
  70.0538781  40.9130722  60.8046586  68.5181054  40.7638655  61.6913806
  68.7073000  39.4333000  60.0093000  68.8305245  39.5527098  58.9328912
  69.4113031  38.6854815  60.3743296  67.3473000  38.9663000  60.2763000
  67.2111261  38.4311486  61.1219767  66.2953000  39.1943000  59.4923000
  66.4233000  39.8813000  58.3623000  67.3288196  40.2369519  58.0909219
  65.6144952  40.0447350  57.7798711  65.1023000  38.7323000  59.8413000
  64.9976320  38.2101260  60.6994835  64.3038275  38.9047225  59.2473211
  68.6383000  44.1723000  61.0663000  69.8463000  44.1233000  60.8273000
  68.0313000  45.2353000  61.5903000  67.0310243  45.1876015  61.7217259
  68.7143000  46.4713000  61.9383000  69.6921911  46.5071248  61.4581492
  67.8933000  47.6643000  61.4613000  66.9144227  47.6472714  61.9404756
  68.4089426  48.5884980  61.7222043  67.7687841  47.6111931  60.3797388
  68.9473000  46.5433000  63.4483000  68.5053000  45.6613000  64.1943000
  69.6463000  47.5903000  63.8883000  69.9973525  48.2625580  63.2212687
  69.9283000  47.8083000  65.3053000  69.6403582  46.9022051  65.8383860
  71.0029382  47.9614677  65.4042532  69.2013000  48.9943000  65.9173000
  69.0713000  49.0773000  67.1423000  68.7183000  49.9103000  65.0763000
  68.8274707  49.7868762  64.0798324  68.0993000  51.1473000  65.5593000
  67.6553078  50.9827433  66.5410796  69.1593000  52.2603000  65.6783000
  69.9467064  51.8733831  66.3251275  69.5582601  52.4195984  64.6765241
  68.6443000  53.5903000  66.2403000  67.8973376  53.9784171  65.5478311
  68.1754555  53.3866986  67.2030218  69.7483000  54.6183000  66.4223000
  69.3469233  55.4677604  66.9749416  70.5580117  54.1638957  66.9932493
  70.2843000  55.0983000  65.1503000  69.9597895  54.6345780  64.3137869
  71.1653000  56.0903000  65.0263000  71.6123000  56.7363000  66.0993000
  71.2820303  56.4738505  67.0169831  72.2800074  57.4864147  65.9916230
  71.5963000  56.4413000  63.8213000  71.2545881  55.9550467  63.0046662
  72.2640631  57.1930821  63.7263539  66.9353000  51.6273000  64.6953000
  66.9823000  51.5483000  63.4703000  65.8853000  52.1113000  65.3523000
  65.7854594  51.9117221  66.3373380  64.8273000  52.8713000  64.6883000
  65.0032234  52.9413702  63.6148754  63.4123000  52.2613000  64.9223000
  63.3297980  51.9732725  65.9703138  62.2943000  53.2713000  64.5763000
  62.3758741  53.5594619  63.5282497  61.3216504  52.8115752  64.7515325
  62.3959517  54.1560310  65.2048058  63.2373000  50.9783000  64.1153000
  63.9890144  50.2506627  64.4211948  62.2427857  50.5692417  64.2933796
  63.3549063  51.1971218  63.0539864  64.8613000  54.3243000  65.1663000
  64.9293000  54.5863000  66.3723000  64.8393000  55.2513000  64.2083000
  65.0476891  54.9773907  63.2587490  64.5953000  56.6683000  64.4843000
  64.6681150  56.8611409  65.5546315  65.5823000  57.5973000  63.7223000
  65.5902646  57.3106312  62.6707022  65.1633000  59.0733000  63.8483000
  65.1555516  59.3608508  64.8996587  65.8712055  59.7000558  63.3059461
  64.1660561  59.2055323  63.4286354  67.0113000  57.4043000  64.2433000
  67.0361094  57.8021023  65.2578140  67.1975537  56.3306612  64.2699213
  68.0813000  58.0823000  63.4083000  67.8959657  59.1560961  63.3815962
  69.0603508  57.8939452  63.8488464  68.0574084  57.6846562  62.3937023
  63.1373000  56.9753000  64.1193000  62.7273000  56.8203000  62.9653000
  62.3553000  57.3813000  65.1173000  62.7348190  57.4506096  66.0507136
  60.9333000  57.6413000  64.9283000  60.6925439  57.6596885  63.8653807
  60.1103000  56.5333000  65.5983000  60.4652154  55.5765232  65.2152694
  60.3018366  56.5886816  66.6699094  58.6143000  56.6583000  65.3433000
  58.1823000  57.4673000  64.4903000  57.8563000  55.9283000  66.0063000
  60.5173000  59.0353000  65.4403000  60.3393000  59.2333000  66.6433000
  60.3593000  60.0033000  64.5173000  60.6083000  59.8533000  63.0733000
  59.7406669  59.3973823  62.5963806  61.4827639  59.2221456  62.9150086
  60.8343000  61.2633000  62.6273000  60.5456682  61.3668130  61.5813192
  61.8881274  61.5180416  62.7397980  59.9833000  62.1113000  63.5143000
  58.9876013  62.1823846  63.0765444  60.3843923  63.1130878  63.6680722
  59.9123000  61.3633000  64.8553000  60.5935701  61.7667497  65.6044312
  58.4863000  61.3863000  65.4003000  58.0803000  62.3713000  66.0293000
  57.7503000  60.2993000  65.1553000  58.1485274  59.5987089  64.5464597
  56.3673000  60.1173000  65.6153000  55.9529309  59.2105758  65.1745635
  56.3073000  59.9913000  67.1443000  56.9516116  60.7721253  67.5483713
  55.2749101  60.1866336  67.4343273  56.7413000  58.6413000  67.6943000
  56.0609588  57.8685781  67.3363368  57.7529714  58.4198553  67.3543216
  56.7143000  58.6753000  69.1923000  57.5471698  59.2867757  69.5394661
  55.7749385  59.1270012  69.5111501  56.8243000  57.3483000  69.7953000
  57.0404032  56.5763114  69.1809448  56.6573000  57.1003000  71.0923000
  56.3663000  58.0873000  71.9293000  56.2713476  59.0301692  71.5798981
  56.2410156  57.8914267  72.9121719  56.7813000  55.8663000  71.5573000
  57.0034771  55.1113170  70.9242612  56.6531041  55.6860020  72.5427731
  55.3983000  61.1983000  65.1283000  54.4763000  61.5813000  65.8453000
  55.6173000  61.6843000  63.9103000  56.4104122  61.3524904  63.3802294
  54.7833000  62.7323000  63.3263000  53.9078277  62.8918756  63.9557307
  55.5523000  64.0553000  63.2113000  56.4337696  63.8707885  62.5972429
  54.9022796  64.7705426  62.7073143  55.9793000  64.6183000  64.5503000
  55.0854936  64.7358794  65.1629876  56.6474532  63.8953535  65.0182976
  56.6863000  65.9533000  64.4273000  57.4231769  66.0330436  65.2265199
  57.1918196  65.9930340  63.4624319  55.7653000  67.0903000  64.5223000
  55.6997091  67.6886715  63.7112829  55.0343000  67.3923000  65.5973000
  55.0843000  66.6303000  66.6893000  55.6807758  65.8154120  66.7058580
  54.5254919  66.8711140  67.4954276  54.2333000  68.4533000  65.5723000
  54.1824482  69.0243517  64.7407869  53.6793928  68.6833120  66.3849377
  54.2693000  62.2993000  61.9623000  54.8533000  61.4243000  61.3213000
  53.1653000  62.9093000  61.5403000  52.7178769  63.5750267  62.1540751
  52.5433000  62.6323000  60.2473000  53.2999543  62.6555192  59.4630588
  51.8793000  61.2433000  60.2493000  51.4035125  61.0504717  59.2877685
  52.6212229  60.4700262  60.4485438  50.5743000  61.0313000  61.5123000
  50.2771060  59.7742398  61.1954821  51.5083000  63.7043000  59.9143000
  50.9563000  64.3463000  60.8053000  51.2623000  63.9003000  58.6243000
  51.8843610  63.5143568  57.9284643  50.1353000  64.7013000  58.1733000
  49.9495508  65.5056851  58.8850310  50.4193000  65.3163000  56.8053000
  50.7750059  64.4705847  56.2167950  49.4653571  65.6606265  56.4058851
  51.4413000  66.4523000  56.7343000  52.2687150  66.2357163  57.4100047
  51.9653000  66.5833000  55.3223000  51.1384686  66.8003597  54.6460355
  52.6927115  67.3938557  55.2778835  52.4430632  65.6502694  55.0234746
  50.8403000  67.7693000  57.1953000  50.5017390  67.6734221  58.2269411
  51.5933519  68.5548058  57.1320962  49.9940108  68.0258911  56.5580758
  48.8783000  63.8383000  58.1143000  48.9183000  62.6863000  57.6733000
  47.7703000  64.4073000  58.5723000  47.8187096  65.3582655  58.9090795
  46.4923000  63.7063000  58.6593000  46.5872651  62.6971505  58.2584284
  46.0553000  63.6113000  60.1333000  46.6452453  62.8058631  60.5707188
  46.3377932  64.5586130  60.5925339  44.5623000  63.3463000  60.3833000
  43.9960894  64.1760238  59.9601395  44.2920630  62.4234796  59.8700003
  44.2363000  63.2143000  61.8793000  43.2635505  62.7324366  61.9776109
  44.9993392  62.5892915  62.3432342  44.2023000  64.5823000  62.5763000
  45.1474078  65.0832815  62.3668021  43.3836945  65.1548761  62.1402484
  44.0083000  64.4833000  64.0553000  44.7669622  63.9531403  64.4596045
  43.9944840  65.4103873  64.4558224  43.1323938  64.0194903  64.2496400
  45.4403000  64.4323000  57.8193000  45.2483000  65.6423000  57.9833000
  44.7803000  63.7113000  56.8903000  45.0863000  62.3653000  56.3693000
  45.1267018  61.6598787  57.1992691  46.0519715  62.3869595  55.8642175
  43.9523000  62.0813000  55.4253000  43.2697232  61.3886787  55.9177061
  44.3658826  61.6106062  54.5333930  43.2863000  63.3403000  55.0903000
  42.2114290  63.1634105  55.0520703  43.6198515  63.7547677  54.1389538
  43.6143000  64.3143000  56.2293000  43.9040949  65.2940071  55.8494432
  42.4343000  64.4693000  57.1893000  42.0703000  63.5213000  57.8853000
  41.8643000  65.6703000  57.2293000  42.2398786  66.4153125  56.6600932
  40.7333000  65.9693000  58.1023000  40.3113120  65.0723498  58.5556274
  41.1213000  66.9723000  59.2433000  41.5804192  67.8507859  58.7899002
  39.8923000  67.4003000  60.0573000  39.4328805  66.5223404  60.5114162
  40.1978892  68.0953487  60.8393633  39.1721747  67.8875654  59.3999616
  42.1903000  66.3853000  60.1483000  43.0819257  66.1635519  59.5618415
  42.4394107  67.1028719  60.9300507  41.8179137  65.4675633  60.6034798
  39.5923000  66.5473000  57.2723000  39.7983000  67.4563000  56.4783000
  38.3943000  66.0053000  57.4603000  38.3142556  65.1558667  58.0008139
  37.1933000  66.5543000  56.8603000  37.4272266  67.0119888  55.8991036
  36.1103000  65.4663000  56.6633000  35.9079330  64.9895176  57.6223759
  34.8333000  66.0803000  56.1253000  35.0347865  66.5569050  55.1659505
  34.0826539  65.3011513  55.9927917  34.4627760  66.8250421  56.8296937
  36.6213000  64.3793000  55.7123000  36.5890488  64.8001492  54.7073390
  37.6565849  64.1804244  55.9893074  35.8323000  63.0843000  55.7433000
  34.7969462  63.2823141  55.4659323  36.2676537  62.3760266  55.0383779
  35.8644806  62.6625902  56.7479020  36.6713000  67.6983000  57.7353000
  36.3503000  67.4993000  58.9153000  36.6113000  68.8953000  57.1543000
  36.9712480  69.0157041  56.2183301  36.0963000  70.0703000  57.8553000
  36.2018126  69.9248613  58.9303878  36.8593000  71.3383000  57.4553000
  36.6806423  71.3705805  56.3805262  36.3285053  72.1599600  57.9361657
  38.3613000  71.4723000  57.7273000  38.9180157  70.7803894  57.0952967
  38.7833000  72.9023000  57.4093000  38.2273062  73.5948097  58.0412811
  39.8508583  73.0169243  57.5971331  38.5738883  73.1190528  56.3617957
  38.7423000  71.1133000  59.1573000  38.4606418  70.0800966  59.3604229
  39.8184582  71.2281676  59.2868767  38.2209008  71.7743037  59.8496265
  34.6053000  70.2493000  57.5923000  34.1573000  70.1663000  56.4523000
  33.8483000  70.5053000  58.6573000  34.2831606  70.5732710  59.5663520
  32.3873000  70.5953000  58.5773000  32.0614557  70.3747587  57.5607931
  31.7093000  69.5933000  59.5423000  30.6365845  69.7861658  59.5558831
  31.9633000  68.1503000  59.0883000  33.0358552  67.9565328  59.0749123
  31.4786370  67.4607548  59.7794789  31.5561588  68.0067555  58.0874346
  32.2363000  69.7683000  60.8673000  31.8144870  69.1459158  61.4642188
  31.8663000  72.0153000  58.8303000  30.7263000  72.3363000  58.4813000
  32.7053000  72.8603000  59.4273000  33.5833217  72.5195068  59.7920427
  32.3823000  74.2743000  59.6073000  31.3471750  74.3735489  59.9340492
  33.2913000  74.9143000  60.6603000  34.3292093  74.7690273  60.3607348
  33.0621447  75.9798980  60.6697235  33.0803000  74.3383000  62.0523000
  33.0583000  73.0933000  62.2053000  32.9583000  75.1413000  63.0003000
  32.5343000  74.9933000  58.2723000  33.6433000  75.1003000  57.7403000
  31.4173000  75.4803000  57.7393000  30.5637071  75.4806071  58.2791874
  31.3793000  76.0213000  56.3853000  30.5631880  76.7380175  56.2937770
  32.3233893  76.5151748  56.1553382  31.1583000  74.8913000  55.3943000
  30.8173000  73.7753000  55.8003000  31.3223000  75.1693000  54.0853000
  31.5183000  76.4833000  53.4423000  32.5585126  76.7916368  53.5471164
  30.8713589  77.2228651  53.9141153  31.1363000  76.2163000  52.0123000
  31.6546485  76.9043339  51.3444503  30.0597642  76.3234449  51.8792886
  31.5673000  74.7943000  51.7783000  32.6394502  74.7758310  51.5827191
  31.0410961  74.2985426  50.9625588  31.2673000  74.0843000  53.1013000
  30.2675823  73.6507045  53.1269445  32.3033000  72.9943000  53.3913000
  33.4473000  73.2933000  53.7533000  31.8833000  71.7403000  53.2403000
  30.9295728  71.5724577  52.9533632  32.7133000  70.5953000  53.5773000
  33.1749717  70.7469079  54.5529913  31.8663000  69.3193000  53.6293000
  30.9915172  69.5350340  54.2427436  31.5491841  69.0983251  52.6101299
  32.6033000  68.1183000  54.2023000  33.4096032  67.8648232  53.5140228
  33.0257112  68.4173361  55.1615942  31.7073000  66.9083000  54.3993000
  31.8973000  65.9153000  53.6623000  30.8203000  66.9513000  55.2863000
  33.9093000  70.4293000  52.6313000  33.7693000  70.4793000  51.4043000
  35.0853000  70.2273000  53.2223000  35.1380780  70.2314579  54.2309112
  36.3263000  70.0683000  52.4633000  36.1308702  69.4893476  51.5606813
  36.9003000  71.4363000  52.0553000  37.7597165  71.2366728  51.4152598
  36.1262542  71.9403569  51.4766120  37.3263000  72.3243000  53.2123000
  36.5731295  72.2626715  53.9978170  38.2813755  71.9660712  53.5964938
  37.4713000  73.7683000  52.7623000  38.2091209  73.8229195  51.9618401
  36.5103015  74.1285371  52.3951345  37.9053000  74.6283000  53.8573000
  37.1823832  75.0716416  54.4058790  39.1773000  74.8563000  54.1793000
  40.1573000  74.2973000  53.4793000  39.9365706  73.6959458  52.6984340
  41.1189977  74.4759978  53.7309034  39.4703000  75.6543000  55.2023000
  38.7260633  76.0851187  55.7320235  40.4356757  75.8257682  55.4446781
  37.3543000  69.2733000  53.2583000  37.1963000  69.0733000  54.4593000
  38.4053000  68.8233000  52.5793000  38.4341418  68.9100509  51.5734462
  39.4883000  68.0933000  53.2453000  39.2521443  67.9453149  54.2990695
  39.7563000  66.7073000  52.5973000  39.9978382  66.8525311  51.5443677
  40.9183000  65.9963000  53.2933000  40.6772880  65.8502922  54.3462463
  41.0870851  65.0280205  52.8220815  41.8196645  66.6032609  53.2081987
  38.5143000  65.8403000  52.6623000  37.7007044  66.3293910  52.1266189
  38.7211253  64.8733837  52.2036107  38.2268453  65.6938999  53.7034713
  40.7723000  68.9213000  53.3043000  41.1963000  69.5073000  52.3033000
  41.3683000  68.9683000  54.4923000  40.9047796  68.5549469  55.2887844
  42.6563000  69.6123000  54.7013000  43.0633985  70.0623125  53.7958395
  42.5903000  70.6783000  55.8223000  43.5939715  71.0592466  56.0110420
  41.6783000  71.8313000  55.4053000  40.6742660  71.4511787  55.2168212
  41.6415883  72.5730357  56.2031604  42.0675783  72.2933036  54.4980436
  42.1843000  70.0383000  57.1683000  41.1070312  69.8762770  57.1316770
  42.6939158  69.0767584  57.2301787  42.5263000  70.8663000  58.3793000
  42.0166450  71.8278807  58.3183561  42.2065523  70.3426560  59.2802204
  43.6035301  71.0283641  58.4168564  43.7133000  68.5803000  55.0733000
  43.3883000  67.4463000  55.4203000  44.9793000  68.9733000  54.9873000
  45.2235617  69.7902758  54.4460180  46.0563000  68.1803000  55.5653000
  45.6602719  67.2134022  55.8757345  47.1943000  67.9453000  54.5643000
  47.2582800  68.8992220  54.0408131  48.1241355  67.7642608  55.1034946
  46.9653000  66.8193000  53.5483000  45.9567923  66.9108327  53.1450199
  47.9763000  66.8983000  52.4103000  48.9850911  66.8063715  52.8127778
  47.7925262  66.0891188  51.7035089  47.8752730  67.8559839  51.8996773
  46.9983000  65.4483000  54.2243000  46.2158705  65.3970245  54.9814488
  46.8329593  64.6708032  53.4784699  47.9696294  65.2982898  54.6955910
  46.5443000  68.8363000  56.8543000  47.2593000  69.8433000  56.8263000
  46.1093000  68.2703000  57.9783000  45.4904195  67.4748850  57.9119581
  46.4473000  68.7723000  59.3003000  46.5844388  69.8530206  59.2637610
  45.3343000  68.4583000  60.2793000  45.1912634  67.3790948  60.3336755
  45.5990339  68.8393529  61.2656138  44.4107928  68.9302443  59.9438864
  47.7623000  68.1623000  59.7733000  48.0953000  67.0383000  59.4193000
  48.5073000  68.9273000  60.5633000  48.1842445  69.8505526  60.8149727
  49.7833000  68.4803000  61.0843000  49.7450478  68.6053640  62.1664252
  49.8697945  67.4205563  60.8443807  51.0033000  69.2113000  60.5443000
  50.8843000  70.3133000  60.0043000  52.1933000  68.5903000  60.6803000
  53.4863000  69.1673000  60.2733000  53.8594537  69.8275125  61.0562279
  53.3644511  69.7327501  59.3494396  54.3453000  67.9463000  60.0893000
  55.3972422  68.1989739  60.2222383  54.1963305  67.5242617  59.0954222
  53.8733000  67.0013000  61.1463000  54.3491544  67.2379504  62.0979607
  54.0662262  65.9587122  60.8935355  52.3603000  67.2453000  61.2443000
  51.7936521  66.5532403  60.6213540  51.8803000  67.1363000  62.6933000
  52.0773000  68.0583000  63.4903000  51.2223000  66.0183000  62.9993000
  51.0706234  65.3338782  62.2722097  50.6963000  65.7393000  64.3343000
  51.0207116  66.4796236  65.0655846  49.1363000  65.6353000  64.3553000
  48.8275823  65.2290260  65.3184901  48.4903000  66.9983000  64.1493000
  48.7982019  67.4050340  63.1860428  47.4055250  66.8935089  64.1688618
  48.8039778  67.6736586  64.9452876  48.6293000  64.6083000  63.3363000
  48.3097576  65.1570644  62.4503818  49.4679629  63.9612072  63.0793662
  47.4803000  63.7653000  63.8493000  46.6410402  64.4117036  64.1060202
  47.1725481  63.0608121  63.0765874  47.7992452  63.2158479  64.7350066
  51.2863000  64.4203000  64.8223000  51.7713000  63.6333000  64.0093000
  51.2603000  64.1763000  66.1503000  50.8483000  65.0833000  67.2393000
  49.7602669  65.1321450  67.2828706  51.2492062  66.0802725  67.0564911
  51.4433000  64.4433000  68.4523000  50.8600163  64.6950226  69.3380284
  52.4724307  64.7753558  68.5891585  51.3903000  62.9963000  68.1653000
  50.3879196  62.6114158  68.3529078  52.1137101  62.4217778  68.7438341
  51.7163000  62.8943000  66.6713000  52.7865582  62.8248858  66.4768076
  51.0043000  61.6893000  66.0443000  49.8043000  61.7473000  65.7533000
  51.7493000  60.6053000  65.8383000  52.7515159  60.6534732  65.9538077
  51.1623000  59.3433000  65.3693000  50.3684205  59.5090569  64.6410287
  52.2203000  58.3683000  64.7443000  51.7211885  57.4385845  64.4711406
  52.8613000  58.9793000  63.5113000  53.3610380  59.9088809  63.7837741
  53.5907322  58.2830209  63.0975070  52.0930366  59.1853373  62.7660339
  53.2893000  57.9513000  65.7673000  52.8121103  57.4447326  66.6062169
  54.0022872  57.2763094  65.2938693  53.8125570  58.8367643  66.1282098
  50.4333000  58.6663000  66.5173000  50.5863000  59.0583000  67.6793000
  49.6413000  57.6533000  66.1833000  49.5289779  57.4196357  65.2071422
  48.9053000  56.8693000  67.1723000  48.4201118  57.5238121  67.8963894
  47.8243000  55.9873000  66.5003000  47.3276679  55.3943855  67.2683555
  46.7913000  56.8493000  65.7753000  47.2871514  57.4421984  65.0067283
  46.0426453  56.2070866  65.3114280  46.3063187  57.5142717  66.4899372
  48.4513000  55.0873000  65.5723000  47.7818007  54.5401056  65.1552277
  49.8743000  55.9723000  67.9463000  50.9543000  55.6653000  67.4423000
  49.5003000  55.5713000  69.1803000  48.3293000  56.0553000  69.9363000
  47.4227471  55.6041579  69.5328983  48.2633758  57.1400101  69.8517008
  48.6173000  55.6133000  71.3203000  47.6844371  55.4567169  71.8619156
  49.2131876  56.3673810  71.8344801  49.3763000  54.3493000  71.1733000
  48.6956091  53.5219735  70.9725769  49.9899916  54.1115815  72.0421913
  50.2683000  54.5953000  69.9563000  51.2207559  55.0583114  70.2142660
  50.5253000  53.2843000  69.2043000  51.5983000  52.7033000  69.3433000
  49.5553000  52.8413000  68.4073000  48.6555091  53.2996464  68.4271554
  49.7073000  51.6463000  67.5753000  50.0427736  50.8523843  68.2425739
  48.3723000  51.2373000  66.9643000  48.0277933  52.0183928  66.2865765
  48.4951808  50.3057883  66.4117727  47.6377963  51.0947933  67.7569509
  50.7743000  51.8073000  66.4863000  51.5073000  50.8553000  66.2013000
  50.8613000  52.9993000  65.8883000  50.1668043  53.7027428  66.0955277
  51.8923000  53.3113000  64.8883000  51.9156873  52.5263557  64.1323803
  51.6043000  54.6423000  64.2003000  51.2978755  55.3659063  64.9556788
  52.5169906  54.9885492  63.7153181  50.5753000  54.5063000  63.2303000
  50.4141826  55.3559354  62.8134539  53.2953000  53.3443000  65.4853000
  54.2173000  52.7443000  64.9373000  53.4453000  54.0593000  66.6013000
  52.6773390  54.6412687  66.9040337  54.6833000  54.0963000  67.3673000
  55.4649789  54.5381058  66.7493316  54.5003000  54.9593000  68.6133000
  53.7269480  54.5246136  69.2466044  55.4388238  55.0042911  69.1657936
  54.2042861  55.9660223  68.3183673  55.1483000  52.6813000  67.7453000
  56.3153000  52.3483000  67.5873000  54.2183000  51.8593000  68.2283000
  53.2953613  52.2311363  68.4015667  54.4913000  50.4643000  68.6093000
  55.3170298  50.4986880  69.3199947  53.2843000  49.8693000  69.2993000
  52.4516614  49.8198653  68.5976098  53.5236413  48.8652637  69.6496242
  53.0063913  50.4933037  70.1487030  54.9263000  49.5723000  67.4393000
  55.8093000  48.7263000  67.5953000  54.3003000  49.7693000  66.2793000
  53.5043550  50.3907692  66.2606741  54.6673000  49.0713000  65.0413000
  54.7088801  47.9974382  65.2234846  53.6373000  49.3413000  63.9423000
  53.4991372  50.4216141  63.8983493  54.0757432  48.9932559  63.0070284
  52.2923000  48.6673000  64.1523000  51.9081883  48.9601505  65.1294374
  51.6120145  49.0164674  63.3755144  52.3603000  47.1563000  64.0923000
  53.2993000  46.5833000  63.5293000  51.3643000  46.4953000  64.6773000
  51.3583064  45.4853612  64.6678542  50.6189894  47.0066310  65.1280261
  56.0633000  49.4413000  64.5383000  56.8363000  48.5583000  64.1443000
  56.3593000  50.7443000  64.5463000  55.6321304  51.3904170  64.8180657
  57.6583000  51.2913000  64.1343000  57.9130438  50.9400814  63.1343749
  57.5953000  52.8193000  64.1143000  57.1797987  53.1413024  65.0691677
  58.6172001  53.1868462  64.0208655  56.7543000  53.3753000  62.9853000
  57.2426016  53.1472405  62.0378554  55.7731991  52.9010931  63.0112024
  56.5953000  54.8583000  63.1203000  56.1463046  55.0780601  64.0889112
  57.5785473  55.3251104  63.0618861  55.7483000  55.4203000  62.0743000
  55.1597454  54.7819024  61.5584014  55.6893000  56.7133000  61.7813000
  56.4363000  57.5793000  62.4393000  57.0552969  57.2557836  63.1688752
  56.3856513  58.5617058  62.2103609  54.8983000  57.1393000  60.8083000
  54.3395762  56.4770113  60.2893574  54.8574252  58.1245073  60.5896805
  58.8073000  50.8413000  65.0353000  59.8833000  50.5073000  64.5503000
  58.5693000  50.8653000  66.3463000  57.7068674  51.2832692  66.6650649
  59.5053000  50.3573000  67.3483000  60.4859933  50.8139042  67.2146865
  58.9903000  50.7023000  68.7553000  58.8734281  51.7857708  68.7783480
  58.0120622  50.2298796  68.8445738  59.8723000  50.2633000  69.9133000
  60.0394035  49.1879807  69.8511256  60.8286043  50.7830624  69.8547238
  59.1973000  50.5943000  71.2303000  59.1045383  51.6780801  71.3004074
  58.2043191  50.1447965  71.2243781  59.9243000  50.1093000  72.4033000
  60.6218318  50.7329960  72.7835001  59.7293000  48.9303000  73.0013000
  58.8383000  48.0593000  72.5393000  58.2932891  48.2857518  71.7196765
  58.7102213  47.1748700  73.0099156  60.4453000  48.6103000  74.0753000
  61.1316852  49.2593716  74.4326255  60.2994122  47.7196662  74.5287169
  59.6703000  48.8393000  67.1843000  60.7373000  48.2813000  67.4613000
  58.6013000  48.1913000  66.7253000  57.7628786  48.7211553  66.5345061
  58.5803000  46.7553000  66.4843000  58.8522394  46.2721843  67.4227814
  57.5548904  46.4922406  66.2246188  59.5083000  46.2643000  65.3893000
  59.7143000  45.0603000  65.2683000  60.0703000  47.1833000  64.5963000
  59.7809521  48.1481902  64.6695393  61.0443000  46.8243000  63.5533000
  60.6471867  45.9962512  62.9661582  61.3373000  48.0003000  62.6083000
  61.6542045  48.8202036  63.2528377  62.1768691  47.6773820  61.9927126
  60.1863000  48.4773000  61.6983000  59.5567223  49.1338350  62.2988786
  60.6375139  49.0492922  60.8875393  59.3283000  47.3413000  61.1093000
  58.9989117  47.6163452  60.1073257  59.9201248  46.4273701  61.0585555
  58.1473000  47.0903000  61.9393000  57.6200255  47.9038452  62.2225406
  57.7453000  45.8963000  62.3603000  58.3893000  44.7973000  62.0043000
  59.1988503  44.8621184  61.4038611  58.0685616  43.8983124  62.3345238
  56.6683000  45.8023000  63.1223000  56.1601372  46.6367767  63.3782674
  56.3590242  44.8964788  63.4446896  62.3563000  46.2983000  64.1443000
  63.0703000  45.5313000  63.4923000  62.6723000  46.7213000  65.3693000
  62.1393325  47.4754338  65.7783566  63.8733000  46.2563000  66.0733000
  64.3373790  45.4401578  65.5195476  64.9193000  47.3983000  66.2923000
  65.6829319  47.0574591  66.9914382  65.5733000  47.7653000  64.9653000
  64.8102985  48.1066986  64.2657456  66.3005042  48.5612193  65.1258841
  66.0774413  46.8908000  64.5539723  64.2833000  48.6443000  66.9283000
  64.8705024  49.5031955  66.6033499  63.2718719  48.7246501  66.5299828
  64.2293000  48.6143000  68.4233000  65.2404642  48.5344216  68.8223818
  63.7662078  49.5307158  68.7891235  63.6418352  47.7558743  68.7490149
  63.5463000  45.5043000  67.3803000  62.3763000  45.3933000  67.7713000
  64.5843000  44.9853000  68.0363000  65.5225476  45.2016008  67.7313332
  64.4163000  44.1043000  69.1943000  65.3917059  43.9428667  69.6532354
  63.7549064  44.5925375  69.9100388  63.8203000  42.7553000  68.8083000
  63.2043000  42.0813000  69.6373000  64.0043000  42.3653000  67.5443000
  64.5393483  42.9530349  66.9210903  63.3973000  41.1423000  66.9993000
  62.5395050  40.8589129  67.6092005  62.9243000  41.3563000  65.5593000
  63.8091044  41.5572636  64.9552850  62.4633768  40.4253743  65.2291073
  61.9373000  42.4913000  65.4003000  61.0217847  42.2242296  65.9281313
  62.3687448  43.3848170  65.8515037  61.6193000  42.7643000  63.9453000
  61.1268167  43.7337008  63.8690024  62.5508862  42.7851120  63.3797794
  60.7433000  41.7473000  63.3673000  61.1839342  40.9934385  62.8597237
  59.4193000  41.7493000  63.4763000  58.7103000  40.7803000  62.9133000
  59.1801789  40.0453093  62.4042789  57.7037029  40.7817508  62.9961237
  58.8073000  42.7123000  64.1553000  59.3514479  43.4442019  64.5892617
  57.8004348  42.7084982  64.2347153  64.3303000  39.9453000  67.0493000
  63.8793000  38.7973000  67.0353000  65.6273000  40.2253000  67.1113000
  65.9171701  41.1927055  67.0971112  66.6573000  39.1963000  67.1353000
  66.2728034  38.2644191  66.7207406  67.8523000  39.6543000  66.2873000
  67.4638056  40.0391548  65.3444012  68.3772192  40.4503605  66.8153601
  68.8433000  38.5333000  65.9853000  68.9323000  37.5333000  66.7053000
  69.6073000  38.7103000  64.9153000  70.2842943  38.0056739  64.6597995
  69.5084431  39.5488665  64.3611030  67.0883000  38.8803000  68.5683000
  67.7563000  39.6993000  69.2003000  66.7203000  37.6843000  69.0823000
  65.9863000  36.6243000  68.3673000  66.6757473  36.0669520  67.7331661
  65.2073134  37.0722086  67.7503261  65.4273000  35.7933000  69.4763000
  65.3131664  34.7634042  69.1380883  64.4553611  36.1876064  69.7728782
  66.4073000  35.8933000  70.5973000  67.1728553  35.1271147  70.4748902
  65.9393272  35.7855343  71.5758130  67.0383000  37.2863000  70.4693000
  66.5897933  38.0238559  71.1348459  68.5413000  37.2003000  70.7433000
  68.9613000  37.2333000  71.9043000  69.3343000  37.0893000  69.6763000
  68.9152964  36.9688147  68.7652464  70.7923000  37.0443000  69.7803000
  71.0304486  36.5991266  70.7463254  71.3763000  36.1633000  68.6803000
  71.1538632  36.6009251  67.7071062  72.4564612  36.0908462  68.8071960
  70.9364426  35.1677510  68.7395184  71.4283000  38.4363000  69.7513000
  72.6223000  38.5753000  70.0173000  70.6273000  39.4543000  69.4333000
  69.6759450  39.2544873  69.1592600  71.0873000  40.8473000  69.3853000
  72.1428693  40.8990991  69.6521136  70.9103000  41.4173000  67.9713000
  71.2327477  40.6435846  67.2745280  69.8453251  41.6062176  67.8362493
  71.6903000  42.6973000  67.7043000  71.2971506  43.4959574  68.3333316
  72.7356262  42.5184069  67.9560787  71.6093000  43.1373000  66.2553000
  70.6183000  43.7233000  65.8213000  72.6613000  42.8673000  65.5023000
  72.6642867  43.1367205  64.5289013  73.4574186  42.3927880  65.9037161
  70.3553000  41.7043000  70.4263000  69.1913000  42.0743000  70.2433000
  71.0613000  42.0373000  71.5023000  72.0546162  41.8550395  71.5165592
  70.4283000  42.5313000  72.7273000  69.3504914  42.3753132  72.6815182
  70.9823000  41.7743000  73.9423000  72.0691050  41.7825082  73.8593135
  70.6821522  42.3282708  74.8317536  70.4913000  40.3323000  74.0513000
  69.4400035  40.3197892  73.7636891  71.0663119  39.7266602  73.3508280
  70.6393000  39.7643000  75.4503000  69.6123000  39.6753000  76.1613000
  71.7763000  39.4123000  75.8423000  70.4773000  44.0383000  72.9833000
  69.8423000  44.5213000  73.9243000  71.2023000  44.7863000  72.1543000
  71.7549014  44.3601244  71.4241593  71.3653000  46.2273000  72.4013000
  70.7921686  46.5143044  73.2829167  72.8393000  46.5783000  72.6393000
  72.8949954  47.6565451  72.7889156  73.1680708  46.0688601  73.5451039
  73.7353000  46.1823000  71.4843000  73.2413000  45.5923000  70.4953000
  74.9513000  46.4593000  71.5803000  70.7213000  47.1683000  71.3643000
  71.2133000  48.2833000  71.1353000  69.6103000  46.7263000  70.7693000
  69.3056544  45.7784273  70.9390874  68.8463000  47.5423000  69.8223000
  69.5001894  47.8751344  69.0162298  67.6943000  46.7413000  69.2173000
  67.1747330  46.2445888  70.0367067  67.0171932  47.4435632  68.7310359
  68.1583000  45.7013000  68.2063000  69.3803000  45.5523000  67.9993000
  67.2863000  45.0303000  67.6103000  68.3093000  48.8143000  70.4703000
  68.0903000  48.8613000  71.6843000  68.1083000  49.8433000  69.6513000
  68.2652857  49.7251258  68.6605984  67.6743000  51.1523000  70.1323000
  67.4134954  51.0868293  71.1886114  68.7863000  52.1863000  69.9673000
  69.0630395  52.1731033  68.9130987  68.3458079  53.1521442  70.2147102
  70.0113000  51.9643000  70.8093000  69.7418846  52.0645210  71.8607143
  70.3895353  50.9586040  70.6259541  71.1113000  52.9613000  70.4933000
  70.9313000  53.8763000  69.6843000  72.2623000  52.7893000  71.1333000
  73.0306841  53.4223496  70.9631953  72.3639053  52.0262448  71.7871536
  66.4543000  51.6623000  69.3853000  66.3323000  51.4743000  68.1813000
  65.5673000  52.3253000  70.1173000  65.6538656  52.3138539  71.1235180
  64.4413000  53.0263000  69.5323000  64.5121184  52.9942691  68.4450751
  63.1243000  52.3763000  69.9553000  63.0911974  51.3852342  69.5027605
  63.1618358  52.2786615  71.0402690  61.8853000  53.1523000  69.5613000
  61.5153000  53.2733000  68.2233000  62.1361066  52.8011231  67.4618884
  60.3843000  53.9763000  67.8543000  60.1101112  54.0700596  66.8035234
  59.6003000  54.5633000  68.8273000  58.4713000  55.2613000  68.4493000
  58.3362549  55.2698426  67.4988846  59.9413000  54.4523000  70.1673000
  59.3188827  54.9108379  70.9357010  61.0793000  53.7543000  70.5253000
  61.3581405  53.6683562  71.5755198  64.4993000  54.4883000  69.9593000
  64.2153000  54.8223000  71.1153000  64.8873000  55.3483000  69.0203000
  65.1734782  54.9990852  68.1168342  64.9963000  56.7873000  69.2753000
  64.9907903  56.9989753  70.3445345  66.2753000  57.4113000  68.6523000
  66.1553383  57.4586768  67.5699582  66.5073000  58.8223000  69.2023000
  66.6278221  58.7756751  70.2846130  67.4074189  59.2437935  68.7548298
  65.6519489  59.4527241  68.9593152  67.4973000  56.5233000  68.9083000
  67.3337832  55.5420584  68.4627337  68.3800030  56.9816999  68.4624250
  67.6487253  56.4134837  69.9821303  63.7453000  57.4953000  68.7653000
  63.4703000  57.5123000  67.5633000  62.9863000  58.0703000  69.6923000
  63.2545611  58.0174378  70.6645864  61.7173000  58.7043000  69.3593000
  61.6082048  58.7590014  68.2761540  60.5373000  57.9003000  69.9323000
  59.5931529  58.3206431  69.5858939  60.6095393  56.8600752  69.6147880
  60.4773000  57.8883000  71.4363000  61.2643000  57.0073000  72.1783000
  61.9253693  56.3152079  71.6566719  61.2123000  57.0053000  73.5673000
  61.8310441  56.3148089  74.1404305  60.3643000  57.8913000  74.2263000
  60.3210611  57.8950434  75.3154356  59.5753000  58.7683000  73.4983000
  58.9100396  59.4602054  74.0148227  59.6323000  58.7653000  72.1163000
  59.0116291  59.4545330  71.5437395  61.6763000  60.1513000  69.8343000
  62.5723000  60.5993000  70.5463000  60.6343000  60.8713000  69.4223000
  60.0107437  60.4859274  68.7274871  60.4033000  62.2333000  69.8763000
  60.8947462  62.3854118  70.8372588  60.9603000  63.2463000  68.8773000
  62.0057904  63.0107275  68.6784163  60.3908614  63.1805470  67.9501990
  60.8633000  64.5623000  69.3993000  61.2166589  65.1864817  68.7612291
  58.9213000  62.4983000  70.1373000  58.0883000  62.3883000  69.2343000
  58.6083000  62.8343000  71.3873000  59.3302043  62.8185357  72.0934905
  57.2583000  63.2273000  71.7853000  57.3558759  63.8694317  72.6606542
  56.8344904  63.8001907  70.9605085  56.3253000  62.0763000  72.1183000
  56.6313000  60.9083000  71.8553000  55.1783000  62.4193000  72.6963000
  55.0278043  63.3882146  72.9384878  54.1283000  61.4543000  73.0153000
  54.5693551  60.5273839  73.3819007  53.2133000  62.0233000  74.1013000
  52.9139829  63.0239649  73.7895657  52.3318516  61.3857518  74.1697178
  53.8873000  62.0973000  75.4523000  53.9433000  63.2043000  76.0403000
  54.3653000  61.0483000  75.9213000  53.2913000  61.1183000  71.7873000
  53.1943000  61.9313000  70.8733000  52.6903000  59.9133000  71.7523000
  52.8973000  58.7513000  72.6343000  52.2132497  58.8029802  73.4813564
  53.9248309  58.7409369  72.9978546  52.6033000  57.6053000  71.7313000
  52.2703801  56.7480486  72.3164355  53.4983447  57.3361910  71.1704287
  51.5233000  58.0943000  70.8133000  50.5631494  57.8708023  71.2783362
  51.5589316  57.6453460  69.8206921  51.7113000  59.6193000  70.7073000
  52.1239190  59.9468432  69.7530677  50.3783000  60.3233000  70.9533000
  50.1353000  60.8143000  72.0493000  49.5353000  60.3793000  69.9253000
  49.8461217  60.0710277  69.0151036  48.1743000  60.8903000  70.0553000
  47.9886726  61.1661970  71.0933378  47.9573000  62.1233000  69.1753000
  48.9879599  62.4409885  69.0174599  47.5415727  61.7602082  68.2353877
  47.1263000  63.3133000  69.6763000  47.7728421  64.0163973  70.2014080
  46.4783000  64.0123000  68.4813000  45.8312037  63.3099122  67.9559271
  45.8868771  64.8583007  68.8314463  47.2540840  64.3678415  67.8031777
  46.0633000  62.9393000  70.7173000  46.5467396  62.4962684  71.5879943
  45.5199317  63.8343391  71.0202145  45.3668882  62.2211852  70.2843789
  47.2073000  59.7873000  69.6483000  47.1403000  59.3943000  68.4803000
  46.4643000  59.2933000  70.6303000  46.5863796  59.6672309  71.5605535
  45.5303000  58.1893000  70.4463000  45.9773137  57.4119166  69.8266607
  45.1843000  57.5873000  71.8143000  46.1324322  57.4083492  72.3213712
  44.6225855  58.3498613  72.3538157  44.3753000  56.2913000  71.7753000
  43.5285385  56.4264022  71.1023637  45.0129013  55.4908642  71.3999747
  43.8643000  55.9243000  73.1703000  43.3704186  54.9540480  73.1174693
  44.7150448  55.8618954  73.8488561  42.8793000  56.9683000  73.6853000
  43.2780233  57.9530277  73.4415138  41.9331924  56.8208496  73.1644949
  42.6573000  56.8733000  75.1513000  43.5337893  57.0103307  75.6340927
  41.9997740  57.5839399  75.4389639  42.2874328  55.9610528  75.3773585
  44.2613000  58.6103000  69.7073000  43.7223000  57.8493000  68.9103000
  43.7883000  59.8203000  69.9783000  44.2727597  60.4095864  70.6402212
  42.5373000  60.3053000  69.4073000  41.7849938  59.5168499  69.4292321
  42.0193000  61.5013000  70.2223000  42.0288265  61.2226645  71.2760413
  42.6870586  62.3483154  70.0649364  40.6053000  61.9193000  69.8423000
  40.0263000  61.4343000  68.8713000  40.0473000  62.8373000  70.6133000
  39.1103059  63.1576845  70.4145649  40.5606673  63.2138490  71.3973699
  42.7103000  60.6703000  67.9343000  43.3173000  61.6893000  67.6083000
  42.1833000  59.8273000  67.0503000  41.8589674  58.9201588  67.3536191
  42.2043000  60.1123000  65.6153000  42.5356070  61.1382276  65.4546530
  43.1613000  59.1643000  64.8713000  43.3744125  59.6077368  63.8986510
  44.0819368  59.1028899  65.4516074  42.5903000  57.7673000  64.6773000
  41.6193000  57.3923000  65.3743000  43.1263000  57.0383000  63.8123000
  40.8033000  60.1343000  64.9853000  40.6443000  59.9073000  63.7903000
  39.7943000  60.4243000  65.8003000  39.9786297  60.5625064  66.7836722
  38.4033000  60.4683000  65.3413000  38.1227414  59.5034947  64.9187639
  37.4683000  60.7813000  66.5043000  37.8749359  61.6515633  67.0194584
  36.4970835  61.0328995  66.0782292  37.3073000  59.6413000  67.4893000
  36.7299315  58.8505086  67.0103475  38.3030776  59.2687927  67.7296424
  36.6143000  60.0723000  68.7543000  36.5393000  59.2453000  69.6853000
  36.1533000  61.2343000  68.8263000  38.1563000  61.4573000  64.2023000
  37.2553000  61.2463000  63.3873000  38.9523000  62.5263000  64.1483000
  39.6035546  62.7075114  64.8987193  38.8053000  63.5393000  63.0933000
  37.7677224  63.5659555  62.7604016  39.1953000  64.9393000  63.6003000
  38.9744539  65.6470146  62.8012591  38.5784342  65.1689402  64.4691164
  40.6593000  65.0453000  63.9783000  41.3403000  64.0033000  64.0653000
  41.1303000  66.1793000  64.1993000  39.5433000  63.1943000  61.7873000
  39.4583000  63.9453000  60.8113000  40.2613000  62.0693000  61.7853000
  40.3457105  61.5431596  62.6432922  40.9463000  61.5653000  60.5903000
  41.5355500  62.3665749  60.1443828  41.8843000  60.4023000  60.9383000
  42.4604069  60.6134497  61.8391973  41.2821046  59.5072279  61.0942061
  42.8763000  60.0703000  59.8623000  42.5143000  59.8313000  58.5503000
  41.5663848  59.8673736  58.2035217  43.5913000  59.5533000  57.8383000
  43.5140833  59.3410331  56.7719608  44.6403000  59.5933000  58.6403000
  44.2193000  59.9063000  59.9123000  44.9433252  59.9773065  60.7239938
  39.9113000  61.0893000  59.5873000  38.9683000  60.3823000  59.9453000
  40.1133000  61.4723000  58.3303000  40.9107504  62.0591458  58.1308401
  39.1733000  61.1933000  57.2513000  38.2167442  61.5827958  57.5997151
  39.5823000  61.9583000  55.9823000  40.5340631  61.5732919  55.6162182
  38.8185958  61.8263169  55.2158558  39.6846761  63.0185230  56.2136991
  38.9713000  59.7003000  56.9573000  37.9753000  59.3233000  56.3383000
  39.8913000  58.8503000  57.4173000  40.7163926  59.2015261  57.8820169
  39.8423000  57.4233000  57.0683000  39.6060178  57.3328006  56.0080737
  41.1753000  56.6913000  57.3413000  41.0984894  55.6442859  57.0481093
  41.9656943  57.1723635  56.7651449  41.6203000  56.7043000  58.7753000
  42.9453000  56.8313000  59.1363000  43.7088008  56.9285389  58.4823040
  43.0493000  56.8053000  60.4533000  44.0219345  56.8951449  60.9370447
  41.8393000  56.6623000  60.9613000  40.9283000  56.5913000  59.9343000
  39.8680900  56.4655741  60.1539563  38.6433000  56.6603000  57.6383000
  38.2853000  55.6003000  57.1193000  38.0193000  57.1993000  58.6843000
  38.3976842  58.0196899  59.1358365  36.8363000  56.5663000  59.2723000
  36.9551062  55.4834966  59.2332984  36.6283000  56.9863000  60.7403000
  36.4327881  58.0570067  60.7991350  35.7797630  56.4394147  61.1513980
  37.7993000  56.7113000  61.6483000  38.5363000  57.6373000  62.3323000
  38.2544114  58.6822289  62.2028307  39.5183000  57.0143000  63.0683000
  40.1976602  57.4824896  63.6508528  39.4353000  55.6593000  62.8733000
  40.2173000  54.6273000  63.3943000  41.0376106  54.8854738  64.0640279
  39.9003000  53.3393000  63.0263000  40.4842675  52.5079334  63.4211562
  38.8353000  53.0683000  62.1483000  38.5925559  52.0454921  61.8601353
  38.0583000  54.0993000  61.6203000  37.2379474  53.8400604  60.9510339
  38.3623000  55.4243000  61.9823000  35.5803000  56.8443000  58.4473000
  34.7413000  55.9613000  58.2803000  35.4473000  58.0673000  57.9443000
  36.0909405  58.7942467  58.2224631  34.3623000  58.4153000  57.0223000
  33.4059611  58.0829688  57.4261206  34.2913000  59.9393000  56.7753000
  35.2534952  60.2692845  56.3836484  33.1903000  60.2983000  55.7853000
  32.2276815  59.9690194  56.1765026  33.1717310  61.3780821  55.6375671
  33.3826693  59.8050038  54.8325390  34.0493000  60.6103000  58.0143000
  34.0049927  61.5571225  57.8621014  34.5453000  57.6923000  55.6923000
  33.6023000  57.1013000  55.1663000  35.7703000  57.7413000  55.1733000
  36.4850541  58.2520622  55.6716451  36.1093000  57.1643000  53.8753000
  35.4071951  57.5145682  53.1186891  37.5173000  57.5803000  53.4633000
  38.1807265  57.3607503  54.2998180  37.8004885  56.9699448  52.6057624
  37.6333000  59.0583000  53.0963000  36.8654710  59.2779528  52.3544833
  37.4461602  59.6437710  53.9964676  39.0013000  59.4183000  52.5323000
  40.0303000  58.9283000  53.0493000  39.0423000  60.1993000  51.5663000
  35.9763000  55.6443000  53.8383000  35.5943000  55.0893000  52.8123000
  36.2963000  54.9843000  54.9523000  36.7233806  55.4855196  55.7181201
  36.0963000  53.5373000  55.0933000  36.6268272  53.0216842  54.2928123
  36.6403000  53.0583000  56.4203000  36.1125236  53.5590108  57.2319901
  36.4973020  51.9810178  56.5046502  37.7037870  53.2890822  56.4822209
  34.6183000  53.1783000  54.9713000  34.2663000  52.1663000  54.3803000
  33.7663000  54.0243000  55.5403000  34.1353995  54.8017822  56.0688701
  32.3213000  53.8493000  55.4873000  32.0656431  52.8035909  55.6582716
  31.6483000  54.7013000  56.5693000  32.4469022  55.0562813  57.2207001
  31.1960563  55.5490657  56.0546457  30.5813000  53.9853000  57.4113000
  30.9664948  53.9186904  58.4287915  29.6899307  54.6125637  57.4011434
  30.2203000  52.5673000  56.9023000  29.9679937  52.6408406  55.8444568
  31.0966887  51.9305025  57.0228459  29.0463000  51.9643000  57.6633000
  28.9538930  50.9197910  57.3657055  29.2722212  52.0195258  58.7281985
  27.7593000  52.6763000  57.3893000  27.5495544  52.6248736  56.4026583
  27.0149961  52.2405707  57.9148965  27.8445743  53.6440837  57.6653836
  31.7643000  54.2053000  54.1033000  30.7823000  53.6143000  53.6623000
  32.3963000  55.1683000  53.4283000  33.1022223  55.7137067  53.9019081
  32.0583000  55.5193000  52.0473000  30.9960772  55.7552118  51.9830547
  32.8603000  56.7363000  51.5703000  33.8803869  56.6001036  51.9294274
  32.8526611  56.7095306  50.4806555  32.3263000  58.0893000  52.0513000
  31.3601009  58.2633467  51.5777306  32.1969393  58.0408940  53.1325145
  33.4363000  59.4483000  51.6483000  32.4153000  60.8533000  52.0663000
  32.1478799  60.8075095  53.1219935  32.9654201  61.7737972  51.8709710
  31.5087290  60.8370998  51.4613472  32.2753000  54.3433000  51.0993000
  31.5033000  54.1433000  50.1673000  33.3253000  53.5703000  51.3573000
  33.9577689  53.8457937  52.0949894  33.6383000  52.3643000  50.5893000
  33.4956198  52.5534435  49.5253610  35.1023000  51.9503000  50.8233000
  35.1304454  51.7576143  51.8957641  35.2560035  51.0163568  50.2827213
  36.2113000  52.9433000  50.4533000  35.9674359  53.9223693  50.8656765
  37.5273000  52.4793000  51.0103000  37.7720783  51.5004292  50.5979962
  38.3074963  53.1915259  50.7417319  37.4584076  52.4088449  52.0958369
  36.3143000  53.1303000  48.9353000  35.3682156  53.5111142  48.5505867
  37.1099526  53.8402056  48.7093083  36.5380737  52.1727360  48.4650921
  32.7133000  51.2033000  50.9433000  32.0853000  50.6063000  50.0583000
  32.6303000  50.8973000  52.2373000  33.1915417  51.4260759  52.8896061
  31.8533000  49.7643000  52.7483000  32.1396209  48.8517905  52.2253794
  32.1153000  49.5733000  54.2453000  33.1990915  49.6772939  54.2970739
  31.6453282  50.4158308  54.7526149  31.6943000  48.2663000  54.9283000
  30.6140731  48.1598044  54.8289552  32.3793000  47.0633000  54.3103000
  33.4596144  47.1688619  54.4096792  32.0547157  46.1571664  54.8218347
  32.1167732  46.9977071  53.2544223  31.9863000  48.3413000  56.4163000
  31.4306126  49.1701657  56.8548118  31.6843479  47.4091316  56.8937812
  33.0538759  48.4985254  56.5701207  30.3453000  49.8513000  52.4763000
  29.6803000  48.8163000  52.3523000  29.8153000  51.0753000  52.3823000
  30.3795975  51.8750922  52.6312983  28.4143000  51.3023000  52.0033000
  27.7671820  50.6462938  52.5855313  28.0043000  52.7563000  52.2683000
  28.8584278  53.3937695  52.0398324  27.1824782  52.9951359  51.5932694
  27.5653000  52.9933000  53.7043000  27.5573000  52.0373000  54.5073000
  27.2293000  54.1433000  54.0383000  28.1273000  50.9423000  50.5423000
  26.9683000  50.8553000  50.1293000  29.1893000  50.7363000  49.7713000
  30.1150395  50.8990436  50.1409218  29.0583000  50.4013000  48.3593000
  28.0063134  50.3327552  48.0823072  29.7153000  51.4923000  47.5153000
  30.7287543  51.6660647  47.8769841  29.7524382  51.1576462  46.4786093
  28.9503000  52.7963000  47.5753000  27.8753000  52.9143000  46.9923000
  29.4943000  53.7843000  48.2873000  29.0200364  54.6733539  48.3562718
  30.3780065  53.6388665  48.7542182  29.5963000  49.0023000  48.0243000
  29.7133000  48.6293000  46.8543000  29.9173000  48.2403000  49.0693000
  29.9118136  48.6444659  49.9948912  30.3713000  46.8653000  48.9193000
  30.5623874  46.6444015  47.8691625  31.6553000  46.5673000  49.7553000
  31.5282859  46.9869794  50.7532163  31.9043000  45.0493000  49.8643000
  32.0318812  44.6289594  48.8667342  32.8047540  44.8695394  50.4516409
  31.0525104  44.5749381  50.3516751  32.8673000  47.2703000  49.1273000
  33.0230364  46.8057987  48.1536032  32.5821062  48.3133626  48.9902434
  34.1463000  47.1993000  49.9293000  34.4323959  46.1564874  50.0663799
  34.9387960  47.7260821  49.3977457  33.9914647  47.6640496  50.9030216
  29.2203000  45.9363000  49.2853000  28.4783000  46.1873000  50.2393000
  29.0583000  44.8793000  48.4983000  29.6665057  44.7370060  47.7046139
  27.9573000  43.9573000  48.6943000  27.4563664  44.1838993  49.6354788
  26.9343000  44.0673000  47.5553000  27.4494191  43.8316635  46.6240498
  26.1625282  43.3205678  47.7420066  26.2963000  45.4353000  47.4463000
  26.9943000  46.5103000  46.8873000  28.0095293  46.3428007  46.5276432
  26.4213000  47.7693000  46.7853000  26.9833471  48.5972374  46.3531837
  25.1353000  47.9703000  47.2343000  24.5933000  49.2243000  47.1233000
  25.1943611  49.8589395  46.7263643  24.4083000  46.9233000  47.7853000
  23.3871184  47.0822045  48.1317650  24.9953000  45.6573000  47.8943000
  24.4341586  44.8323454  48.3332422  28.4413000  42.5313000  48.8463000
  29.4393000  42.1113000  48.2583000  27.7123000  41.8033000  49.6713000
  27.0247715  42.2774544  50.2392627  27.9163000  40.3923000  49.8813000
  28.9553660  40.0842202  49.7649904  27.4533000  40.0413000  51.3193000
  27.0325714  40.9424468  51.7654191  26.4433000  38.9623000  51.3433000
  26.8634861  38.0606272  50.8977336  26.1546373  38.7569848  52.3741340
  25.5659329  39.2724905  50.7757531  28.5863000  39.6733000  52.1153000
  28.2959882  39.4567943  53.0043696  27.1843000  39.6313000  48.7593000
  26.1963000  40.1443000  48.2213000  27.6893000  38.4343000  48.3623000
  28.8533000  37.7043000  48.8933000  28.8869103  37.8039450  49.9782154
  29.7693977  38.1091421  48.4632223  28.5903000  36.3053000  48.4553000
  27.9904324  35.7974772  49.2105310  29.5381992  35.7814126  48.3322942
  27.8763000  36.4003000  47.1803000  27.1970708  35.5524804  47.0911454
  28.5458133  36.4208012  46.3203981  27.0733000  37.7073000  47.2503000
  27.1842462  38.3122876  46.3504227  25.5983000  37.4193000  47.4883000
  24.8263000  37.3013000  46.5363000  25.2273000  37.3123000  48.7593000
  25.9425239  37.3048921  49.4723914  23.8403000  37.1523000  49.1713000
  23.3676045  36.3689633  48.5788122  23.7603000  36.7623000  50.6523000
  24.3762466  37.4789055  51.1956099  22.7181671  36.8814530  50.9487144
  24.2273000  35.3303000  50.9813000  23.8298606  35.0656321  51.9611437
  23.7894092  34.6796458  50.2243324  25.7493000  35.1573000  50.9843000
  26.4683000  36.0873000  51.4073000  26.2273000  34.0763000  50.5753000
  23.0483000  38.4323000  48.9203000  21.8653000  38.3793000  48.5953000
  23.7053000  39.5783000  49.0633000  24.6739783  39.5723747  49.3491786
  23.0643000  40.8663000  48.8173000  23.5031487  41.2766030  47.9078153
  22.0041730  40.6730065  48.6533862  23.2133000  41.8723000  49.9313000
  22.7123000  42.9963000  49.8523000  23.9253000  41.4513000  50.9673000
  24.3620569  40.5422701  50.9124602  24.0533000  42.2033000  52.2033000
  23.1886170  42.8402163  52.3897405  24.2403000  41.2283000  53.3893000
  25.1068599  40.5979288  53.1897844  24.4533000  41.9853000  54.6923000
  23.5868889  42.6155831  54.8927386  24.5819048  41.2749286  55.5089603
  25.3438735  42.6083266  54.6097417  23.0313000  40.2923000  53.4773000
  22.2646304  40.8187723  54.0457588  22.6809069  40.1317783  52.4577133
  23.3153000  38.9503000  54.1323000  23.6653191  39.1100027  55.1521439
  22.4029228  38.3542150  54.1510041  24.0815979  38.4230095  53.5640992
  25.2033000  43.2073000  52.1483000  26.3383000  42.8483000  51.8213000
  24.8973000  44.4693000  52.4513000  23.9349212  44.7755725  52.4624157
  25.9413000  45.4573000  52.7093000  26.7644068  45.3071256  52.0107000
  25.4343000  46.9213000  52.6043000  24.5810772  47.0430625  53.2715969
  26.5393000  47.9233000  52.9953000  27.3927324  47.8024470  52.3281056
  26.1547629  48.9398129  52.9120327  26.8525899  47.7369139  54.0225336
  24.9413000  47.2153000  51.1863000  25.7989633  47.1183780  50.5206270
  24.2016437  46.4540688  50.9382375  24.3273000  48.5873000  51.0203000
  25.0665538  49.3491198  51.2677556  24.0029259  48.7182790  49.9879603
  23.4692350  48.6848113  51.6853683  26.5103000  45.1673000  54.1013000
  25.7553000  45.0813000  55.0833000  27.8393000  44.9773000  54.1823000
  28.7903000  44.9743000  53.0593000  29.1582121  45.9847204  52.8809982
  28.3012690  44.6021175  52.1590623  29.8503000  44.0603000  53.5453000
  30.7932833  44.2568674  53.0351600  29.5636979  43.0201888  53.3899639
  29.9423000  44.3763000  55.0033000  30.5879261  45.2432434  55.1435676
  30.3229255  43.5414671  55.5917538  28.5123000  44.7153000  55.4403000
  27.9931160  43.8868661  55.9222166  28.5353000  45.9193000  56.3833000
  28.4033000  47.0713000  55.9503000  28.7003000  45.6273000  57.6703000
  28.6826179  44.6559175  57.9463485  28.8983000  46.6383000  58.7063000
  28.7117782  47.6281663  58.2897985  27.9523000  46.4213000  59.9023000
  28.2294628  47.1134229  60.6974395  26.4923000  46.6633000  59.5003000
  26.2142521  45.9711824  58.7054653  25.8459768  46.5032724  60.3632928
  26.3774708  47.6876968  59.1460035  28.0873000  45.0793000  60.3813000
  27.4974579  44.9447337  61.1266714  30.3453000  46.5663000  59.1983000
  30.9773000  45.5093000  59.1403000  30.8593000  47.6943000  59.6833000
  30.3023041  48.5366660  59.6667366  32.2243000  47.7783000  60.1873000
  32.9264204  47.5737442  59.3790407  32.5143000  49.1773000  60.7463000
  31.6802810  49.3109339  61.4352511  33.4445276  49.1132386  61.3108111
  32.5803000  50.3693000  59.7883000  31.7618628  50.3000607  59.0717337
  32.4623000  51.6703000  60.5683000  33.2807165  51.7404749  61.2847976
  32.5101911  52.5133754  59.8790750  31.5113360  51.6904168  61.1006187
  33.8533000  50.3613000  58.9303000  33.8847565  49.4491141  58.3344588
  33.8513165  51.2272147  58.2682659  34.7289651  50.4018824  59.5781138
  32.5083000  46.7313000  61.2613000  31.6343000  46.3863000  62.0543000
  33.7383000  46.2263000  61.2643000  34.3450607  46.4239951  60.4814479
  34.2343000  45.3563000  62.3183000  33.7359915  44.3874366  62.2852600
  35.7383000  45.1413000  62.1083000  35.9411535  44.6755840  61.1439047
  36.2241229  46.1161615  62.1497871  36.4043000  44.2843000  63.1483000
  35.8463000  43.0713000  63.5513000  34.9068496  42.7446925  63.1053623
  36.4763000  42.2773000  64.5143000  36.0176648  41.3433849  64.8391954
  37.6963000  42.6833000  65.0603000  38.1983654  42.0651180  65.8045319
  38.2703000  43.8823000  64.6503000  39.2221679  44.2048735  65.0721934
  37.6243000  44.6743000  63.6953000  38.0753510  45.6114603  63.3691352
  33.9283000  45.9843000  63.6823000  34.1603000  47.1833000  63.8923000
  33.3803000  45.1713000  64.5873000  33.2483711  44.2008464  64.3404927
  32.9593000  45.6133000  65.9223000  31.9038730  45.8680927  65.8261042
  33.0644721  44.7397480  66.5656856  33.6973000  46.7873000  66.5553000
  33.1123000  47.8523000  66.7433000  34.9823000  46.5943000  66.9153000
  35.7143000  45.3203000  66.8003000  36.0100522  45.1626630  65.7631012
  35.0719586  44.5009163  67.1229560  36.8853000  45.5173000  67.7073000
  37.7280123  44.9210167  67.3574696  36.6224924  45.2144600  68.7208687
  37.1853000  46.9573000  67.6503000  37.8076830  47.2223429  66.7956125
  37.6778132  47.2736933  68.5697703  35.8173000  47.6373000  67.5293000
  35.3729435  47.8405583  68.5036365  35.9573000  48.9543000  66.7453000
  36.3783000  49.9553000  67.3223000  35.6203000  48.9563000  65.4563000
  35.3269025  48.1019879  65.0044503  35.8043000  50.1533000  64.6283000
  36.3347875  50.9166164  65.1975365  36.6223000  49.8213000  63.3713000
  36.1153411  49.0126598  62.8448089  36.6421126  50.7092902  62.7394924
  38.0533000  49.3973000  63.6983000  38.5934866  50.2859068  64.0249148
  37.9921865  48.6865053  64.5223966  38.7883000  48.7583000  62.5323000
  39.9743000  49.0953000  62.3453000  38.2033000  47.9223000  61.8093000
  34.4973000  50.8623000  64.2823000  34.4663000  51.7243000  63.4093000
  33.4253000  50.4953000  64.9813000  33.4966766  49.7081964  65.6101662
  32.1263000  51.1493000  64.8343000  31.9880437  51.4697131  63.8016724
  30.9993000  50.1843000  65.2013000  31.2284439  49.7762923  66.1857399
  30.0785129  50.7651654  65.2546528  30.8243000  49.0543000  64.2173000
  30.4826513  49.4752643  63.2716965  31.7925630  48.5751682  64.0723806
  29.8223000  48.0293000  64.7043000  30.0816231  47.7120571  65.7143532
  28.8225945  48.4636800  64.7058674  29.8223000  46.8593000  63.8323000
  30.4159842  46.9120517  63.0169132  29.1103000  45.7513000  64.0293000
  28.3123000  45.6353000  65.0833000  28.2419975  46.3945582  65.7456326
  27.7789519  44.7882926  65.2182737  29.1993000  44.7483000  63.1623000
  29.8059771  44.8314519  62.3591010  28.6598620  43.9073781  63.3104750
  32.0433000  52.4113000  65.6923000  32.6433000  52.4843000  66.7633000
  31.3003000  53.3993000  65.2053000  30.9560198  53.3101762  64.2599813
  31.0923000  54.6793000  65.9073000  30.5992712  55.3832277  65.2368467
  30.2153000  54.4963000  67.1603000  30.7201539  53.7718753  67.7993857
  30.1767293  55.4612448  67.6657639  28.7913000  54.0153000  66.8703000
  28.8660431  53.1495149  66.2123255  28.3446184  53.7135337  67.8176710
  27.9213000  55.0753000  66.2153000  27.3533000  54.7953000  65.1373000
  27.8073000  56.1883000  66.7763000  32.3883000  55.4453000  66.2283000
  32.5003000  56.0963000  67.2723000  33.3593000  55.3523000  65.3213000
  33.2901322  54.6514840  64.5973027  34.5393000  56.2133000  65.3413000
  34.9180705  56.2873148  66.3606890  35.6463000  55.6523000  64.4483000
  35.2854744  55.7358028  63.4231505  36.5094179  56.3041318  64.5833656
  36.0523000  54.2043000  64.7293000  35.1557833  53.5905824  64.6414967
  36.7691983  53.9111640  63.9623384  36.6723000  54.0033000  66.1073000
  36.0382962  54.5050063  66.8383465  36.6900761  52.9335910  66.3158809
  38.0753000  54.5563000  66.1943000  38.6682303  54.1189513  65.3910190
  38.0280645  55.6373516  66.0631686  38.7073000  54.2433000  67.5033000
  38.7515569  53.2416139  67.6248153  39.6413496  54.6268567  67.5264437
  38.1582645  54.6488307  68.2477487  34.1243000  57.5993000  64.8553000
  34.7353000  58.6073000  65.2143000  33.0853000  57.6203000  64.0213000
  32.8296777  56.7539001  63.5695170  32.3723000  58.8413000  63.6363000
  32.4293038  59.5660188  64.4484776  32.9533000  59.4933000  62.3453000
  33.9282393  59.9194774  62.5818720  33.1043000  58.4713000  61.2233000
  32.1296316  58.0449971  60.9858407  33.5118748  58.9600491  60.3383671
  33.7794615  57.6774197  61.5426925  32.0873000  60.5473000  61.9053000
  32.4477840  60.9467323  61.1102494  30.8643000  58.5503000  63.5053000
  30.4623000  57.3913000  63.3393000  30.0493000  59.6043000  63.5843000
  30.4622110  60.5201381  63.6884368  28.5843000  59.4923000  63.6203000
  28.2889031  58.7802326  64.3908841  27.9433000  60.8533000  63.9373000
  28.3954281  61.5774197  63.2595610  26.8811364  60.7589720  63.7114445
  28.1183000  61.3323000  65.3913000  27.4623201  62.1882789  65.5497023
  27.8252229  60.5221325  66.0590098  29.5503000  61.7463000  65.7253000
  30.1793000  62.5183000  64.9933000  30.0703000  61.2283000  66.8363000
  31.0136166  61.4665023  67.1074364  29.5190226  60.5995678  67.4027719
  28.0123000  58.9133000  62.3243000  27.8293000  59.6423000  61.3413000
  27.7163000  57.6073000  62.3593000  27.8960945  57.1383931  63.2355988
  27.3893000  56.7803000  61.1743000  28.3859349  56.4825398  60.8484826
  26.6103000  55.5233000  61.5793000  25.6069898  55.8043921  61.8993874
  26.5431091  54.8466454  60.7274055  27.1262219  55.0239916  62.3994311
  26.7683000  57.5533000  59.9733000  27.5433000  58.0083000  59.1373000
  25.4453000  57.7033000  59.7933000  25.1855972  58.5790061  59.3622634
  24.3863000  56.7553000  60.1273000  24.5946187  56.1506103  61.0099397
  22.9703000  57.4273000  60.2743000  22.2179800  56.6406950  60.3323308
  22.8933000  58.3043000  61.5363000  23.6450690  59.0914692  61.4787789
  21.9026057  58.7532497  61.6075021  23.0776042  57.6903109  62.4178603
  22.5333000  58.1633000  58.9873000  22.9143086  57.5690149  58.1567830
  21.4436067  58.1380929  58.9815989  23.0133000  59.6183000  58.8393000
  24.1029785  59.6442643  58.8444504  22.6450310  60.0290907  57.8992318
  22.6322781  60.2133420  59.6692682  24.3773000  55.7873000  58.9463000
  24.9233000  56.1063000  57.8873000  23.7583000  54.6223000  59.0963000
  23.1954517  54.3985625  59.9045343  24.0593000  53.5563000  58.1463000
  25.1119158  53.6037657  57.8672907  23.7773000  52.1863000  58.7523000
  22.7482856  52.1828501  59.1117673  23.8901935  51.4376733  57.9681360
  24.7173000  51.8603000  59.9033000  25.7003000  52.6123000  60.1223000
  24.4693000  50.8443000  60.5883000  23.4103000  53.7313000  56.7793000
  22.3073000  54.2683000  56.6643000  24.1313000  53.2883000  55.7503000
  25.0171261  52.8393622  55.9343279  23.6983000  53.4223000  54.3623000
  24.3760367  52.8372709  53.7405983  22.6905252  53.0145217  54.2835215
  23.6903000  54.8563000  53.8693000  23.0493000  55.1663000  52.8663000
  24.4133000  55.7273000  54.5713000  24.9226158  55.3994950  55.3795330
  24.4673000  57.1513000  54.2493000  23.4611424  57.5308205  54.0712266
  25.0853000  57.9313000  55.4093000  24.7500248  57.4564499  56.3313668
  26.1674191  57.8328184  55.3231631  24.7123000  59.4003000  55.4333000
  24.6321676  59.7296212  54.3973332  23.7421615  59.4968128  55.9207585
  25.7303000  60.2593000  56.1593000  26.2163000  59.8453000  57.2343000
  26.0343000  61.3623000  55.6513000  25.2623000  57.4253000  52.9753000
  25.0213000  58.4193000  52.2943000  26.2083000  56.5413000  52.6623000
  26.3941118  55.7702245  53.2876127  27.0893000  56.7263000  51.5073000
  26.9162735  57.7061418  51.0622483  28.5563000  56.6363000  51.9373000
  28.7669802  55.6461057  52.3413152  29.2117066  56.8285380  51.0878373
  28.9343000  57.6263000  53.0053000  28.8753000  59.0003000  52.7613000
  28.5506706  59.3510221  51.7816523  29.2243000  59.9183000  53.7493000
  29.1708387  60.9879803  53.5467496  29.6413000  59.4673000  54.9953000
  29.9170961  60.1796859  55.7728234  29.7063000  58.0993000  55.2493000
  30.0335561  57.7417100  56.2255853  29.3533000  57.1883000  54.2563000
  29.4038811  56.1179003  54.4557643  26.7873000  55.7883000  50.3353000
  27.5813000  55.6743000  49.4003000  25.6233000  55.1403000  50.4033000
  25.0749464  55.2603105  51.2429459  25.1013000  54.2663000  49.3533000
  25.7850087  53.4356728  49.1780855  23.7483000  53.7023000  49.7853000
  23.3063100  54.4389627  50.4561741  23.1430674  53.6248835  48.8820834
  23.7973000  52.3583000  50.4753000  24.8392473  52.0666913  50.6072511
  23.3182867  52.4442229  51.4506284  23.0763000  51.3033000  49.6473000
  23.3770991  51.4142331  48.6055166  23.3717149  50.3177758  50.0072605
  21.6163000  51.4153000  49.7293000  21.1645995  51.9564655  49.0059703
  20.8573000  50.8573000  50.6753000  21.4093000  50.1413000  51.6523000
  22.4113771  50.0180456  51.6796820  20.8235230  49.7245699  52.3617371
  19.5373000  51.0183000  50.6493000  19.1125120  51.5632052  49.9125955
  18.9657747  50.5949168  51.3663804  24.9213000  55.0043000  48.0343000
  24.1873000  55.9923000  47.9603000  25.5893000  54.5123000  46.9963000
  26.2466321  53.7583644  47.1362819  25.4693000  55.0873000  45.6583000
  24.8678785  55.9952017  45.7041897  26.8493000  55.4413000  45.0853000
  27.3975996  54.5019635  45.1568098  26.7119248  55.7022351  44.0359474
  27.6413000  56.5493000  45.7873000  27.7572252  56.2872566  46.8389632
  29.0073000  56.7153000  45.1553000  28.8921809  56.9778226  44.1036687
  29.5522533  57.5070576  45.6693491  29.5621538  55.7806806  45.2373011
  26.8873000  57.8653000  45.7573000  25.9297729  57.7476739  46.2646514
  27.4739440  58.6323624  46.2628347  26.7156433  58.1627886  44.7228275
  24.7163000  54.1553000  44.7203000  24.7793000  52.9323000  44.8643000
  24.0033000  54.7493000  43.7653000  24.0209121  55.7572267  43.7030672
  23.1593000  54.0123000  42.8283000  22.9392534  53.0204659  43.2231972
  21.8363000  54.7603000  42.6163000  22.0041175  55.7882384  42.9376709
  21.6364281  54.7431638  41.5449188  20.6373000  54.1813000  43.3673000
  19.7453134  54.7105428  43.0320944  20.5544383  53.1270607  43.1030737
  20.7693000  54.3163000  44.8743000  21.8198717  54.2234452  45.1495745
  20.3998984  55.2958293  45.1778858  20.0063000  53.2873000  45.5823000
  19.4332370  52.6716292  45.0231509  20.0203000  53.1173000  46.9023000
  20.7593000  53.9053000  47.6753000  21.3147902  54.6389186  47.2589655
  20.7622912  53.7671906  48.6758081  19.2943000  52.1543000  47.4523000
  18.7326565  51.5525551  46.8670139  19.3060931  52.0267010  48.4541374
  23.8393000  53.7963000  41.4843000  24.7443000  54.5403000  41.1233000
  23.3933000  52.7653000  40.7633000  22.7684395  52.1189898  41.2236606
  23.7483000  52.5113000  39.3573000  23.7109283  51.4276555  39.2458674
  22.9455539  52.9637937  38.7751080  25.0803000  53.0153000  38.8363000
  26.1363000  52.5013000  39.2183000  25.0223000  54.0243000  37.9643000
  24.1180667  54.3707129  37.6771423  26.2193000  54.5663000  37.3023000
  26.8431205  53.7397033  36.9621749  25.8573000  55.4473000  36.0823000
  26.5415180  55.1560534  35.2853556  24.8392401  55.1748592  35.8040375
  25.9403000  56.9753000  36.2993000  24.9709640  57.3014822  36.6762533
  26.7040206  57.1592154  37.0549488  26.2843000  57.7613000  35.0203000
  27.2963000  58.5053000  35.0163000  25.5413000  57.6393000  34.0183000
  27.1373000  55.3113000  38.2643000  28.3313000  55.4493000  38.0003000
  26.5723000  55.7793000  39.3763000  25.5826624  55.6393486  39.5216632
  27.3153000  56.5593000  40.3663000  27.8868540  57.3396926  39.8638931
  26.3663000  57.2153000  41.3623000  25.7521162  56.4243094  41.7926619
  26.9785098  57.6651614  42.1439162  25.4743000  58.2693000  40.7533000
  26.0981945  58.9957335  40.2325785  24.8043339  57.7890774  40.0401143
  24.6423000  58.9973000  41.7823000  23.7703000  59.7813000  41.4303000
  24.9053000  58.7433000  43.0623000  24.3741898  59.2070332  43.7854700
  25.6347438  58.0880176  43.3044117  28.3553000  55.7383000  41.1153000
  29.4323000  56.2383000  41.4263000  28.0263000  54.4853000  41.4093000
  27.0948933  54.1524140  41.2049282  28.9513000  53.5813000  42.0843000
  29.3778641  54.0717482  42.9592873  28.2193000  52.3183000  42.5403000
  27.4086046  52.6450603  43.1915296  27.8021113  51.8584243  41.6444384
  29.0763000  51.3113000  43.2703000  29.9571718  51.0882446  42.6682933
  29.3873509  51.7326835  44.2262212  28.2973000  50.0423000  43.5103000
  27.3901729  50.2805308  44.0656967  28.0295629  49.6013880  42.5500850
  29.0703000  49.0673000  44.2733000  29.2605956  49.2983492  45.2379259
  29.5413000  47.9203000  43.7903000  29.3183000  47.5673000  42.5293000
  28.7841143  48.1750990  41.9248779  29.6839510  46.6927200  42.1807187
  30.2333000  47.1163000  44.5843000  30.3970302  47.3793380  45.5456030
  30.5938528  46.2441271  44.2245573  30.1263000  53.2313000  41.1703000
  31.2713000  53.1533000  41.6213000  29.8303000  53.0303000  39.8873000
  28.8592169  53.0169617  39.6099573  30.8473000  52.7663000  38.8673000
  31.4900859  51.9453771  39.1851222  30.1783000  52.3803000  37.5463000
  29.2921722  51.7973058  37.7972871  29.8765340  53.3079257  37.0599381
  31.0643000  51.5763000  36.6013000  31.6386052  52.2722257  35.9897759
  31.7457833  50.9700857  37.1981139  30.2323000  50.6643000  35.6923000
  29.3922737  51.2412294  35.3055092  30.8622142  50.3405263  34.8637602
  29.7043000  49.4333000  36.4453000  30.5526112  48.7894254  36.6774510
  29.2442643  49.7756230  37.3722743  28.7013000  48.6663000  35.6453000
  29.1275037  48.3486375  34.7864981  28.3837546  47.8694100  36.1784334
  27.9149583  49.2626238  35.4304423  31.7673000  53.9743000  38.6673000
  32.9833000  53.8203000  38.5303000  31.1743000  55.1683000  38.6543000
  30.1656826  55.2113279  38.6849407  31.9183000  56.4213000  38.5293000
  32.5864079  56.3761522  37.6692461  30.9663000  57.6293000  38.3533000
  30.3413593  57.7101572  39.2426882  31.7463000  58.9313000  38.1583000
  32.3711640  58.8513657  37.2687748  31.0477902  59.7593468  38.0377941
  32.3763380  59.1119299  39.0292337  30.1223000  57.4083000  37.2173000
  29.5314476  58.1568779  37.1071869  32.8213000  56.6233000  39.7423000
  33.9963000  56.9603000  39.5913000  32.2523000  56.3983000  40.9293000
  31.2545942  56.2412322  40.9327789  32.9553000  56.4303000  42.2153000
  33.2542524  57.4488227  42.4629656  32.0103000  55.9143000  43.3143000
  31.1177873  56.5344808  43.3973428  31.7219574  54.8972425  43.0486824
  32.6193000  55.8443000  44.6983000  33.2313000  56.9563000  45.2773000
  33.2786624  57.8895170  44.7160846  33.7783000  56.8843000  46.5573000
  34.2708483  57.7558410  46.9884765  33.6963000  55.7063000  47.2813000
  34.1194703  55.6470516  48.2840544  33.0703000  54.5953000  46.7233000
  33.0025097  53.6660732  47.2890227  32.5303000  54.6713000  45.4413000
  32.0302983  53.8049273  45.0082913  34.2483000  55.6203000  42.1773000
  35.3103000  56.1343000  42.5173000  34.1463000  54.3673000  41.7373000
  33.2284024  54.0108630  41.5125423  35.2893000  53.4513000  41.6483000
  35.8810627  53.4501268  42.5636768  34.8103000  51.9913000  41.3613000
  34.1357151  52.0125930  40.5053905  35.9823000  51.0633000  41.0613000
  36.6571314  51.0411277  41.9169938  35.6095946  50.0575958  40.8670061
  36.5192151  51.4268197  40.1851281  34.0093000  51.4633000  42.5423000
  33.1395342  52.0996364  42.7056568  33.6800395  50.4455692  42.3327501
  34.6336975  51.4659158  43.4357326  36.2953000  53.9203000  40.5943000
  37.5093000  53.9083000  40.8223000  35.7643000  54.3433000  39.4523000
  34.7619332  54.2845061  39.3431977  36.5523000  54.8243000  38.3303000
  37.2746450  54.0678559  38.0235277  35.6263000  55.1253000  37.1473000
  34.8139965  54.3999529  37.1934938  35.2279226  56.1269390  37.3089008
  36.2853000  55.0583000  35.7863000  36.9137280  55.9408457  35.6667497
  36.9082337  54.1640471  35.7672076  35.2783000  54.9973000  34.6523000
  35.6003000  55.4713000  33.5363000  34.1643000  54.4663000  34.8713000
  37.3733000  56.0563000  38.7013000  38.5313000  56.1663000  38.3073000
  36.7773000  56.9673000  39.4703000  35.8001148  56.8580411  39.7011051
  37.4663000  58.1753000  39.9243000  37.9190444  58.6787942  39.0701248
  36.4923000  59.1433000  40.6033000  35.9563317  58.4945154  41.2960595
  37.1117752  59.8417839  41.1658573  35.4833000  59.9263000  39.7513000
  35.1020442  59.2821674  38.9589377  34.3363000  60.3903000  40.6183000
  34.7167425  61.0349005  41.4106714  33.6221289  60.9456517  40.0103157
  33.8413371  59.5255805  41.0603094  36.1243000  61.1123000  39.0693000
  36.9266904  60.7671809  38.4172556  35.3764632  61.6391947  38.4766590
  36.5328598  61.7873912  39.8212506  38.6383000  57.8673000  40.8553000
  39.6143000  58.6133000  40.8903000  38.5353000  56.7693000  41.6013000
  37.6797171  56.2329097  41.5822562  39.5973000  56.3463000  42.5093000
  40.0794932  57.2231388  42.9414373  39.0353000  55.4873000  43.6453000
  38.3892479  54.7362524  43.1907196  39.8815369  54.9955458  44.1250508
  38.2473000  56.2713000  44.6863000  38.9079840  57.0399253  45.0873144
  37.4087668  56.7442491  44.1751413  37.6233000  55.2643000  46.0383000
  36.5393000  54.1263000  45.1643000  37.1185473  53.5591911  44.4356306
  36.0813298  53.4402964  45.8768750  35.7600532  54.6886694  44.6498914
  40.6963000  55.5923000  41.7733000  41.8793000  55.9033000  41.9303000
  40.2943000  54.6123000  40.9623000  39.3061698  54.4243223  40.8708540
  41.2343000  53.7233000  40.2833000  42.0848792  53.5224951  40.9346767
  40.5633000  52.3903000  39.9283000  39.4886798  52.5294696  40.0462940
  40.7897919  52.1845567  38.8821302  41.0213000  51.2153000  40.7883000
  41.0900611  50.3406880  40.1414410  42.0103006  51.4575299  41.1772787
  40.0763000  50.9153000  41.9513000  39.0662669  50.8843608  41.5426744
  40.3431498  49.9302301  42.3340895  40.1053000  51.8773000  43.0643000
  39.3409321  52.5366654  43.0971381  41.0503000  51.9503000  44.0043000
  40.9453000  52.8493000  44.9723000  40.1516927  53.4736689  44.9935370
  41.6593685  52.9059401  45.6843377  42.1053000  51.1433000  43.9793000
  42.1986789  50.4619832  43.2395785  42.8091398  51.2147986  44.7001302
  41.8863000  54.3343000  39.0463000  43.0863000  54.1583000  38.8203000
  41.0973000  55.0433000  38.2463000  40.1106798  55.1240532  38.4466968
  41.6103000  55.6603000  37.0183000  42.5291849  55.1585478  36.7149941
  40.5943000  55.5483000  35.8813000  39.6506205  55.9417706  36.2591216
  40.9535548  56.1828185  35.0711010  40.3823000  54.1363000  35.3623000
  41.3316580  53.7520702  34.9892213  40.0338525  53.5083887  36.1823084
  39.3553000  54.1223000  34.2423000  39.1607991  53.0886754  33.9561381
  38.4337084  54.5781190  34.6042357  39.8103000  54.8583000  33.0613000
  40.7734872  55.1621727  33.0557099  39.0473000  55.1473000  32.0103000
  37.7763000  54.7663000  31.9783000  37.3861184  54.2539935  32.7563748
  37.2051488  54.9904314  31.1760214  39.5553000  55.8213000  30.9853000
  40.5218849  56.1134881  31.0062706  38.9728006  56.0387068  30.1893557
  42.0023000  57.1163000  37.2113000  42.9903000  57.5743000  36.6363000
  41.2213000  57.8363000  38.0133000  40.4380425  57.3905741  38.4692994
  41.4513000  59.2543000  38.2633000  41.7667867  59.7084712  37.3239940
  40.5040147  59.6922245  38.5778981  42.4973000  59.5323000  39.3203000
  43.0383000  60.6383000  39.3743000  42.7803000  58.5263000  40.1523000
  42.2478064  57.6737027  40.0541790  43.7453000  58.6253000  41.2673000
  43.7684241  57.6792724  41.8082217  45.1623000  58.9363000  40.7613000
  45.1230629  59.8995658  40.2526953  45.8264796  59.0075863  41.6226267
  45.6843000  57.8843000  39.8083000  46.1803000  58.2693000  38.7273000
  45.5893000  56.6803000  40.1323000  43.3303000  59.6383000  42.3343000
  44.1803000  60.2633000  42.9743000  42.0223000  59.7893000  42.5183000
  41.3761775  59.2377055  41.9720687  41.4803000  60.7563000  43.4553000
  42.2179610  61.5334570  43.6552561  40.2213000  61.4133000  42.8723000
  39.5685375  60.5468168  42.7664359  39.8403223  62.0601613  43.6625699
  40.2583000  62.1883000  41.5523000  40.5223590  61.5152784  40.7365699
  38.8883000  62.7823000  41.2933000  38.6237292  63.4558379  42.1084367
  38.9035859  63.3367441  40.3549723  38.1508476  61.9821432  41.2299482
  41.3263000  63.2733000  41.5393000  42.3066026  62.8207105  41.6885284
  41.3077482  63.7906332  40.5800693  41.1302461  63.9864405  42.3399825
  41.1503000  60.0903000  44.7903000  40.7813000  58.9143000  44.8083000
  41.2623000  60.8433000  45.9073000  41.6873000  62.2553000  45.9913000
  40.8487926  62.9033334  45.7362345  42.5065592  62.4306657  45.2940481
  42.1093000  62.3993000  47.4093000  42.0070466  63.4353878  47.7320466
  43.1450467  62.0820659  47.5305133  41.1893000  61.5043000  48.1583000
  40.2517708  62.0341059  48.3269525  41.5894656  61.1621603  49.1127148
  40.9513000  60.3053000  47.2303000  41.6239056  59.4694543  47.4228146
  39.4993000  59.8263000  47.3353000  38.6773000  60.1633000  46.4823000
  39.1953000  59.0523000  48.3763000  39.9257610  58.7657612  49.0122415
  37.8573000  58.4883000  48.5573000  37.4833436  58.0216123  47.6460051
  37.8163000  57.4373000  49.7083000  38.1363677  57.9184166  50.6325201
  36.4013000  56.8733000  49.8893000  36.0807014  56.3915878  48.9655734
  36.4015039  56.1428057  50.6982984  35.7148025  57.6841755  50.1328237
  38.8363000  56.3053000  49.4493000  39.8401392  56.7261527  49.3919244
  38.7920225  55.5822607  50.2637650  38.5970922  55.8080380  48.5092942
  36.7973000  59.5743000  48.7503000  35.7213000  59.5003000  48.1523000
  37.1123000  60.5843000  49.5573000  38.0117961  60.5913524  50.0165998
  36.1653000  61.6593000  49.8673000  35.2367279  61.2250318  50.2377918
  36.7243000  62.6143000  50.9393000  36.9149512  62.0679150  51.8629962
  37.6505125  63.0704860  50.5898366  35.7863000  63.7533000  51.2943000
  34.8063000  63.7433000  52.2423000  34.6823736  62.8189291  52.8064636
  34.1603000  64.9603000  52.2783000  33.3984151  65.2018085  52.8957986
  34.7163000  65.7873000  51.3423000  34.4013000  67.1133000  51.0023000
  33.5919687  67.6103642  51.5370978  35.1413000  67.7043000  50.0073000
  34.9258553  68.7333108  49.7195149  36.1773000  67.0113000  49.3453000
  36.7575095  67.4898168  48.5563272  36.4893000  65.6953000  49.6803000
  37.2979235  65.2019335  49.1410244  35.7483000  65.0633000  50.6983000
  35.7863000  62.4363000  48.6193000  34.6013000  62.6773000  48.3673000
  36.7993000  62.8223000  47.8453000  37.7443062  62.6339369  48.1479250
  36.6053000  63.5903000  46.6183000  35.9797146  64.4588113  46.8242859
  37.9463000  64.0743000  46.0633000  38.4061894  64.5295074  46.9404472
  38.5314712  63.2077998  45.7553194  37.9053000  65.0953000  44.9203000
  37.2898796  64.6895951  44.1173292  37.3183000  66.4453000  45.3863000
  37.9334934  66.8518752  46.1890032  37.3047371  67.1442432  44.5500015
  36.3017069  66.2941233  45.7493212  39.2883000  65.2763000  44.3123000
  39.6410509  64.3224133  43.9201694  39.2375053  66.0047687  43.5030692
  39.9784996  65.6315656  45.0774862  35.8363000  62.8103000  45.5573000
  34.9243000  63.3523000  44.9313000  36.2103000  61.5443000  45.3633000
  37.0347630  61.2030631  45.8364992  35.5153000  60.6443000  44.4483000
  35.5214451  61.0664340  43.4433800  36.1983000  59.2793000  44.4083000
  36.1279474  58.8237691  45.3960456  35.6828907  58.6513174  43.6816012
  37.5563000  59.4033000  44.0433000  37.9633884  58.5340785  44.0250541
  34.0443000  60.4773000  44.8253000  33.1813000  60.4543000  43.9453000
  33.7623000  60.3613000  46.1233000  34.5101720  60.2948975  46.7988572
  32.3863000  60.2413000  46.5993000  31.9007601  59.4224692  46.0683891
  32.3093000  59.9613000  48.1123000  32.7797833  58.9897029  48.2631103
  32.8441466  60.7166816  48.6880064  30.8693000  59.9013000  48.5743000
  30.1093000  58.7423000  48.3963000  30.5783829  57.8664668  47.9479955
  28.7743000  58.6953000  48.7813000  28.1969890  57.7805556  48.6469254
  28.1783000  59.8143000  49.3343000  26.8623000  59.7603000  49.7163000
  26.4594869  58.9041102  49.5541877  28.8983000  60.9833000  49.5063000
  28.4270422  61.8676859  49.9351101  30.2423000  61.0233000  49.1243000
  30.8185827  61.9394329  49.2535238  31.5673000  61.4803000  46.2613000
  30.4383000  61.3713000  45.7893000  32.1443000  62.6503000  46.5183000
  33.0489115  62.6579836  46.9674307  31.4803000  63.9263000  46.2793000
  30.5045281  63.9331644  46.7650174  32.3183000  65.0773000  46.8473000
  33.3639606  64.8580196  46.6314083  32.0226451  65.9864340  46.3236938
  32.1393000  65.2763000  48.3573000  32.2692327  64.3178631  48.8599102
  32.8923397  65.9785411  48.7149182  30.7493000  65.8243000  48.6603000
  30.5496357  66.6293086  47.9530558  30.0338832  65.0171735  48.5027405
  30.6133000  66.3513000  50.0783000  31.4291754  67.0547225  50.2445671
  29.6613329  66.8785479  50.1404889  30.6583000  65.2883000  51.1133000
  31.5405109  64.7998998  51.0561265  30.5628919  65.7051050  52.0283251
  29.9021161  64.6366236  50.9596679  31.1493000  64.1593000  44.8073000
  30.0593000  64.6363000  44.4823000  32.0783000  63.8043000  43.9233000
  32.9889991  63.5061084  44.2423740  31.8553000  63.9323000  42.4813000
  31.3821226  64.8808578  42.2274487  33.1873000  63.8113000  41.6833000
  33.6278688  62.8367186  41.8935132  32.9563000  63.9513000  40.1823000
  32.5161443  64.9258868  39.9712444  33.9076068  63.8615805  39.6578323
  32.2798149  63.1666327  39.8435274  34.1903000  64.8483000  42.1643000
  34.3960326  64.6917456  43.2231989  35.1155904  64.7502769  41.5965599
  33.7791909  65.8471993  42.0183879  30.8133000  62.9073000  42.0003000
  29.8463000  63.2703000  41.3263000  31.0053000  61.6393000  42.3703000
  31.8439403  61.3987837  42.8791552  30.0983000  60.5583000  41.9753000
  30.0896733  60.5645292  40.8853523  30.6373000  59.2243000  42.4473000
  30.6435432  59.1993765  43.5369971  30.0037922  58.4217086  42.0696557
  31.6531117  59.0901788  42.0754973  28.6463000  60.7483000  42.4483000
  27.7163000  60.5033000  41.6903000  28.4643000  61.1783000  43.6983000
  29.2676265  61.3125208  44.2955861  27.1293000  61.3723000  44.2743000
  26.4745045  60.5603293  43.9580001  27.1873000  61.3863000  45.8033000
  26.1891063  61.5967749  46.1872386  27.5088871  60.4035518  46.1481009
  28.0863000  62.3653000  46.2713000  28.1027230  62.3519821  47.2310670
  26.4243000  62.6303000  43.7653000  25.2313000  62.8043000  43.9863000
  27.1663000  63.5023000  43.0933000  28.1694211  63.3869315  43.0701172
  26.5883000  64.6853000  42.4513000  25.7268113  64.9952303  43.0428062
  27.6003000  65.8303000  42.4253000  28.4647871  65.5383581  41.8290349
  27.1382819  66.7143393  41.9858526  27.9206055  66.0559648  43.4424426
  26.0773000  64.3713000  41.0363000  25.5443000  65.2503000  40.3503000
  26.2293000  63.1133000  40.6153000  26.7208496  62.4580235  41.2061392
  25.7133000  62.6373000  39.3293000  25.6039837  61.5551753  39.4011003
  24.7337159  63.0919042  39.1814849  26.5943000  62.9663000  38.1403000
  26.1423000  62.9393000  36.9933000  27.8553000  63.2793000  38.4273000
  28.1285253  63.3262621  39.3985064  28.8443000  63.6263000  37.4133000
  28.3712888  64.0582876  36.5314007  29.8903000  64.6353000  37.9903000
  30.3188366  64.2077095  38.8967343  31.0033000  64.9213000  36.9883000
  30.5755571  65.3493696  36.0817168  31.7119487  65.6262358  37.4230220
  31.5192280  63.9930521  36.7427939  29.2033000  65.9483000  38.4063000
  29.0619516  66.5356964  37.4990587  28.2311847  65.6820879  38.8212970
  29.9793000  66.7653000  39.4213000  30.9514162  67.0322990  39.0068105
  29.4243717  67.6729571  39.6586024  30.1206513  66.1786892  40.3290485
  29.5163000  62.3473000  36.8983000  29.8483000  61.4563000  37.6853000
  29.6833000  62.2553000  35.5753000  29.2944517  62.9788200  34.9875797
  30.4123000  61.1513000  34.9323000  30.1076382  60.2022977  35.3735199
  30.1153000  61.1113000  33.4383000  30.4392846  62.0530622  32.9953360
  30.6777097  60.2894613  32.9951560  28.7393000  60.9253000  33.1923000
  28.5835262  60.9043356  32.2452547  31.9153000  61.3033000  35.0993000
  32.4143000  62.4173000  35.2743000  32.6373000  60.1883000  35.0063000
  32.1745278  59.2998531  34.8774460  34.0843000  60.1923000  35.2143000
  34.3087223  60.5959943  36.2016017  34.6613000  58.7693000  35.1223000
  34.2967062  58.2271022  35.9947633  34.2749011  58.3014567  34.2168064
  36.1693000  58.7333000  35.1023000  36.9053000  58.9793000  36.2543000
  36.3752386  59.1833616  37.1846189  38.2943000  58.9683000  36.2343000
  38.8642695  59.1614884  37.1430986  38.9533000  58.7033000  35.0483000
  40.3253000  58.6903000  35.0073000  40.7277985  58.8779786  35.8584001
  38.2433000  58.4553000  33.8943000  38.7668873  58.2454865  32.9615969
  36.8573000  58.4733000  33.9223000  36.2912395  58.2819137  33.0106823
  34.8343000  61.1513000  34.2793000  35.8243000  61.7633000  34.6833000
  34.3593000  61.2853000  33.0443000  33.5625447  60.7355594  32.7560890
  35.0573000  62.0893000  32.0273000  36.0928310  62.2411824  32.3317775
  35.0453000  61.3863000  30.6613000  34.0371395  61.0049345  30.4992139
  35.2749484  62.1374070  29.9055223  36.0503000  60.2333000  30.5573000
  35.9291527  59.5977373  31.4345025  35.8176849  59.6606840  29.6594675
  37.5133000  60.7373000  30.4833000  37.6602492  61.2110795  29.5127137
  37.6584309  61.4747714  31.2727127  38.5293000  59.5963000  30.6553000
  39.5123847  59.9907591  30.3983037  38.5190545  59.3032468  31.7051162
  38.2333000  58.4083000  29.8053000  38.2431708  58.6795445  28.8324543
  38.9335836  57.6979846  29.9639030  37.3225738  58.0423750  30.0435766
  34.5713000  63.5473000  31.9153000  35.1163000  64.3413000  31.1423000
  33.5583000  63.8793000  32.7093000  33.1011961  63.1481485  33.2352020
  33.0533000  65.2393000  32.8353000  33.1473532  65.7707945  31.8883223
  31.5733000  65.1893000  33.2233000  31.0645413  64.5432910  32.5078028
  31.5107480  64.7486909  34.2183130  30.9123000  66.5503000  33.2323000
  31.5773000  67.5693000  32.9463000  29.7043000  66.5993000  33.5283000
  33.8643000  66.0003000  33.8893000  33.7063000  65.7723000  35.0933000
  34.7213000  66.9083000  33.4253000  34.7544441  67.0820438  32.4309088
  35.6753000  67.6103000  34.2843000  35.7207404  67.1268553  35.2601666
  37.0743000  67.5843000  33.6593000  37.0297747  68.1916695  32.7552983
  37.7511559  68.0494613  34.3759527  37.5823000  66.1953000  33.3113000
  36.8398990  65.7123013  32.6759625  38.5160849  66.3043521  32.7597065
  37.8183000  65.3543000  34.5333000  38.8264796  65.5414314  34.9029684
  37.0938304  65.6310187  35.2992438  37.6803000  63.9283000  34.2523000
  36.7661678  63.5247448  34.3992861  38.6593000  63.1403000  33.8213000
  39.8753000  63.6223000  33.6003000  40.0638978  64.6014935  33.7606461
  40.6069066  63.0078598  33.2727109  38.4163000  61.8593000  33.6133000
  37.4917146  61.4898153  33.7827784  39.1561245  61.2548001  33.2856747
  35.2543000  69.0503000  34.5803000  36.0563000  69.8653000  35.0433000
  33.9903000  69.3523000  34.3053000  33.4102476  68.6412710  33.8833091
  33.3983000  70.6613000  34.5713000  33.8661139  71.4239591  33.9487244
  31.9123000  70.6143000  34.2483000  31.6220227  69.5636635  34.2494615
  31.3970236  71.1339650  35.0560986  31.5403000  71.2293000  32.9473000
  32.4093960  71.1650099  32.2925941  30.7146392  70.6675510  32.5104688
  31.1363000  72.6753000  33.1063000  32.0123000  73.5613000  32.8793000
  29.9503000  72.9153000  33.4753000  33.5533000  71.1073000  36.0173000
  33.7483000  72.2903000  36.2943000  33.4433000  70.1523000  36.9343000
  33.2598088  69.2044708  36.6375674  33.4563000  70.4383000  38.3613000
  32.7460322  71.2334434  38.5879403  33.0613000  69.1883000  39.1543000
  32.9469416  69.4521334  40.2056864  32.1222781  68.7825749  38.7778362
  34.0603000  68.0773000  39.0983000  34.0913000  67.0423000  38.2053000
  33.3077369  67.0198290  37.4479205  35.1623000  66.2153000  38.4763000
  35.4095040  65.3842864  37.9582208  35.8393000  66.7073000  39.5623000
  36.9813000  66.2233000  40.2063000  37.4460078  65.3130839  39.8272855
  37.4463000  66.9283000  41.2793000  38.3331191  66.5778614  41.8073574
  36.8063000  68.1023000  41.7233000  37.1923653  68.6620379  42.5752076
  35.6693000  68.5803000  41.0923000  35.2032190  69.4860224  41.4802899
  35.1713000  67.8793000  39.9833000  34.8003000  71.0163000  38.8273000
  34.8763000  71.6353000  39.8873000  35.8433000  70.8293000  38.0163000
  35.7130780  70.2707750  37.1849208  37.1873000  71.3443000  38.3053000
  37.4332156  71.1592639  39.3509512  38.2373000  70.6543000  37.4253000
  37.9621411  70.7762707  36.3776789  39.2096467  71.1144933  37.6009818
  38.4713000  68.8653000  37.6813000  39.4170633  68.7153146  36.7582970
  37.2873000  72.8683000  38.1213000  38.3073000  73.4683000  38.4723000
  36.2333000  73.4833000  37.5833000  35.4105001  72.9467868  37.3482399
  36.2643000  74.9023000  37.2203000  37.1349425  75.3797314  37.6698999
  36.3483000  75.0653000  35.6923000  35.3827574  74.8539880  35.2327632
  36.6513523  76.0834152  35.4479625  37.3473000  74.1493000  35.0363000
  38.7153000  74.4153000  35.1123000  39.0549687  75.2992604  35.6520584
  39.6413000  73.5693000  34.5103000  40.7069469  73.7893115  34.5742718
  39.2053000  72.4433000  33.8273000  39.9260727  71.7760372  33.3547040
  37.8423000  72.1663000  33.7463000  37.4967682  71.2835342  33.2083107
  36.9233000  73.0153000  34.3513000  35.8572855  72.7957577  34.2920188
  35.0963000  75.7293000  37.7713000  35.1343000  76.9623000  37.7303000
  34.0783000  75.0543000  38.3003000  34.1372083  74.0496533  38.3858226
  32.8263000  75.7123000  38.6853000  32.7706781  76.7131270  38.2571053
  31.5983000  74.9023000  38.2093000  30.6921175  75.4120040  38.5366155
  31.5893000  74.7763000  36.6953000  32.4950194  74.2662457  36.3672502
  30.7165786  74.2027212  36.3831082  31.5498378  75.7694065  36.2477704
  31.6243000  73.6013000  38.8113000  30.8623431  73.0971038  38.5166677
  32.7013000  75.9853000  40.1913000  31.6293000  76.3813000  40.6753000
  33.7933000  75.7893000  40.9243000  34.6437627  75.4687128  40.4838044
  33.8063000  76.0243000  42.3623000  32.9842545  75.4666536  42.8110437
  34.7525902  75.6611768  42.7632686  33.6543000  77.4913000  42.7093000
  33.9033000  78.3693000  41.8763000  33.2283000  77.7643000  43.9393000
  32.9206816  77.0225770  44.5519314  33.1283000  79.1423000  44.4153000
  32.4799580  79.7086533  43.7467226  32.5463000  79.2053000  45.8313000
  32.4443431  80.2592542  46.0899204  31.5595121  78.7438532  45.7936628
  33.3943000  78.5043000  46.8843000  33.2634121  77.4326657  46.7340697
  34.4380520  78.7694622  46.7158662  33.0043000  78.8663000  48.3023000
  32.8233000  80.0703000  48.5873000  32.8963000  77.9423000  49.1363000
  34.4993000  79.8243000  44.3713000  35.5373000  79.1583000  44.3033000
  34.4813000  81.1513000  44.4213000  33.5832500  81.6074483  44.4956925
  35.6743000  81.9853000  44.3153000  36.0762932  81.9605916  43.3024376
  35.2873000  83.4223000  44.6513000  34.2071310  83.4988512  44.5269047
  35.5444265  83.5851884  45.6979391  35.9613000  84.4573000  43.8053000
  37.0412339  84.3412019  43.8967598  35.6674534  84.3114164  42.7658414
  35.5613000  85.8583000  44.2543000  35.6981270  85.9244030  45.3336553
  36.2162845  86.5763880  43.7608991  34.1733000  86.1943000  43.9363000
  33.5032634  86.1149446  44.6878671  33.7413000  86.5893000  42.7373000
  32.4543000  86.8803000  42.5663000  31.8140919  86.8005134  43.3433893
  32.1234577  87.1796460  41.6601902  34.5813000  86.6923000  41.7113000
  35.5582462  86.4696036  41.8381168  34.2383926  86.9927429  40.8100524
  36.8423000  81.5353000  45.2103000  37.9993000  81.5063000  44.7753000
  36.5223000  81.1923000  46.4553000  35.5603174  81.2968949  46.7446938
  37.4983000  80.7473000  47.4453000  38.3288951  81.4512260  47.4972534
  36.8373000  80.6683000  48.8233000  35.8342154  80.2591891  48.7026818
  37.4262621  80.0043402  49.4560567  36.7313000  82.0163000  49.5033000
  37.1513000  83.0433000  48.9603000  36.1683000  82.0233000  50.7053000
  36.0697916  82.8935359  51.2083759  35.8409999  81.1583580  51.1113182
  38.1783000  79.4113000  47.1383000  39.2053000  79.0823000  47.7503000
  37.6023000  78.6423000  46.2123000  36.7245955  78.9344728  45.8068753
  38.1513000  77.3393000  45.8183000  38.6484747  76.8795368  46.6724278
  37.0433000  76.4013000  45.3343000  36.4081391  76.9371472  44.6289365
  37.5097606  75.5541880  44.8313927  36.1843000  75.8813000  46.4563000
  36.0813000  76.4953000  47.5183000  35.5493000  74.7423000  46.2233000
  34.9575599  74.3423333  46.9374219  35.6598220  74.2791075  45.3326045
  39.2423000  77.4263000  44.7573000  39.7733000  76.4033000  44.3273000
  39.5693000  78.6463000  44.3403000  39.0202918  79.4404707  44.6369180
  40.6593000  78.8723000  43.3913000  40.4624406  78.3143634  42.4758480
  40.7963000  80.3593000  43.0393000  39.8687252  80.6597343  42.5520182
  40.9050677  80.9018986  43.9783721  41.9843000  80.6823000  42.1213000
  42.0807874  81.7647476  42.0370490  42.8872597  80.2716316  42.5730935
  41.8303000  80.0983000  40.7263000  40.7823000  80.2353000  40.0993000
  42.8723000  79.4543000  40.2353000  42.8216002  79.0474118  39.3122762
  43.7156516  79.3712977  40.7848180  41.9863000  78.3243000  43.9263000
  42.4533000  78.7103000  45.0043000  42.5753000  77.4203000  43.1573000
  42.0819010  77.0655404  42.3505768  43.8373000  76.8073000  43.5143000
  43.9545950  76.8275034  44.5977818  43.9253000  75.3453000  43.0133000
  43.6133292  75.3116821  41.9694396  45.3553000  74.8143000  43.1353000
  45.6678286  74.8471761  44.1790172  45.3931333  73.7854019  42.7774758
  46.0249628  75.4315581  42.5364316  42.9713000  74.4743000  43.8383000
  43.3842825  74.4229926  44.8457293  42.0139296  74.9947264  43.8647152
  42.7693000  73.0773000  43.3063000  43.7262310  72.5560587  43.2800251
  42.0796188  72.5371499  43.9548961  42.3558800  73.1277927  42.2990095
  45.0293000  77.6523000  43.0673000  45.1303000  78.0733000  41.9103000
  45.9113000  77.9143000  44.0243000  45.7267397  77.5665727  44.9544197
  47.1123000  78.7003000  43.8093000  47.0610924  79.2044554  42.8442589
  47.2493000  79.7583000  44.9073000  46.7933379  79.2049578  45.7282813
  48.3179879  79.8668488  45.0922958  46.6033000  81.1493000  44.8063000
  47.3912767  81.8411254  44.5086908  45.4533000  81.2453000  43.8293000
  44.6646810  80.5540475  44.1265354  45.0620430  82.2626554  43.8266973
  45.8029807  80.9884993  42.8293614  46.1693000  81.6203000  46.1953000
  47.0393495  81.6736758  46.8497191  45.7119563  82.6067336  46.1185749
  45.4468739  80.9166158  46.6088554  48.3363000  77.7923000  43.8023000
  48.3803000  76.7773000  44.4983000  49.3203000  78.1573000  42.9923000
  49.1879737  78.9536506  42.3853281  50.5853000  77.4483000  42.9313000
  50.7350450  76.8714976  43.8439744  50.5893000  76.4893000  41.7413000
  49.8017322  75.7591522  41.9276344  50.3338915  77.0823075  40.8631152
  51.9113000  75.7613000  41.4973000  52.6983880  76.5088851  41.3987615
  52.1040407  75.1451408  42.3755358  51.8893000  74.8763000  40.2483000
  51.2823000  75.2713000  39.2223000  52.4973000  73.7843000  40.2953000
  51.6753000  78.4993000  42.7873000  51.6793000  79.2563000  41.8163000
  52.5873000  78.5523000  43.7593000  52.5573352  77.8683866  44.5019062
  53.6153000  79.6063000  43.8213000  54.2070127  79.4839880  44.7285018
  54.5543000  79.5353000  42.6103000  53.9438013  79.7287320  41.7282713
  55.2824632  80.3374305  42.7305713  55.2803000  78.2153000  42.4423000
  54.7390823  77.4526196  43.0022132  55.2672513  77.9644161  41.3816464
  56.7093000  78.2763000  42.9273000  57.5563000  77.5533000  42.3603000
  56.9953000  79.0493000  43.8673000  52.9653000  80.9943000  43.8943000
  53.4473000  81.9493000  43.2753000  51.8553000  81.0793000  44.6323000
  51.4697908  80.2222968  45.0024723  51.0923000  82.3243000  44.8163000
  50.2773188  82.1532943  45.5196220  51.9923000  83.4423000  45.3693000
  52.7002308  83.7433957  44.5971118  51.3622540  84.2912026  45.6348306
  52.7683000  83.0133000  46.5963000  52.2603000  82.2663000  47.4313000
  54.0103000  83.4773000  46.7093000  54.5709929  83.2211051  47.5093547
  54.3866159  84.0835520  45.9944954  50.3233000  82.8123000  43.5793000
  49.7363000  83.8953000  43.5983000  50.3213000  82.0093000  42.5173000
  50.8170100  81.1307258  42.5670820  49.6433000  82.3533000  41.2673000
  49.2871882  83.3825769  41.3105738  50.6003000  82.2183000  40.0893000
  51.1040475  81.2588030  40.2063612  49.9851058  82.1977280  39.1897374
  51.6383000  83.3243000  39.9683000  51.2008217  84.1386515  39.3907663
  51.8760297  83.6779031  40.9715704  53.1583000  82.7693000  39.1573000
  52.5123000  81.9593000  37.6863000  51.9473718  82.6785428  37.0933035
  53.3392537  81.5695768  37.0926974  51.8583615  81.1383725  37.9804832
  48.4433000  81.4523000  41.0293000  48.4683000  80.2753000  41.3863000
  47.4063000  82.0113000  40.4093000  47.4227895  83.0023158  40.2150964
  46.2113000  81.2553000  40.0483000  45.8473729  80.7090247  40.9184952
  45.0983000  82.1923000  39.5563000  45.4774217  82.7026085  38.6708898
  44.2511209  81.5651311  39.2787270  44.6493000  83.2273000  40.5873000
  44.4924234  82.6948809  41.5253941  45.4561798  83.9496762  40.7106563
  43.3713000  83.9563000  40.1983000  43.1763000  84.2703000  39.0043000
  42.5613000  84.2253000  41.1053000  46.5403000  80.2093000  38.9783000
  47.0463000  80.5433000  37.8973000  46.2563000  78.9473000  39.2913000
  45.9119204  78.7298091  40.2155292  46.4843000  77.8443000  38.3593000
  47.4725363  77.9097433  37.9041019  46.3513000  76.4593000  39.0653000
  45.3711612  76.4024737  39.5387955  46.5003000  75.3183000  38.0703000
  47.4804438  75.3741937  37.5967021  46.4029790  74.3659603  38.5915275
  45.7243916  75.3960217  37.3087049  47.3873000  76.3223000  40.1743000
  47.2371418  77.1106506  40.9119028  47.2791287  75.3501164  40.6551926
  48.3877578  76.4079981  39.7502235  45.5153000  77.9273000  37.1813000
  44.3013000  77.9923000  37.3703000  46.0723000  77.9463000  35.9733000
  47.0732971  78.0559541  35.8953251  45.2903000  77.8363000  34.7453000
  44.2431393  78.0484440  34.9610512  45.7823000  78.8273000  33.6863000
  46.8445352  78.6298209  33.5422252  45.2426456  78.5973410  32.7676096
  45.5823000  80.2963000  34.0383000  45.6914402  80.4000114  35.1178523
  46.3745914  80.8534568  33.5383502  44.2313000  80.8443000  33.6113000
  44.0353000  82.0753000  33.7213000  43.3653000  80.0653000  33.1563000
  45.3923000  76.4193000  34.1943000  46.4393000  75.7813000  34.2933000
  44.2943000  75.9323000  33.6243000  43.4207777  76.4281779  33.7299561
  44.2813000  74.6453000  32.9303000  45.2947087  74.2520585  33.0106930
  43.2743000  73.6303000  33.5753000  42.4680780  74.1998715  34.0375713
  42.6963000  72.6753000  32.5573000  43.5019372  72.1050050  32.0949009
  42.0050132  71.9921106  33.0507324  42.1643388  73.2387847  31.7907483
  43.9773000  72.7443000  34.6033000  43.3093217  71.9056128  34.7995384
  44.8879677  72.3793834  34.1283056  44.3223000  73.4153000  35.8883000
  43.4120247  73.7800991  36.3641365  44.8169248  72.7034529  36.5491474
  44.9906693  74.2538716  35.6929031  43.9863000  74.8843000  31.4543000
  43.1213000  75.6923000  31.1093000  44.7443000  74.2113000  30.5933000
  45.6007909  73.7814992  30.9123516  44.4073000  74.1113000  29.1853000
  43.6891379  74.8883463  28.9234957  45.6533000  74.2853000  28.3173000
  46.4987826  73.7383767  28.7345930  45.4510581  73.9259027  27.3083244
  46.0903000  75.7153000  28.1843000  45.8673000  76.5403000  27.1243000
  45.3149903  76.1201779  26.2837340  46.4143000  77.7783000  27.3613000
  46.3906715  78.5618919  26.7244916  46.9963000  77.7783000  28.6013000
  47.6683000  78.8003000  29.2843000  47.7716487  79.7699757  28.7973229
  48.1573000  78.5133000  30.5323000  48.6850384  79.2844911  31.0934206
  47.9943000  77.2443000  31.1083000  48.3889477  77.0247385  32.1003411
  47.3253000  76.2293000  30.4323000  47.2261369  75.2604379  30.9217627
  46.8133000  76.4953000  29.1533000  43.7523000  72.7513000  28.9673000
  44.3583000  71.7153000  29.2333000  42.5043000  72.7683000  28.5093000
  42.0701118  73.6538140  28.2914817  41.7043000  71.5503000  28.3703000
  41.9620855  70.8359636  29.1522011  40.1863000  71.8463000  28.4513000
  39.6451341  70.9001333  28.4484252  39.8483000  72.6173000  29.7113000
  40.3887734  73.5638605  29.7146664  38.7762002  72.8115472  29.7424322
  40.1364574  72.0318661  30.5844169  39.7733000  72.5963000  27.3013000
  38.8320133  72.7762689  27.3577877  42.0053000  70.8103000  27.0683000
  42.7043000  71.3323000  26.1933000  41.4693000  69.5933000  26.9593000
  41.0163788  69.1988926  27.7713372  41.5433000  68.7793000  25.7393000
  42.5669145  68.4424078  25.5755436  40.6403000  67.5513000  25.8763000
  39.7535238  67.8694974  26.4244584  40.3555432  67.2530845  24.8672999
  41.2783000  66.3783000  26.5873000  42.3313009  66.3182632  26.3121900
  41.1922490  66.5185976  27.6648035  40.5773000  65.0933000  26.1873000
  39.9957303  64.7246904  27.0322868  39.9109194  65.2950460  25.3486493
  41.5313000  64.0603000  25.7893000  41.7246660  63.3284601  26.4579698
  42.1553000  64.0273000  24.6123000  41.9313000  64.9733000  23.7073000
  41.2845594  65.7213908  23.9126943  42.4087337  64.9402195  22.8178831
  43.0053000  63.0453000  24.3353000  43.1778067  62.3227878  25.0196374
  43.4753495  63.0254727  23.4415668  41.1573000  69.5243000  24.4653000
  41.7123000  69.2613000  23.3963000  40.2003000  70.4423000  24.5883000
  39.7863853  70.5919781  25.4973492  39.6573000  71.1823000  23.4483000
  39.9351062  70.6883175  22.5172231  38.1333000  71.2383000  23.5353000
  37.8773758  71.6259521  24.5213669  37.7888040  71.9348927  22.7709825
  37.4583000  69.8833000  23.3303000  37.6739567  69.5616286  22.3114180
  37.8973506  69.1765793  24.0344872  35.9513000  69.9353000  23.5373000
  35.3423000  70.9923000  23.2533000  35.3783000  68.9183000  23.9923000
  40.2343000  72.5863000  23.3123000  39.7973000  73.3683000  22.4623000
  41.2173000  72.9013000  24.1513000  41.4692964  72.2586182  24.8885633
  41.9553000  74.1573000  24.0453000  42.9332349  73.9878183  24.4958758
  42.0765994  74.3633847  22.9818552  41.3083000  75.3543000  24.7083000
  41.5853000  76.4943000  24.3383000  40.4343000  75.1003000  25.6763000
  40.0811717  74.1643931  25.8158637  39.9283000  76.1623000  26.5303000
  39.8359552  77.0801210  25.9496312  38.5533000  75.8073000  27.1073000
  38.3906222  74.7424361  26.9408666  38.5835821  76.0066301  28.1784912
  37.4183000  76.5973000  26.4773000  37.7009553  77.6497893  26.4990523
  37.3410586  76.2636858  25.4424887  36.0703000  76.4183000  27.1713000
  35.2373000  77.3493000  27.0813000  35.8393000  75.3553000  27.7933000
  40.9263000  76.4103000  27.6493000  41.5433000  75.4733000  28.1523000
  41.0903000  77.6743000  28.0223000  40.6214492  78.4090941  27.5120492
  41.9473000  78.0473000  29.1373000  42.5768085  77.2021758  29.4158377
  42.8483000  79.2233000  28.7563000  43.2193420  79.0237335  27.7510138
  42.2173336  80.1119666  28.7403887  44.0293000  79.4543000  29.6983000
  43.8369386  78.9101708  30.6229736  44.9254318  79.0558725  29.2225844
  44.2353000  80.9333000  30.0123000  43.3143115  81.3014873  30.4643146
  45.0474883  81.0024149  30.7359523  44.5713000  81.7733000  28.7933000
  45.5480810  81.4649003  28.4206218  43.8165384  81.5889274  28.0288126
  44.6013000  83.2283000  29.1213000  45.3009150  83.3994216  29.8293650
  44.8271337  83.7561315  28.2903409  43.6961613  83.5143668  29.4662475
  41.0663000  78.4203000  30.3143000  40.3263000  79.4023000  30.2573000
  41.1413000  77.6293000  31.3803000  41.7521856  76.8250315  31.3719195
  40.2783000  77.8293000  32.5373000  39.8742008  78.8415002  32.5213694
  39.1083000  76.8333000  32.5273000  39.5256449  75.8373454  32.3789862
  38.6259814  76.8828878  33.5035222  38.0793000  77.1213000  31.4363000
  37.7986536  78.1715459  31.5158114  38.5602908  76.9461384  30.4739755
  36.8383000  76.2573000  31.5453000  36.5946573  76.1421318  32.6014598
  36.0206318  76.7693960  31.0380763  37.0413000  74.8953000  30.9243000
  37.7678292  74.9780324  30.1159614  37.4199273  74.2113103  31.6838384
  35.7513000  74.3723000  30.3823000  35.4005027  75.0057371  29.6781704
  35.9031583  73.4624065  29.9710422  35.0780742  74.2951586  31.1312428
  41.0533000  77.7563000  33.8393000  42.0333000  77.0283000  33.9513000
  40.6133000  78.5383000  34.8163000  39.8490869  79.1748337  34.6405092
  41.2383000  78.5573000  36.1293000  42.3213532  78.4919785  36.0252418
  40.8953000  79.8543000  36.8623000  39.8187446  80.0064880  36.7850564
  41.1696708  79.7281919  37.9096382  41.6143000  81.0533000  36.2953000
  42.6854502  80.9049225  36.4321290  41.3895053  81.1137899  35.2304477
  41.1953000  82.3313000  36.9693000  40.1074021  82.3983335  36.9601532
  41.5496212  82.3227371  38.0000680  41.7823000  83.5293000  36.2423000
  42.8676239  83.4287360  36.2345913  41.4103134  83.5257260  35.2177453
  41.4083000  84.8083000  36.9003000  41.7532711  84.8119936  37.8495529
  41.8148035  85.5801873  36.3913355  40.4026686  84.9018809  36.9071654
  40.8043000  77.3473000  36.9373000  39.6173000  77.0063000  36.9773000
  41.7793000  76.6863000  37.5583000  42.7425462  76.9391503  37.3900059
  41.5053000  75.5563000  38.4343000  40.8221159  74.8658792  37.9396508
  42.7933000  74.8093000  38.7733000  43.2670727  74.6994678  37.7978126
  43.4050179  75.4552798  39.4030709  42.6583000  73.4343000  39.4323000
  42.1983649  73.5652334  40.4117983  41.7973000  72.4833000  38.5853000
  42.2568733  72.3515024  37.6057488  41.7237395  71.5171332  39.0845107
  40.7999180  72.9059905  38.4642121  44.0383000  72.8493000  39.6853000
  44.5991399  73.5119360  40.3444446  43.9381628  71.8705468  40.1544652
  44.5685602  72.7453358  38.7386668  40.8033000  76.0283000  39.7083000
  41.4193000  76.6273000  40.5953000  39.5023000  75.7603000  39.7633000
  39.0872998  75.2361613  39.0062315  38.6473000  76.1913000  40.8493000
  39.2336409  76.3423966  41.7556517  37.9753000  77.5163000  40.4743000
  38.7369308  78.1294455  39.9925631  37.1921217  77.2785688  39.7544281
  37.3753000  78.2793000  41.6403000  36.5168415  77.7177636  42.0088468
  38.1281311  78.3480315  42.4255536  36.9323000  79.6763000  41.2403000
  36.1484341  79.5912722  40.4876888  36.5363661  80.1819542  42.1210097
  38.0253000  80.4793000  40.6903000  38.9157044  80.0209429  40.5591962
  37.9163000  81.7633000  40.3553000  36.7623000  82.4003000  40.5183000
  35.9662793  81.9077447  40.8975629  36.6860815  83.3743238  40.2622373
  38.9623000  82.4103000  39.8583000  39.8400081  81.9259521  39.7352731
  38.8761711  83.3842758  39.6052155  37.6123000  75.0883000  41.0633000
  36.4673000  75.2343000  40.6523000  38.0133000  73.9713000  41.6993000
  39.3103000  73.6933000  42.3423000  39.5692662  74.5132298  43.0121895
  40.0818959  73.5906794  41.5792746  39.0563000  72.4103000  43.0743000
  38.7549421  72.6356042  44.0972958  39.9716112  71.8185840  43.0876750
  37.9903000  71.7113000  42.3423000  37.4217683  71.0717098  43.0174260
  38.3681405  71.1161910  41.5109267  37.0963000  72.8363000  41.8153000
  36.7137268  72.6187062  40.8181095  35.9293000  73.0993000  42.7603000
  36.0423000  73.9243000  43.6693000  34.8213000  72.4003000  42.5313000
  34.7771776  71.8007177  41.7197252  33.6313000  72.5343000  43.3543000
  33.4017361  73.5892998  43.5038830  32.4333000  71.8643000  42.6743000
  32.5480872  71.9977213  41.5986040  32.4703253  70.8016469  42.9140863
  31.1063000  72.4323000  43.1123000  31.1411059  72.5669249  44.1933946
  30.9823470  73.4017818  42.6297623  29.9343000  71.5333000  42.7513000
  29.6544357  71.7006300  41.7112156  30.2207320  70.4903557  42.8866636
  28.7543000  71.8543000  43.6503000  29.0633457  71.6921733  44.6829210
  28.4985347  72.9043682  43.5087367  27.5753000  71.0163000  43.3523000
  27.8119627  70.0432687  43.4838317  26.8191701  71.2658639  43.9736577
  27.2885100  71.1667015  42.3956235  33.8533000  71.9753000  44.7683000
  33.3083000  72.5063000  45.7413000  34.6503000  70.9133000  44.8703000
  34.9948237  70.4738904  44.0286813  35.0093000  70.3193000  46.1613000
  34.5604917  70.9012816  46.9662644  34.5073000  68.8693000  46.2643000
  34.9738966  68.2268855  45.5175133  34.7203837  68.4816197  47.2604924
  33.0353000  68.7523000  46.0673000  32.0683000  68.9603000  47.0013000
  32.4003748  69.2274687  48.0045183  30.8293000  68.7783000  46.4443000
  29.9502129  68.8760839  46.9318897  30.9733000  68.4483000  45.1243000
  30.0073000  68.1723000  44.1513000  28.9555628  68.2048400  44.4357093
  30.4513000  67.8753000  42.8883000  29.7267567  67.6606958  42.1027543
  31.8213000  67.8403000  42.5793000  32.1637281  67.5972935  41.5734221
  32.7803000  68.1143000  43.5463000  33.8310065  68.0769392  43.2586878
  32.3543000  68.4253000  44.8473000  36.5153000  70.3673000  46.3613000
  37.2733000  70.0193000  45.4553000  36.9403000  70.7993000  47.5483000
  36.2676056  71.0845792  48.2455785  38.3623000  70.9283000  47.8633000
  38.9412229  70.9043053  46.9400602  38.6543000  72.2453000  48.5903000
  37.8803909  72.2500517  49.3578555  39.6300908  72.1204569  49.0597109
  38.6223000  73.5663000  47.8283000  37.6702553  73.6671863  47.3072111
  38.7833000  74.7093000  48.8123000  39.7353928  74.6093465  49.3334789
  38.7614677  75.6575590  48.2752441  37.9689028  74.6835530  49.5363129
  39.6953000  73.6163000  46.7533000  39.5366247  72.8050378  46.0428247
  39.6427592  74.5715301  46.2309245  40.6772222  73.5082451  47.2140080
  38.8833000  69.7793000  48.7073000  38.3623000  69.4883000  49.7853000
  39.9263000  69.1393000  48.2003000  40.2310021  69.3720428  47.2659089
  40.6423000  68.1123000  48.9173000  40.3402413  68.1114185  49.9646103
  40.3373000  66.7373000  48.3193000  39.2682492  66.7106049  48.1083096
  40.8936817  66.6270229  47.3885055  40.6933000  65.6083000  49.2543000
  39.9213000  64.6263000  49.3283000  41.7343000  65.7093000  49.9333000
  42.1263000  68.4323000  48.8023000  42.7063000  68.3253000  47.7183000
  42.7373000  68.8153000  49.9233000  42.2086174  68.8746751  50.7818270
  44.1323000  69.2543000  49.9363000  44.1917374  70.1088183  49.2622340
  44.5453000  69.7033000  51.3263000  44.4996298  68.8562829  52.0108263
  45.5636666  70.0907363  51.2959207  43.8695836  70.4857468  51.6716746
  45.0923000  68.1893000  49.4053000  46.1953000  68.5103000  48.9673000
  44.6653000  66.9303000  49.4323000  43.7983853  66.7081998  49.9005198
  45.4833000  65.8283000  48.9293000  46.4870792  65.8949934  49.3489170
  44.8743000  64.4733000  49.3253000  43.8555793  64.4456781  48.9385902
  45.4661086  63.6943526  48.8445676  44.8523000  64.2373000  50.8343000
  45.8826564  64.1123995  51.1672661  44.4240292  65.1227669  51.3040174
  44.0413000  63.0133000  51.2273000  44.2923442  62.2005679  50.5457266
  44.3142589  62.7313962  52.2442185  42.5973000  63.2393000  51.1753000
  42.2868047  64.1385119  50.8360214  41.6803000  62.3503000  51.5483000
  42.0473000  61.1743000  52.0133000  43.0287843  60.9475436  52.0865806
  41.3456117  60.5044906  52.2945267  40.3953000  62.6343000  51.4493000
  40.1060324  63.5320708  51.0881464  39.7070958  61.9525635  51.7351477
  45.7543000  65.9193000  47.4163000  46.7963000  65.4713000  46.9483000
  44.8453000  66.5223000  46.6553000  43.9285835  66.7450366  47.0160194
  45.0913000  66.7033000  45.2173000  45.8719712  66.0496161  44.8282641
  43.8093000  66.5263000  44.3413000  44.0795219  66.6529124  43.2929448
  43.1943000  65.1303000  44.5473000  42.9233796  65.0031127  45.5954062
  42.3032677  65.0301771  43.9275118  43.9201476  64.3676808  44.2650611
  42.7853000  67.6573000  44.5733000  43.2384424  68.6158852  44.3205581
  41.9113684  67.4917535  43.9432702  42.4817997  67.6642377  45.6201717
  45.8243000  68.0003000  44.8433000  46.1283000  68.2053000  43.6653000
  46.1153000  68.8653000  45.8263000  45.7249529  68.7325623  46.7483137
  46.8053000  70.1333000  45.5363000  47.3833843  70.0225992  44.6188781
  45.8143000  71.3003000  45.3563000  46.4345701  72.1283564  45.0132448
  45.1211636  71.0141860  44.5652243  45.0303000  71.7303000  46.5853000
  43.6573000  71.4943000  46.6723000  43.1605380  70.9782677  45.8506933
  42.9223000  71.9053000  47.7833000  41.8498548  71.7171066  47.8337626
  43.5593000  72.5593000  48.8223000  42.8363000  72.9533000  49.9183000
  41.9059794  72.7248068  49.8558973  44.9213000  72.8153000  48.7683000
  45.4258330  73.3273401  49.5876667  45.6493000  72.4073000  47.6433000
  46.7173592  72.6155896  47.5803309  47.9733000  70.5473000  46.4433000
  48.7833000  71.3823000  46.0403000  48.0623000  69.9803000  47.6463000
  47.3556176  69.3186534  47.9342636  49.1033000  70.3533000  48.6143000
  48.9960608  71.4233665  48.7919420  48.8933000  69.6163000  49.9343000
  49.0065787  68.5440625  49.7743790  49.6315052  69.9546727  50.6613882
  47.8916349  69.8230987  50.3111296  50.5243000  70.1173000  48.0863000
  51.3273000  71.0513000  47.9923000  50.8233000  68.8643000  47.7513000
  50.1584406  68.1295815  47.9468762  52.1023000  68.4983000  47.1623000
  52.9097149  69.0431575  47.6514940  52.3473000  66.9953000  47.3403000
  52.3514793  66.7654187  48.4057747  51.5129430  66.4825068  46.8617694
  53.6473000  66.5313000  46.7193000  54.7293000  66.9803000  47.1483000
  53.5893000  65.6883000  45.8053000  52.1153000  68.8973000  45.6813000
  51.1423000  68.6613000  44.9723000  53.2093000  69.5323000  45.2163000
  54.4003000  69.9533000  45.9733000  54.6780961  69.1739091  46.6828628
  54.1845179  70.8752963  46.5131703  55.4243000  70.1463000  44.9033000
  55.9498656  69.2070515  44.7309861  56.1372551  70.9086991  45.2172173
  54.6833000  70.5803000  43.6973000  55.1825160  70.2416651  42.7894405
  54.5812907  71.6652241  43.6721334  53.2983000  69.9263000  43.8063000
  52.5067659  70.6539401  43.6271019  53.1563000  68.7613000  42.8143000
  52.5983000  68.9493000  41.7273000  53.6423000  67.5783000  43.1863000
  54.1632343  67.4972264  44.0477835  53.5163000  66.3913000  42.3363000
  53.7883509  66.6474035  41.3123379  54.4323000  65.2673000  42.8183000
  54.1899111  65.0733572  43.8631603  54.2055720  64.3827918  42.2230357
  55.9093000  65.5953000  42.6943000  56.1134491  66.5218184  43.2309448
  56.4909700  64.7853544  43.1344706  56.3833000  65.7943000  40.9673000
  56.8033000  64.0933000  40.5523000  55.9307424  63.4568198  40.6993888
  57.1195056  64.0403970  39.5105150  57.6142697  63.7514899  41.1954137
  52.0743000  65.9003000  42.2543000  51.6053000  65.5163000  41.1823000
  51.3813000  65.9193000  43.3903000  51.8618588  66.0959941  44.2608985
  49.9623000  65.6083000  43.4373000  49.8220067  64.6205362  42.9982788
  49.4713000  65.5743000  44.8803000  49.5968650  66.5589375  45.3306581
  48.4169871  65.2983355  44.8994851  50.0485186  64.8412859  45.4438674
  49.1423000  66.5933000  42.6013000  48.2293000  66.1793000  41.8863000
  49.4823000  67.8853000  42.6863000  50.1750043  68.1545907  43.3702171
  48.8073000  68.9453000  41.9233000  47.7289042  68.8475291  42.0482101
  49.2343000  70.3493000  42.4033000  48.8693527  70.3279870  43.4301683
  50.3235124  70.3906319  42.4061420  48.6743000  71.5953000  41.6843000
  49.0399378  71.5862156  40.6574956  47.1303000  71.6243000  41.6803000
  46.7639054  71.6338661  42.7068293  46.7845359  72.5194286  41.1632963
  46.7511040  70.7401023  41.1679474  49.2343000  72.8903000  42.2633000
  50.3192154  72.8965745  42.1583302  48.8129916  73.7406891  41.7271668
  48.9715044  72.9605112  43.3188131  48.9923000  68.7993000  40.4113000
  48.0593000  69.0673000  39.6523000  50.1843000  68.3833000  39.9793000
  50.9476114  68.2704699  40.6310088  50.4453000  68.1443000  38.5513000
  50.2105661  69.0525872  37.9963103  51.9103000  67.7613000  38.2713000
  52.0819674  66.8206143  38.7945016  51.9792452  67.5962548  37.1960760
  52.9673000  68.7833000  38.6993000  52.9221477  68.8540525  39.7860641
  53.9369747  68.3842361  38.4016742  52.7783000  70.1843000  38.0853000
  53.0029908  70.1352980  37.0198368  51.7420853  70.4928259  38.2237573
  53.7043000  71.1973000  38.7543000  54.7337593  70.8630526  38.6254873
  53.5723625  72.1625217  38.2653842  53.4013000  71.3333000  40.2223000
  53.5239141  70.4391073  40.6756045  54.0291117  72.0086262  40.6344736
  52.4475570  71.6434235  40.3418694  49.5233000  67.0613000  38.0073000
  48.9923000  67.1993000  36.9093000  49.3453000  65.9913000  38.7823000
  49.8674908  65.9266073  39.6444085  48.4523000  64.8853000  38.4263000
  48.7223038  64.5025591  37.4420711  48.5563000  63.7403000  39.4433000
  48.4567411  64.1813324  40.4351053  47.7292717  63.0524075  39.2674361
  49.8723000  62.9833000  39.3553000  50.5523000  63.0373000  38.2983000
  50.2183000  62.3173000  40.3563000  47.0063000  65.3493000  38.3493000
  46.2633000  64.9373000  37.4573000  46.6143000  66.2013000  39.2923000
  47.2373353  66.4147881  40.0580344  45.2723000  66.7793000  39.3093000
  44.5331770  65.9964148  39.1393379  44.9843000  67.4383000  40.6573000
  45.2220151  66.7541199  41.4718479  45.5774999  68.3467635  40.7617413
  43.5493000  67.8393000  40.8383000  42.5373000  66.8863000  40.7743000
  42.8017105  65.8443616  40.5938801  41.2003000  67.2483000  40.9373000
  40.4155662  66.4941894  40.8772098  40.8703000  68.5773000  41.1773000
  39.8280811  68.8661590  41.3130949  41.8773000  69.5433000  41.2443000
  41.6234352  70.5875563  41.4264581  43.2113000  69.1683000  41.0773000
  43.9995921  69.9189844  41.1335883  45.0533000  67.7763000  38.1693000
  43.9213000  67.9743000  37.7173000  46.1413000  68.3973000  37.7163000
  47.0065251  68.3152881  38.2308474  46.1103000  69.2753000  36.5483000
  45.2363123  69.9243915  36.6023834  47.3643000  70.1483000  36.4873000
  48.2109302  69.5252793  36.7756776  47.4874864  70.4720901  35.4538180
  47.2983000  71.3823000  37.4073000  46.6487131  72.1210971  36.9379211
  46.8672626  71.0729641  38.3594660  48.6723000  71.9943000  37.6473000
  48.5790828  72.7318198  38.4444663  49.3455649  71.1985809  37.9661180
  49.2293000  72.6593000  36.4083000  49.6676142  71.8971038  35.7640654
  48.4176078  73.1585977  35.8791906  50.2733000  73.6603000  36.7753000
  51.0257275  73.1977703  37.2652172  50.6335221  74.0937328  35.9371616
  49.8672507  74.3668931  37.3719147  45.9293000  68.4713000  35.2653000
  45.2323000  68.9063000  34.3483000  46.5413000  67.2913000  35.2173000
  47.1939700  67.0400449  35.9459920  46.3423000  66.3573000  34.1153000
  46.4993715  66.8701974  33.1664249  47.3263000  65.1923000  34.2093000
  47.3206302  64.8558616  35.2460624  46.9405289  64.3994540  33.5684601
  48.7573000  65.5333000  33.7923000  48.7613763  65.6616350  32.7098886
  49.0319056  66.4736801  34.2701873  49.7643000  64.4523000  34.1803000
  49.5353000  63.7323000  35.1803000  50.7943000  64.3273000  33.4823000
  44.9103000  65.8333000  34.1053000  44.3143000  65.6543000  33.0433000
  44.3643000  65.5913000  35.2963000  44.9463036  65.6303310  36.1208288
  42.9703000  65.1833000  35.4513000  42.7696957  64.3155605  34.8229010
  42.6723000  64.8123000  36.9083000  43.3836139  64.0544921  37.2367189
  42.7381638  65.6802862  37.5643197  41.3053000  64.2303000  37.1033000
  41.0533000  62.8983000  36.7853000  41.8645507  62.2791530  36.4023781
  39.7843000  62.3563000  36.9513000  39.6019202  61.3086258  36.7120990
  38.7443000  63.1543000  37.4243000  37.7456683  62.7354675  37.5484533
  38.9823000  64.4843000  37.7373000  38.1732354  65.1125404  38.1098973
  40.2603000  65.0173000  37.5743000  40.4497693  66.0628905  37.8170793
  41.9893000  66.2573000  34.9573000  41.0893000  65.9733000  34.1673000
  42.1843000  67.4903000  35.4143000  42.8915950  67.6427425  36.1189946
  41.3503000  68.6263000  35.0093000  40.3206595  68.3527092  35.2397075
  41.7193000  69.8743000  35.8213000  42.7447678  70.1659266  35.5944306
  41.0443149  70.6898913  35.5618656  41.6313964  69.6551510  36.8854174
  41.4193000  68.9223000  33.5073000  40.4733000  69.4643000  32.9353000
  42.5393000  68.5643000  32.8823000  43.3003582  68.1894497  33.4303666
  42.7363000  68.7263000  31.4393000  42.4497660  69.7334472  31.1365591
  44.2053000  68.5063000  31.0763000  44.5512082  67.5950123  31.5641541
  44.2826986  68.3908799  29.9951952  45.0053000  69.5963000  31.4923000
  45.9201272  69.4317531  31.2522680  41.8783000  67.7733000  30.6063000
  41.5733000  68.0623000  29.4503000  41.5033000  66.6393000  31.1953000
  41.6790016  66.5127586  32.1818169  40.8423000  65.5613000  30.4663000
  40.1457951  65.0593832  31.1379098  40.2929319  65.9901092  29.6281970
  41.8373000  64.5443000  29.9363000  41.5053000  63.7493000  29.0653000
  43.0563000  64.5643000  30.4743000  43.2704843  65.2603022  31.1741610
  44.1323000  63.6873000  30.0173000  43.8635465  63.2454703  29.0577911
  45.4363000  64.4733000  29.8463000  45.6565185  64.9436761  30.8046055
  46.2179505  63.7519303  29.6080811  45.3803000  65.5443000  28.7533000
  44.9468051  65.0936951  27.8604740  44.7350921  66.3503609  29.1026919
  46.7623000  66.1063000  28.4203000  47.3647009  65.3138546  27.9761802
  46.6462015  66.9189682  27.7032289  47.4593000  66.6193000  29.6023000
  47.8269894  65.9351706  30.2479553  47.6403000  67.9103000  29.8733000
  48.2903000  68.2673000  30.9783000  48.6425061  67.5577451  31.6048643
  48.4284269  69.2461612  31.1853058  47.1793000  68.8443000  29.0433000
  46.6894193  68.5716810  28.2031835  47.3216962  69.8209351  29.2577899
  44.3403000  62.4743000  30.9323000  45.3133000  61.7343000  30.7823000
  43.4273000  62.2833000  31.8813000  42.7379567  63.0008786  32.0544650
  43.4013000  61.0813000  32.7143000  44.0892684  60.3431731  32.3020292
  43.8173000  61.3863000  34.1563000  43.2752729  62.2799763  34.4655709
  43.5021107  60.5409417  34.7679577  45.3113000  61.6123000  34.3353000
  45.8356742  60.7249582  33.9806775  45.6015084  62.4712693  33.7302770
  45.6763000  61.8693000  35.7863000  46.5873267  62.4671470  35.8129125
  44.8636958  62.4252823  36.2539084  45.9013000  60.5693000  36.5423000
  44.9420994  60.0613997  36.6426592  46.5816012  59.9480408  35.9597827
  46.4813000  60.8073000  37.8953000  45.8508709  61.3825979  38.4353844
  46.6155236  59.9229518  38.3643547  47.3703230  61.2775417  37.8025103
  42.0033000  60.5023000  32.6883000  42.0643000  59.5043000  32.6803000
  41.0273000  61.2543000  32.6803000  50.1008091  64.9209469  49.0610350
  50.2603000  64.4773000  49.8973000  51.3293000  64.9283000  50.7263000
  51.1171526  65.9690773  50.9709969  52.2678013  64.8692173  50.1750964
  51.4543000  64.1263000  52.0153000  52.1920025  64.6342463  52.6364965
  50.2203000  64.1793000  52.7953000  50.0223000  62.9243000  53.4393000
  49.7361364  63.1502835  54.4665015  48.8223000  62.2743000  52.8973000
  48.2303000  62.5283000  51.6893000  48.6519430  63.2716339  51.0289413
  47.1653000  61.8073000  51.4543000  47.0383000  61.0183000  52.5853000
  46.0953000  60.0293000  52.9593000  45.0613000  59.6663000  52.1853000
  44.4186748  58.9544957  52.5022631  44.9255198  60.1048347  51.2856604
  46.2593000  59.4213000  54.1603000  47.2913000  59.7813000  54.9373000
  47.4529124  59.3188849  55.8998243  48.2303000  60.6993000  54.6873000
  48.0523000  61.2893000  53.4873000  51.7323000  62.6343000  51.8563000
  51.6044726  61.8302738  51.1315231  51.3183000  62.1413000  53.2423000
  51.3671604  61.0679856  53.0586962  52.2603000  62.4923000  54.2403000
  52.0271235  62.0011656  55.0315123  53.1073000  62.3743000  51.5733000
  53.5433000  61.2363000  50.5323000  55.0063000  61.3283000  50.3493000
  52.6493000  61.2953000  49.3573000  53.1753000  59.8643000  51.2553000
  53.8153000  59.4133000  52.4263000  53.9399080  60.2258831  53.1420385
  54.7927954  59.0109356  52.1603934  52.9803000  58.3173000  53.0573000
  53.4063092  58.0493064  54.0241479  51.6473000  58.8103000  53.3703000
  50.7263000  57.7293000  53.2893000  50.1336957  57.7298517  54.2041328
  49.7443000  58.0103000  52.2403000  49.8473000  58.9633000  51.2523000
  50.7126724  59.6077216  51.2048303  48.8333000  58.9853000  50.4403000
  48.0013000  57.9793000  50.9103000  46.7423000  57.5313000  50.4223000
  46.1043000  57.9623000  49.4513000  46.2223000  56.4793000  51.1743000
  45.3386300  56.0960450  50.9055224  46.8443000  55.9283000  52.2713000
  46.1873000  54.9243000  52.8723000  45.2885616  54.5440942  52.6118904
  46.6298536  54.5175855  53.6839838  48.0263000  56.3363000  52.7453000
  48.5483000  57.3613000  52.0173000  52.6913000  57.1193000  52.1643000
  52.5939413  56.8720823  51.1071796  51.5433000  56.4833000  52.9433000
  51.2383773  55.7549136  52.1919181  51.9793000  55.8073000  54.1033000
  51.2387116  55.2838738  54.4181879  53.8213000  56.2573000  51.9863000
  53.9673000  55.4433000  50.6143000  55.2883000  54.7893000  50.5843000
  53.5563000  56.3393000  49.5243000  52.8223000  54.3273000  50.7063000
  52.9313000  53.1993000  51.5533000  53.2533562  53.4956659  52.5515721
  53.6650030  52.5178196  51.1227597  51.5933000  52.4943000  51.6503000
  51.5596498  51.8916065  52.5578944  50.5283000  53.4703000  51.8213000
  49.3533000  53.0053000  51.1803000  48.5234081  53.1340655  51.8751368
  48.9973000  53.8913000  50.0753000  49.7673000  54.8643000  49.5063000
  50.7631755  55.0641017  49.8733324  49.1733000  55.4833000  48.5183000
  47.9333000  54.8703000  48.4293000  46.8253000  55.0713000  47.5793000
  46.8103000  55.9973000  46.6083000  45.9929254  56.1038253  46.0246456
  47.6163825  56.5877725  46.4610856  45.7403000  54.2833000  47.7533000
  45.7583000  53.3573000  48.7203000  44.9059195  52.7155492  48.8876395
  46.7383000  53.0773000  49.5793000  47.8073000  53.8773000  49.3783000
  51.1613000  51.7393000  50.4013000  51.3430945  51.7156437  49.3268281
  49.6633000  51.6043000  50.6673000  49.3749630  51.2303263  49.6849026
  49.3423000  50.6443000  51.6473000  48.3937547  50.5034907  51.6021879
  51.8223000  50.4913000  50.3053000  52.1833000  49.8823000  48.8733000
  52.8913000  48.5993000  49.0903000  52.8253000  50.9503000  48.0883000
  50.7463000  49.5553000  48.2413000  49.9913000  48.4503000  48.7173000
  49.8943004  48.4912151  49.8022042  50.5275778  47.5443457  48.4348932
  48.6103000  48.4263000  48.0943000  47.9493074  47.7821263  48.6741520
  48.0053000  49.7363000  48.1793000  47.1293000  49.9173000  47.0843000
  46.1292780  50.1415803  47.4554516  47.5053000  51.1453000  46.3173000
  48.7573000  51.6963000  46.4413000  49.4778333  51.2422706  47.1054453
  49.1083000  52.7923000  45.7523000  50.1063267  53.2136790  45.8726440
  48.1213000  53.3563000  44.8823000  48.4043000  54.4513000  44.1683000
  47.6806026  54.8205714  43.5682989  49.3148567  54.8828378  44.2373148
  46.8993000  52.8273000  44.7513000  46.5583000  51.7143000  45.4553000
  45.4383000  51.1913000  45.3663000  48.5803000  48.1473000  46.6033000
  49.2227230  48.1666969  45.7229505  47.2013000  48.6533000  46.2333000
  47.3212581  48.6558709  45.1499244  46.1843000  47.7463000  46.5903000
  45.3793214  48.0435745  46.1599071  48.6783000  46.7763000  46.3723000
  49.6443000  46.2323000  45.2393000  50.9183000  46.9823000  45.2873000
  49.6603000  44.7703000  45.4243000  48.9093000  46.6223000  43.8703000
  47.9063000  45.8303000  43.2513000  47.2805947  45.3689176  44.0153153
  48.3848333  45.0526739  42.6559815  47.0373000  46.6903000  42.3453000
  45.9990072  46.3846779  42.4743056  47.0713000  48.0613000  42.8053000
  46.6803000  48.9113000  41.7463000  45.6961694  49.3085881  41.9947920
  47.5383000  50.1353000  41.7113000  48.8133000  50.1003000  42.2613000
  49.1601109  49.1813263  42.7103098  49.6293000  51.1623000  42.2563000
  50.6272962  51.1199027  42.6925409  49.1723000  52.3983000  41.6553000
  49.8203000  53.4383000  41.5863000  47.8933000  52.3623000  41.1223000
  47.5301465  53.2825869  40.6648152  47.0363000  51.2863000  41.1143000
  45.9243000  51.3653000  40.6163000  47.4593000  46.8033000  40.8853000
  48.3350095  46.6363820  40.2581078  46.7623000  48.0993000  40.4553000
  47.4428164  48.2915234  39.6258141  45.4473000  47.9203000  39.9553000
  45.2075235  48.7305826  39.4997236  46.9843000  45.6813000  40.1273000
  47.9163000  44.8293000  39.1273000  49.3353000  44.9653000  39.5343000
  47.4963000  45.1553000  37.7473000  47.4533000  43.3253000  39.4163000
  47.4493000  42.7953000  40.7453000  47.8660534  43.5351953  41.4286532
  48.0659322  41.8966710  40.7635007  46.0413000  42.4433000  41.1893000
  46.0832109  41.9823304  42.1761383  45.2693000  43.6483000  41.3853000
  43.8923000  43.3573000  41.1973000  43.4288761  43.4925650  42.1745619
  43.2993000  44.4363000  40.3983000  43.9813000  45.3943000  39.7013000
  45.0612618  45.3853395  39.6993372  43.2163000  46.2613000  39.0813000
  41.9303000  45.8493000  39.3923000  40.6533000  46.3533000  39.0403000
  40.4793000  47.4293000  38.2623000  39.5464439  47.7473169  38.0415147
  41.2809224  47.9228112  37.8963124  39.5613000  45.7053000  39.5193000
  39.7403000  44.6283000  40.2993000  38.8946842  44.0889106  40.6997899
  40.8893000  44.0703000  40.6923000  41.9603000  44.7263000  40.2073000
  45.2143000  41.6493000  40.1883000  45.2179394  41.3821595  39.1315496
  43.7803000  41.9383000  40.6363000  43.3054381  41.6806678  39.6896052
  43.3233000  41.0563000  41.6493000  42.3710413  41.1637561  41.7063718
  45.5643000  40.2703000  40.2873000  45.4633000  39.2623000  39.0463000
  45.3773000  40.0603000  37.8053000  46.5403000  38.2543000  39.1993000
  44.0743000  38.5193000  39.3423000  43.2873000  37.9693000  38.3023000
  43.2211693  36.8847183  38.3883770  43.7604392  38.2299436  37.3555662
  41.8933000  38.5573000  38.3403000  41.3407298  38.1840272  39.2025255
  41.9773000  39.9853000  38.5543000  40.7783000  40.5833000  38.0943000
  40.2194412  40.8651701  38.9866707  41.0403000  41.8803000  37.4433000
  40.1393000  42.9103000  37.3513000  39.1537397  42.7896682  37.7761771
  40.5873000  43.9783000  36.7313000  41.8843000  43.6363000  36.3833000
  42.9053000  44.3433000  35.6973000  42.7523000  45.5883000  35.2303000
  43.5140839  46.0441761  34.7486740  41.8750650  46.0718874  35.3595314
  44.0943000  43.7223000  35.5063000  44.2473000  42.4733000  35.9733000
  45.1805557  41.9464967  35.8394675  43.3613000  41.7133000  36.6303000
  42.1853000  42.3473000  36.8133000  41.1233000  38.4573000  37.0353000
  41.3124686  38.3208407  35.9705499  40.0563000  39.5433000  37.2303000
  39.8178954  39.6552268  36.1725974  38.9083000  39.0933000  37.9273000
  38.2255109  39.7562248  37.8010844  40.6063000  37.1323000  36.8673000
  40.1052857  36.9920462  36.0605087  55.1383000  38.7343000  62.0393000
  55.8393000  38.9103000  63.3653000  56.4043000  40.2913000  63.5853000
  55.0513000  38.3823000  64.5383000  57.1693000  37.9973000  63.2803000
  57.7703000  37.3233000  61.9403000  56.9393000  36.1043000  61.6283000
  57.9573000  38.3613000  60.8623000  59.2323000  36.8333000  62.4143000
  59.4403000  36.0653000  63.6023000  59.0893027  35.0712372  63.5016963
  58.9419192  36.5356243  64.4096987  60.9303000  35.9953000  63.9563000
  61.0133808  35.3267053  64.7733433  61.6883000  35.4943000  62.8513000
  62.7533000  36.3893000  62.5203000  63.5921254  36.2132322  63.1422751
  63.0113000  36.3933000  61.0553000  62.1683000  36.8063000  60.0903000
  61.1726831  37.2072586  60.1906152  62.7203000  36.6663000  58.8633000
  63.9443000  36.1393000  59.0323000  65.0683000  35.7313000  58.1483000
  64.9733000  35.8683000  56.7993000  64.1511758  36.2895966  56.3909851
  65.7240071  35.5491157  56.2054640  66.1823000  35.2183000  58.7303000
  66.2893000  35.0803000  60.0703000  67.1719391  34.6784924  60.5387313
  65.3103000  35.4303000  60.9263000  64.1353000  35.9593000  60.4783000
  61.5313000  37.3503000  64.2903000  60.8651691  38.1468213  64.4983973
  62.4423000  37.1963000  65.3783000  63.0176135  37.9718718  65.4292093
  62.3053000  37.7373000  63.0523000  61.7510978  38.1477491  62.2486381
  63.4043000  38.5923000  63.3573000  63.1306579  39.2464838  64.0147592
  53.6603000  43.1593000  63.3903000  53.5254540  44.0984135  63.1883536
  54.4963000  43.2133000  64.6423000  54.0813000  42.0523000  65.4983000
  55.9633000  43.1543000  64.2983000  54.2113000  44.5073000  65.3623000
  54.4708414  45.1733462  64.7066166  54.2763000  40.2323000  60.8113000
  92.3993000  20.8333000  17.1773000  41.2933000  27.8103000  75.7983000
  83.7463000  15.7773000  36.6543000  82.3693000  45.4593000  84.8613000
  62.3673000  70.8583000  37.8333000  90.4623000  53.3023000  68.9403000
  71.5363000  74.9643000  32.4833000  20.8433000  18.0023000  98.9653000
  74.1973000  94.5373000  51.4273000  89.0773000  11.2553000   4.6993000
  20.7073000  25.2223000  32.6463000  35.2583000  20.3833000  42.1053000
  23.7763000  78.2123000  20.1933000  45.1403000  90.0623000  33.1003000
  89.7763000  92.8743000  48.5913000  17.0813000  29.1953000  51.9223000
  28.0963000  93.3373000  31.0453000  33.7103000  89.6303000  94.3413000
  52.6623000  72.0893000  11.9023000  71.2193000  39.8873000  98.8123000
  77.9003000  45.6863000  89.5133000  74.8413000  42.7773000  39.1193000
  12.6433000  48.9413000  33.5523000  74.9423000  31.8923000  15.5983000
  17.3943000  71.0723000  33.6953000  53.5243000  95.6883000  65.5823000
  83.2583000  90.9043000  50.6603000  81.3253000  36.2563000  21.0003000
  90.0073000  36.0133000  81.3943000  17.4853000  44.3563000  13.9583000
  75.0673000   5.2833000  72.8653000  84.0393000  31.6863000  91.5613000
   9.4383000  50.8243000  41.6433000  35.6013000  33.5633000  85.4453000
  36.2833000  16.4613000  13.0693000  97.9683000  55.9403000  46.2203000
  50.1923000  63.0393000   9.9903000  76.2443000  35.1473000  33.3433000
  34.1343000  75.9543000  68.1053000  17.5953000  86.7233000  98.2463000
  66.2003000  76.2683000  34.4123000  92.3253000  97.9843000  89.3683000
  25.9143000   6.2343000   3.2603000  39.9183000  60.4333000  95.6753000
  71.7253000   4.3703000  10.0413000  21.4513000  68.0463000  89.5173000
  26.9953000  58.3733000   3.6693000  75.5673000  84.5033000  25.0203000
  10.5953000  53.7493000  28.2433000  58.0463000  77.4003000  93.3503000
  28.0963000  93.3373000  96.4643000   4.4763000   7.9503000   9.2863000
  19.3893000   6.7283000  30.7643000  23.2743000  69.2533000  63.1023000
  90.0363000  56.8203000  35.4733000  92.3583000  74.9943000  96.6593000
  79.0073000  23.6683000  45.1793000  28.0113000  90.8563000  91.3273000
  74.0043000  87.2503000  87.3153000  30.4753000  37.5983000  93.3343000
  24.8313000   6.0683000  15.3723000   8.6773000  86.6433000  19.0803000
  81.0983000  93.6473000  69.4513000  66.9493000  92.6843000  21.4303000
  37.1163000  35.8413000  95.2463000  11.6893000  40.6753000  89.6783000
  14.5593000  80.5493000  13.9133000  78.8273000  86.2153000  72.0313000
  68.2293000  19.8003000  49.3693000  37.1813000   7.0783000  66.8023000
  54.6723000  55.5643000  88.8253000  64.4333000  14.0983000  76.7113000
  78.4463000  80.4243000  92.6763000   4.2903000  60.4143000  57.0143000
  83.4453000  20.2073000  30.3953000  83.8773000  85.1003000   8.5043000
  59.6213000  11.3203000   3.7563000  68.8263000  11.2483000  44.5723000
   3.1943000  40.7923000  69.3203000  81.5943000  40.7603000  38.4683000
  47.0863000  54.5193000  83.6103000  79.9163000  91.7233000  42.3793000
  85.1173000  16.1373000  78.7593000  24.3443000  91.7763000  61.7483000
  52.7443000  38.1543000  95.9903000  17.7553000  21.5163000   6.6083000
  39.3823000  23.9853000   7.3293000  42.7923000  36.0073000  86.7383000
  18.9913000  19.4153000  54.8483000  22.7353000  68.3093000  11.5713000
  91.6043000  35.7033000  32.4073000  59.4393000  33.3803000  18.7253000
  54.9293000  48.8823000   3.3543000  94.8883000  30.3333000  42.7093000
  78.1033000   8.4043000  95.5323000  52.5513000  24.0163000  80.8743000
  46.0743000  23.4493000   4.7733000  39.1473000   3.6983000  46.2383000
   5.4473000  74.5283000  90.9913000  15.8023000   9.4953000   8.3903000
  19.1233000  34.3403000  27.0973000  33.5753000  43.7873000  30.6703000
  67.4033000  60.5193000  83.9813000  81.3253000  36.2563000  86.4193000
  78.6213000   2.6013000  89.2243000  66.0123000  98.3223000  41.6233000
  94.9343000  60.3013000  21.8433000  27.5813000  32.7483000  11.0033000
  51.8683000  20.7443000  70.2523000  52.8255000  20.7443000  70.2523000
  51.6283120  21.6709270  70.2523000  60.4363000  32.0563000  61.3453000
  61.3935000  32.0563000  61.3453000  60.1963120  32.9829270  61.3453000
  60.3303000  21.5193000  62.1953000  61.2875000  21.5193000  62.1953000
  60.0903120  22.4459270  62.1953000  54.1983000  26.3303000  67.9833000
  55.1555000  26.3303000  67.9833000  53.9583120  27.2569270  67.9833000
  51.4983000  23.3493000  69.3403000  52.4555000  23.3493000  69.3403000
  51.2583120  24.2759270  69.3403000  53.1073000  22.9223000  59.1913000
  54.0645000  22.9223000  59.1913000  52.8673120  23.8489270  59.1913000
  47.2813000  20.1163000  62.6643000  48.2385000  20.1163000  62.6643000
  47.0413120  21.0429270  62.6643000  39.9033000  30.0813000  67.6153000
  40.8605000  30.0813000  67.6153000  39.6633120  31.0079270  67.6153000
  39.1833000  31.5723000  62.9793000  40.1405000  31.5723000  62.9793000
  38.9433120  32.4989270  62.9793000  36.1263000  27.6413000  57.0713000
  37.0835000  27.6413000  57.0713000  35.8863120  28.5679270  57.0713000
  38.0733000  34.3793000  69.0403000  39.0305000  34.3793000  69.0403000
  37.8333120  35.3059270  69.0403000  40.4933000  34.9743000  69.5523000
  41.4505000  34.9743000  69.5523000  40.2533120  35.9009270  69.5523000
  52.1703000  38.4403000  72.9053000  53.1275000  38.4403000  72.9053000
  51.9303120  39.3669270  72.9053000  60.4443000  41.4463000  68.7363000
  61.4015000  41.4463000  68.7363000  60.2043120  42.3729270  68.7363000
  54.5273000  32.8733000  68.3733000  55.4845000  32.8733000  68.3733000
  54.2873120  33.7999270  68.3733000  61.5143000  33.3353000  56.1513000
  62.4715000  33.3353000  56.1513000  61.2743120  34.2619270  56.1513000
  59.6723000  34.2703000  67.0403000  60.6295000  34.2703000  67.0403000
  59.4323120  35.1969270  67.0403000  55.3053000  30.6453000  67.0743000
  56.2625000  30.6453000  67.0743000  55.0653120  31.5719270  67.0743000
  50.6603000  22.7213000  59.3533000  51.6175000  22.7213000  59.3533000
  50.4203120  23.6479270  59.3533000  40.5493000  17.1083000  52.9343000
  41.5065000  17.1083000  52.9343000  40.3093120  18.0349270  52.9343000
  37.9943000  18.8273000  62.1163000  38.9515000  18.8273000  62.1163000
  37.7543120  19.7539270  62.1163000  41.6613000  19.2333000  44.2433000
  42.6185000  19.2333000  44.2433000  41.4213120  20.1599270  44.2433000
  36.5773000  30.2773000  42.3043000  37.5345000  30.2773000  42.3043000
  36.3373120  31.2039270  42.3043000  46.6883000  47.9843000  51.1493000
  47.6455000  47.9843000  51.1493000  46.4483120  48.9109270  51.1493000
  61.8233000  32.9973000  59.4043000  62.7805000  32.9973000  59.4043000
  61.5833120  33.9239270  59.4043000  59.1433000  34.9573000  44.1883000
  60.1005000  34.9573000  44.1883000  58.9033120  35.8839270  44.1883000
  59.6893000  37.7343000  48.7303000  60.6465000  37.7343000  48.7303000
  59.4493120  38.6609270  48.7303000  62.5563000  31.4623000  51.2553000
  63.5135000  31.4623000  51.2553000  62.3163120  32.3889270  51.2553000
  52.8963000  29.8793000  43.7643000  53.8535000  29.8793000  43.7643000
  52.6563120  30.8059270  43.7643000  37.8213000  17.8913000  52.9013000
  38.7785000  17.8913000  52.9013000  37.5813120  18.8179270  52.9013000
  51.2343000  33.6433000  41.6733000  52.1915000  33.6433000  41.6733000
  50.9943120  34.5699270  41.6733000  47.7683000  43.1393000  45.6923000
  48.7255000  43.1393000  45.6923000  47.5283120  44.0659270  45.6923000
  55.1953000  40.8413000  38.3653000  56.1525000  40.8413000  38.3653000
  54.9553120  41.7679270  38.3653000  59.2923000  37.6223000  44.0833000
  60.2495000  37.6223000  44.0833000  59.0523120  38.5489270  44.0833000
  45.5433000  32.4343000  35.0513000  46.5005000  32.4343000  35.0513000
  45.3033120  33.3609270  35.0513000  46.8833000  23.6923000  35.8653000
  47.8405000  23.6923000  35.8653000  46.6433120  24.6189270  35.8653000
  46.1853000  26.0553000  46.1633000  47.1425000  26.0553000  46.1633000
  45.9453120  26.9819270  46.1633000  34.7083000  36.0953000  49.8803000
  35.6655000  36.0953000  49.8803000  34.4683120  37.0219270  49.8803000
  62.1753000  42.5513000  76.6083000  63.1325000  42.5513000  76.6083000
  61.9353120  43.4779270  76.6083000  43.7933000  55.0893000  51.1363000
  44.7505000  55.0893000  51.1363000  43.5533120  56.0159270  51.1363000
  31.0943000  39.6093000  47.5323000  32.0515000  39.6093000  47.5323000
  30.8543120  40.5359270  47.5323000  30.8903000  43.2703000  60.6333000
  31.8475000  43.2703000  60.6333000  30.6503120  44.1969270  60.6333000
  31.9873000  38.5433000  63.3133000  32.9445000  38.5433000  63.3133000
  31.7473120  39.4699270  63.3133000  27.9723000  27.7793000  59.1973000
  28.9295000  27.7793000  59.1973000  27.7323120  28.7059270  59.1973000
  28.3863000  32.4153000  50.2303000  29.3435000  32.4153000  50.2303000
  28.1463120  33.3419270  50.2303000  48.2273000  51.5713000  60.7553000
  49.1845000  51.5713000  60.7553000  47.9873120  52.4979270  60.7553000
  45.0673000  49.5053000  66.8403000  46.0245000  49.5053000  66.8403000
  44.8273120  50.4319270  66.8403000  43.9993000  45.6943000  73.9423000
  44.9565000  45.6943000  73.9423000  43.7593120  46.6209270  73.9423000
  46.9753000  67.3873000  68.2933000  47.9325000  67.3873000  68.2933000
  46.7353120  68.3139270  68.2933000  46.3783000  53.2483000  68.6843000
  47.3355000  53.2483000  68.6843000  46.1383120  54.1749270  68.6843000
  49.4993000  55.9413000  74.8213000  50.4565000  55.9413000  74.8213000
  49.2593120  56.8679270  74.8213000  51.5713000  45.5003000  75.3553000
  52.5285000  45.5003000  75.3553000  51.3313120  46.4269270  75.3553000
  50.6903000  47.6743000  72.0943000  51.6475000  47.6743000  72.0943000
  50.4503120  48.6009270  72.0943000  54.2833000  51.7273000  78.4023000
  55.2405000  51.7273000  78.4023000  54.0433120  52.6539270  78.4023000
  54.2893000  45.5483000  78.5913000  55.2465000  45.5483000  78.5913000
  54.0493120  46.4749270  78.5913000  57.0893000  53.2703000  70.2333000
  58.0465000  53.2703000  70.2333000  56.8493120  54.1969270  70.2333000
  58.2313000  45.1153000  70.1393000  59.1885000  45.1153000  70.1393000
  57.9913120  46.0419270  70.1393000  59.9743000  42.8333000  76.3893000
  60.9315000  42.8333000  76.3893000  59.7343120  43.7599270  76.3893000
  60.3933000  45.8343000  74.6773000  61.3505000  45.8343000  74.6773000
  60.1533120  46.7609270  74.6773000  63.3733000  40.8913000  75.4523000
  64.3305000  40.8913000  75.4523000  63.1333120  41.8179270  75.4523000
  63.0993000  35.9363000  73.0223000  64.0565000  35.9363000  73.0223000
  62.8593120  36.8629270  73.0223000  72.6833000  55.5933000  74.3453000
  73.6405000  55.5933000  74.3453000  72.4433120  56.5199270  74.3453000
  60.2863000  51.8523000  77.8653000  61.2435000  51.8523000  77.8653000
  60.0463120  52.7789270  77.8653000  68.6033000  47.6633000  76.7293000
  69.5605000  47.6633000  76.7293000  68.3633120  48.5899270  76.7293000
  74.3353000  64.4653000  69.7173000  75.2925000  64.4653000  69.7173000
  74.0953120  65.3919270  69.7173000  60.0833000  65.5533000  64.4433000
  61.0405000  65.5533000  64.4433000  59.8433120  66.4799270  64.4433000
  63.7523000  69.0583000  65.3363000  64.7095000  69.0583000  65.3363000
  63.5123120  69.9849270  65.3363000  62.4173000  63.0453000  60.4823000
  63.3745000  63.0453000  60.4823000  62.1773120  63.9719270  60.4823000
  77.3923000  69.3803000  65.7493000  78.3495000  69.3803000  65.7493000
  77.1523120  70.3069270  65.7493000  28.0863000  51.3443000  63.9923000
  29.0435000  51.3443000  63.9923000  27.8463120  52.2709270  63.9923000
  75.5363000  66.6233000  69.0953000  76.4935000  66.6233000  69.0953000
  75.2963120  67.5499270  69.0953000  69.0903000  65.5373000  69.4383000
  70.0475000  65.5373000  69.4383000  68.8503120  66.4639270  69.4383000
  79.0493000  47.9103000  63.0293000  80.0065000  47.9103000  63.0293000
  78.8093120  48.8369270  63.0293000  76.2443000  48.8563000  59.2353000
  77.2015000  48.8563000  59.2353000  76.0043120  49.7829270  59.2353000
  73.2083000  53.3103000  60.9323000  74.1655000  53.3103000  60.9323000
  72.9683120  54.2369270  60.9323000  75.2613000  47.5023000  65.7103000
  76.2185000  47.5023000  65.7103000  75.0213120  48.4289270  65.7103000
  55.0603000  58.0763000  55.7273000  56.0175000  58.0763000  55.7273000
  54.8203120  59.0029270  55.7273000  62.6483000  67.4043000  49.3993000
  63.6055000  67.4043000  49.3993000  62.4083120  68.3309270  49.3993000
  73.7293000  55.6193000  48.9773000  74.6865000  55.6193000  48.9773000
  73.4893120  56.5459270  48.9773000  78.8663000  59.8223000  58.4333000
  79.8235000  59.8223000  58.4333000  78.6263120  60.7489270  58.4333000
  67.4653000  54.4043000  47.5743000  68.4225000  54.4043000  47.5743000
  67.2253120  55.3309270  47.5743000  61.2853000  56.6693000  47.9953000
  62.2425000  56.6693000  47.9953000  61.0453120  57.5959270  47.9953000
  58.1863000  50.6163000  43.3973000  59.1435000  50.6163000  43.3973000
  57.9463120  51.5429270  43.3973000  55.2643000  47.7553000  40.6793000
  56.2215000  47.7553000  40.6793000  55.0243120  48.6819270  40.6793000
  72.1183000  46.7873000  49.8173000  73.0755000  46.7873000  49.8173000
  71.8783120  47.7139270  49.8173000  64.5943000  43.7183000  54.6373000
  65.5515000  43.7183000  54.6373000  64.3543120  44.6449270  54.6373000
  54.3573000  47.6873000  56.1143000  55.3145000  47.6873000  56.1143000
  54.1173120  48.6139270  56.1143000  50.3093000  50.4973000  61.9623000
  51.2665000  50.4973000  61.9623000  50.0693120  51.4239270  61.9623000
  62.3273000  45.0213000  60.9843000  63.2845000  45.0213000  60.9843000
  62.0873120  45.9479270  60.9843000  69.6093000  43.8033000  56.8223000
  70.5665000  43.8033000  56.8223000  69.3693120  44.7299270  56.8223000
  64.3863000  41.5623000  61.8663000  65.3435000  41.5623000  61.8663000
  64.1463120  42.4889270  61.8663000  66.5203000  43.8803000  65.0453000
  67.4775000  43.8803000  65.0453000  66.2803120  44.8069270  65.0453000
  55.7783000  57.7093000  74.9033000  56.7355000  57.7093000  74.9033000
  55.5383120  58.6359270  74.9033000  54.9113000  63.8773000  68.6083000
  55.8685000  63.8773000  68.6083000  54.6713120  64.8039270  68.6083000
  52.6463000  67.6773000  67.7043000  53.6035000  67.6773000  67.7043000
  52.4063120  68.6039270  67.7043000  50.8573000  60.4703000  56.6233000
  51.8145000  60.4703000  56.6233000  50.6173120  61.3969270  56.6233000
  45.1723000  68.4173000  64.0283000  46.1295000  68.4173000  64.0283000
  44.9323120  69.3439270  64.0283000  35.1373000  71.3103000  61.0103000
  36.0945000  71.3103000  61.0103000  34.8973120  72.2369270  61.0103000
  36.6553000  75.2123000  59.7043000  37.6125000  75.2123000  59.7043000
  36.4153120  76.1389270  59.7043000  31.5623000  70.6253000  49.9713000
  32.5195000  70.6253000  49.9713000  31.3223120  71.5519270  49.9713000
  40.6413000  72.2113000  51.5993000  41.5985000  72.2113000  51.5993000
  40.4013120  73.1379270  51.5993000  46.9423000  71.8873000  60.8863000
  47.8995000  71.8873000  60.8863000  46.7023120  72.8139270  60.8863000
  47.1553000  69.9693000  64.4493000  48.1125000  69.9693000  64.4493000
  46.9153120  70.8959270  64.4493000  46.4243000  53.4803000  64.5683000
  47.3815000  53.4803000  64.5683000  46.1843120  54.4069270  64.5683000
  49.3483000  57.1343000  63.1983000  50.3055000  57.1343000  63.1983000
  49.1083120  58.0609270  63.1983000  57.5103000  47.7423000  69.9473000
  58.4675000  47.7423000  69.9473000  57.2703120  48.6689270  69.9473000
  65.3303000  44.3703000  62.7673000  66.2875000  44.3703000  62.7673000
  65.0903120  45.2969270  62.7673000  60.2433000  43.9873000  67.9913000
  61.2005000  43.9873000  67.9913000  60.0033120  44.9139270  67.9913000
  67.5073000  38.4263000  74.0533000  68.4645000  38.4263000  74.0533000
  67.2673120  39.3529270  74.0533000  71.9113000  44.7763000  63.1283000
  72.8685000  44.7763000  63.1283000  71.6713120  45.7029270  63.1283000
  67.9303000  44.4273000  71.0893000  68.8875000  44.4273000  71.0893000
  67.6903120  45.3539270  71.0893000  67.4863000  39.4363000  77.8473000
  68.4435000  39.4363000  77.8473000  67.2463120  40.3629270  77.8473000
  74.3403000  41.7733000  71.5643000  75.2975000  41.7733000  71.5643000
  74.1003120  42.6999270  71.5643000  72.0723000  49.7613000  73.0193000
  73.0295000  49.7613000  73.0193000  71.8323120  50.6879270  73.0193000
  71.8753000  46.4223000  68.3883000  72.8325000  46.4223000  68.3883000
  71.6353120  47.3489270  68.3883000  67.3233000  42.4883000  68.0693000
  68.2805000  42.4883000  68.0693000  67.0833120  43.4149270  68.0693000
  68.7003000  47.3463000  73.8933000  69.6575000  47.3463000  73.8933000
  68.4603120  48.2729270  73.8933000  71.8073000  56.3613000  68.8863000
  72.7645000  56.3613000  68.8863000  71.5673120  57.2879270  68.8863000
  61.6883000  66.0963000  67.4333000  62.6455000  66.0963000  67.4333000
  61.4483120  67.0229270  67.4333000  61.4123000  64.8293000  71.9553000
  62.3695000  64.8293000  71.9553000  61.1723120  65.7559270  71.9553000
  50.0493000  60.7003000  75.7763000  51.0065000  60.7003000  75.7763000
  49.8093120  61.6269270  75.7763000  47.0273000  60.3893000  65.9863000
  47.9845000  60.3893000  65.9863000  46.7873120  61.3159270  65.9863000
  44.3023000  55.3283000  67.9803000  45.2595000  55.3283000  67.9803000
  44.0623120  56.2549270  67.9803000  39.7303000  57.7853000  72.0893000
  40.6875000  57.7853000  72.0893000  39.4903120  58.7119270  72.0893000
  44.9413000  62.3063000  65.6863000  45.8985000  62.3063000  65.6863000
  44.7013120  63.2329270  65.6863000  37.0583000  64.0463000  59.5903000
  38.0155000  64.0463000  59.5903000  36.8183120  64.9729270  59.5903000
  36.4333000  60.9083000  59.7323000  37.3905000  60.9083000  59.7323000
  36.1933120  61.8349270  59.7323000  44.9973000  56.4273000  57.2833000
  45.9545000  56.4273000  57.2833000  44.7573120  57.3539270  57.2833000
  41.8053000  58.3203000  54.5533000  42.7625000  58.3203000  54.5533000
  41.5653120  59.2469270  54.5533000  27.6203000  54.9403000  56.7403000
  28.5775000  54.9403000  56.7403000  27.3803120  55.8669270  56.7403000
  32.5753000  42.5033000  64.8023000  33.5325000  42.5033000  64.8023000
  32.3353120  43.4299270  64.8023000  33.0393000  45.0163000  69.3473000
  33.9965000  45.0163000  69.3473000  32.7993120  45.9429270  69.3473000
  36.2563000  47.7773000  60.3813000  37.2135000  47.7773000  60.3813000
  36.0163120  48.7039270  60.3813000  30.1233000  53.4813000  62.6663000
  31.0805000  53.4813000  62.6663000  29.8833120  54.4079270  62.6663000
  26.1513000  49.1443000  62.9683000  27.1085000  49.1443000  62.9683000
  25.9113120  50.0709270  62.9683000  26.0723000  52.3733000  34.8103000
  27.0295000  52.3733000  34.8103000  25.8323120  53.2999270  34.8103000
  31.7163000  57.3443000  34.6843000  32.6735000  57.3443000  34.6843000
  31.4763120  58.2709270  34.6843000  37.7353000  51.6273000  36.6403000
  38.6925000  51.6273000  36.6403000  37.4953120  52.5539270  36.6403000
  35.8673000  56.4153000  30.8113000  36.8245000  56.4153000  30.8113000
  35.6273120  57.3419270  30.8113000  44.7893000  62.6733000  39.1033000
  45.7465000  62.6733000  39.1033000  44.5493120  63.5999270  39.1033000
  48.7613000  58.3743000  35.6573000  49.7185000  58.3743000  35.6573000
  48.5213120  59.3009270  35.6573000  42.0303000  56.2873000  45.8513000
  42.9875000  56.2873000  45.8513000  41.7903120  57.2139270  45.8513000
  41.3253000  58.6633000  50.0133000  42.2825000  58.6633000  50.0133000
  41.0853120  59.5899270  50.0133000  27.8843000  66.6553000  46.0663000
  28.8415000  66.6553000  46.0663000  27.6443120  67.5819270  46.0663000
  28.1783000  60.0193000  39.1633000  29.1355000  60.0193000  39.1633000
  27.9383120  60.9459270  39.1633000  23.4823000  60.8803000  45.2663000
  24.4395000  60.8803000  45.2663000  23.2423120  61.8069270  45.2663000
  25.7373000  67.4303000  39.0813000  26.6945000  67.4303000  39.0813000
  25.4973120  68.3569270  39.0813000  26.3293000  65.2393000  34.3883000
  27.2865000  65.2393000  34.3883000  26.0893120  66.1659270  34.3883000
  32.2923000  59.2033000  31.6333000  33.2495000  59.2033000  31.6333000
  32.0523120  60.1299270  31.6333000  37.6543000  64.2143000  30.0303000
  38.6115000  64.2143000  30.0303000  37.4143120  65.1409270  30.0303000
  34.9063000  64.0983000  36.4363000  35.8635000  64.0983000  36.4363000
  34.6663120  65.0249270  36.4363000  28.4923000  64.2193000  33.7413000
  29.4495000  64.2193000  33.7413000  28.2523120  65.1459270  33.7413000
  35.1713000  68.1333000  30.6723000  36.1285000  68.1333000  30.6723000
  34.9313120  69.0599270  30.6723000  33.3813000  76.6083000  33.5753000
  34.3385000  76.6083000  33.5753000  33.1413120  77.5349270  33.5753000
  31.1393000  68.1473000  36.2063000  32.0965000  68.1473000  36.2063000
  30.8993120  69.0739270  36.2063000  29.6553000  75.4473000  42.9293000
  30.6125000  75.4473000  42.9293000  29.4153120  76.3739270  42.9293000
  29.3243000  71.5023000  38.8003000  30.2815000  71.5023000  38.8003000
  29.0843120  72.4289270  38.8003000  33.8643000  81.3803000  41.3063000
  34.8215000  81.3803000  41.3063000  33.6243120  82.3069270  41.3063000
  32.3073000  75.4423000  45.2633000  33.2645000  75.4423000  45.2633000
  32.0673120  76.3689270  45.2633000  39.5223000  84.1233000  43.7493000
  40.4795000  84.1233000  43.7493000  39.2823120  85.0499270  43.7493000
  57.2393000  81.0633000  45.3303000  58.1965000  81.0633000  45.3303000
  56.9993120  81.9899270  45.3303000  57.8333000  78.7523000  39.5963000
  58.7905000  78.7523000  39.5963000  57.5933120  79.6789270  39.5963000
  46.9443000  85.2973000  43.9723000  47.9015000  85.2973000  43.9723000
  46.7043120  86.2239270  43.9723000  55.9833000  81.9093000  48.9383000
  56.9405000  81.9093000  48.9383000  55.7433120  82.8359270  48.9383000
  47.5313000  84.6393000  39.4393000  48.4885000  84.6393000  39.4393000
  47.2913120  85.5659270  39.4393000  41.5513000  81.9623000  32.5513000
  42.5085000  81.9623000  32.5513000  41.3113120  82.8889270  32.5513000
  49.6073000  78.0013000  35.8583000  50.5645000  78.0013000  35.8583000
  49.3673120  78.9279270  35.8583000  42.6173000  84.7493000  32.4903000
  43.5745000  84.7493000  32.4903000  42.3773120  85.6759270  32.4903000
  47.1263000  72.4233000  31.4213000  48.0835000  72.4233000  31.4213000
  46.8863120  73.3499270  31.4213000  36.6573000  79.6593000  27.5473000
  37.6145000  79.6593000  27.5473000  36.4173120  80.5859270  27.5473000
  34.0203000  71.5073000  30.9903000  34.9775000  71.5073000  30.9903000
  33.7803120  72.4339270  30.9903000  36.4243000  71.0303000  30.6973000
  37.3815000  71.0303000  30.6973000  36.1843120  71.9569270  30.6973000
  39.2023000  85.2613000  38.5353000  40.1595000  85.2613000  38.5353000
  38.9623120  86.1879270  38.5353000  37.3863000  78.1333000  36.5543000
  38.3435000  78.1333000  36.5543000  37.1463120  79.0599270  36.5543000
  39.8303000  69.7673000  44.8843000  40.7875000  69.7673000  44.8843000
  39.5903120  70.6939270  44.8843000  34.9443000  71.7163000  49.1683000
  35.9015000  71.7163000  49.1683000  34.7043120  72.6429270  49.1683000
  49.0933000  66.4383000  48.0703000  50.0505000  66.4383000  48.0703000
  48.8533120  67.3649270  48.0703000  57.2143000  67.2233000  45.9513000
  58.1715000  67.2233000  45.9513000  56.9743120  68.1499270  45.9513000
  46.1253000  63.7773000  42.3203000  47.0825000  63.7773000  42.3203000
  45.8853120  64.7039270  42.3203000  38.4553000  69.5273000  30.8623000
  39.4125000  69.5273000  30.8623000  38.2153120  70.4539270  30.8623000
  48.3843000  70.2873000  32.3563000  49.3415000  70.2873000  32.3563000
  48.1443120  71.2139270  32.3563000  68.9223000  33.1533000  58.2023000
  69.8795000  33.1533000  58.2023000  68.6823120  34.0799270  58.2023000
  65.3243000  34.7723000  63.9953000  66.2815000  34.7723000  63.9953000
  65.0843120  35.6989270  63.9953000  51.3893000  43.4823000  64.2093000
  52.3465000  43.4823000  64.2093000  51.1493120  44.4089270  64.2093000
  54.4303000  44.6163000  61.9123000  55.3875000  44.6163000  61.9123000
  54.1903120  45.5429270  61.9123000  53.7603000  41.3923000  59.1533000
  54.7175000  41.3923000  59.1533000  53.5203120  42.3189270  59.1533000
  52.3123000  40.6023000  61.4303000  53.2695000  40.6023000  61.4303000
  52.0723120  41.5289270  61.4303000  56.1403000  40.1253000  59.7363000
  57.0975000  40.1253000  59.7363000  55.9003120  41.0519270  59.7363000
  54.9723000  41.8143000  61.8593000  55.9295000  41.8143000  61.8593000
  54.7323120  42.7409270  61.8593000  44.4003000  57.5223000  54.5923000
  45.3575000  57.5223000  54.5923000  44.1603120  58.4489270  54.5923000
  56.2303000  63.4253000  49.0243000  57.1875000  63.4253000  49.0243000
  55.9903120  64.3519270  49.0243000  46.5263000  50.8423000  51.3033000
  47.4835000  50.8423000  51.3033000  46.2863120  51.7689270  51.3033000
  51.9883000  50.8423000  44.9523000  52.9455000  50.8423000  44.9523000
  51.7483120  51.7689270  44.9523000   5.9063000  63.6263000   7.0743000
   6.8635000  63.6263000   7.0743000   5.6663120  64.5529270   7.0743000
  14.5223000  55.1093000   5.6023000  15.4795000  55.1093000   5.6023000
  14.2823120  56.0359270   5.6023000  53.1683000   8.8873000  15.1383000
  54.1255000   8.8873000  15.1383000  52.9283120   9.8139270  15.1383000
   5.4343000  11.8473000  17.6503000   6.3915000  11.8473000  17.6503000
   5.1943120  12.7739270  17.6503000  63.6923000  12.1123000  59.6683000
  64.6495000  12.1123000  59.6683000  63.4523120  13.0389270  59.6683000
   7.7993000   6.6413000  22.6373000   8.7565000   6.6413000  22.6373000
   7.5593120   7.5679270  22.6373000   6.3353000   5.7253000  31.6323000
   7.2925000   5.7253000  31.6323000   6.0953120   6.6519270  31.6323000
  63.1323000  62.3813000  14.6253000  64.0895000  62.3813000  14.6253000
  62.8923120  63.3079270  14.6253000  66.6983000   2.3023000  26.5903000
  67.6555000   2.3023000  26.5903000  66.4583120   3.2289270  26.5903000
  62.4843000   4.1823000   6.2873000  63.4415000   4.1823000   6.2873000
  62.2443120   5.1089270   6.2873000  61.3333000   8.3513000  35.8693000
  62.2905000   8.3513000  35.8693000  61.0933120   9.2779270  35.8693000
  63.9643000   2.7303000  50.3293000  64.9215000   2.7303000  50.3293000
  63.7243120   3.6569270  50.3293000   2.5623000  65.2823000  47.5803000
   3.5195000  65.2823000  47.5803000   2.3223120  66.2089270  47.5803000
   2.7413000  15.7723000  40.3133000   3.6985000  15.7723000  40.3133000
   2.5013120  16.6989270  40.3133000  61.6613000   4.3393000  44.7293000
  62.6185000   4.3393000  44.7293000  61.4213120   5.2659270  44.7293000
   8.1533000   2.1393000  52.6013000   9.1105000   2.1393000  52.6013000
   7.9133120   3.0659270  52.6013000  61.9643000   5.4763000  65.1783000
  62.9215000   5.4763000  65.1783000  61.7243120   6.4029270  65.1783000
   2.6903000   6.0143000  51.9763000   3.6475000   6.0143000  51.9763000
   2.4503120   6.9409270  51.9763000   8.3023000   4.8073000  58.1393000
   9.2595000   4.8073000  58.1393000   8.0623120   5.7339270  58.1393000
   6.9523000  18.4613000  13.8183000   7.9095000  18.4613000  13.8183000
   6.7123120  19.3879270  13.8183000  52.6623000   6.6703000  11.9023000
  53.6195000   6.6703000  11.9023000  52.4223120   7.5969270  11.9023000
  64.8333000  20.1723000   6.1093000  65.7905000  20.1723000   6.1093000
  64.5933120  21.0989270   6.1093000  64.8423000  13.4843000  15.9713000
  65.7995000  13.4843000  15.9713000  64.6023120  14.4109270  15.9713000
  63.1733000  22.2843000  13.0543000  64.1305000  22.2843000  13.0543000
  62.9333120  23.2109270  13.0543000  16.2033000   7.5593000  32.3023000
  17.1605000   7.5593000  32.3023000  15.9633120   8.4859270  32.3023000
  65.2843000   7.7213000  12.7273000  66.2415000   7.7213000  12.7273000
  65.0443120   8.6479270  12.7273000  57.4893000  65.4953000  19.1913000
  58.4465000  65.4953000  19.1913000  57.2493120  66.4219270  19.1913000
  10.0903000  15.5763000  23.0783000  11.0475000  15.5763000  23.0783000
   9.8503120  16.5029270  23.0783000  13.2283000  27.7913000  33.1183000
  14.1855000  27.7913000  33.1183000  12.9883120  28.7179270  33.1183000
  66.4303000   9.7743000  13.9773000  67.3875000   9.7743000  13.9773000
  66.1903120  10.7009270  13.9773000  64.9903000   7.0923000  35.7873000
  65.9475000   7.0923000  35.7873000  64.7503120   8.0189270  35.7873000
  64.2803000   3.4483000  37.6913000  65.2375000   3.4483000  37.6913000
  64.0403120   4.3749270  37.6913000  10.2033000   3.9343000  53.3973000
  11.1605000   3.9343000  53.3973000   9.9633120   4.8609270  53.3973000
  66.2203000  17.3053000  36.2323000  67.1775000  17.3053000  36.2323000
  65.9803120  18.2319270  36.2323000  65.9173000   4.7373000  65.8213000
  66.8745000   4.7373000  65.8213000  65.6773120   5.6639270  65.8213000
   6.7183000  65.9623000   8.0353000   7.6755000  65.9623000   8.0353000
   6.4783120  66.8889270   8.0353000   9.4053000  11.3623000  63.9723000
  10.3625000  11.3623000  63.9723000   9.1653120  12.2889270  63.9723000
   5.0753000   9.4753000  63.3893000   6.0325000   9.4753000  63.3893000
   4.8353120  10.4019270  63.3893000  58.4193000  22.3873000  11.0723000
  59.3765000  22.3873000  11.0723000  58.1793120  23.3139270  11.0723000
   5.5523000  18.0833000   3.0563000   6.5095000  18.0833000   3.0563000
   5.3123120  19.0099270   3.0563000  62.3783000  13.9623000  25.7123000
  63.3355000  13.9623000  25.7123000  62.1383120  14.8889270  25.7123000
   7.9713000   8.7563000  20.1883000   8.9285000   8.7563000  20.1883000
   7.7313120   9.6829270  20.1883000  17.8923000  16.4663000   6.3233000
  18.8495000  16.4663000   6.3233000  17.6523120  17.3929270   6.3233000
   4.5163000  10.6093000  11.3753000   5.4735000  10.6093000  11.3753000
   4.2763120  11.5359270  11.3753000   8.7723000  67.0573000  25.3323000
   9.7295000  67.0573000  25.3323000   8.5323120  67.9839270  25.3323000
  64.6813000  15.6753000  13.8763000  65.6385000  15.6753000  13.8763000
  64.4413120  16.6019270  13.8763000  61.3003000  65.8673000  27.0723000
  62.2575000  65.8673000  27.0723000  61.0603120  66.7939270  27.0723000
   5.7013000  17.9603000  23.8543000   6.6585000  17.9603000  23.8543000
   5.4613120  18.8869270  23.8543000   4.7573000  12.9273000  29.6063000
   5.7145000  12.9273000  29.6063000   4.5173120  13.8539270  29.6063000
  54.5543000  64.2723000  28.5213000  55.5115000  64.2723000  28.5213000
  54.3143120  65.1989270  28.5213000   6.0063000   8.8023000  28.8273000
   6.9635000   8.8023000  28.8273000   5.7663120   9.7289270  28.8273000
   8.9383000   8.7643000  40.3273000   9.8955000   8.7643000  40.3273000
   8.6983120   9.6909270  40.3273000  58.8613000  18.4463000  37.6683000
  59.8185000  18.4463000  37.6683000  58.6213120  19.3729270  37.6683000
  59.4623000  21.7613000  49.9773000  60.4195000  21.7613000  49.9773000
  59.2223120  22.6879270  49.9773000  64.2843000   9.1083000  44.8123000
  65.2415000   9.1083000  44.8123000  64.0443120  10.0349270  44.8123000
  57.9073000  15.3223000  52.5323000  58.8645000  15.3223000  52.5323000
  57.6673120  16.2489270  52.5323000   5.3603000  15.2153000  63.0763000
   6.3175000  15.2153000  63.0763000   5.1203120  16.1419270  63.0763000
  54.4143000  12.2593000  65.7483000  55.3715000  12.2593000  65.7483000
  54.1743120  13.1859270  65.7483000  62.8933000  18.6353000  59.0733000
  63.8505000  18.6353000  59.0733000  62.6533120  19.5619270  59.0733000
  12.4403000  10.6743000   6.7323000  13.3975000  10.6743000   6.7323000
  12.2003120  11.6009270   6.7323000   6.7913000  64.4763000  10.6573000
   7.7485000  64.4763000  10.6573000   6.5513120  65.4029270  10.6573000
  52.3463000  11.7073000   4.3713000  53.3035000  11.7073000   4.3713000
  52.1063120  12.6339270   4.3713000   1.7683000   7.4323000  16.3373000
   2.7255000   7.4323000  16.3373000   1.5283120   8.3589270  16.3373000
  11.6483000  10.9213000  16.6623000  12.6055000  10.9213000  16.6623000
  11.4083120  11.8479270  16.6623000  61.0213000   3.9593000  12.2033000
  61.9785000   3.9593000  12.2033000  60.7813120   4.8859270  12.2033000
  64.9233000   8.6553000  17.1613000  65.8805000   8.6553000  17.1613000
  64.6833120   9.5819270  17.1613000   9.7303000   7.8723000  31.1983000
  10.6875000   7.8723000  31.1983000   9.4903120   8.7989270  31.1983000
  64.9063000  14.4273000  19.7813000  65.8635000  14.4273000  19.7813000
  64.6663120  15.3539270  19.7813000  60.3473000  67.1053000  22.0553000
  61.3045000  67.1053000  22.0553000  60.1073120  68.0319270  22.0553000
  64.0673000  10.0903000  26.2743000  65.0245000  10.0903000  26.2743000
  63.8273120  11.0169270  26.2743000  25.9433000  16.0363000  39.8723000
  26.9005000  16.0363000  39.8723000  25.7033120  16.9629270  39.8723000
   8.0823000   7.0533000  29.2413000   9.0395000   7.0533000  29.2413000
   7.8423120   7.9799270  29.2413000   4.8113000  66.5163000  33.2173000
   5.7685000  66.5163000  33.2173000   4.5713120  67.4429270  33.2173000
   4.1443000  18.0203000  53.9463000   5.1015000  18.0203000  53.9463000
   3.9043120  18.9469270  53.9463000  66.9213000  21.5143000  43.7363000
  67.8785000  21.5143000  43.7363000  66.6813120  22.4409270  43.7363000
  63.9053000  17.8943000  51.4113000  64.8625000  17.8943000  51.4113000
  63.6653120  18.8209270  51.4113000   6.9913000  22.0173000  61.2873000
   7.9485000  22.0173000  61.2873000   6.7513120  22.9439270  61.2873000
  61.4693000  17.4013000  54.3523000  62.4265000  17.4013000  54.3523000
  61.2293120  18.3279270  54.3523000  63.6913000  25.9493000   2.6593000
  64.6485000  25.9493000   2.6593000  63.4513120  26.8759270   2.6593000
  59.8253000  17.7963000  64.9163000  60.7825000  17.7963000  64.9163000
  59.5853120  18.7229270  64.9163000  10.6893000  65.2443000   6.0123000
  11.6465000  65.2443000   6.0123000  10.4493120  66.1709270   6.0123000
  14.6553000  31.4253000  10.8333000  15.6125000  31.4253000  10.8333000
  14.4153120  32.3519270  10.8333000   3.4273000   8.4463000   3.6893000
   4.3845000   8.4463000   3.6893000   3.1873120   9.3729270   3.6893000
   6.5873000  22.3683000  12.9853000   7.5445000  22.3683000  12.9853000
   6.3473120  23.2949270  12.9853000   5.0603000  67.0223000  23.9833000
   6.0175000  67.0223000  23.9833000   4.8203120  67.9489270  23.9833000
  16.7883000  22.6203000  14.5773000  17.7455000  22.6203000  14.5773000
  16.5483120  23.5469270  14.5773000  66.3153000  17.2233000  15.4413000
  67.2725000  17.2233000  15.4413000  66.0753120  18.1499270  15.4413000
  60.9113000  26.1463000  26.8613000  61.8685000  26.1463000  26.8613000
  60.6713120  27.0729270  26.8613000  60.1983000   4.3933000  22.4313000
  61.1555000   4.3933000  22.4313000  59.9583120   5.3199270  22.4313000
   3.1053000   5.5473000  24.5593000   4.0625000   5.5473000  24.5593000
   2.8653120   6.4739270  24.5593000   2.2513000  16.9023000  24.2223000
   3.2085000  16.9023000  24.2223000   2.0113120  17.8289270  24.2223000
   8.7333000  58.5363000  36.8133000   9.6905000  58.5363000  36.8133000
   8.4933120  59.4629270  36.8133000  14.9093000  15.5603000  35.2253000
  15.8665000  15.5603000  35.2253000  14.6693120  16.4869270  35.2253000
  14.1873000  22.3603000  33.0893000  15.1445000  22.3603000  33.0893000
  13.9473120  23.2869270  33.0893000  11.7213000  19.3983000  42.9533000
  12.6785000  19.3983000  42.9533000  11.4813120  20.3249270  42.9533000
  64.1103000  17.4233000  40.0513000  65.0675000  17.4233000  40.0513000
  63.8703120  18.3499270  40.0513000  54.7103000  19.7423000  45.6433000
  55.6675000  19.7423000  45.6433000  54.4703120  20.6689270  45.6433000
   5.1183000  37.4633000  58.6813000   6.0755000  37.4633000  58.6813000
   4.8783120  38.3899270  58.6813000   9.0083000  28.5853000  58.0303000
   9.9655000  28.5853000  58.0303000   8.7683120  29.5119270  58.0303000
   7.2563000  20.9803000  66.9033000   8.2135000  20.9803000  66.9033000
   7.0163120  21.9069270  66.9033000  61.5183000  19.9813000  55.9433000
  62.4755000  19.9813000  55.9433000  61.2783120  20.9079270  55.9433000
  62.8583000   7.5513000  11.0213000  63.8155000   7.5513000  11.0213000
  62.6183120   8.4779270  11.0213000   7.3743000  25.6833000  14.7053000
   8.3315000  25.6833000  14.7053000   7.1343120  26.6099270  14.7053000
  62.6873000  11.6983000   9.4753000  63.6445000  11.6983000   9.4753000
  62.4473120  12.6249270   9.4753000  55.0823000  22.4803000  23.3193000
  56.0395000  22.4803000  23.3193000  54.8423120  23.4069270  23.3193000
  12.1923000   9.3693000   4.1503000  13.1495000   9.3693000   4.1503000
  11.9523120  10.2959270   4.1503000  10.3353000  27.4493000  13.9573000
  11.2925000  27.4493000  13.9573000  10.0953120  28.3759270  13.9573000
   6.0353000  24.5173000  18.0113000   6.9925000  24.5173000  18.0113000
   5.7953120  25.4439270  18.0113000  63.4533000  18.9083000  23.4343000
  64.4105000  18.9083000  23.4343000  63.2133120  19.8349270  23.4343000
   5.3653000  15.4543000  25.3293000   6.3225000  15.4543000  25.3293000
   5.1253120  16.3809270  25.3293000  21.7183000   3.7263000  27.9103000
  22.6755000   3.7263000  27.9103000  21.4783120   4.6529270  27.9103000
  54.6203000  17.3393000  25.7793000  55.5775000  17.3393000  25.7793000
  54.3803120  18.2659270  25.7793000  60.7813000  22.2813000  36.3873000
  61.7385000  22.2813000  36.3873000  60.5413120  23.2079270  36.3873000
  63.8863000  24.9683000  39.3683000  64.8435000  24.9683000  39.3683000
  63.6463120  25.8949270  39.3683000  55.7153000  12.0703000  48.8863000
  56.6725000  12.0703000  48.8863000  55.4753120  12.9969270  48.8863000
  58.9763000  15.7783000  57.9353000  59.9335000  15.7783000  57.9353000
  58.7363120  16.7049270  57.9353000   5.8443000  22.5693000  52.0113000
   6.8015000  22.5693000  52.0113000   5.6043120  23.4959270  52.0113000
  25.2833000  12.8043000  44.5303000  26.2405000  12.8043000  44.5303000
  25.0433120  13.7309270  44.5303000  15.7793000  13.4403000  60.3843000
  16.7365000  13.4403000  60.3843000  15.5393120  14.3669270  60.3843000
  24.3383000   8.0073000   5.2243000  25.2955000   8.0073000   5.2243000
  24.0983120   8.9339270   5.2243000  14.9093000  15.0733000  64.1693000
  15.8665000  15.0733000  64.1693000  14.6693120  15.9999270  64.1693000
  14.9513000  19.3723000  64.8703000  15.9085000  19.3723000  64.8703000
  14.7113120  20.2989270  64.8703000   4.7843000  27.5493000  65.4373000
   5.7415000  27.5493000  65.4373000   4.5443120  28.4759270  65.4373000
   9.5483000  30.1113000  22.3873000  10.5055000  30.1113000  22.3873000
   9.3083120  31.0379270  22.3873000  12.6923000   7.1303000   2.7643000
  13.6495000   7.1303000   2.7643000  12.4523120   8.0569270   2.7643000
  40.4463000  26.4103000  27.5023000  41.4035000  26.4103000  27.5023000
  40.2063120  27.3369270  27.5023000  66.9033000  26.7223000  14.2063000
  67.8605000  26.7223000  14.2063000  66.6633120  27.6489270  14.2063000
  10.4133000   6.0793000  21.0243000  11.3705000   6.0793000  21.0243000
  10.1733120   7.0059270  21.0243000  10.1473000  19.0843000  25.0213000
  11.1045000  19.0843000  25.0213000   9.9073120  20.0109270  25.0213000
   6.1083000  13.1533000  27.0173000   7.0655000  13.1533000  27.0173000
   5.8683120  14.0799270  27.0173000  63.4903000  24.4033000  33.3073000
  64.4475000  24.4033000  33.3073000  63.2503120  25.3299270  33.3073000
   3.4363000  17.4403000  30.9123000   4.3935000  17.4403000  30.9123000
   3.1963120  18.3669270  30.9123000  49.8183000  13.3363000  51.4773000
  50.7755000  13.3363000  51.4773000  49.5783120  14.2629270  51.4773000
  62.6323000  20.1673000  37.6193000  63.5895000  20.1673000  37.6193000
  62.3923120  21.0939270  37.6193000  61.2903000  19.8213000  44.1703000
  62.2475000  19.8213000  44.1703000  61.0503120  20.7479270  44.1703000
  10.7373000  13.8253000  66.2013000  11.6945000  13.8253000  66.2013000
  10.4973120  14.7519270  66.2013000  55.5573000  13.8653000  36.2093000
  56.5145000  13.8653000  36.2093000  55.3173120  14.7919270  36.2093000
  55.2243000   4.9843000  51.4743000  56.1815000   4.9843000  51.4743000
  54.9843120   5.9109270  51.4743000  66.9943000  22.1683000   9.0263000
  67.9515000  22.1683000   9.0263000  66.7543120  23.0949270   9.0263000
  18.2363000  29.8543000   3.9273000  19.1935000  29.8543000   3.9273000
  17.9963120  30.7809270   3.9273000  10.1423000  34.6793000  10.4823000
  11.0995000  34.6793000  10.4823000   9.9023120  35.6059270  10.4823000
   9.4483000  18.2303000  62.8133000  10.4055000  18.2303000  62.8133000
   9.2083120  19.1569270  62.8133000   7.7873000   9.2493000  58.8553000
   8.7445000   9.2493000  58.8553000   7.5473120  10.1759270  58.8553000
   2.5683000  26.8493000   7.2693000   3.5255000  26.8493000   7.2693000
   2.3283120  27.7759270   7.2693000   6.0653000  19.5393000   8.9153000
   7.0225000  19.5393000   8.9153000   5.8253120  20.4659270   8.9153000
  66.9013000  14.0443000  17.7463000  67.8585000  14.0443000  17.7463000
  66.6613120  14.9709270  17.7463000  10.6583000  14.7423000   7.0673000
  11.6155000  14.7423000   7.0673000  10.4183120  15.6689270   7.0673000
   4.4743000  22.7343000  26.2503000   5.4315000  22.7343000  26.2503000
   4.2343120  23.6609270  26.2503000  65.4633000  23.3003000   3.5613000
  66.4205000  23.3003000   3.5613000  65.2233120  24.2269270   3.5613000
   4.1943000  14.4963000  32.2333000   5.1515000  14.4963000  32.2333000
   3.9543120  15.4229270  32.2333000  13.0473000  33.3513000  25.9723000
  14.0045000  33.3513000  25.9723000  12.8073120  34.2779270  25.9723000
  63.4713000  27.4783000  32.9753000  64.4285000  27.4783000  32.9753000
  63.2313120  28.4049270  32.9753000  59.8083000  21.6383000  47.0293000
  60.7655000  21.6383000  47.0293000  59.5683120  22.5649270  47.0293000
  62.9603000  15.7393000  41.7933000  63.9175000  15.7393000  41.7933000
  62.7203120  16.6659270  41.7933000  15.5393000  19.3613000  48.8593000
  16.4965000  19.3613000  48.8593000  15.2993120  20.2879270  48.8593000
  12.4583000  37.6163000  44.8903000  13.4155000  37.6163000  44.8903000
  12.2183120  38.5429270  44.8903000  64.4183000  30.0703000  41.0673000
  65.3755000  30.0703000  41.0673000  64.1783120  30.9969270  41.0673000
   5.2593000   9.7733000  55.5543000   6.2165000   9.7733000  55.5543000
   5.0193120  10.6999270  55.5543000   3.9403000  20.2333000   3.9583000
   4.8975000  20.2333000   3.9583000   3.7003120  21.1599270   3.9583000
  15.2793000  40.7373000  65.8693000  16.2365000  40.7373000  65.8693000
  15.0393120  41.6639270  65.8693000   9.6563000  28.5733000  60.8203000
  10.6135000  28.5733000  60.8203000   9.4163120  29.4999270  60.8203000
  56.1223000  40.1693000  16.0523000  57.0795000  40.1693000  16.0523000
  55.8823120  41.0959270  16.0523000  66.3733000  28.0053000  17.7163000
  67.3305000  28.0053000  17.7163000  66.1333120  28.9319270  17.7163000
  15.0413000  33.8373000  65.7563000  15.9985000  33.8373000  65.7563000
  14.8013120  34.7639270  65.7563000  62.7903000  37.8953000  18.8023000
  63.7475000  37.8953000  18.8023000  62.5503120  38.8219270  18.8023000
   3.5783000  42.3933000   6.2403000   4.5355000  42.3933000   6.2403000
   3.3383120  43.3199270   6.2403000  54.2943000  24.8823000  36.1513000
  55.2515000  24.8823000  36.1513000  54.0543120  25.8089270  36.1513000
   6.8143000  10.8113000  38.3233000   7.7715000  10.8113000  38.3233000
   6.5743120  11.7379270  38.3233000   6.5843000  38.6233000  19.5333000
   7.5415000  38.6233000  19.5333000   6.3443120  39.5499270  19.5333000
  11.3523000  37.0703000  38.0093000  12.3095000  37.0703000  38.0093000
  11.1123120  37.9969270  38.0093000  14.1563000  29.0723000  39.1063000
  15.1135000  29.0723000  39.1063000  13.9163120  29.9989270  39.1063000
  64.5543000  39.2233000  44.5453000  65.5115000  39.2233000  44.5453000
  64.3143120  40.1499270  44.5453000  62.6893000  26.9453000  45.2473000
  63.6465000  26.9453000  45.2473000  62.4493120  27.8719270  45.2473000
  61.3393000  24.6963000  38.2803000  62.2965000  24.6963000  38.2803000
  61.0993120  25.6229270  38.2803000  63.1943000  26.1503000  51.9863000
  64.1515000  26.1503000  51.9863000  62.9543120  27.0769270  51.9863000
  64.5153000  19.5363000  62.2393000  65.4725000  19.5363000  62.2393000
  64.2753120  20.4629270  62.2393000  11.1003000  45.0713000   7.7493000
  12.0575000  45.0713000   7.7493000  10.8603120  45.9979270   7.7493000
   3.0973000  37.9073000   4.4473000   4.0545000  37.9073000   4.4473000
   2.8573120  38.8339270   4.4473000  57.1903000  26.0183000  14.4053000
  58.1475000  26.0183000  14.4053000  56.9503120  26.9449270  14.4053000
  57.0103000  32.2663000  18.9893000  57.9675000  32.2663000  18.9893000
  56.7703120  33.1929270  18.9893000   4.6823000  33.6783000  10.7243000
   5.6395000  33.6783000  10.7243000   4.4423120  34.6049270  10.7243000
   4.6263000  42.7433000  13.7013000   5.5835000  42.7433000  13.7013000
   4.3863120  43.6699270  13.7013000  20.6363000  23.2253000  30.7173000
  21.5935000  23.2253000  30.7173000  20.3963120  24.1519270  30.7173000
   7.8453000  35.1213000  27.3433000   8.8025000  35.1213000  27.3433000
   7.6053120  36.0479270  27.3433000  61.0793000  40.5653000  21.6833000
  62.0365000  40.5653000  21.6833000  60.8393120  41.4919270  21.6833000
  12.4603000  18.5423000  63.7773000  13.4175000  18.5423000  63.7773000
  12.2203120  19.4689270  63.7773000   5.2883000  31.4593000  29.0213000
   6.2455000  31.4593000  29.0213000   5.0483120  32.3859270  29.0213000
  17.1103000  36.5033000  34.4763000  18.0675000  36.5033000  34.4763000
  16.8703120  37.4299270  34.4763000  62.3883000  26.1493000  42.3203000
  63.3455000  26.1493000  42.3203000  62.1483120  27.0759270  42.3203000
   6.2043000  41.0713000  47.9343000   7.1615000  41.0713000  47.9343000
   5.9643120  41.9979270  47.9343000  12.1913000  43.7613000  50.6603000
  13.1485000  43.7613000  50.6603000  11.9513120  44.6879270  50.6603000
   7.8693000  49.0313000  58.2083000   8.8265000  49.0313000  58.2083000
   7.6293120  49.9579270  58.2083000  13.7253000  29.1703000  66.8073000
  14.6825000  29.1703000  66.8073000  13.4853120  30.0969270  66.8073000
  10.8303000  32.2113000  19.4413000  11.7875000  32.2113000  19.4413000
  10.5903120  33.1379270  19.4413000   2.1653000  44.4973000  63.7493000
   3.1225000  44.4973000  63.7493000   1.9253120  45.4239270  63.7493000
  66.2803000  38.3893000  18.0363000  67.2375000  38.3893000  18.0363000
  66.0403120  39.3159270  18.0363000  58.7683000  27.3303000  27.9963000
  59.7255000  27.3303000  27.9963000  58.5283120  28.2569270  27.9963000
  61.7873000  42.2633000  10.3833000  62.7445000  42.2633000  10.3833000
  61.5473120  43.1899270  10.3833000  20.1863000  33.7723000  24.0753000
  21.1435000  33.7723000  24.0753000  19.9463120  34.6989270  24.0753000
  61.6593000  37.0443000  33.1253000  62.6165000  37.0443000  33.1253000
  61.4193120  37.9709270  33.1253000  53.6733000  35.5693000  30.5333000
  54.6305000  35.5693000  30.5333000  53.4333120  36.4959270  30.5333000
  55.3893000  31.2433000  30.0973000  56.3465000  31.2433000  30.0973000
  55.1493120  32.1699270  30.0973000  16.1363000  37.9353000  37.7553000
  17.0935000  37.9353000  37.7553000  15.8963120  38.8619270  37.7553000
  66.3463000  27.5473000  40.9483000  67.3035000  27.5473000  40.9483000
  66.1063120  28.4739270  40.9483000  25.9343000  53.3173000  30.4913000
  26.8915000  53.3173000  30.4913000  25.6943120  54.2439270  30.4913000
   3.8953000  23.2053000  47.3653000   4.8525000  23.2053000  47.3653000
   3.6553120  24.1319270  47.3653000   9.1333000  38.6983000  53.8643000
  10.0905000  38.6983000  53.8643000   8.8933120  39.6249270  53.8643000
   5.3573000  34.6503000  65.6973000   6.3145000  34.6503000  65.6973000
   5.1173120  35.5769270  65.6973000  13.4383000  34.9163000  43.2203000
  14.3955000  34.9163000  43.2203000  13.1983120  35.8429270  43.2203000
  14.0313000  23.6503000  53.6323000  14.9885000  23.6503000  53.6323000
  13.7913120  24.5769270  53.6323000  61.9183000  36.5993000  13.3883000
  62.8755000  36.5993000  13.3883000  61.6783120  37.5259270  13.3883000
   4.0753000  32.0433000  64.6393000   5.0325000  32.0433000  64.6393000
   3.8353120  32.9699270  64.6393000  49.7853000  40.4963000  17.1053000
  50.7425000  40.4963000  17.1053000  49.5453120  41.4229270  17.1053000
  63.7483000  21.7693000  15.7833000  64.7055000  21.7693000  15.7833000
  63.5083120  22.6959270  15.7833000   2.3313000  31.0173000   3.3293000
   3.2885000  31.0173000   3.3293000   2.0913120  31.9439270   3.3293000
  15.5053000  35.2813000  39.2833000  16.4625000  35.2813000  39.2833000
  15.2653120  36.2079270  39.2833000  15.3783000  19.4453000  20.3683000
  16.3355000  19.4453000  20.3683000  15.1383120  20.3719270  20.3683000
  64.7893000  35.1353000  39.6543000  65.7465000  35.1353000  39.6543000
  64.5493120  36.0619270  39.6543000  61.9843000  23.9533000  28.4823000
  62.9415000  23.9533000  28.4823000  61.7443120  24.8799270  28.4823000
  11.8813000  51.7063000  31.0703000  12.8385000  51.7063000  31.0703000
  11.6413120  52.6329270  31.0703000  50.7543000  53.0373000  22.8003000
  51.7115000  53.0373000  22.8003000  50.5143120  53.9639270  22.8003000
  61.0893000  29.2523000  25.4273000  62.0465000  29.2523000  25.4273000
  60.8493120  30.1789270  25.4273000  58.6433000  45.9093000  37.6283000
  59.6005000  45.9093000  37.6283000  58.4033120  46.8359270  37.6283000
  11.0263000  40.2283000  58.0533000  11.9835000  40.2283000  58.0533000
  10.7863120  41.1549270  58.0533000   3.9363000  47.1633000  55.5813000
   4.8935000  47.1633000  55.5813000   3.6963120  48.0899270  55.5813000
   3.7423000  38.7253000  56.0973000   4.6995000  38.7253000  56.0973000
   3.5023120  39.6519270  56.0973000   6.9773000  52.2033000  49.4593000
   7.9345000  52.2033000  49.4593000   6.7373120  53.1299270  49.4593000
  11.6243000  40.1593000   7.3023000  12.5815000  40.1593000   7.3023000
  11.3843120  41.0859270   7.3023000  11.8483000  36.4393000  13.6803000
  12.8055000  36.4393000  13.6803000  11.6083120  37.3659270  13.6803000
  21.4403000  39.8923000  65.6643000  22.3975000  39.8923000  65.6643000
  21.2003120  40.8189270  65.6643000   9.0003000  47.3933000   3.9413000
   9.9575000  47.3933000   3.9413000   8.7603120  48.3199270   3.9413000
  59.4913000  29.9613000  13.9613000  60.4485000  29.9613000  13.9613000
  59.2513120  30.8879270  13.9613000   7.6513000  36.9773000   9.3093000
   8.6085000  36.9773000   9.3093000   7.4113120  37.9039270   9.3093000
  12.0863000  45.5623000  11.6513000  13.0435000  45.5623000  11.6513000
  11.8463120  46.4889270  11.6513000  11.2513000  46.6093000  30.2753000
  12.2085000  46.6093000  30.2753000  11.0113120  47.5359270  30.2753000
  51.4613000  35.4513000  23.9813000  52.4185000  35.4513000  23.9813000
  51.2213120  36.3779270  23.9813000   3.0533000  25.8973000  25.4833000
   4.0105000  25.8973000  25.4833000   2.8133120  26.8239270  25.4833000
  18.2363000  44.4793000  22.2643000  19.1935000  44.4793000  22.2643000
  17.9963120  45.4059270  22.2643000  54.2983000  40.5483000  28.1563000
  55.2555000  40.5483000  28.1563000  54.0583120  41.4749270  28.1563000
  64.5963000  55.3573000  25.1983000  65.5535000  55.3573000  25.1983000
  64.3563120  56.2839270  25.1983000   5.3693000  47.1773000  44.1843000
   6.3265000  47.1773000  44.1843000   5.1293120  48.1039270  44.1843000
   3.2033000  26.0553000  56.2013000   4.1605000  26.0553000  56.2013000
   2.9633120  26.9819270  56.2013000   7.9793000  52.0613000  51.9493000
   8.9365000  52.0613000  51.9493000   7.7393120  52.9879270  51.9493000
  59.3943000  25.2003000  53.8733000  60.3515000  25.2003000  53.8733000
  59.1543120  26.1269270  53.8733000  59.2163000  40.3823000   2.0473000
  60.1735000  40.3823000   2.0473000  58.9763120  41.3089270   2.0473000
  56.1613000  39.8403000   5.0073000  57.1185000  39.8403000   5.0073000
  55.9213120  40.7669270   5.0073000  60.5343000  35.7743000  17.2063000
  61.4915000  35.7743000  17.2063000  60.2943120  36.7009270  17.2063000
  58.3113000  45.2783000  12.8113000  59.2685000  45.2783000  12.8113000
  58.0713120  46.2049270  12.8113000   8.3483000  39.5453000  29.1463000
   9.3055000  39.5453000  29.1463000   8.1083120  40.4719270  29.1463000
  50.1643000  28.6003000  23.5943000  51.1215000  28.6003000  23.5943000
  49.9243120  29.5269270  23.5943000   5.0513000  55.7513000  37.3243000
   6.0085000  55.7513000  37.3243000   4.8113120  56.6779270  37.3243000
   9.4223000  42.7773000  39.1203000  10.3795000  42.7773000  39.1203000
   9.1823120  43.7039270  39.1203000   6.9873000  47.8143000  28.1083000
   7.9445000  47.8143000  28.1083000   6.7473120  48.7409270  28.1083000
  64.7143000  28.9673000  51.2373000  65.6715000  28.9673000  51.2373000
  64.4743120  29.8939270  51.2373000  65.9553000  23.1053000  52.5193000
  66.9125000  23.1053000  52.5193000  65.7153120  24.0319270  52.5193000
   2.6073000  43.0843000  54.6523000   3.5645000  43.0843000  54.6523000
   2.3673120  44.0109270  54.6523000   9.8503000  34.6413000  17.5703000
  10.8075000  34.6413000  17.5703000   9.6103120  35.5679270  17.5703000
  66.4773000  58.7223000  12.2113000  67.4345000  58.7223000  12.2113000
  66.2373120  59.6489270  12.2113000  51.8653000  43.0513000   8.3473000
  52.8225000  43.0513000   8.3473000  51.6253120  43.9779270   8.3473000
  60.4313000  36.1693000  25.2173000  61.3885000  36.1693000  25.2173000
  60.1913120  37.0959270  25.2173000  58.3743000  48.3083000  12.7893000
  59.3315000  48.3083000  12.7893000  58.1343120  49.2349270  12.7893000
  52.3953000  38.3413000   8.7243000  53.3525000  38.3413000   8.7243000
  52.1553120  39.2679270   8.7243000  62.5303000  49.5443000  24.0963000
  63.4875000  49.5443000  24.0963000  62.2903120  50.4709270  24.0963000
  11.6723000  46.6333000  21.0093000  12.6295000  46.6333000  21.0093000
  11.4323120  47.5599270  21.0093000   3.9443000  52.0913000  23.0843000
   4.9015000  52.0913000  23.0843000   3.7043120  53.0179270  23.0843000
  58.1413000  36.4963000  30.3773000  59.0985000  36.4963000  30.3773000
  57.9013120  37.4229270  30.3773000  16.0273000  53.3443000  27.0473000
  16.9845000  53.3443000  27.0473000  15.7873120  54.2709270  27.0473000
   4.6523000  49.6843000  37.0663000   5.6095000  49.6843000  37.0663000
   4.4123120  50.6109270  37.0663000   6.2903000  58.0953000  38.5643000
   7.2475000  58.0953000  38.5643000   6.0503120  59.0219270  38.5643000
   3.7753000  53.7863000  40.5623000   4.7325000  53.7863000  40.5623000
   3.5353120  54.7129270  40.5623000   6.9793000  49.8353000  52.9813000
   7.9365000  49.8353000  52.9813000   6.7393120  50.7619270  52.9813000
   4.2573000  33.4463000  61.9623000   5.2145000  33.4463000  61.9623000
   4.0173120  34.3729270  61.9623000   3.1993000  47.1713000  61.3993000
   4.1565000  47.1713000  61.3993000   2.9593120  48.0979270  61.3993000
  25.1123000  47.2513000   7.0373000  26.0695000  47.2513000   7.0373000
  24.8723120  48.1779270   7.0373000   9.0853000  53.9903000  19.5893000
  10.0425000  53.9903000  19.5893000   8.8453120  54.9169270  19.5893000
  63.8403000  50.2463000   5.9473000  64.7975000  50.2463000   5.9473000
  63.6003120  51.1729270   5.9473000  58.2603000  36.9933000  22.8043000
  59.2175000  36.9933000  22.8043000  58.0203120  37.9199270  22.8043000
  59.9613000  50.2413000  13.5143000  60.9185000  50.2413000  13.5143000
  59.7213120  51.1679270  13.5143000  14.0483000  46.4493000  15.3753000
  15.0055000  46.4493000  15.3753000  13.8083120  47.3759270  15.3753000
  64.6043000  53.2383000  28.6323000  65.5615000  53.2383000  28.6323000
  64.3643120  54.1649270  28.6323000   4.4963000  50.3613000  33.5583000
   5.4535000  50.3613000  33.5583000   4.2563120  51.2879270  33.5583000
   7.7883000  64.0073000  28.4903000   8.7455000  64.0073000  28.4903000
   7.5483120  64.9339270  28.4903000   6.6593000  39.5373000  45.5943000
   7.6165000  39.5373000  45.5943000   6.4193120  40.4639270  45.5943000
   2.5243000  44.1073000  48.9953000   3.4815000  44.1073000  48.9953000
   2.2843120  45.0339270  48.9953000   2.3683000  54.6653000  42.8333000
   3.3255000  54.6653000  42.8333000   2.1283120  55.5919270  42.8333000
   9.5373000  48.8293000  46.9313000  10.4945000  48.8293000  46.9313000
   9.2973120  49.7559270  46.9313000  66.0163000  62.1523000  10.7623000
  66.9735000  62.1523000  10.7623000  65.7763120  63.0789270  10.7623000
  10.3723000  60.2233000   3.1453000  11.3295000  60.2233000   3.1453000
  10.1323120  61.1499270   3.1453000   4.9393000  36.9293000  53.1563000
   5.8965000  36.9293000  53.1563000   4.6993120  37.8559270  53.1563000
  63.5213000  42.1173000   7.7933000  64.4785000  42.1173000   7.7933000
  63.2813120  43.0439270   7.7933000   5.4093000  47.2333000   7.9793000
   6.3665000  47.2333000   7.9793000   5.1693120  48.1599270   7.9793000
  66.3503000  46.1043000  16.8623000  67.3075000  46.1043000  16.8623000
  66.1103120  47.0309270  16.8623000  57.5543000  37.6993000  20.3233000
  58.5115000  37.6993000  20.3233000  57.3143120  38.6259270  20.3233000
  55.4643000  55.2603000   8.9453000  56.4215000  55.2603000   8.9453000
  55.2243120  56.1869270   8.9453000  55.3913000  58.0613000  26.2783000
  56.3485000  58.0613000  26.2783000  55.1513120  58.9879270  26.2783000
  65.2863000  51.2613000  24.7173000  66.2435000  51.2613000  24.7173000
  65.0463120  52.1879270  24.7173000   3.3723000  49.0993000   7.0863000
   4.3295000  49.0993000   7.0863000   3.1323120  50.0259270   7.0863000
  61.5793000  60.6933000  33.6203000  62.5365000  60.6933000  33.6203000
  61.3393120  61.6199270  33.6203000  43.9113000  54.6973000  22.9693000
  44.8685000  54.6973000  22.9693000  43.6713120  55.6239270  22.9693000
   4.4973000  56.2623000  43.7943000   5.4545000  56.2623000  43.7943000
   4.2573120  57.1889270  43.7943000  13.9393000  66.2763000  41.3773000
  14.8965000  66.2763000  41.3773000  13.6993120  67.2029270  41.3773000
   7.7473000  59.6113000  45.4403000   8.7045000  59.6113000  45.4403000
   7.5073120  60.5379270  45.4403000   3.9113000  57.4273000  56.3843000
   4.8685000  57.4273000  56.3843000   3.6713120  58.3539270  56.3843000
   7.7753000  66.1653000  57.2243000   8.7325000  66.1653000  57.2243000
   7.5353120  67.0919270  57.2243000  13.1383000  59.5313000  61.4073000
  14.0955000  59.5313000  61.4073000  12.8983120  60.4579270  61.4073000
   4.1713000  50.5583000  66.5233000   5.1285000  50.5583000  66.5233000
   3.9313120  51.4849270  66.5233000  58.4053000   2.6583000  66.1513000
  59.3625000   2.6583000  66.1513000  58.1653120   3.5849270  66.1513000
  44.2373000  46.4853000  10.4623000  45.1945000  46.4853000  10.4623000
  43.9973120  47.4119270  10.4623000  13.8403000  63.0253000  15.9083000
  14.7975000  63.0253000  15.9083000  13.6003120  63.9519270  15.9083000
  66.9243000  51.7653000  27.9623000  67.8815000  51.7653000  27.9623000
  66.6843120  52.6919270  27.9623000  16.2003000  61.2263000   6.2363000
  17.1575000  61.2263000   6.2363000  15.9603120  62.1529270   6.2363000
   8.1313000   4.4393000  29.8053000   9.0885000   4.4393000  29.8053000
   7.8913120   5.3659270  29.8053000  14.4603000  65.7193000  36.0733000
  15.4175000  65.7193000  36.0733000  14.2203120  66.6459270  36.0733000
  15.3123000  35.6023000  45.1843000  16.2695000  35.6023000  45.1843000
  15.0723120  36.5289270  45.1843000   6.5393000  46.0263000  30.0773000
   7.4965000  46.0263000  30.0773000   6.2993120  46.9529270  30.0773000
   7.8973000  46.0123000  41.1293000   8.8545000  46.0123000  41.1293000
   7.6573120  46.9389270  41.1293000  65.6763000  32.8293000  45.6153000
  66.6335000  32.8293000  45.6153000  65.4363120  33.7559270  45.6153000
   7.7493000  54.2473000  40.7473000   8.7065000  54.2473000  40.7473000
   7.5093120  55.1739270  40.7473000   5.7943000  58.6003000  42.4323000
   6.7515000  58.6003000  42.4323000   5.5543120  59.5269270  42.4323000
  64.2013000  64.7473000   7.2193000  65.1585000  64.7473000   7.2193000
  63.9613120  65.6739270   7.2193000  20.9893000  57.0753000   4.1953000
  21.9465000  57.0753000   4.1953000  20.7493120  58.0019270   4.1953000
   6.2703000  17.7973000  63.3033000   7.2275000  17.7973000  63.3033000
   6.0303120  18.7239270  63.3033000   8.6013000  57.1073000  61.6673000
   9.5585000  57.1073000  61.6673000   8.3613120  58.0339270  61.6673000
  62.7683000  56.5653000  14.2173000  63.7255000  56.5653000  14.2173000
  62.5283120  57.4919270  14.2173000  64.2443000  60.7473000  12.1163000
  65.2015000  60.7473000  12.1163000  64.0043120  61.6739270  12.1163000
   6.7323000  54.7223000  12.6513000   7.6895000  54.7223000  12.6513000
   6.4923120  55.6489270  12.6513000  65.7533000  55.7743000  18.3883000
  66.7105000  55.7743000  18.3883000  65.5133120  56.7009270  18.3883000
  60.7853000  49.2673000  29.1773000  61.7425000  49.2673000  29.1773000
  60.5453120  50.1939270  29.1773000  15.1633000  60.1583000  23.0933000
  16.1205000  60.1583000  23.0933000  14.9233120  61.0849270  23.0933000
   9.3833000  52.3083000  30.5923000  10.3405000  52.3083000  30.5923000
   9.1433120  53.2349270  30.5923000   3.1883000  60.8863000  37.0053000
   4.1455000  60.8863000  37.0053000   2.9483120  61.8129270  37.0053000
   7.3293000  61.0943000  36.0323000   8.2865000  61.0943000  36.0323000
   7.0893120  62.0209270  36.0323000   3.1123000  48.1153000  46.8793000
   4.0695000  48.1153000  46.8793000   2.8723120  49.0419270  46.8793000
  15.7433000  66.5773000  22.7403000  16.7005000  66.5773000  22.7403000
  15.5033120  67.5039270  22.7403000   8.7143000  53.2183000  38.4813000
   9.6715000  53.2183000  38.4813000   8.4743120  54.1449270  38.4813000
   9.5423000  52.1863000  46.8583000  10.4995000  52.1863000  46.8583000
   9.3023120  53.1129270  46.8583000   5.4823000  57.1403000  65.6753000
   6.4395000  57.1403000  65.6753000   5.2423120  58.0669270  65.6753000
   6.4643000   6.8343000  59.0923000   7.4215000   6.8343000  59.0923000
   6.2243120   7.7609270  59.0923000   3.2853000  55.0853000  13.6253000
   4.2425000  55.0853000  13.6253000   3.0453120  56.0119270  13.6253000
  22.1013000  43.6533000  60.5633000  23.0585000  43.6533000  60.5633000
  21.8613120  44.5799270  60.5633000  13.4303000  51.2873000   6.0703000
  14.3875000  51.2873000   6.0703000  13.1903120  52.2139270   6.0703000
  20.2003000  66.3363000   7.4863000  21.1575000  66.3363000   7.4863000
  19.9603120  67.2629270   7.4863000  66.5793000  62.5773000  24.6763000
  67.5365000  62.5773000  24.6763000  66.3393120  63.5039270  24.6763000
  65.1663000  62.1813000  19.9613000  66.1235000  62.1813000  19.9613000
  64.9263120  63.1079270  19.9613000  62.6163000   5.9723000  21.6843000
  63.5735000   5.9723000  21.6843000  62.3763120   6.8989270  21.6843000
  64.2653000   6.3333000  23.9153000  65.2225000   6.3333000  23.9153000
  64.0253120   7.2599270  23.9153000   5.5843000  49.9123000  26.7053000
   6.5415000  49.9123000  26.7053000   5.3443120  50.8389270  26.7053000
  46.4943000  53.5843000  32.2533000  47.4515000  53.5843000  32.2533000
  46.2543120  54.5109270  32.2533000  11.1053000   8.5033000  33.6463000
  12.0625000   8.5033000  33.6463000  10.8653120   9.4299270  33.6463000
  62.6703000   8.6283000  24.0943000  63.6275000   8.6283000  24.0943000
  62.4303120   9.5549270  24.0943000  65.1193000  10.2483000  58.3933000
  66.0765000  10.2483000  58.3933000  64.8793120  11.1749270  58.3933000
   5.5623000  13.3203000  59.1083000   6.5195000  13.3203000  59.1083000
   5.3223120  14.2469270  59.1083000   3.7353000  58.5973000  53.1753000
   4.6925000  58.5973000  53.1753000   3.4953120  59.5239270  53.1753000
   7.1523000  65.6143000  65.6373000   8.1095000  65.6143000  65.6373000
   6.9123120  66.5409270  65.6373000  67.0003000  57.5513000   5.5973000
  67.9575000  57.5513000   5.5973000  66.7603120  58.4779270   5.5973000
  62.0153000   2.9843000  61.4343000  62.9725000   2.9843000  61.4343000
  61.7753120   3.9109270  61.4343000   6.6613000  60.8843000  66.0693000
   7.6185000  60.8843000  66.0693000   6.4213120  61.8109270  66.0693000
  17.1803000   8.3343000   4.2473000  18.1375000   8.3343000   4.2473000
  16.9403120   9.2609270   4.2473000   2.2903000  54.9913000   7.0173000
   3.2475000  54.9913000   7.0173000   2.0503120  55.9179270   7.0173000
  59.2793000  67.1263000   9.6443000  60.2365000  67.1263000   9.6443000
  59.0393120  68.0529270   9.6443000   6.6673000  57.9843000  13.1723000
   7.6245000  57.9843000  13.1723000   6.4273120  58.9109270  13.1723000
  61.6733000  63.5343000  29.4783000  62.6305000  63.5343000  29.4783000
  61.4333120  64.4609270  29.4783000  64.6593000   3.6853000  33.8733000
  65.6165000   3.6853000  33.8733000  64.4193120   4.6119270  33.8733000
  59.4673000   9.6433000  24.0483000  60.4245000   9.6433000  24.0483000
  59.2273120  10.5699270  24.0483000   4.3693000  62.5573000  27.9453000
   5.3265000  62.5573000  27.9453000   4.1293120  63.4839270  27.9453000
   9.3373000   5.5633000  35.8413000  10.2945000   5.5633000  35.8413000
   9.0973120   6.4899270  35.8413000   4.2713000  56.4143000  30.8913000
   5.2285000  56.4143000  30.8913000   4.0313120  57.3409270  30.8913000
  57.1333000   5.2583000  49.1773000  58.0905000   5.2583000  49.1773000
  56.8933120   6.1849270  49.1773000  65.8233000  60.4973000  41.0403000
  66.7805000  60.4973000  41.0403000  65.5833120  61.4239270  41.0403000
  13.5623000  27.8873000  52.0333000  14.5195000  27.8873000  52.0333000
  13.3223120  28.8139270  52.0333000  45.0243000   9.3213000  49.2013000
  45.9815000   9.3213000  49.2013000  44.7843120  10.2479270  49.2013000
  60.6983000  66.1783000   3.7773000  61.6555000  66.1783000   3.7773000
  60.4583120  67.1049270   3.7773000  66.0783000   5.9173000  58.3203000
  67.0355000   5.9173000  58.3203000  65.8383120   6.8439270  58.3203000
  66.4623000   4.1573000  60.3933000  67.4195000   4.1573000  60.3933000
  66.2223120   5.0839270  60.3933000  49.6743000  17.0433000  49.1673000
  50.6315000  17.0433000  49.1673000  49.4343120  17.9699270  49.1673000
  11.7013000  14.6413000  11.9373000  12.6585000  14.6413000  11.9373000
  11.4613120  15.5679270  11.9373000  66.4253000  17.5373000   8.6863000
  67.3825000  17.5373000   8.6863000  66.1853120  18.4639270   8.6863000
   6.8783000  50.0543000  13.7063000   7.8355000  50.0543000  13.7063000
   6.6383120  50.9809270  13.7063000  63.7533000   5.4673000   1.7693000
  64.7105000   5.4673000   1.7693000  63.5133120   6.3939270   1.7693000
  15.8443000  64.4973000  33.4623000  16.8015000  64.4973000  33.4623000
  15.6043120  65.4239270  33.4623000   8.8263000   3.8393000  21.5763000
   9.7835000   3.8393000  21.5763000   8.5863120   4.7659270  21.5763000
  66.7443000   5.1403000  32.3113000  67.7015000   5.1403000  32.3113000
  66.5043120   6.0669270  32.3113000  12.6613000  21.0903000  40.8093000
  13.6185000  21.0903000  40.8093000  12.4213120  22.0169270  40.8093000
  61.0053000   6.4333000  41.9273000  61.9625000   6.4333000  41.9273000
  60.7653120   7.3599270  41.9273000  64.7543000  60.8673000  36.7683000
  65.7115000  60.8673000  36.7683000  64.5143120  61.7939270  36.7683000
  61.6743000  10.5863000  40.2323000  62.6315000  10.5863000  40.2323000
  61.4343120  11.5129270  40.2323000  17.3433000  62.7193000  51.7313000
  18.3005000  62.7193000  51.7313000  17.1033120  63.6459270  51.7313000
  11.7233000  16.5453000  50.4793000  12.6805000  16.5453000  50.4793000
  11.4833120  17.4719270  50.4793000  63.3253000  12.3153000  43.5383000
  64.2825000  12.3153000  43.5383000  63.0853120  13.2419270  43.5383000
  58.1003000  10.7623000  49.2953000  59.0575000  10.7623000  49.2953000
  57.8603120  11.6889270  49.2953000   5.9393000  58.9523000   2.6223000
   6.8965000  58.9523000   2.6223000   5.6993120  59.8789270   2.6223000
  10.9743000   8.0613000  61.0793000  11.9315000   8.0613000  61.0793000
  10.7343120   8.9879270  61.0793000   3.6903000   4.7423000  54.3083000
   4.6475000   4.7423000  54.3083000   3.4503120   5.6689270  54.3083000
   6.9693000  17.6243000  66.0113000   7.9265000  17.6243000  66.0113000
   6.7293120  18.5509270  66.0113000  22.1663000  61.8673000  50.8333000
  23.1235000  61.8673000  50.8333000  21.9263120  62.7939270  50.8333000
  15.6573000   3.6843000   4.7383000  16.6145000   3.6843000   4.7383000
  15.4173120   4.6109270   4.7383000  10.5893000  12.3463000  10.5733000
  11.5465000  12.3463000  10.5733000  10.3493120  13.2729270  10.5733000
  59.8233000   7.1173000  13.5053000  60.7805000   7.1173000  13.5053000
  59.5833120   8.0439270  13.5053000  11.4303000  54.1323000   5.0773000
  12.3875000  54.1323000   5.0773000  11.1903120  55.0589270   5.0773000
  10.8443000  13.7323000  14.4803000  11.8015000  13.7323000  14.4803000
  10.6043120  14.6589270  14.4803000   4.8913000  60.8663000  21.5563000
   5.8485000  60.8663000  21.5563000   4.6513120  61.7929270  21.5563000
  11.1123000  66.2263000  38.5603000  12.0695000  66.2263000  38.5603000
  10.8723120  67.1529270  38.5603000   2.6813000  60.6603000  11.9813000
   3.6385000  60.6603000  11.9813000   2.4413120  61.5869270  11.9813000
  66.2003000  10.8493000  34.4133000  67.1575000  10.8493000  34.4133000
  65.9603120  11.7759270  34.4133000  66.3913000   7.2093000  30.0173000
  67.3485000   7.2093000  30.0173000  66.1513120   8.1359270  30.0173000
  60.8623000  62.4533000  39.8033000  61.8195000  62.4533000  39.8033000
  60.6223120  63.3799270  39.8033000   7.1883000  67.0513000  30.9433000
   8.1455000  67.0513000  30.9433000   6.9483120  67.9779270  30.9433000
  62.6433000  21.9493000   2.7883000  63.6005000  21.9493000   2.7883000
  62.4033120  22.8759270   2.7883000  10.1353000  18.9233000  50.1823000
  11.0925000  18.9233000  50.1823000   9.8953120  19.8499270  50.1823000
   3.5633000  59.1113000  39.5303000   4.5205000  59.1113000  39.5303000
   3.3233120  60.0379270  39.5303000   6.5963000  64.1563000  38.2933000
   7.5535000  64.1563000  38.2933000   6.3563120  65.0829270  38.2933000
   8.0113000  61.8303000  63.1193000   8.9685000  61.8303000  63.1193000
   7.7713120  62.7569270  63.1193000  12.1123000  61.3773000   8.7083000
  13.0695000  61.3773000   8.7083000  11.8723120  62.3039270   8.7083000
  12.0483000   2.4053000   3.7993000  13.0055000   2.4053000   3.7993000
  11.8083120   3.3319270   3.7993000   6.3843000   9.8903000   9.5233000
   7.3415000   9.8903000   9.5233000   6.1443120  10.8169270   9.5233000
   5.1693000   6.4523000  11.5613000   6.1265000   6.4523000  11.5613000
   4.9293120   7.3789270  11.5613000  19.5623000  18.3063000  62.7463000
  20.5195000  18.3063000  62.7463000  19.3223120  19.2329270  62.7463000
  52.2043000   5.0323000  21.2053000  53.1615000   5.0323000  21.2053000
  51.9643120   5.9589270  21.2053000   5.0423000   9.2303000  21.0713000
   5.9995000   9.2303000  21.0713000   4.8023120  10.1569270  21.0713000
   4.6573000   6.8093000  34.3583000   5.6145000   6.8093000  34.3583000
   4.4173120   7.7359270  34.3583000   3.6063000  10.0303000  30.4083000
   4.5635000  10.0303000  30.4083000   3.3663120  10.9569270  30.4083000
  65.7193000  21.0843000  11.9393000  66.6765000  21.0843000  11.9393000
  65.4793120  22.0109270  11.9393000  11.4663000  14.8583000  48.1903000
  12.4235000  14.8583000  48.1903000  11.2263120  15.7849270  48.1903000
   2.5033000  19.6673000  38.8363000   3.4605000  19.6673000  38.8363000
   2.2633120  20.5939270  38.8363000  11.7443000   9.6403000  26.6943000
  12.7015000   9.6403000  26.6943000  11.5043120  10.5669270  26.6943000
   5.9253000  65.1473000  41.6333000   6.8825000  65.1473000  41.6333000
   5.6853120  66.0739270  41.6333000  22.2413000  19.9273000  55.4823000
  23.1985000  19.9273000  55.4823000  22.0013120  20.8539270  55.4823000
  11.6933000   5.9503000  34.5513000  12.6505000   5.9503000  34.5513000
  11.4533120   6.8769270  34.5513000  62.4673000   8.5503000  42.6433000
  63.4245000   8.5503000  42.6433000  62.2273120   9.4769270  42.6433000
  22.5313000  17.9833000  50.1183000  23.4885000  17.9833000  50.1183000
  22.2913120  18.9099270  50.1183000   2.6633000   6.2393000  56.4653000
   3.6205000   6.2393000  56.4653000   2.4233120   7.1659270  56.4653000
   3.6183000  12.4723000  63.4973000   4.5755000  12.4723000  63.4973000
   3.3783120  13.3989270  63.4973000   4.8853000  12.0903000  14.9043000
   5.8425000  12.0903000  14.9043000   4.6453120  13.0169270  14.9043000
  57.0263000  11.9923000  64.7153000  57.9835000  11.9923000  64.7153000
  56.7863120  12.9189270  64.7153000  66.8283000  17.8833000  66.4313000
  67.7855000  17.8833000  66.4313000  66.5883120  18.8099270  66.4313000
   4.1443000   7.5713000  17.9993000   5.1015000   7.5713000  17.9993000
   3.9043120   8.4979270  17.9993000   8.1483000  24.0363000   4.0653000
   9.1055000  24.0363000   4.0653000   7.9083120  24.9629270   4.0653000
  33.5703000  14.5213000   8.7983000  34.5275000  14.5213000   8.7983000
  33.3303120  15.4479270   8.7983000   5.7833000   5.6703000  21.1633000
   6.7405000   5.6703000  21.1633000   5.5433120   6.5969270  21.1633000
  56.8513000   2.6713000  28.2523000  57.8085000   2.6713000  28.2523000
  56.6113120   3.5979270  28.2523000   4.1103000  22.2373000  23.3773000
   5.0675000  22.2373000  23.3773000   3.8703120  23.1639270  23.3773000
  22.3793000  15.3813000  12.8123000  23.3365000  15.3813000  12.8123000
  22.1393120  16.3079270  12.8123000  66.9493000  27.2653000  21.4303000
  67.9065000  27.2653000  21.4303000  66.7093120  28.1919270  21.4303000
  13.2583000   7.3133000  36.5923000  14.2155000   7.3133000  36.5923000
  13.0183120   8.2399270  36.5923000   3.5533000  11.2833000  26.2613000
   4.5105000  11.2833000  26.2613000   3.3133120  12.2099270  26.2613000
   5.8933000   3.6353000  34.5073000   6.8505000   3.6353000  34.5073000
   5.6533120   4.5619270  34.5073000  16.2923000  12.2973000  21.8823000
  17.2495000  12.2973000  21.8823000  16.0523120  13.2239270  21.8823000
  12.2553000  11.5073000  55.2373000  13.2125000  11.5073000  55.2373000
  12.0153120  12.4339270  55.2373000  64.1663000  12.3983000  47.3553000
  65.1235000  12.3983000  47.3553000  63.9263120  13.3249270  47.3553000
   4.6853000  64.5433000  50.8483000   5.6425000  64.5433000  50.8483000
   4.4453120  65.4699270  50.8483000  13.0473000  14.1783000  58.1983000
  14.0045000  14.1783000  58.1983000  12.8073120  15.1049270  58.1983000
  11.9663000  21.8553000  64.4343000  12.9235000  21.8553000  64.4343000
  11.7263120  22.7819270  64.4343000  13.4103000  21.2443000  66.7363000
  14.3675000  21.2443000  66.7363000  13.1703120  22.1709270  66.7363000
   9.7313000   7.2213000  58.4243000  10.6885000   7.2213000  58.4243000
   9.4913120   8.1479270  58.4243000   3.0133000  16.6583000  62.7643000
   3.9705000  16.6583000  62.7643000   2.7733120  17.5849270  62.7643000
  11.6583000  15.7613000  64.3383000  12.6155000  15.7613000  64.3383000
  11.4183120  16.6879270  64.3383000  27.8903000  18.3593000  18.5523000
  28.8475000  18.3593000  18.5523000  27.6503120  19.2859270  18.5523000
  10.6423000  30.2023000   7.3253000  11.5995000  30.2023000   7.3253000
  10.4023120  31.1289270   7.3253000  62.1983000  17.7743000  12.8603000
  63.1555000  17.7743000  12.8603000  61.9583120  18.7009270  12.8603000
  64.7203000  34.5433000  25.4023000  65.6775000  34.5433000  25.4023000
  64.4803120  35.4699270  25.4023000  64.7583000  23.7713000  18.6773000
  65.7155000  23.7713000  18.6773000  64.5183120  24.6979270  18.6773000
   7.3393000  16.5693000  20.8363000   8.2965000  16.5693000  20.8363000
   7.0993120  17.4959270  20.8363000  18.0493000   9.1193000  24.5273000
  19.0065000   9.1193000  24.5273000  17.8093120  10.0459270  24.5273000
  24.6383000  20.2063000  18.5343000  25.5955000  20.2063000  18.5343000
  24.3983120  21.1329270  18.5343000  55.5003000  14.0083000  44.8003000
  56.4575000  14.0083000  44.8003000  55.2603120  14.9349270  44.8003000
  67.1513000  65.9923000  28.7613000  68.1085000  65.9923000  28.7613000
  66.9113120  66.9189270  28.7613000  11.8713000   2.6063000  40.8573000
  12.8285000   2.6063000  40.8573000  11.6313120   3.5329270  40.8573000
   9.7133000  22.3763000  55.7133000  10.6705000  22.3763000  55.7133000
   9.4733120  23.3029270  55.7133000   2.5083000  22.4123000  39.1703000
   3.4655000  22.4123000  39.1703000   2.2683120  23.3389270  39.1703000
   3.7733000  15.0193000  50.3993000   4.7305000  15.0193000  50.3993000
   3.5333120  15.9459270  50.3993000  65.1063000  25.9283000  54.5623000
  66.0635000  25.9283000  54.5623000  64.8663120  26.8549270  54.5623000
   7.2243000  14.8623000   6.3353000   8.1815000  14.8623000   6.3353000
   6.9843120  15.7889270   6.3353000  10.7353000  18.7723000  57.4633000
  11.6925000  18.7723000  57.4633000  10.4953120  19.6989270  57.4633000
  66.6553000  16.4043000  57.9593000  67.6125000  16.4043000  57.9593000
  66.4153120  17.3309270  57.9593000  60.7683000  31.4823000  17.0003000
  61.7255000  31.4823000  17.0003000  60.5283120  32.4089270  17.0003000
  29.6153000  11.6333000  20.9193000  30.5725000  11.6333000  20.9193000
  29.3753120  12.5599270  20.9193000   6.3183000   3.1353000  22.0763000
   7.2755000   3.1353000  22.0763000   6.0783120   4.0619270  22.0763000
   6.3603000  27.0313000  16.9463000   7.3175000  27.0313000  16.9463000
   6.1203120  27.9579270  16.9463000  12.7323000   2.2523000  29.4103000
  13.6895000   2.2523000  29.4103000  12.4923120   3.1789270  29.4103000
   8.3463000  14.7573000  31.4373000   9.3035000  14.7573000  31.4373000
   8.1063120  15.6839270  31.4373000   6.9263000  15.5093000   9.7003000
   7.8835000  15.5093000   9.7003000   6.6863120  16.4359270   9.7003000
   3.2543000   9.5193000  33.5843000   4.2115000   9.5193000  33.5843000
   3.0143120  10.4459270  33.5843000   5.1143000  28.8523000  46.1153000
   6.0715000  28.8523000  46.1153000   4.8743120  29.7789270  46.1153000
  65.7153000  67.0743000  35.7103000  66.6725000  67.0743000  35.7103000
  65.4753120  68.0009270  35.7103000  12.1563000   8.1513000  20.5733000
  13.1135000   8.1513000  20.5733000  11.9163120   9.0779270  20.5733000
  66.8193000  17.1433000  50.6923000  67.7765000  17.1433000  50.6923000
  66.5793120  18.0699270  50.6923000  66.1033000  19.0403000  57.2963000
  67.0605000  19.0403000  57.2963000  65.8633120  19.9669270  57.2963000
  61.7373000  14.3613000  48.7053000  62.6945000  14.3613000  48.7053000
  61.4973120  15.2879270  48.7053000   3.4443000  23.7073000   2.7813000
   4.4015000  23.7073000   2.7813000   3.2043120  24.6339270   2.7813000
  62.0373000  21.2813000  32.3063000  62.9945000  21.2813000  32.3063000
  61.7973120  22.2079270  32.3063000   5.5433000  32.8123000  56.3463000
   6.5005000  32.8123000  56.3463000   5.3033120  33.7389270  56.3463000
  66.3813000  11.5343000  49.7733000  67.3385000  11.5343000  49.7733000
  66.1413120  12.4609270  49.7733000  11.3963000  23.3123000   4.7463000
  12.3535000  23.3123000   4.7463000  11.1563120  24.2389270   4.7463000
   2.5213000  35.8093000  14.6693000   3.4785000  35.8093000  14.6693000
   2.2813120  36.7359270  14.6693000   8.2183000  14.1883000  62.6203000
   9.1755000  14.1883000  62.6203000   7.9783120  15.1149270  62.6203000
  61.6383000  31.2693000  12.9413000  62.5955000  31.2693000  12.9413000
  61.3983120  32.1959270  12.9413000   6.1573000  31.1883000  22.8663000
   7.1145000  31.1883000  22.8663000   5.9173120  32.1149270  22.8663000
  64.0863000  17.6153000  19.1463000  65.0435000  17.6153000  19.1463000
  63.8463120  18.5419270  19.1463000   4.1103000  12.3363000   4.3703000
   5.0675000  12.3363000   4.3703000   3.8703120  13.2629270   4.3703000
   4.3483000  29.4003000  23.8093000   5.3055000  29.4003000  23.8093000
   4.1083120  30.3269270  23.8093000  65.8163000  26.7103000  37.9483000
  66.7735000  26.7103000  37.9483000  65.5763120  27.6369270  37.9483000
   4.3853000  29.8123000  39.5663000   5.3425000  29.8123000  39.5663000
   4.1453120  30.7389270  39.5663000   9.8893000   9.6553000  35.8513000
  10.8465000   9.6553000  35.8513000   9.6493120  10.5819270  35.8513000
  15.1513000  11.5343000  31.1983000  16.1085000  11.5343000  31.1983000
  14.9113120  12.4609270  31.1983000   6.9203000  11.6463000  51.8423000
   7.8775000  11.6463000  51.8423000   6.6803120  12.5729270  51.8423000
  66.5043000   3.7723000  49.2793000  67.4615000   3.7723000  49.2793000
  66.2643120   4.6989270  49.2793000  66.9653000  20.1663000  53.4703000
  67.9225000  20.1663000  53.4703000  66.7253120  21.0929270  53.4703000
   2.5893000  25.4333000   4.6343000   3.5465000  25.4333000   4.6343000
   2.3493120  26.3599270   4.6343000  15.1203000  16.5233000  50.3933000
  16.0775000  16.5233000  50.3933000  14.8803120  17.4499270  50.3933000
   5.3773000  21.4063000  56.0443000   6.3345000  21.4063000  56.0443000
   5.1373120  22.3329270  56.0443000  17.8393000  25.4853000  50.6613000
  18.7965000  25.4853000  50.6613000  17.5993120  26.4119270  50.6613000
  16.5603000  41.9473000   3.2703000  17.5175000  41.9473000   3.2703000
  16.3203120  42.8739270   3.2703000   3.8493000  30.0973000   9.0723000
   4.8065000  30.0973000   9.0723000   3.6093120  31.0239270   9.0723000
  14.9863000  26.2593000  14.8383000  15.9435000  26.2593000  14.8383000
  14.7463120  27.1859270  14.8383000   2.7613000  29.7863000  11.7613000
   3.7185000  29.7863000  11.7613000   2.5213120  30.7129270  11.7613000
   8.6773000  21.2233000  19.0803000   9.6345000  21.2233000  19.0803000
   8.4373120  22.1499270  19.0803000  60.3803000   6.8233000  23.7503000
  61.3375000   6.8233000  23.7503000  60.1403120   7.7499270  23.7503000
  15.1023000  26.2263000  38.5313000  16.0595000  26.2263000  38.5313000
  14.8623120  27.1529270  38.5313000   4.6003000  16.8083000  36.1203000
   5.5575000  16.8083000  36.1203000   4.3603120  17.7349270  36.1203000
   4.8513000  37.0513000  42.3963000   5.8085000  37.0513000  42.3963000
   4.6113120  37.9779270  42.3963000  24.8903000  22.3943000  47.3703000
  25.8475000  22.3943000  47.3703000  24.6503120  23.3209270  47.3703000
   6.9453000  22.6553000  29.1323000   7.9025000  22.6553000  29.1323000
   6.7053120  23.5819270  29.1323000  15.2483000  25.2203000  63.3153000
  16.2055000  25.2203000  63.3153000  15.0083120  26.1469270  63.3153000
  15.0183000  21.8533000  62.2633000  15.9755000  21.8533000  62.2633000
  14.7783120  22.7799270  62.2633000  64.3133000  15.3893000  53.4813000
  65.2705000  15.3893000  53.4813000  64.0733120  16.3159270  53.4813000
   3.1953000  24.1763000  52.6013000   4.1525000  24.1763000  52.6013000
   2.9553120  25.1029270  52.6013000  11.1933000  32.7073000  65.3773000
  12.1505000  32.7073000  65.3773000  10.9533120  33.6339270  65.3773000
   9.5503000  25.7253000  66.1403000  10.5075000  25.7253000  66.1403000
   9.3103120  26.6519270  66.1403000   4.1323000  46.1173000  64.9753000
   5.0895000  46.1173000  64.9753000   3.8923120  47.0439270  64.9753000
  11.1053000  40.1783000  19.7693000  12.0625000  40.1783000  19.7693000
  10.8653120  41.1049270  19.7693000  17.9583000  24.1683000   5.5283000
  18.9155000  24.1683000   5.5283000  17.7183120  25.0949270   5.5283000
  15.3063000  23.9853000   4.4933000  16.2635000  23.9853000   4.4933000
  15.0663120  24.9119270   4.4933000  11.2913000  30.3063000  31.8963000
  12.2485000  30.3063000  31.8963000  11.0513120  31.2329270  31.8963000
   4.7713000  35.7343000  16.4953000   5.7285000  35.7343000  16.4953000
   4.5313120  36.6609270  16.4953000  62.1833000  19.4583000  19.9053000
  63.1405000  19.4583000  19.9053000  61.9433120  20.3849270  19.9053000
  10.1553000  19.9303000  32.7383000  11.1125000  19.9303000  32.7383000
   9.9153120  20.8569270  32.7383000   6.9633000  39.5053000  22.2573000
   7.9205000  39.5053000  22.2573000   6.7233120  40.4319270  22.2573000
  66.5623000  29.8443000  37.9253000  67.5195000  29.8443000  37.9253000
  66.3223120  30.7709270  37.9253000  64.9923000  25.5013000  24.6293000
  65.9495000  25.5013000  24.6293000  64.7523120  26.4279270  24.6293000
  12.2043000  23.0023000  42.7543000  13.1615000  23.0023000  42.7543000
  11.9643120  23.9289270  42.7543000  17.0923000  28.7333000  33.1483000
  18.0495000  28.7333000  33.1483000  16.8523120  29.6599270  33.1483000
  51.9663000  11.1833000  38.2053000  52.9235000  11.1833000  38.2053000
  51.7263120  12.1099270  38.2053000   5.0373000  20.7393000  44.9333000
   5.9945000  20.7393000  44.9333000   4.7973120  21.6659270  44.9333000
   9.4963000  32.5823000  57.4053000  10.4535000  32.5823000  57.4053000
   9.2563120  33.5089270  57.4053000  67.0313000  21.3353000  56.1153000
  67.9885000  21.3353000  56.1153000  66.7913120  22.2619270  56.1153000
   3.8673000  34.8623000  58.9343000   4.8245000  34.8623000  58.9343000
   3.6273120  35.7889270  58.9343000  13.1183000  32.3663000  62.7593000
  14.0755000  32.3663000  62.7593000  12.8783120  33.2929270  62.7593000
   9.9473000  25.2303000   9.3833000  10.9045000  25.2303000   9.3833000
   9.7073120  26.1569270   9.3833000  12.6953000  16.5153000   7.4643000
  13.6525000  16.5153000   7.4643000  12.4553120  17.4419270   7.4643000
  21.4253000  27.3173000  19.1953000  22.3825000  27.3173000  19.1953000
  21.1853120  28.2439270  19.1953000   8.7503000  35.9223000  24.7943000
   9.7075000  35.9223000  24.7943000   8.5103120  36.8489270  24.7943000
   8.7633000  36.5203000  37.0873000   9.7205000  36.5203000  37.0873000
   8.5233120  37.4469270  37.0873000   3.8523000  27.2173000  19.9403000
   4.8095000  27.2173000  19.9403000   3.6123120  28.1439270  19.9403000
   3.4493000  27.4323000  28.0783000   4.4065000  27.4323000  28.0783000
   3.2093120  28.3589270  28.0783000  25.0973000  23.3843000  19.8153000
  26.0545000  23.3843000  19.8153000  24.8573120  24.3109270  19.8153000
  64.0443000  33.7803000  43.4073000  65.0015000  33.7803000  43.4073000
  63.8043120  34.7069270  43.4073000   3.5203000  36.3823000  36.1543000
   4.4775000  36.3823000  36.1543000   3.2803120  37.3089270  36.1543000
  16.4663000  30.9423000  34.8213000  17.4235000  30.9423000  34.8213000
  16.2263120  31.8689270  34.8213000  17.1843000  19.0563000  51.3153000
  18.1415000  19.0563000  51.3153000  16.9443120  19.9829270  51.3153000
  62.7393000  34.0903000  35.2883000  63.6965000  34.0903000  35.2883000
  62.4993120  35.0169270  35.2883000  10.4123000  35.7483000  54.9113000
  11.3695000  35.7483000  54.9113000  10.1723120  36.6749270  54.9113000
  47.5633000  11.8073000  42.9763000  48.5205000  11.8073000  42.9763000
  47.3233120  12.7339270  42.9763000   6.1783000  30.4503000  65.4273000
   7.1355000  30.4503000  65.4273000   5.9383120  31.3769270  65.4273000
   2.4263000  23.7463000  57.7203000   3.3835000  23.7463000  57.7203000
   2.1863120  24.6729270  57.7203000  15.2263000  27.8113000  64.9223000
  16.1835000  27.8113000  64.9223000  14.9863120  28.7379270  64.9223000
   7.3233000  42.8493000  12.7123000   8.2805000  42.8493000  12.7123000
   7.0833120  43.7759270  12.7123000  66.1823000  48.7933000   5.2623000
  67.1395000  48.7933000   5.2623000  65.9423120  49.7199270   5.2623000
  66.2013000  32.4603000  66.4543000  67.1585000  32.4603000  66.4543000
  65.9613120  33.3869270  66.4543000  57.3153000  31.6803000  13.8063000
  58.2725000  31.6803000  13.8063000  57.0753120  32.6069270  13.8063000
  10.8523000  39.3933000  12.6073000  11.8095000  39.3933000  12.6073000
  10.6123120  40.3199270  12.6073000  63.8253000  42.8003000  24.6813000
  64.7825000  42.8003000  24.6813000  63.5853120  43.7269270  24.6813000
  18.2733000  18.9353000  22.7523000  19.2305000  18.9353000  22.7523000
  18.0333120  19.8619270  22.7523000  56.2243000  31.4113000  23.4483000
  57.1815000  31.4113000  23.4483000  55.9843120  32.3379270  23.4483000
  13.6973000  38.3003000  34.1323000  14.6545000  38.3003000  34.1323000
  13.4573120  39.2269270  34.1323000   5.5563000  25.0833000  27.8133000
   6.5135000  25.0833000  27.8133000   5.3163120  26.0099270  27.8133000
  61.8133000  35.9913000  41.3573000  62.7705000  35.9913000  41.3573000
  61.5733120  36.9179270  41.3573000  61.5933000  44.3473000  26.2153000
  62.5505000  44.3473000  26.2153000  61.3533120  45.2739270  26.2153000
   3.3913000  31.8653000  38.1043000   4.3485000  31.8653000  38.1043000
   3.1513120  32.7919270  38.1043000   6.0013000  26.1753000  54.1203000
   6.9585000  26.1753000  54.1203000   5.7613120  27.1019270  54.1203000
   8.9203000  32.3993000  51.2303000   9.8775000  32.3993000  51.2303000
   8.6803120  33.3259270  51.2303000   5.5273000  40.0283000  57.8363000
   6.4845000  40.0283000  57.8363000   5.2873120  40.9549270  57.8363000
  47.5893000  39.8813000   6.4603000  48.5465000  39.8813000   6.4603000
  47.3493120  40.8079270   6.4603000   5.8003000  44.4163000  55.5783000
   6.7575000  44.4163000  55.5783000   5.5603120  45.3429270  55.5783000
   6.9803000  37.4933000   3.6423000   7.9375000  37.4933000   3.6423000
   6.7403120  38.4199270   3.6423000   8.7573000  42.4343000   6.8953000
   9.7145000  42.4343000   6.8953000   8.5173120  43.3609270   6.8953000
  23.7213000  33.9103000  13.8663000  24.6785000  33.9103000  13.8663000
  23.4813120  34.8369270  13.8663000   5.9733000  46.3053000  19.2953000
   6.9305000  46.3053000  19.2953000   5.7333120  47.2319270  19.2953000
   9.2523000  31.5073000  33.7173000  10.2095000  31.5073000  33.7173000
   9.0123120  32.4339270  33.7173000  16.9503000  45.4593000  19.4413000
  17.9075000  45.4593000  19.4413000  16.7103120  46.3859270  19.4413000
  65.7163000  37.9363000  25.2833000  66.6735000  37.9363000  25.2833000
  65.4763120  38.8629270  25.2833000   9.2013000  32.8813000  21.8463000
  10.1585000  32.8813000  21.8463000   8.9613120  33.8079270  21.8463000
  63.4883000  34.1573000  22.9153000  64.4455000  34.1573000  22.9153000
  63.2483120  35.0839270  22.9153000   3.9233000  38.2653000  27.1013000
   4.8805000  38.2653000  27.1013000   3.6833120  39.1919270  27.1013000
  60.2673000  53.0353000  26.9573000  61.2245000  53.0353000  26.9573000
  60.0273120  53.9619270  26.9573000  10.9123000  40.3233000  40.2373000
  11.8695000  40.3233000  40.2373000  10.6723120  41.2499270  40.2373000
  11.8383000  35.2033000  45.7093000  12.7955000  35.2033000  45.7093000
  11.5983120  36.1299270  45.7093000  60.0623000  48.2343000   5.3933000
  61.0195000  48.2343000   5.3933000  59.8223120  49.1609270   5.3933000
  58.9443000  32.8673000  21.4543000  59.9015000  32.8673000  21.4543000
  58.7043120  33.7939270  21.4543000  63.9363000  53.0453000   4.2753000
  64.8935000  53.0453000   4.2753000  63.6963120  53.9719270   4.2753000
  62.7953000  31.0793000   7.6933000  63.7525000  31.0793000   7.6933000
  62.5553120  32.0059270   7.6933000  60.7193000  35.1283000   9.9853000
  61.6765000  35.1283000   9.9853000  60.4793120  36.0549270   9.9853000
  13.2033000  35.5603000  21.6953000  14.1605000  35.5603000  21.6953000
  12.9633120  36.4869270  21.6953000  13.7163000  37.0873000  36.6463000
  14.6735000  37.0873000  36.6463000  13.4763120  38.0139270  36.6463000
   8.5663000  38.8813000  24.3983000   9.5235000  38.8813000  24.3983000
   8.3263120  39.8079270  24.3983000  15.3433000  36.4573000  41.8003000
  16.3005000  36.4573000  41.8003000  15.1033120  37.3839270  41.8003000
  20.4033000  36.8533000  27.6253000  21.3605000  36.8533000  27.6253000
  20.1633120  37.7799270  27.6253000   4.7763000  42.4743000  40.0883000
   5.7335000  42.4743000  40.0883000   4.5363120  43.4009270  40.0883000
  53.9763000  37.0183000  34.5113000  54.9335000  37.0183000  34.5113000
  53.7363120  37.9449270  34.5113000  20.7583000  46.7003000  35.0923000
  21.7155000  46.7003000  35.0923000  20.5183120  47.6269270  35.0923000
   7.8973000  37.0643000  41.3363000   8.8545000  37.0643000  41.3363000
   7.6573120  37.9909270  41.3363000  17.7763000  39.4783000  32.9483000
  18.7335000  39.4783000  32.9483000  17.5363120  40.4049270  32.9483000
  66.3973000  36.1003000  50.0543000  67.3545000  36.1003000  50.0543000
  66.1573120  37.0269270  50.0543000   7.8063000  38.7393000  36.0293000
   8.7635000  38.7393000  36.0293000   7.5663120  39.6659270  36.0293000
   3.5543000  30.8393000  48.1903000   4.5115000  30.8393000  48.1903000
   3.3143120  31.7659270  48.1903000  12.5293000  36.7763000  52.6393000
  13.4865000  36.7763000  52.6393000  12.2893120  37.7029270  52.6393000
  12.9863000  30.5803000  47.4553000  13.9435000  30.5803000  47.4553000
  12.7463120  31.5069270  47.4553000   9.6353000  45.5913000  56.2023000
  10.5925000  45.5913000  56.2023000   9.3953120  46.5179270  56.2023000
   4.4793000  52.6743000  12.5853000   5.4365000  52.6743000  12.5853000
   4.2393120  53.6009270  12.5853000  66.4013000  37.5443000   7.4533000
  67.3585000  37.5443000   7.4533000  66.1613120  38.4709270   7.4533000
   5.6483000  50.3983000   7.7903000   6.6055000  50.3983000   7.7903000
   5.4083120  51.3249270   7.7903000  54.1603000  34.6513000  18.0553000
  55.1175000  34.6513000  18.0553000  53.9203120  35.5779270  18.0553000
  57.0413000  45.1233000  18.3283000  57.9985000  45.1233000  18.3283000
  56.8013120  46.0499270  18.3283000  59.2263000  39.6603000   5.5103000
  60.1835000  39.6603000   5.5103000  58.9863120  40.5869270   5.5103000
   5.7173000  34.2573000  21.8453000   6.6745000  34.2573000  21.8453000
   5.4773120  35.1839270  21.8453000   5.6263000  43.4853000  30.7283000
   6.5835000  43.4853000  30.7283000   5.3863120  44.4119270  30.7283000
  59.2813000  47.0273000  26.2993000  60.2385000  47.0273000  26.2993000
  59.0413120  47.9539270  26.2993000  66.2933000  39.2853000  41.3583000
  67.2505000  39.2853000  41.3583000  66.0533120  40.2119270  41.3583000
  12.0343000  42.9103000  41.2683000  12.9915000  42.9103000  41.2683000
  11.7943120  43.8369270  41.2683000   7.6413000  43.3633000  37.0953000
   8.5985000  43.3633000  37.0953000   7.4013120  44.2899270  37.0953000
  12.5503000  55.4753000  55.3753000  13.5075000  55.4753000  55.3753000
  12.3103120  56.4019270  55.3753000  64.5523000  46.7853000  36.9623000
  65.5095000  46.7853000  36.9623000  64.3123120  47.7119270  36.9623000
   3.9643000  38.1293000  46.0993000   4.9215000  38.1293000  46.0993000
   3.7243120  39.0559270  46.0993000   8.6933000  53.6483000  57.1343000
   9.6505000  53.6483000  57.1343000   8.4533120  54.5749270  57.1343000
  66.8983000  51.4363000   7.4553000  67.8555000  51.4363000   7.4553000
  66.6583120  52.3629270   7.4553000   9.2443000  45.5623000   5.9303000
  10.2015000  45.5623000   5.9303000   9.0043120  46.4889270   5.9303000
   8.1003000  34.5873000  32.3463000   9.0575000  34.5873000  32.3463000
   7.8603120  35.5139270  32.3463000   5.8283000  35.5253000   7.3883000
   6.7855000  35.5253000   7.3883000   5.5883120  36.4519270   7.3883000
  58.2303000  40.6013000  20.8443000  59.1875000  40.6013000  20.8443000
  57.9903120  41.5279270  20.8443000  10.2353000  52.1313000  10.8773000
  11.1925000  52.1313000  10.8773000   9.9953120  53.0579270  10.8773000
  13.3793000  36.5973000  17.6923000  14.3365000  36.5973000  17.6923000
  13.1393120  37.5239270  17.6923000  57.0903000  38.8643000  25.8573000
  58.0475000  38.8643000  25.8573000  56.8503120  39.7909270  25.8573000
  16.6743000  58.4503000  29.4823000  17.6315000  58.4503000  29.4823000
  16.4343120  59.3769270  29.4823000  13.6503000  56.1113000  12.2423000
  14.6075000  56.1113000  12.2423000  13.4103120  57.0379270  12.2423000
  12.4163000  57.1423000  26.9233000  13.3735000  57.1423000  26.9233000
  12.1763120  58.0689270  26.9233000   5.2063000  44.4673000   7.2363000
   6.1635000  44.4673000   7.2363000   4.9663120  45.3939270   7.2363000
  21.1663000  41.1813000  32.7773000  22.1235000  41.1813000  32.7773000
  20.9263120  42.1079270  32.7773000  10.1023000  37.6503000  42.9393000
  11.0595000  37.6503000  42.9393000   9.8623120  38.5769270  42.9393000
   7.3883000  49.2663000  43.4293000   8.3455000  49.2663000  43.4293000
   7.1483120  50.1929270  43.4293000  13.1273000  54.2893000  44.5663000
  14.0845000  54.2893000  44.5663000  12.8873120  55.2159270  44.5663000
  67.1223000  46.1413000  38.1983000  68.0795000  46.1413000  38.1983000
  66.8823120  47.0679270  38.1983000   5.1443000  51.0783000  59.7013000
   6.1015000  51.0783000  59.7013000   4.9043120  52.0049270  59.7013000
   5.7493000  51.3253000  55.2093000   6.7065000  51.3253000  55.2093000
   5.5093120  52.2519270  55.2093000  12.8613000  56.0753000  65.5133000
  13.8185000  56.0753000  65.5133000  12.6213120  57.0019270  65.5133000
  19.0563000  56.2323000  17.8063000  20.0135000  56.2323000  17.8063000
  18.8163120  57.1589270  17.8063000  65.3393000   4.8493000  19.8303000
  66.2965000   4.8493000  19.8303000  65.0993120   5.7759270  19.8303000
   8.3693000  38.8333000  15.4033000   9.3265000  38.8333000  15.4033000
   8.1293120  39.7599270  15.4033000  66.5923000  45.8653000   6.9943000
  67.5495000  45.8653000   6.9943000  66.3523120  46.7919270   6.9943000
   3.2323000  49.2353000  25.5293000   4.1895000  49.2353000  25.5293000
   2.9923120  50.1619270  25.5293000   8.2273000  51.7153000  27.9093000
   9.1845000  51.7153000  27.9093000   7.9873120  52.6419270  27.9093000
   9.4263000  48.0463000  19.7163000  10.3835000  48.0463000  19.7163000
   9.1863120  48.9729270  19.7163000   5.0623000  55.2833000  15.7823000
   6.0195000  55.2833000  15.7823000   4.8223120  56.2099270  15.7823000
  12.8713000  55.1413000  30.7613000  13.8285000  55.1413000  30.7613000
  12.6313120  56.0679270  30.7613000   4.3793000  59.7463000  29.5623000
   5.3365000  59.7463000  29.5623000   4.1393120  60.6729270  29.5623000
  65.4883000  57.2313000  40.5183000  66.4455000  57.2313000  40.5183000
  65.2483120  58.1579270  40.5183000   5.0483000  55.2413000  51.2403000
   6.0055000  55.2413000  51.2403000   4.8083120  56.1679270  51.2403000
  22.7603000  40.1983000  63.3173000  23.7175000  40.1983000  63.3173000
  22.5203120  41.1249270  63.3173000   4.4713000  53.2943000  61.7633000
   5.4285000  53.2943000  61.7633000   4.2313120  54.2209270  61.7633000
  11.6513000  56.6093000  61.3473000  12.6085000  56.6093000  61.3473000
  11.4113120  57.5359270  61.3473000  11.1813000  51.5763000  60.5143000
  12.1385000  51.5763000  60.5143000  10.9413120  52.5029270  60.5143000
  65.3153000  49.0903000   2.4623000  66.2725000  49.0903000   2.4623000
  65.0753120  50.0169270   2.4623000  13.1463000  49.6723000  67.0053000
  14.1035000  49.6723000  67.0053000  12.9063120  50.5989270  67.0053000
   3.5313000  41.2973000   9.5053000   4.4885000  41.2973000   9.5053000
   3.2913120  42.2239270   9.5053000  63.8503000  46.5773000  17.8093000
  64.8075000  46.5773000  17.8093000  63.6103120  47.5039270  17.8093000
   7.7383000  60.9543000   6.8733000   8.6955000  60.9543000   6.8733000
   7.4983120  61.8809270   6.8733000   7.8593000  63.0303000  22.5193000
   8.8165000  63.0303000  22.5193000   7.6193120  63.9569270  22.5193000
   8.8593000  55.4333000  22.0443000   9.8165000  55.4333000  22.0443000
   8.6193120  56.3599270  22.0443000  65.8883000  38.8063000   4.9453000
  66.8455000  38.8063000   4.9453000  65.6483120  39.7329270   4.9453000
   8.1093000  45.7173000  21.6013000   9.0665000  45.7173000  21.6013000
   7.8693120  46.6439270  21.6013000  13.8673000  60.5533000  25.4813000
  14.8245000  60.5533000  25.4813000  13.6273120  61.4799270  25.4813000
  22.5253000  39.3933000  27.7023000  23.4825000  39.3933000  27.7023000
  22.2853120  40.3199270  27.7023000  23.3333000  51.3903000  31.8873000
  24.2905000  51.3903000  31.8873000  23.0933120  52.3169270  31.8873000
  66.8613000  43.1173000  29.0663000  67.8185000  43.1173000  29.0663000
  66.6213120  44.0439270  29.0663000  59.5333000  58.9703000  34.9793000
  60.4905000  58.9703000  34.9793000  59.2933120  59.8969270  34.9793000
   5.2533000  53.5113000  42.7993000   6.2105000  53.5113000  42.7993000
   5.0133120  54.4379270  42.7993000   7.8583000  45.5743000  49.0383000
   8.8155000  45.5743000  49.0383000   7.6183120  46.5009270  49.0383000
   8.6423000  51.2803000  55.6793000   9.5995000  51.2803000  55.6793000
   8.4023120  52.2069270  55.6793000  11.9323000  42.8893000  44.1773000
  12.8895000  42.8893000  44.1773000  11.6923120  43.8159270  44.1773000
  11.5803000  44.7743000  54.3683000  12.5375000  44.7743000  54.3683000
  11.3403120  45.7009270  54.3683000   7.2803000  44.5323000  57.8833000
   8.2375000  44.5323000  57.8833000   7.0403120  45.4589270  57.8833000
  11.0913000  59.9613000  54.6213000  12.0485000  59.9613000  54.6213000
  10.8513120  60.8879270  54.6213000   8.1743000  58.6713000   4.1653000
   9.1315000  58.6713000   4.1653000   7.9343120  59.5979270   4.1653000
  65.5743000  60.7573000   5.6823000  66.5315000  60.7573000   5.6823000
  65.3343120  61.6839270   5.6823000  12.7983000  56.9213000  16.5433000
  13.7555000  56.9213000  16.5433000  12.5583120  57.8479270  16.5433000
  13.4883000  60.1773000  13.0393000  14.4455000  60.1773000  13.0393000
  13.2483120  61.1039270  13.0393000  61.0723000   3.1393000  16.2083000
  62.0295000   3.1393000  16.2083000  60.8323120   4.0659270  16.2083000
   9.2483000  45.7823000  28.4663000  10.2055000  45.7823000  28.4663000
   9.0083120  46.7089270  28.4663000   6.1933000  57.8953000   9.9753000
   7.1505000  57.8953000   9.9753000   5.9533120  58.8219270   9.9753000
   6.2073000  62.0513000  33.5693000   7.1645000  62.0513000  33.5693000
   5.9673120  62.9779270  33.5693000   9.8383000  47.4153000  22.7273000
  10.7955000  47.4153000  22.7273000   9.5983120  48.3419270  22.7273000
  12.1493000  59.0743000  34.5193000  13.1065000  59.0743000  34.5193000
  11.9093120  60.0009270  34.5193000   3.0403000  58.3023000  50.5583000
   3.9975000  58.3023000  50.5583000   2.8003120  59.2289270  50.5583000
  20.3503000  45.6293000  37.6513000  21.3075000  45.6293000  37.6513000
  20.1103120  46.5559270  37.6513000   5.9303000  62.0083000  51.2543000
   6.8875000  62.0083000  51.2543000   5.6903120  62.9349270  51.2543000
  13.1563000  66.0723000  60.7813000  14.1135000  66.0723000  60.7813000
  12.9163120  66.9989270  60.7813000  29.6523000  47.5223000   5.4443000
  30.6095000  47.5223000   5.4443000  29.4123120  48.4489270   5.4443000
   7.5683000  55.6873000  63.8783000   8.5255000  55.6873000  63.8783000
   7.3283120  56.6139270  63.8783000   2.7673000  58.0573000  59.5013000
   3.7245000  58.0573000  59.5013000   2.5273120  58.9839270  59.5013000
   7.5493000   4.1983000  64.1403000   8.5065000   4.1983000  64.1403000
   7.3093120   5.1249270  64.1403000   2.5133000   6.2343000  12.3253000
   3.4705000   6.2343000  12.3253000   2.2733120   7.1609270  12.3253000
  66.4413000  46.1833000   4.2233000  67.3985000  46.1833000   4.2233000
  66.2013120  47.1099270   4.2233000   3.0313000  66.0773000  12.5903000
   3.9885000  66.0773000  12.5903000   2.7913120  67.0039270  12.5903000
  64.2963000   3.8673000  25.1103000  65.2535000   3.8673000  25.1103000
  64.0563120   4.7939270  25.1103000  63.6303000  54.6423000  21.3603000
  64.5875000  54.6423000  21.3603000  63.3903120  55.5689270  21.3603000
   5.9443000  59.3833000  25.6963000   6.9015000  59.3833000  25.6963000
   5.7043120  60.3099270  25.6963000  11.9063000  60.5883000  23.2883000
  12.8635000  60.5883000  23.2883000  11.6663120  61.5149270  23.2883000
   5.7833000  62.1163000  30.4463000   6.7405000  62.1163000  30.4463000
   5.5433120  63.0429270  30.4463000  12.5933000  59.2873000  31.7613000
  13.5505000  59.2873000  31.7613000  12.3533120  60.2139270  31.7613000
   6.6793000  56.8743000  34.9913000   7.6365000  56.8743000  34.9913000
   6.4393120  57.8009270  34.9913000  15.6283000  66.7253000  30.1303000
  16.5855000  66.7253000  30.1303000  15.3883120  67.6519270  30.1303000
  10.1423000  59.8393000  47.4723000  11.0995000  59.8393000  47.4723000
   9.9023120  60.7659270  47.4723000   6.2693000  58.9963000  47.5043000
   7.2265000  58.9963000  47.5043000   6.0293120  59.9229270  47.5043000
  17.4873000   4.7493000  46.7803000  18.4445000   4.7493000  46.7803000
  17.2473120   5.6759270  46.7803000   5.9033000  10.6283000  60.6803000
   6.8605000  10.6283000  60.6803000   5.6633120  11.5549270  60.6803000
   8.0883000  37.8513000  59.5583000   9.0455000  37.8513000  59.5583000
   7.8483120  38.7779270  59.5583000   9.2493000  55.9453000  55.5333000
  10.2065000  55.9453000  55.5333000   9.0093120  56.8719270  55.5333000
  16.2733000  65.8393000  60.9003000  17.2305000  65.8393000  60.9003000
  16.0333120  66.7659270  60.9003000   5.8023000  60.4553000  12.1673000
   6.7595000  60.4553000  12.1673000   5.5623120  61.3819270  12.1673000
  67.1703000  55.2983000  24.1883000  68.1275000  55.2983000  24.1883000
  66.9303120  56.2249270  24.1883000  57.2523000  66.8063000  16.6423000
  58.2095000  66.8063000  16.6423000  57.0123120  67.7329270  16.6423000
   2.8283000  59.2153000   7.3863000   3.7855000  59.2153000   7.3863000
   2.5883120  60.1419270   7.3863000  11.9853000  58.6523000  20.9263000
  12.9425000  58.6523000  20.9263000  11.7453120  59.5789270  20.9263000
  60.4043000  16.1853000  21.2923000  61.3615000  16.1853000  21.2923000
  60.1643120  17.1119270  21.2923000   7.1223000   7.1533000  17.7923000
   8.0795000   7.1533000  17.7923000   6.8823120   8.0799270  17.7923000
  12.1563000  67.1773000  36.2153000  13.1135000  67.1773000  36.2153000
  11.9163120  68.1039270  36.2153000  17.7313000  64.0543000  29.6383000
  18.6885000  64.0543000  29.6383000  17.4913120  64.9809270  29.6383000
   3.6553000   7.3503000  31.2873000   4.6125000   7.3503000  31.2873000
   3.4153120   8.2769270  31.2873000   4.4473000   4.3133000  42.8983000
   5.4045000   4.3133000  42.8983000   4.2073120   5.2399270  42.8983000
   8.8193000  19.5093000  65.2573000   9.7765000  19.5093000  65.2573000
   8.5793120  20.4359270  65.2573000  14.7563000  64.6133000  49.1203000
  15.7135000  64.6133000  49.1203000  14.5163120  65.5399270  49.1203000
  61.5583000   3.3013000  48.0803000  62.5155000   3.3013000  48.0803000
  61.3183120   4.2279270  48.0803000   7.1133000  56.8483000  52.1163000
   8.0705000  56.8483000  52.1163000   6.8733120  57.7749270  52.1163000
   2.5053000  10.0343000  58.8083000   3.4625000  10.0343000  58.8083000
   2.2653120  10.9609270  58.8083000  14.6073000  52.7093000  52.0653000
  15.5645000  52.7093000  52.0653000  14.3673120  53.6359270  52.0653000
  13.7943000  66.8223000  10.8003000  14.7515000  66.8223000  10.8003000
  13.5543120  67.7489270  10.8003000  10.8813000  66.1363000  63.0093000
  11.8385000  66.1363000  63.0093000  10.6413120  67.0629270  63.0093000
  17.0943000  54.9943000  14.7153000  18.0515000  54.9943000  14.7153000
  16.8543120  55.9209270  14.7153000  55.9373000   9.4743000  22.4623000
  56.8945000   9.4743000  22.4623000  55.6973120  10.4009270  22.4623000
  12.4703000   8.4863000  17.6293000  13.4275000   8.4863000  17.6293000
  12.2303120   9.4129270  17.6293000   9.7293000  66.2333000  34.0703000
  10.6865000  66.2333000  34.0703000   9.4893120  67.1599270  34.0703000
  16.5873000  59.3483000  34.8133000  17.5445000  59.3483000  34.8133000
  16.3473120  60.2749270  34.8133000  63.9193000  65.3213000  25.4303000
  64.8765000  65.3213000  25.4303000  63.6793120  66.2479270  25.4303000
  65.4253000  53.6023000  36.5673000  66.3825000  53.6023000  36.5673000
  65.1853120  54.5289270  36.5673000  15.0143000  60.3673000  38.0643000
  15.9715000  60.3673000  38.0643000  14.7743120  61.2939270  38.0643000
  66.5253000  66.4483000  41.5723000  67.4825000  66.4483000  41.5723000
  66.2853120  67.3749270  41.5723000   8.9943000  64.7463000  31.7813000
   9.9515000  64.7463000  31.7813000   8.7543120  65.6729270  31.7813000
  12.5923000  62.9393000  47.7613000  13.5495000  62.9393000  47.7613000
  12.3523120  63.8659270  47.7613000   1.8803000  49.1923000  43.2593000
   2.8375000  49.1923000  43.2593000   1.6403120  50.1189270  43.2593000
   2.8813000  56.8123000  40.6773000   3.8385000  56.8123000  40.6773000
   2.6413120  57.7389270  40.6773000  57.3703000   8.0983000  59.6613000
  58.3275000   8.0983000  59.6613000  57.1303120   9.0249270  59.6613000
  10.7123000  50.0023000   2.9543000  11.6695000  50.0023000   2.9543000
  10.4723120  50.9289270   2.9543000   4.7703000  58.1723000  62.9793000
   5.7275000  58.1723000  62.9793000   4.5303120  59.0989270  62.9793000
   8.7913000  56.7443000   7.9813000   9.7485000  56.7443000   7.9813000
   8.5513120  57.6709270   7.9813000  16.0173000  17.3673000  60.4603000
  16.9745000  17.3673000  60.4603000  15.7773120  18.2939270  60.4603000
  28.6633000  13.8593000   2.4253000  29.6205000  13.8593000   2.4253000
  28.4233120  14.7859270   2.4253000   3.9553000   3.4713000  26.6243000
   4.9125000   3.4713000  26.6243000   3.7153120   4.3979270  26.6243000
  55.1963000  16.0983000  38.2733000  56.1535000  16.0983000  38.2733000
  54.9563120  17.0249270  38.2733000  13.5293000  21.3793000  11.7043000
  14.4865000  21.3793000  11.7043000  13.2893120  22.3059270  11.7043000
  64.0303000  60.8953000  31.9993000  64.9875000  60.8953000  31.9993000
  63.7903120  61.8219270  31.9993000   9.6303000  12.3683000  30.6963000
  10.5875000  12.3683000  30.6963000   9.3903120  13.2949270  30.6963000
   6.4133000   8.3973000  39.2803000   7.3705000   8.3973000  39.2803000
   6.1733120   9.3239270  39.2803000  12.2133000   8.2093000  56.6143000
  13.1705000   8.2093000  56.6143000  11.9733120   9.1359270  56.6143000
  12.6593000  10.1813000  32.0613000  13.6165000  10.1813000  32.0613000
  12.4193120  11.1079270  32.0613000   5.1713000  66.1863000  46.5143000
   6.1285000  66.1863000  46.5143000   4.9313120  67.1129270  46.5143000
   8.8513000  14.0883000  46.6473000   9.8085000  14.0883000  46.6473000
   8.6113120  15.0149270  46.6473000  11.0083000  63.7393000  51.6843000
  11.9655000  63.7393000  51.6843000  10.7683120  64.6659270  51.6843000
   6.8573000  59.5203000  61.8623000   7.8145000  59.5203000  61.8623000
   6.6173120  60.4469270  61.8623000  12.0853000  59.0963000  38.7063000
  13.0425000  59.0963000  38.7063000  11.8453120  60.0229270  38.7063000
  13.0203000   7.0563000  58.8703000  13.9775000   7.0563000  58.8703000
  12.7803120   7.9829270  58.8703000  13.8143000  66.8733000  57.4063000
  14.7715000  66.8733000  57.4063000  13.5743120  67.7999270  57.4063000
  21.8383000  63.4343000   6.1853000  22.7955000  63.4343000   6.1853000
  21.5983120  64.3609270   6.1853000   8.7933000   3.9893000  15.1573000
   9.7505000   3.9893000  15.1573000   8.5533120   4.9159270  15.1573000
  19.5783000   7.5363000   7.6223000  20.5355000   7.5363000   7.6223000
  19.3383120   8.4629270   7.6223000   5.7943000   9.4643000  14.5223000
   6.7515000   9.4643000  14.5223000   5.5543120  10.3909270  14.5223000
   9.1553000  67.1113000  19.3583000  10.1125000  67.1113000  19.3583000
   8.9153120  68.0379270  19.3583000   7.2443000  59.3513000  22.1063000
   8.2015000  59.3513000  22.1063000   7.0043120  60.2779270  22.1063000
  12.8153000  11.6453000  28.6283000  13.7725000  11.6453000  28.6283000
  12.5753120  12.5719270  28.6283000  23.8993000   4.6513000  21.5893000
  24.8565000   4.6513000  21.5893000  23.6593120   5.5779270  21.5893000
  13.1073000  62.4973000  21.6133000  14.0645000  62.4973000  21.6133000
  12.8673120  63.4239270  21.6133000   6.7713000  66.7273000  35.9193000
   7.7285000  66.7273000  35.9193000   6.5313120  67.6539270  35.9193000
  18.3983000  54.1053000  23.9023000  19.3555000  54.1053000  23.9023000
  18.1583120  55.0319270  23.9023000  22.7413000   9.0653000  32.3223000
  23.6985000   9.0653000  32.3223000  22.5013120   9.9919270  32.3223000
  14.2873000  14.7813000  48.4693000  15.2445000  14.7813000  48.4693000
  14.0473120  15.7079270  48.4693000  64.7323000   4.3993000  42.0973000
  65.6895000   4.3993000  42.0973000  64.4923120   5.3259270  42.0973000
   4.8453000   7.4843000  54.1813000   5.8025000   7.4843000  54.1813000
   4.6053120   8.4109270  54.1813000  20.6343000  57.7573000  51.7793000
  21.5915000  57.7573000  51.7793000  20.3943120  58.6839270  51.7793000
  14.2403000  15.2943000  61.4373000  15.1975000  15.2943000  61.4373000
  14.0003120  16.2209270  61.4373000   7.1683000  52.9733000  61.6503000
   8.1255000  52.9733000  61.6503000   6.9283120  53.8999270  61.6503000
   7.5443000  67.0343000  63.0533000   8.5015000  67.0343000  63.0533000
   7.3043120  67.9609270  63.0533000  14.2593000  11.2163000   3.9613000
  15.2165000  11.2163000   3.9613000  14.0193120  12.1429270   3.9613000
  11.0763000  65.5333000  22.1043000  12.0335000  65.5333000  22.1043000
  10.8363120  66.4599270  22.1043000   8.3993000  64.3023000   3.9453000
   9.3565000  64.3023000   3.9453000   8.1593120  65.2289270   3.9453000
  12.9433000  11.3753000   9.6743000  13.9005000  11.3753000   9.6743000
  12.7033120  12.3019270   9.6743000   3.6043000   4.9713000  17.1443000
   4.5615000   4.9713000  17.1443000   3.3643120   5.8979270  17.1443000
  17.8993000  14.3583000  18.6543000  18.8565000  14.3583000  18.6543000
  17.6593120  15.2849270  18.6543000   3.6653000  13.3893000  19.6393000
   4.6225000  13.3893000  19.6393000   3.4253120  14.3159270  19.6393000
  17.5753000  64.5833000  26.7353000  18.5325000  64.5833000  26.7353000
  17.3353120  65.5099270  26.7353000  10.9863000  15.6693000  19.0863000
  11.9435000  15.6693000  19.0863000  10.7463120  16.5959270  19.0863000
   5.2243000  11.6333000  24.1653000   6.1815000  11.6333000  24.1653000
   4.9843120  12.5599270  24.1653000   5.8603000  65.9753000  28.6733000
   6.8175000  65.9753000  28.6733000   5.6203120  66.9019270  28.6733000
   7.1703000  64.5203000  25.6293000   8.1275000  64.5203000  25.6293000
   6.9303120  65.4469270  25.6293000   4.6903000   5.9083000  28.7053000
   5.6475000   5.9083000  28.7053000   4.4503120   6.8349270  28.7053000
   7.7193000  14.8793000  52.3553000   8.6765000  14.8793000  52.3553000
   7.4793120  15.8059270  52.3553000  66.2603000   5.2533000  54.4683000
  67.2175000   5.2533000  54.4683000  66.0203120   6.1799270  54.4683000
  64.8153000   9.2223000  49.0923000  65.7725000   9.2223000  49.0923000
  64.5753120  10.1489270  49.0923000   2.5163000   4.7033000  35.2063000
   3.4735000   4.7033000  35.2063000   2.2763120   5.6299270  35.2063000
  12.4333000  14.1993000  37.2483000  13.3905000  14.1993000  37.2483000
  12.1933120  15.1259270  37.2483000  20.2073000  17.8993000   5.5863000
  21.1645000  17.8993000   5.5863000  19.9673120  18.8259270   5.5863000
  13.8973000  59.8623000  58.4253000  14.8545000  59.8623000  58.4253000
  13.6573120  60.7889270  58.4253000   3.8393000  19.0293000  66.2403000
   4.7965000  19.0293000  66.2403000   3.5993120  19.9559270  66.2403000
  13.5253000   5.9323000  63.1243000  14.4825000   5.9323000  63.1243000
  13.2853120   6.8589270  63.1243000  17.1963000   5.0393000   9.1533000
  18.1535000   5.0393000   9.1533000  16.9563120   5.9659270   9.1533000
  14.9003000   6.3003000   8.3053000  15.8575000   6.3003000   8.3053000
  14.6603120   7.2269270   8.3053000   7.4743000   6.1913000  26.1633000
   8.4315000   6.1913000  26.1633000   7.2343120   7.1179270  26.1633000
  18.0873000  21.2603000  17.6163000  19.0445000  21.2603000  17.6163000
  17.8473120  22.1869270  17.6163000  12.0613000  15.8313000  16.0663000
  13.0185000  15.8313000  16.0663000  11.8213120  16.7579270  16.0663000
  17.7743000  19.5623000  13.1563000  18.7315000  19.5623000  13.1563000
  17.5343120  20.4889270  13.1563000  17.1643000   3.3173000  19.9923000
  18.1215000   3.3173000  19.9923000  16.9243120   4.2439270  19.9923000
   4.8213000  13.8673000  44.4413000   5.7785000  13.8673000  44.4413000
   4.5813120  14.7939270  44.4413000   8.8243000  64.2733000  35.9193000
   9.7815000  64.2733000  35.9193000   8.5843120  65.1999270  35.9193000
  66.9973000  21.9133000  22.5493000  67.9545000  21.9133000  22.5493000
  66.7573120  22.8399270  22.5493000  10.7473000  14.9503000  53.3553000
  11.7045000  14.9503000  53.3553000  10.5073120  15.8769270  53.3553000
   4.8743000   3.9683000  47.4323000   5.8315000   3.9683000  47.4323000
   4.6343120   4.8949270  47.4323000   7.6033000  10.7213000  54.6023000
   8.5605000  10.7213000  54.6023000   7.3633120  11.6479270  54.6023000
   3.9083000  17.1443000  57.1633000   4.8655000  17.1443000  57.1633000
   3.6683120  18.0709270  57.1633000   9.0693000  17.1273000  46.7753000
  10.0265000  17.1273000  46.7753000   8.8293120  18.0539270  46.7753000
  13.5353000  17.2673000  47.3443000  14.4925000  17.2673000  47.3443000
  13.2953120  18.1939270  47.3443000  16.8213000   6.5493000  54.8173000
  17.7785000   6.5493000  54.8173000  16.5813120   7.4759270  54.8173000
   9.5963000  21.5163000   3.7413000  10.5535000  21.5163000   3.7413000
   9.3563120  22.4429270   3.7413000  10.7993000  17.5453000  54.8683000
  11.7565000  17.5453000  54.8683000  10.5593120  18.4719270  54.8683000
   7.8113000  32.4273000  61.9153000   8.7685000  32.4273000  61.9153000
   7.5713120  33.3539270  61.9153000  62.8713000  19.4813000  66.9083000
  63.8285000  19.4813000  66.9083000  62.6313120  20.4079270  66.9083000
  11.1913000  66.8543000  12.6483000  12.1485000  66.8543000  12.6483000
  10.9513120  67.7809270  12.6483000   6.3423000  61.6623000   9.6953000
   7.2995000  61.6623000   9.6953000   6.1023120  62.5889270   9.6953000
  15.4293000  28.1973000   8.2753000  16.3865000  28.1973000   8.2753000
  15.1893120  29.1239270   8.2753000  65.8313000  10.5393000  28.3283000
  66.7885000  10.5393000  28.3283000  65.5913120  11.4659270  28.3283000
  16.7933000  13.0143000  11.5523000  17.7505000  13.0143000  11.5523000
  16.5533120  13.9409270  11.5523000  21.2963000  21.5783000  26.1593000
  22.2535000  21.5783000  26.1593000  21.0563120  22.5049270  26.1593000
  12.0403000  13.2133000  22.7053000  12.9975000  13.2133000  22.7053000
  11.8003120  14.1399270  22.7053000  13.2393000   7.8403000  23.4483000
  14.1965000   7.8403000  23.4483000  12.9993120   8.7669270  23.4483000
  59.9003000  14.4163000  24.2713000  60.8575000  14.4163000  24.2713000
  59.6603120  15.3429270  24.2713000  10.0843000  17.0493000  26.8963000
  11.0415000  17.0493000  26.8963000   9.8443120  17.9759270  26.8963000
   5.3133000  24.3313000  44.8913000   6.2705000  24.3313000  44.8913000
   5.0733120  25.2579270  44.8913000  13.1993000   9.0803000  54.3073000
  14.1565000   9.0803000  54.3073000  12.9593120  10.0069270  54.3073000
   6.4883000  21.9213000  49.4313000   7.4455000  21.9213000  49.4313000
   6.2483120  22.8479270  49.4313000   3.3413000  12.1443000  48.1503000
   4.2985000  12.1443000  48.1503000   3.1013120  13.0709270  48.1503000
  65.2433000  14.5213000  50.7963000  66.2005000  14.5213000  50.7963000
  65.0033120  15.4479270  50.7963000  32.6343000  30.4993000   4.4773000
  33.5915000  30.4993000   4.4773000  32.3943120  31.4259270   4.4773000
   4.6563000  21.8153000  59.9133000   5.6135000  21.8153000  59.9133000
   4.4163120  22.7419270  59.9133000  15.6783000  28.2273000   4.0323000
  16.6355000  28.2273000   4.0323000  15.4383120  29.1539270   4.0323000
  12.9313000  34.6253000   3.0823000  13.8885000  34.6253000   3.0823000
  12.6913120  35.5519270   3.0823000  26.2153000  38.1653000   9.6303000
  27.1725000  38.1653000   9.6303000  25.9753120  39.0919270   9.6303000
  16.1013000  36.7623000  17.4053000  17.0585000  36.7623000  17.4053000
  15.8613120  37.6889270  17.4053000  22.7743000   5.0353000  16.9193000
  23.7315000   5.0353000  16.9193000  22.5343120   5.9619270  16.9193000
  19.0763000  14.4903000  32.0633000  20.0335000  14.4903000  32.0633000
  18.8363120  15.4169270  32.0633000   8.5663000  18.4243000  18.9303000
   9.5235000  18.4243000  18.9303000   8.3263120  19.3509270  18.9303000
   7.5463000  19.2813000  25.7703000   8.5035000  19.2813000  25.7703000
   7.3063120  20.2079270  25.7703000  65.3813000  21.0213000  30.2293000
  66.3385000  21.0213000  30.2293000  65.1413120  21.9479270  30.2293000
  26.4803000  23.0653000  30.7003000  27.4375000  23.0653000  30.7003000
  26.2403120  23.9919270  30.7003000   6.1203000  28.8283000  51.0453000
   7.0775000  28.8283000  51.0453000   5.8803120  29.7549270  51.0453000
  64.7913000  22.0083000  37.7803000  65.7485000  22.0083000  37.7803000
  64.5513120  22.9349270  37.7803000  65.7343000   9.2093000  42.0463000
  66.6915000   9.2093000  42.0463000  65.4943120  10.1359270  42.0463000
   7.8933000  18.4693000  53.7403000   8.8505000  18.4693000  53.7403000
   7.6533120  19.3959270  53.7403000  66.2293000  19.4063000  41.7503000
  67.1865000  19.4063000  41.7503000  65.9893120  20.3329270  41.7503000
  26.0363000  16.7993000  47.6893000  26.9935000  16.7993000  47.6893000
  25.7963120  17.7259270  47.6893000  11.3903000  25.1573000  61.8633000
  12.3475000  25.1573000  61.8633000  11.1503120  26.0839270  61.8633000
  16.3693000  19.8753000   4.9593000  17.3265000  19.8753000   4.9593000
  16.1293120  20.8019270   4.9593000  18.5913000  14.8233000  64.9173000
  19.5485000  14.8233000  64.9173000  18.3513120  15.7499270  64.9173000
  21.3553000  22.3763000  60.0153000  22.3125000  22.3763000  60.0153000
  21.1153120  23.3029270  60.0153000  66.2413000  12.0763000   5.2743000
  67.1985000  12.0763000   5.2743000  66.0013120  13.0029270   5.2743000
   6.5193000  21.9043000   7.2213000   7.4765000  21.9043000   7.2213000
   6.2793120  22.8309270   7.2213000  11.0163000  24.1683000  30.1503000
  11.9735000  24.1683000  30.1503000  10.7763120  25.0949270  30.1503000
   3.3813000  19.1203000  16.1013000   4.3385000  19.1203000  16.1013000
   3.1413120  20.0469270  16.1013000  12.8533000  17.5523000  21.8963000
  13.8105000  17.5523000  21.8963000  12.6133120  18.4789270  21.8963000
  24.3443000  25.4303000  24.9753000  25.3015000  25.4303000  24.9753000
  24.1043120  26.3569270  24.9753000  62.2293000  63.3313000  32.7273000
  63.1865000  63.3313000  32.7273000  61.9893120  64.2579270  32.7273000
  11.5503000  19.8253000  18.1843000  12.5075000  19.8253000  18.1843000
  11.3103120  20.7519270  18.1843000   4.1353000  21.3853000  12.5843000
   5.0925000  21.3853000  12.5843000   3.8953120  22.3119270  12.5843000
  13.9653000  13.1193000  33.7113000  14.9225000  13.1193000  33.7113000
  13.7253120  14.0459270  33.7113000   8.8633000  19.4763000  42.4633000
   9.8205000  19.4763000  42.4633000   8.6233120  20.4029270  42.4633000
   8.7533000  27.1083000  34.5493000   9.7105000  27.1083000  34.5493000
   8.5133120  28.0349270  34.5493000   6.1663000  30.1083000  58.7913000
   7.1235000  30.1083000  58.7913000   5.9263120  31.0349270  58.7913000
  18.9533000  24.1273000  59.7073000  19.9105000  24.1273000  59.7073000
  18.7133120  25.0539270  59.7073000  16.9243000  16.9833000   3.1983000
  17.8815000  16.9833000   3.1983000  16.6843120  17.9099270   3.1983000
  66.3623000  28.4223000  59.8693000  67.3195000  28.4223000  59.8693000
  66.1223120  29.3489270  59.8693000  64.7793000  20.9863000  59.9523000
  65.7365000  20.9863000  59.9523000  64.5393120  21.9129270  59.9523000
  17.4953000  22.8323000  63.3423000  18.4525000  22.8323000  63.3423000
  17.2553120  23.7589270  63.3423000   9.6953000  11.3663000   6.0683000
  10.6525000  11.3663000   6.0683000   9.4553120  12.2929270   6.0683000
  11.9753000  28.7003000   3.7193000  12.9325000  28.7003000   3.7193000
  11.7353120  29.6269270   3.7193000  10.8203000  34.4093000  63.1233000
  11.7775000  34.4093000  63.1233000  10.5803120  35.3359270  63.1233000
  58.6583000  20.6283000  29.6813000  59.6155000  20.6283000  29.6813000
  58.4183120  21.5549270  29.6813000  49.6053000  28.6073000  27.8163000
  50.5625000  28.6073000  27.8163000  49.3653120  29.5339270  27.8163000
  64.6783000  36.5883000  42.1513000  65.6355000  36.5883000  42.1513000
  64.4383120  37.5149270  42.1513000  55.6383000  37.1213000  32.1093000
  56.5955000  37.1213000  32.1093000  55.3983120  38.0479270  32.1093000
  10.8253000  35.1473000  33.3443000  11.7825000  35.1473000  33.3443000
  10.5853120  36.0739270  33.3443000   8.8913000  27.7733000  17.9513000
   9.8485000  27.7733000  17.9513000   8.6513120  28.6999270  17.9513000
  15.9413000  15.1433000  43.1913000  16.8985000  15.1433000  43.1913000
  15.7013120  16.0699270  43.1913000   4.5503000  27.6733000  43.3163000
   5.5075000  27.6733000  43.3163000   4.3103120  28.5999270  43.3163000
  61.5573000  23.9683000  48.8513000  62.5145000  23.9683000  48.8513000
  61.3173120  24.8949270  48.8513000   6.4983000  29.7023000  48.3523000
   7.4555000  29.7023000  48.3523000   6.2583120  30.6289270  48.3523000
   7.8583000  23.5603000  53.8583000   8.8155000  23.5603000  53.8583000
   7.6183120  24.4869270  53.8583000   7.0583000  24.3243000  62.8163000
   8.0155000  24.3243000  62.8163000   6.8183120  25.2509270  62.8163000
   5.4513000  30.8133000  61.5693000   6.4085000  30.8133000  61.5693000
   5.2113120  31.7399270  61.5693000  10.3483000  36.9503000  57.5013000
  11.3055000  36.9503000  57.5013000  10.1083120  37.8769270  57.5013000
  61.6853000  13.2323000   3.1063000  62.6425000  13.2323000   3.1063000
  61.4453120  14.1589270   3.1063000   2.6653000  29.6213000  65.7403000
   3.6225000  29.6213000  65.7403000   2.4253120  30.5479270  65.7403000
  13.3513000  24.8863000  21.2013000  14.3085000  24.8863000  21.2013000
  13.1113120  25.8129270  21.2013000  22.7993000  29.7253000  19.3393000
  23.7565000  29.7253000  19.3393000  22.5593120  30.6519270  19.3393000
  10.2233000  32.7763000   2.6063000  11.1805000  32.7763000   2.6063000
   9.9833120  33.7029270   2.6063000  21.1673000  38.6263000  25.5943000
  22.1245000  38.6263000  25.5943000  20.9273120  39.5529270  25.5943000
  11.6893000  40.6753000  24.2593000  12.6465000  40.6753000  24.2593000
  11.4493120  41.6019270  24.2593000   8.0153000  29.5003000  15.4143000
   8.9725000  29.5003000  15.4143000   7.7753120  30.4269270  15.4143000
  15.5213000  27.5593000  11.2663000  16.4785000  27.5593000  11.2663000
  15.2813120  28.4859270  11.2663000  13.1863000  21.7963000  36.0763000
  14.1435000  21.7963000  36.0763000  12.9463120  22.7229270  36.0763000
   5.1623000  21.7593000  38.2483000   6.1195000  21.7593000  38.2483000
   4.9223120  22.6859270  38.2483000  17.2643000  28.0763000  39.4623000
  18.2215000  28.0763000  39.4623000  17.0243120  29.0029270  39.4623000
  15.3923000  32.6093000  37.7583000  16.3495000  32.6093000  37.7583000
  15.1523120  33.5359270  37.7583000   9.7153000  37.4643000  51.3923000
  10.6725000  37.4643000  51.3923000   9.4753120  38.3909270  51.3923000
  18.1013000  40.0053000  40.6003000  19.0585000  40.0053000  40.6003000
  17.8613120  40.9319270  40.6003000   5.5073000  35.0333000  33.2663000
   6.4645000  35.0333000  33.2663000   5.2673120  35.9599270  33.2663000
  11.2193000  30.7823000  61.5143000  12.1765000  30.7823000  61.5143000
  10.9793120  31.7089270  61.5143000  11.7553000   8.9803000  49.9353000
  12.7125000   8.9803000  49.9353000  11.5153120   9.9069270  49.9353000
[truncated: 2,772,943 more chars]
